# Supplementary material for: IκBα controls dormancy in hematopoietic stem cells via retinoic acid during embryonic development
Source: Nat Commun. 2024 Jun 1;15:4673. doi: 10.1038/s41467-024-48854-5 (PMC11144194; doi:10.1038/s41467-024-48854-5)
Supplement: Supplementary file 4 — Supplementary Data 1 [file 41467_2024_48854_MOESM4_ESM.xlsx]

## Sheet: Signature_list.csv
Custom	Custom_NFKB	Custom_Inflammation	Hallmark_NFKB	Zhou_preHSC
Nfkbia	Nfkbia	Ifnar1	PTPRE	2410004N09Rik
Nfkbiz	Rela	Ifngr1	SLC16A6	9030617O03Rik
Nfkb2	Rel	Ifngr2	PLEK	9030619P08Rik
Nfkbil1	Tnfrsf19	Il10rb	REL	Ablim1
Nfkbib	Tnfaip1	Il11ra1	CD69	Acot11
Nfkbid	Tnfaip8l1	Il12a	ZFP36	Akr1c14
Relb	Tnfrsf10b	Il15	DUSP2	Angpt1
Rela	Tnfrsf22	Il16	B4GALT5	Ank
Relt	C1qtnf6	Il17ra	SLC2A3	Anpep
Rel	Tnfaip2	Il17rd	TNFAIP3	Art4
	Tnfaip8	Il18rap	NR4A1	Bcl11a
	Tnfrsf13b	Il1rap	DUSP5	Bmx
	Nfkb2	Il2rg	SDC4	Calcrl
	Nfkbiz	Il3ra	CDKN1A	Camsap3
	Nfkbil1	Il6ra	TNF	Car2
	Atf3	Il6st	GEM	Cd27
	Ier5	Irf1	GPR183	Chad
	Ccl25	Irf2bp1	NFKB1	Clu
	Ccl9	Irf2bp2	NFIL3	Crebrf
	Traf2	Irf2bpl	FOSB	Ctnnal1
	Traf3	Ifngr1	CCRL2	Cyp26b1
	Traf3ip2	Ifngr2	PANX1	Dnah11
	Traf3ip3		IER5	Dnmt3b
	Traf4		MYC	Efcc1
	Traf6		TAP1	Eya2
	Traf7		BIRC3	Fam120c
	Trafd1		FOSL2	Fam181b
	Tlr3		IRF1	Fam84b
			CCL4	Fgfr3
			IL7R	Gabarapl1
			CEBPB	Gck
			FOS	Gcnt2
			SIK1	Gfi1
			TNFAIP8	Gm16548
			ZC3H12A	Gpr56
			PHLDA1	Grasp
			CD83	Hif3a
			BCL6	Hlf
			TNFSF9	Ikzf2
			IER2	Irf2
			NR4A3	Itgb3
			GFPT2	Kcnn4
			TLR2	Lama5
			NR4A2	Lgals3bp
			IFNGR2	Mamdc2
			SMAD3	Marveld1
			RNF19B	Mctp1
			JUN	Meis1
			TANK	Mfsd6
			PNRC1	Mllt3
			SERPINB8	Mpl
			CFLAR	Msi2
			JUNB	Mycn
			EGR1	Neurl3
			EIF1	Nfix
			YRDC	Nkx2-3
			SOD2	Nrgn
			NFE2L2	Ocln
			CXCL2	Olfr632
			TIPARP	Pdcd4
			MAP3K8	Pde9a
			KLF9	Pdlim1
			NFKBIA	Pdzk1ip1
			NFKB2	Pglyrp2
			MXD1	Pik3c2b
			BHLHE40	Procr
			TRAF1	Ptgis
			IER3	Rab38
			IL15RA	Rps6ka5
			CD44	Selp
			IL1B	Serpina3g
			PTGS2	Serpinb6b
			KLF6	Serpinf1
			ZBTB10	Setbp1
			IFIT2	Slc18a2
			PLAU	Slc22a4
			CXCL10	Slc25a23
			PTGER4	Slc26a11
			DNAJB4	Slco3a1
			KYNU	Snhg7
			KDM6B	Spns2
			LDLR	St3gal1
			STAT5A	Stat4
			IL6	Tal1
			IL18	Tbkbp1
			ATF3	Timp2
			AREG	Tmem176b
			TNIP2	Tmem246
			CCL2	Tmem26
			TNFRSF9	Trim47
			CCND1	Trim6
			SLC2A6	Vdr
			BMP2	Vipr1
			BTG2	Vipr2
			RELB	Vwf
			NFKBIE	Wdfy1
			MAP2K3	Xk
			CSF2	Znf512b
			GADD45A
			GADD45B
			EGR3
			INHBA
			FOSL1
			OLR1
			SERPINE1
			EGR2
			IRS2
			CCL5
			CD80
			RIPK2
			SPHK1
			NAMPT
			CCNL1
			PLAUR
			PHLDA2
			BTG1
			KLF10
			IFIH1
			DDX58
			LIF
			PTX3
			SERPINB2
			CSF1
			DUSP1
			BIRC2
			CXCL11
			F2RL1
			IL23A
			MSC
			IL1A
			F3
			TNC
			CXCL3
			MCL1
			TNIP1
			PDE4B
			DUSP4
			CCL20
			PPP1R15A
			CXCL1
			MAFF
			ICAM1
			GCH1
			CEBPD
			FUT4
			ETS2
			TUBB2A
			EHD1
			B4GALT1
			HBEGF
			BCL3
			G0S2
			NINJ1
			SOCS3
			SPSB1
			TRIB1
			KLF4
			LAMB3
			DRAM1
			HES1
			LITAF
			SQSTM1
			PFKFB3
			RCAN1
			RELA
			TGIF1
			ID2
			FJX1
			TRIP10
			TNFAIP6
			BTG3
			DENND5A
			CLCF1
			ATP2B1
			TNFAIP2
			ACKR3
			SNN
			SGK1
			ABCA1
			VEGFA
			RHOB
			PDLIM5
			KLF2
			IL6ST
			PLPP3
			PLK2
			MARCKS
			SAT1
			NFAT5
			PMEPA1
			TSC22D1
			EDN1
			JAG1
			EFNA1

## Sheet: NfkB genes
genes	p-value	log 2 fold change	ptc1	ptc2	p-val adjust	cell surface
Nfkbia	2.2e-06	3.02	0.857	0.5	0.0276	FALSE		test used: two-sided t-test. No adjustments were made for multiple comparison
Nfkbiz	0.222	1.22	0.286	0.342	1	FALSE
Nfkb2	0.0787	1.13	0.286	0.368	1	FALSE
Nfkbil1	0.0464	0.994	0.357	0.579	1	FALSE
Nfkbib	0.295	0.432	0.571	0.789	1	FALSE
Nfkbid	0.0674	-3.74	0.071	0.342	1	fal
Relb	0.000358	3.13	0.643	0.184	1	FALSE
Rela	0.000816	-0.253	0.286	0.789	1	FALSE
Relt	0.0811	-0.287	0.214	0.526	1	FALSE
Rel	0.0454	-1.28	0.071	0.395	1	FALSE

## Sheet: Inflammation 
genes	p-value	log 2 fold change	ptc1	ptc2	p-val adjust	cell surface
Ifnar1	0.065	0.586	0.75	0.694	1	FALSE		test used: two-sided t-test. No adjustments were made for multiple comparison
Ifngr1	1.32e-05	-0.412	0.824	0.972	0.166	TRUE
Ifngr2	0.000653	1.53	0.639	0.5	1	FALSE
Il10rb	0.756	0.586	0.417	0.361	1	TRUE
Il11ra1	0.12	0.365	0.88	0.819	1	FALSE
Il12a	6.09e-16	-5.28	0	0.431	7.64e-12	FALSE
Il15	2.45e-14	-2.11	0.093	0.639	3.08e-10	FALSE
Il16	3.6e-09	-0.915	0.185	0.639	4.51e-05	FALSE
Il17ra	1.83e-22	-2.86	0.074	0.764	2.29e-18	TRUE
Il17rd	1.62e-14	5.23	0.444	0	2.03e-10	TRUE
Il18rap	1.22e-11	-4.17	0	0.319	1.54e-07	TRUE
Il1rap	6.01e-05	-1.96	0.074	0.306	0.754	TRUE
Il2rg	0.00012	0.63	0.37	0.625	1	TRUE
Il3ra	0.0532	-0.925	0.139	0.264	1	TRUE
Il6ra	1.36e-06	-1.74	0.028	0.292	0.0171	TRUE
Il6st	1.57e-08	1.79	0.796	0.514	0.000198	TRUE
Irf1	0.0339	-0.626	0.185	0.347	1	FALSE
Irf2bp1	5.29e-07	-0.607	0.417	0.806	0.00664	FALSE
Irf2bp2	9.68e-06	-0.486	0.731	0.958	0.122	FALSE
Irf2bpl	0.0151	1.03	0.472	0.278	1	FALSE
Ifngr1	1.32e-05	-0.412	0.824	0.972	0.166	TRUE
Ifngr2	0.000653	1.53	0.639	0.5	1	FALSE

## Sheet: GSEA 
genes	CORE ENRICHMENT
PTPRE	Yes
SLC16A6	Yes
PLEK	Yes
REL	Yes
CD69	Yes
ZFP36	Yes
DUSP2	Yes
B4GALT5	Yes
SLC2A3	Yes
TNFAIP3	Yes
NR4A1	Yes
DUSP5	Yes
SDC4	Yes
CDKN1A	Yes
TNF	Yes
GEM	Yes
GPR183	Yes
NFKB1	Yes
NFIL3	Yes
FOSB	Yes
CCRL2	Yes
PANX1	Yes
IER5	Yes
MYC	Yes
TAP1	Yes
BIRC3	Yes
FOSL2	Yes
IRF1	Yes
CCL4	Yes
IL7R	Yes
CEBPB	Yes
FOS	Yes
SIK1	Yes
TNFAIP8	Yes
ZC3H12A	Yes
PHLDA1	Yes
CD83	Yes
BCL6	Yes
TNFSF9	Yes
IER2	Yes
NR4A3	Yes
GFPT2	Yes
TLR2	Yes
NR4A2	Yes
IFNGR2	Yes
SMAD3	Yes
RNF19B	Yes
JUN	Yes
TANK	Yes
PNRC1	Yes
SERPINB8	Yes
CFLAR	Yes
JUNB	Yes
EGR1	Yes
EIF1	Yes
YRDC	Yes
SOD2	Yes
NFE2L2	Yes
CXCL2	Yes
TIPARP	Yes
MAP3K8	Yes
KLF9	Yes
NFKBIA	Yes
NFKB2	Yes
MXD1	Yes
BHLHE40	Yes
TRAF1	Yes
IER3	Yes
IL15RA	Yes
CD44	Yes
IL1B	Yes
PTGS2	Yes
KLF6	Yes
ZBTB10	Yes
IFIT2	Yes
PLAU	Yes
CXCL10	Yes
PTGER4	Yes
DNAJB4	Yes
KYNU	Yes
KDM6B	Yes
LDLR	Yes
STAT5A	Yes
IL6	Yes
IL18	Yes
ATF3	Yes
AREG	Yes
TNIP2	Yes
CCL2	Yes
TNFRSF9	Yes
CCND1	Yes
SLC2A6	Yes
BMP2	Yes
BTG2	Yes
RELB	Yes
NFKBIE	Yes
MAP2K3	Yes
CSF2	Yes
GADD45A	Yes
GADD45B	Yes
EGR3	Yes
INHBA	Yes
FOSL1	Yes
OLR1	Yes
SERPINE1	Yes
EGR2	Yes
IRS2	Yes
CCL5	Yes
CD80	Yes
RIPK2	Yes
SPHK1	Yes
NAMPT	Yes
CCNL1	Yes
PLAUR	Yes
PHLDA2	Yes
BTG1	Yes
KLF10	Yes
IFIH1	Yes
DDX58	No
LIF	No
PTX3	No
SERPINB2	No
CSF1	No
DUSP1	No
BIRC2	No
CXCL11	No
F2RL1	No
IL23A	No
MSC	No
IL1A	No
F3	No
TNC	No
CXCL3	No
MCL1	No
TNIP1	No
PDE4B	No
DUSP4	No
CCL20	No
PPP1R15A	No
CXCL1	No
MAFF	No
ICAM1	No
GCH1	No
CEBPD	No
FUT4	No
ETS2	No
TUBB2A	No
EHD1	No
B4GALT1	No
HBEGF	No
BCL3	No
G0S2	No
NINJ1	No
SOCS3	No
SPSB1	No
TRIB1	No
KLF4	No
LAMB3	No
DRAM1	No
HES1	No
LITAF	No
SQSTM1	No
PFKFB3	No
RCAN1	No
RELA	No
TGIF1	No
ID2	No
FJX1	No
TRIP10	No
TNFAIP6	No
BTG3	No
DENND5A	No
CLCF1	No
ATP2B1	No
TNFAIP2	No
ACKR3	No
SNN	No
SGK1	No
ABCA1	No
VEGFA	No
RHOB	No
PDLIM5	No
KLF2	No
IL6ST	No
PLPP3	No
PLK2	No
MARCKS	No
SAT1	No
NFAT5	No
PMEPA1	No
TSC22D1	No
EDN1	No
JAG1	No
EFNA1	No
