# Supplementary material for: IκBα controls dormancy in hematopoietic stem cells via retinoic acid during embryonic development
Source: Nat Commun. 2024 Jun 1;15:4673. doi: 10.1038/s41467-024-48854-5 (PMC11144194; doi:10.1038/s41467-024-48854-5)
Supplement: Supplementary file 5 — Supplementary Data 2 [file 41467_2024_48854_MOESM5_ESM.xlsx]

## Sheet: DEG between clusters
p_val	avg_log2FC	pct.1	pct.2	p_val_adj	cluster	gene
0	1.81054	0.999	0.839	0	0	H2afy
0	1.5338	0.999	0.451	0	0	Coro1a
0	1.41898	0.913	0.335	0	0	Ctla2a
0	1.40335	0.997	0.484	0	0	Ptpn18
0	1.34078	0.999	0.624	0	0	Arhgdib
0	1.30677	0.993	0.514	0	0	Gmfg
0	1.25851	0.986	0.53	0	0	Ptprcap
0	1.22635	0.91	0.253	0	0	Lsp1
0	1.22504	0.955	0.417	0	0	Hmga2
0	1.2153	0.938	0.29	0	0	Cd34
0	1.20657	0.998	0.87	0	0	Tmsb10
0	1.20072	0.935	0.448	0	0	Sox4
0	1.17691	0.9	0.302	0	0	Rbp1
0	1.133	0.993	0.464	0	0	Limd2
0	1.11484	0.995	0.964	0	0	Stmn1
0	1.05862	0.995	0.606	0	0	Cmtm7
0	1.05247	0.936	0.293	0	0	Gimap1
0	1.04594	0.921	0.324	0	0	Ifitm1
0	1.02383	0.907	0.262	0	0	Gimap6
0	1.00617	0.986	0.654	0	0	Grcc10
0	1.00214	0.997	0.797	0	0	Pkm
0	0.980527	0.992	0.839	0	0	Rac2
0	0.961628	0.897	0.374	0	0	Ifitm3
0	0.940412	0.953	0.366	0	0	Fxyd5
0	0.940253	0.963	0.591	0	0	Marcksl1
0	0.933221	0.94	0.398	0	0	Ramp1
0	0.921417	0.818	0.231	0	0	Adgrl4
0	0.9072	0.992	0.925	0	0	H2afv
0	0.900763	0.866	0.403	0	0	Dnmt3b
0	0.890161	0.921	0.469	0	0	Mef2c
0	0.875559	0.753	0.267	0	0	Cd48
0	0.869189	0.985	0.815	0	0	Idh2
0	0.861306	0.99	0.854	0	0	Psme1
0	0.860491	0.995	0.839	0	0	Sh3bgrl3
0	0.855711	0.918	0.345	0	0	Psmb8
0	0.854894	0.996	0.742	0	0	Arpc1b
0	0.843149	1	0.951	0	0	Nme2
0	0.838365	0.927	0.358	0	0	Lcp1
0	0.834225	0.892	0.332	0	0	Tmem176b
0	0.822871	0.913	0.572	0	0	Samsn1
0	0.795759	0.763	0.199	0	0	Ifi203
0	0.795292	0.878	0.375	0	0	Klk8
0	0.78257	0.991	0.916	0	0	Tpm3
0	0.769354	0.967	0.782	0	0	Aldh2
0	0.761563	0.852	0.27	0	0	Dok2
0	0.749934	0.749	0.188	0	0	Mndal
0	0.724028	0.951	0.648	0	0	Sptssa
0	0.719236	0.923	0.654	0	0	H13
0	0.71397	0.818	0.404	0	0	Cd37
0	0.705795	0.983	0.843	0	0	B2m
0	0.704887	0.929	0.427	0	0	Laptm5
0	0.687619	0.88	0.38	0	0	Celf2
0	0.68684	0.889	0.32	0	0	Lst1
0	0.686035	0.967	0.848	0	0	Ppdpf
0	0.680182	0.982	0.861	0	0	Fkbp1a
0	0.670145	0.801	0.313	0	0	Ccnd1
0	0.669148	0.816	0.378	0	0	Sept1
0	0.661768	0.843	0.388	0	0	Hhex
0	0.660628	0.793	0.252	0	0	Rbpms
0	0.65756	0.684	0.148	0	0	Cd27
0	0.64633	0.906	0.51	0	0	Ptpn6
0	0.63533	0.681	0.165	0	0	Hoxa9
0	0.630118	0.778	0.328	0	0	Mfng
0	0.62925	0.781	0.263	0	0	Cxxc5
0	0.625117	0.933	0.485	0	0	S100a11
0	0.623721	0.828	0.424	0	0	Sept6
0	0.623347	0.865	0.4	0	0	Zyx
0	0.622932	0.891	0.354	0	0	Spi1
0	0.619275	0.65	0.153	0	0	Tespa1
0	0.618252	0.703	0.221	0	0	Ebi3
0	0.60719	0.99	0.696	0	0	Srgn
0	0.58563	0.84	0.303	0	0	Alox5ap
0	0.584682	0.925	0.425	0	0	Igfbp4
0	0.582233	1	0.998	0	0	Cfl1
0	0.579252	0.747	0.295	0	0	Dock2
0	0.546573	0.71	0.231	0	0	Tes
0	0.540038	0.663	0.176	0	0	Tbc1d10c
0	0.533459	0.629	0.141	0	0	Hoxa7
0	0.526896	0.614	0.131	0	0	Pglyrp2
0	0.492275	0.723	0.255	0	0	Traf3ip3
0	0.477171	0.585	0.145	0	0	Mycn
0	0.464313	1	1	0	0	Rps4x
0	0.454319	0.498	0.097	0	0	Flt3
0	0.43194	1	1	0	0	Eef1a1
0	0.418265	1	1	0	0	Rps24
0	0.396984	1	1	0	0	Rpl28
0	0.395241	1	1	0	0	Rpl18a
0	0.389258	1	1	0	0	Rpl39
0	0.362903	1	1	0	0	Rps11
0	0.350597	1	1	0	0	Rps7
0	0.346686	1	1	0	0	Rpl32
0	0.339729	1	1	0	0	Rps3
7.2215e-307	0.484895	0.661	0.202	1.27777e-302	0	Basp1
1.91378e-304	0.572161	0.999	0.962	3.38624e-300	0	Atp5g2
8.20893e-304	0.75888	0.842	0.475	1.45249e-299	0	Lgals9
1.00027e-303	0.529386	0.656	0.191	1.76988e-299	0	BC035044
5.34539e-302	0.422385	0.59	0.167	9.45813e-298	0	Il16
5.92645e-302	0.584989	0.83	0.428	1.04863e-297	0	Bin2
3.70334e-300	0.276265	1	1	6.55269e-296	0	Tpt1
8.30316e-300	0.579961	0.837	0.496	1.46916e-295	0	Pigx
6.25112e-298	0.684531	0.628	0.174	1.10607e-293	0	Ltb
1.93562e-296	0.483519	0.633	0.206	3.42488e-292	0	Elmo1
1.12828e-292	0.562942	0.73	0.291	1.99638e-288	0	Arhgap30
2.9124e-292	0.675517	0.611	0.177	5.1532e-288	0	Hlf
7.92163e-291	0.300228	1	1	1.40165e-286	0	Rps20
7.28979e-290	0.517565	0.639	0.2	1.28985e-285	0	Angpt1
9.69415e-290	0.607569	0.986	0.845	1.71528e-285	0	Emp3
3.60639e-288	0.538578	1	0.998	6.38115e-284	0	Ndufa4
6.46882e-287	1.2199	0.395	0.066	1.14459e-282	0	Trbc2
6.85978e-287	0.401678	0.562	0.147	1.21377e-282	0	Gimap5
1.39267e-285	0.556869	0.855	0.524	2.4642e-281	0	Zfp422
1.84907e-285	0.773308	0.954	0.79	3.27175e-281	0	Egfl7
1.6917e-284	0.545079	0.995	0.947	2.99329e-280	0	Fkbp3
2.68908e-283	0.379083	0.632	0.183	4.75805e-279	0	Serpinb1a
4.34526e-283	0.659034	0.794	0.405	7.68849e-279	0	Nrgn
5.99916e-283	0.735424	0.856	0.526	1.06149e-278	0	Foxp1
3.24642e-282	0.442159	0.452	0.095	5.74421e-278	0	Il12a
3.61069e-280	0.466098	0.502	0.116	6.38876e-276	0	Shisa8
1.43684e-279	0.594045	0.958	0.669	2.54235e-275	0	S100a10
4.51674e-279	0.435619	0.65	0.225	7.99192e-275	0	Psmb9
9.86197e-278	0.342177	0.427	0.082	1.74498e-273	0	Gpr171
2.23264e-277	0.296646	1	1	3.95042e-273	0	Rps15a
6.06339e-276	0.467721	0.669	0.24	1.07286e-271	0	Ppp1r18
3.76617e-275	0.442907	0.628	0.225	6.66386e-271	0	Parvg
1.29834e-274	0.499738	0.572	0.178	2.29728e-270	0	Slco3a1
2.33075e-274	0.478307	0.734	0.314	4.12402e-270	0	Hcls1
1.9879e-272	0.741182	0.981	0.83	3.5174e-268	0	Ifitm2
3.71255e-271	0.557386	0.87	0.57	6.56899e-267	0	Serf1
4.8747e-270	0.290474	1	1	8.62529e-266	0	Rps14
1.96677e-267	0.465264	1	0.999	3.48e-263	0	Ppia
7.33064e-267	0.319479	0.799	0.313	1.29708e-262	0	Plac8
2.18315e-266	0.411835	0.616	0.2	3.86287e-262	0	Afap1l1
6.63373e-266	0.588446	0.996	0.953	1.17377e-261	0	Hmgn2
1.13673e-264	0.288553	1	1	2.01133e-260	0	Rpl9
1.40179e-264	0.365011	0.479	0.111	2.48033e-260	0	Gcnt2
1.41579e-264	0.689987	0.899	0.694	2.5051e-260	0	Adgrg1
1.77486e-263	0.645951	0.988	0.84	3.14044e-259	0	Phgdh
2.65202e-262	0.529427	0.799	0.405	4.69249e-258	0	Rgs19
1.31117e-260	0.334022	1	0.999	2.31999e-256	0	Rpl36a
1.97987e-259	0.588234	0.856	0.604	3.50318e-255	0	B9d2
1.10602e-258	0.376287	1	1	1.95699e-254	0	Actb
1.45915e-258	0.368197	0.51	0.136	2.58181e-254	0	Il21r
2.24234e-257	0.267345	1	1	3.96759e-253	0	Rps19
1.2527e-256	0.441026	0.665	0.224	2.21652e-252	0	Napsa
8.74599e-256	0.374849	1	1	1.54752e-251	0	Rpl10a
3.05233e-255	0.27059	1	1	5.40079e-251	0	Rpl35a
2.76269e-254	0.417264	0.66	0.24	4.8883e-250	0	Sp110
7.54274e-253	0.384557	0.568	0.177	1.33461e-248	0	Pstpip1
5.2379e-250	0.635928	1	0.942	9.26794e-246	0	Actg1
9.61266e-250	0.514297	0.797	0.441	1.70086e-245	0	Atp13a2
1.38897e-249	0.401525	0.574	0.181	2.45765e-245	0	Mpl
1.76092e-249	0.454222	0.649	0.247	3.11578e-245	0	Stap1
4.51679e-249	0.306131	0.413	0.081	7.992e-245	0	Gm5111
5.64257e-249	0.537181	0.642	0.264	9.98396e-245	0	Dusp2
1.02147e-248	0.412706	0.634	0.227	1.80738e-244	0	Plcg2
1.29208e-248	0.574044	0.797	0.508	2.28621e-244	0	Nrm
1.61458e-247	0.447866	0.483	0.129	2.85684e-243	0	Satb1
2.35242e-247	0.386915	0.578	0.2	4.16237e-243	0	Acap1
1.61864e-246	0.368786	0.504	0.14	2.86402e-242	0	Tmem173
4.4047e-246	0.5362	0.945	0.795	7.79367e-242	0	Mtch1
5.08445e-246	0.436556	0.503	0.142	8.99642e-242	0	Tpm2
1.77314e-243	0.27874	1	1	3.13739e-239	0	Rpl15
2.06269e-240	0.383257	0.573	0.18	3.64973e-236	0	Fscn1
3.52764e-239	0.502224	0.814	0.47	6.2418e-235	0	Slc9a3r1
9.84477e-239	0.315038	0.489	0.128	1.74193e-234	0	Epsti1
1.14985e-238	0.477274	0.869	0.482	2.03454e-234	0	Cotl1
1.66011e-237	0.572712	0.901	0.688	2.9374e-233	0	Akr1b3
7.91602e-237	0.552174	0.933	0.734	1.40066e-232	0	Atxn10
1.33626e-236	0.258161	1	0.85	2.36437e-232	0	Tmsb4x
3.35895e-234	0.376435	0.438	0.104	5.94333e-230	0	Tnni2
5.57257e-231	0.301777	1	1	9.86011e-227	0	Rps6
6.99027e-231	0.395514	0.676	0.263	1.23686e-226	0	Tmem176a
1.12287e-230	0.322377	0.488	0.13	1.98681e-226	0	Cnrip1
1.50998e-230	0.512311	0.808	0.458	2.67175e-226	0	Tnfaip8
1.69494e-230	0.610741	0.993	0.764	2.99902e-226	0	Tagln2
4.6339e-230	0.522446	0.997	0.943	8.19922e-226	0	Clic1
6.62888e-230	0.371173	0.573	0.193	1.17291e-225	0	Arhgef6
8.37814e-230	0.456125	0.733	0.342	1.48243e-225	0	Gpsm3
1.91593e-228	0.423405	0.636	0.275	3.39004e-224	0	Evl
1.98259e-228	0.506827	0.805	0.45	3.50799e-224	0	Nrros
4.75831e-228	0.572667	0.804	0.468	8.41935e-224	0	Eml4
5.32089e-228	0.405399	0.595	0.217	9.41478e-224	0	Rcsd1
1.43314e-227	0.354003	0.478	0.13	2.53579e-223	0	Erg
2.49296e-227	0.429271	0.568	0.198	4.41105e-223	0	Zfp608
6.54967e-227	0.538269	0.719	0.347	1.1589e-222	0	Capg
2.71111e-225	0.476891	0.711	0.361	4.79705e-221	0	Plp2
1.63775e-224	0.299744	0.983	0.87	2.89783e-220	0	Cst3
4.03594e-224	0.266487	1	1	7.14119e-220	0	Rpl17
4.67476e-223	0.502309	0.802	0.48	8.27152e-219	0	Bmyc
1.78228e-222	0.441472	0.669	0.338	3.15357e-218	0	Gimap9
4.38602e-222	0.396104	0.629	0.222	7.76063e-218	0	Cd52
3.64232e-221	0.414623	0.707	0.314	6.44472e-217	0	Rgs18
4.69377e-221	0.488462	0.995	0.983	8.30515e-217	0	Ubb
3.14562e-220	0.343115	1	0.998	5.56586e-216	0	Rps28
4.5738e-220	0.459726	0.781	0.421	8.09289e-216	0	Orai1
2.76465e-219	0.40599	0.696	0.308	4.89177e-215	0	Fam107b
1.30362e-218	0.367335	0.553	0.2	2.30662e-214	0	Rhoh
4.17155e-218	0.524623	0.784	0.431	7.38114e-214	0	Ptpre
4.35608e-218	0.348002	0.52	0.159	7.70765e-214	0	Cd93
2.04079e-217	0.340269	0.405	0.097	3.61098e-213	0	Cox4i2
1.47525e-216	0.599182	0.591	0.229	2.6103e-212	0	H1fx
1.54985e-216	0.51864	0.995	0.936	2.7423e-212	0	Selenoh
7.51019e-216	0.648054	0.936	0.766	1.32885e-211	0	Zfp36l2
8.00261e-216	0.403515	0.688	0.321	1.41598e-211	0	Bex1
2.02726e-215	0.502445	0.948	0.799	3.58703e-211	0	Bcl7c
1.72873e-214	0.295855	1	1	3.05882e-210	0	Rps5
6.26374e-213	0.455266	0.937	0.491	1.10831e-208	0	Vim
8.84118e-213	0.452746	0.841	0.43	1.56436e-208	0	Rasgrp2
8.54605e-211	0.467948	0.559	0.22	1.51214e-206	0	Pimreg
2.4605e-210	0.308233	0.498	0.16	4.35361e-206	0	Fmnl1
7.06307e-210	0.53776	0.985	0.932	1.24974e-205	0	Dctpp1
3.5674e-209	0.418482	0.979	0.666	6.31216e-205	0	Cyba
7.73093e-209	0.426852	0.993	0.963	1.36791e-204	0	Gnai2
8.18921e-208	0.446348	0.773	0.466	1.449e-203	0	Casp8
2.13809e-207	0.255092	0.322	0.058	3.78314e-203	0	1500009L16Rik
3.22705e-207	0.432968	0.999	0.97	5.70993e-203	0	Prdx1
5.01877e-207	0.331199	0.528	0.181	8.88022e-203	0	Snx10
8.41726e-206	0.519447	0.788	0.525	1.48935e-201	0	Sinhcaf
1.08445e-205	0.463209	0.999	0.998	1.91883e-201	0	Tubb5
6.12151e-204	0.349605	0.523	0.174	1.08314e-199	0	Ctla2b
1.78022e-203	0.356321	0.69	0.294	3.14992e-199	0	Gng2
2.11965e-203	0.27277	1	1	3.7505e-199	0	Rpl3
2.15645e-203	0.397488	0.411	0.102	3.81563e-199	0	Serpina3g
2.8174e-203	0.499511	0.846	0.521	4.98511e-199	0	Emb
6.55306e-202	0.350837	0.632	0.248	1.1595e-197	0	Cyth4
7.18547e-202	0.610363	0.768	0.5	1.2714e-197	0	Msi2
4.87785e-201	0.478951	0.84	0.598	8.63087e-197	0	Inka1
5.22215e-201	0.288514	0.404	0.105	9.24007e-197	0	Ctxn1
2.0327e-200	0.362548	0.546	0.215	3.59667e-196	0	Ift57
2.88306e-200	0.365749	0.482	0.149	5.10129e-196	0	Acot1
1.13982e-199	0.364753	1	0.997	2.01679e-195	0	Sumo2
2.85456e-199	0.542276	0.737	0.381	5.05085e-195	0	Sptbn1
1.29212e-198	0.37055	0.569	0.21	2.28628e-194	0	Meis1
1.3335e-198	0.278057	0.538	0.185	2.3595e-194	0	Elk3
1.48576e-198	0.315356	1	1	2.62891e-194	0	Rpl36
1.65553e-198	0.251335	1	1	2.9293e-194	0	Rps13
3.16785e-198	0.360162	0.544	0.211	5.6052e-194	0	Cyfip2
8.47418e-198	0.384893	0.596	0.229	1.49942e-193	0	Ptprc
2.65598e-197	0.326691	1	0.999	4.6995e-193	0	Serf2
1.62273e-196	0.571605	0.998	0.969	2.87125e-192	0	Mif
8.14188e-196	0.589222	0.877	0.733	1.44062e-191	0	Phf14
2.31394e-195	0.501529	0.996	0.941	4.09429e-191	0	Cdk4
3.7659e-194	0.472816	0.99	0.897	6.66338e-190	0	Krtcap2
7.53306e-194	0.422393	0.804	0.493	1.3329e-189	0	Rnf130
1.34324e-192	0.39875	0.627	0.311	2.37673e-188	0	Tspan6
6.56026e-192	0.472227	0.992	0.892	1.16077e-187	0	Gpi1
4.22402e-191	0.469996	0.981	0.854	7.47398e-187	0	Cd81
8.83169e-191	0.523741	0.843	0.636	1.56268e-186	0	Elf1
9.21265e-190	0.33337	0.563	0.23	1.63009e-185	0	Sash3
1.70587e-189	0.434238	0.745	0.39	3.01836e-185	0	Lrrfip1
8.99351e-189	0.273619	1	1	1.59131e-184	0	Rps29
6.21885e-188	0.490323	0.832	0.62	1.10036e-183	0	Dtnbp1
8.98187e-188	0.439164	0.783	0.488	1.58925e-183	0	Twf2
9.29529e-188	0.43345	0.713	0.411	1.64471e-183	0	Slc50a1
8.27888e-187	0.417365	0.992	0.964	1.46486e-182	0	Sfr1
2.47428e-186	0.469148	0.99	0.955	4.37799e-182	0	Tle5
5.74437e-186	0.495601	0.986	0.912	1.01641e-181	0	Pgk1
9.91603e-185	0.345093	0.545	0.203	1.75454e-180	0	Cd79b
1.92959e-184	0.343052	0.654	0.281	3.41422e-180	0	Ncf2
5.6736e-184	0.338266	0.999	0.996	1.00389e-179	0	Rbm3
1.69722e-183	0.307573	0.354	0.085	3.00306e-179	0	Clec4e
2.29347e-183	0.439883	0.757	0.463	4.05807e-179	0	Dapp1
5.16104e-183	0.321871	0.476	0.158	9.13194e-179	0	Gm16104
9.15088e-183	0.312239	0.402	0.111	1.61916e-178	0	Retreg1
2.15729e-182	0.473123	0.803	0.561	3.81711e-178	0	Pnrc1
2.56211e-182	0.599575	0.925	0.729	4.5334e-178	0	Crip1
1.62217e-179	0.480354	0.991	0.938	2.87026e-175	0	Pgls
4.43988e-179	0.728968	0.961	0.893	7.85592e-175	0	H2afx
8.39063e-179	0.300453	0.46	0.162	1.48464e-174	0	Rasal3
1.04215e-178	0.27904	0.516	0.188	1.84398e-174	0	Npl
5.40291e-178	0.456514	0.91	0.75	9.55992e-174	0	Vps36
7.9417e-178	0.301009	0.487	0.178	1.4052e-173	0	Rassf5
2.66938e-177	0.3383	0.559	0.21	4.7232e-173	0	Pou2f2
9.92547e-177	0.387964	0.732	0.452	1.75621e-172	0	Znrf1
1.12532e-174	0.404464	0.702	0.437	1.99115e-170	0	Sirt3
1.45352e-174	0.286663	0.462	0.15	2.57187e-170	0	Kcnk12
8.1578e-174	0.364975	0.625	0.309	1.44344e-169	0	Etv6
1.03596e-173	0.412529	0.716	0.441	1.83302e-169	0	Cirbp
2.38037e-173	0.443462	0.275	0.049	4.21183e-169	0	Mzb1
2.40534e-173	0.424481	0.996	0.909	4.25601e-169	0	Arpc2
1.46266e-172	0.304316	0.448	0.159	2.58802e-168	0	Cep55
5.0944e-172	0.449873	0.978	0.883	9.01403e-168	0	Capzb
3.15786e-171	0.415091	0.85	0.623	5.58753e-167	0	Tpm3-rs7
1.0237e-170	0.45418	0.744	0.476	1.81134e-166	0	Iqgap2
9.62616e-170	0.256983	0.994	0.937	1.70325e-165	0	Itm2b
3.00959e-169	0.445441	0.95	0.853	5.32516e-165	0	Psme2
1.80266e-168	0.274947	0.469	0.157	3.18963e-164	0	Calcrl
2.65191e-168	0.30582	0.45	0.151	4.69229e-164	0	Coro2a
7.95423e-168	0.390397	0.614	0.295	1.40742e-163	0	Map4k4
2.59805e-167	0.370603	0.62	0.31	4.59698e-163	0	Selplg
2.20269e-166	0.520166	0.965	0.847	3.89743e-162	0	Pgam1
3.54105e-165	0.633113	0.305	0.069	6.26553e-161	0	Ighm
3.60551e-165	0.266728	0.483	0.177	6.37959e-161	0	Myo1g
5.15744e-164	0.446404	0.948	0.826	9.12558e-160	0	Gtf3a
1.39186e-163	0.408075	0.977	0.913	2.46276e-159	0	Abracl
1.40887e-163	0.510276	0.842	0.665	2.49286e-159	0	Apobec3
2.94006e-163	0.402588	0.751	0.476	5.20215e-159	0	Def6
1.27062e-162	0.372294	0.544	0.214	2.24824e-158	0	Ikzf2
1.68095e-162	0.413374	0.759	0.533	2.97428e-158	0	Plscr3
1.93431e-162	0.413885	0.998	0.991	3.42257e-158	0	Ddx5
1.75303e-161	0.270887	0.399	0.121	3.10181e-157	0	Camk2d
4.64283e-159	0.28097	0.639	0.282	8.21502e-155	0	Cnn2
9.11758e-159	0.428784	0.991	0.957	1.61326e-154	0	Cox7a2l
1.27486e-157	0.430816	0.898	0.719	2.25574e-153	0	Pycard
7.80848e-157	0.261303	0.294	0.064	1.38163e-152	0	Ddx4
2.07883e-155	0.429276	0.793	0.561	3.67828e-151	0	Tspan13
5.14939e-155	0.329012	0.606	0.317	9.11132e-151	0	Gcat
1.33582e-153	0.444357	0.753	0.481	2.36361e-149	0	Spint2
2.78325e-153	0.426661	0.989	0.922	4.92469e-149	0	Prmt1
3.32334e-153	0.329228	0.408	0.132	5.88032e-149	0	Notch1
4.62951e-153	0.31522	0.999	0.999	8.19146e-149	0	Hmgb1
1.17058e-152	0.340681	0.995	0.977	2.07122e-148	0	Pfdn5
4.1863e-151	0.380445	0.802	0.549	7.40724e-147	0	Bst2
5.53208e-151	0.281391	0.509	0.208	9.78846e-147	0	Tnfrsf13b
1.43108e-150	0.322626	0.488	0.197	2.53216e-146	0	Tnfaip8l2
2.18016e-150	0.450376	0.887	0.788	3.85757e-146	0	Wasf2
5.27904e-150	0.298637	0.507	0.224	9.34074e-146	0	Homer3
1.44159e-149	0.392045	0.99	0.98	2.55076e-145	0	Rpl29
1.6187e-149	0.329857	0.49	0.219	2.86413e-145	0	Zbed3
3.13405e-149	0.419926	0.986	0.931	5.54539e-145	0	Cks1b
3.24438e-149	0.44868	0.963	0.825	5.7406e-145	0	Trim28
6.31293e-149	0.323473	0.998	0.99	1.11701e-144	0	Snrpd2
5.58025e-148	0.266103	0.403	0.136	9.8737e-144	0	Ndn
3.13689e-147	0.456986	0.96	0.819	5.55042e-143	0	Apex1
2.72828e-146	0.383705	0.957	0.84	4.82742e-142	0	Npc2
4.12121e-146	0.403599	0.91	0.802	7.29206e-142	0	Sin3b
5.11946e-146	0.258065	0.602	0.262	9.05837e-142	0	Tm6sf1
2.199e-145	0.262109	0.441	0.164	3.89092e-141	0	Aim2
5.88473e-145	0.427375	0.892	0.726	1.04124e-140	0	Ptov1
3.61534e-143	0.35572	0.65	0.409	6.39698e-139	0	Gmds
2.90809e-142	0.349923	0.943	0.853	5.14557e-138	0	Ccdc12
2.93905e-142	0.403339	0.832	0.661	5.20035e-138	0	Hmox2
1.20805e-141	0.271891	0.483	0.203	2.13752e-137	0	Snx20
1.34135e-140	0.413439	0.984	0.921	2.37338e-136	0	Cbx1
2.64924e-140	0.332777	0.634	0.357	4.68757e-136	0	Csnk1e
2.00099e-139	0.261049	0.317	0.083	3.54056e-135	0	Nkx2-3
9.62642e-139	0.384641	0.753	0.518	1.7033e-134	0	Was
1.31217e-138	0.32424	0.666	0.382	2.32176e-134	0	Dnmt3a
2.8249e-138	0.277732	0.559	0.269	4.99838e-134	0	Nckap1l
3.57586e-138	0.343154	0.598	0.33	6.32713e-134	0	Xpc
1.90147e-137	0.281624	0.525	0.253	3.36447e-133	0	Ctps2
1.15015e-136	0.273625	0.519	0.234	2.03508e-132	0	Klhl6
1.93774e-136	0.283906	1	0.99	3.42863e-132	0	Sec61b
9.50845e-136	0.305207	0.544	0.27	1.68242e-131	0	Crlf2
9.85039e-136	0.435768	0.928	0.837	1.74293e-131	0	Prdx4
1.09964e-135	0.329047	0.995	0.976	1.9457e-131	0	Ywhae
8.32199e-135	0.397041	0.713	0.515	1.47249e-130	0	Gltp
1.48249e-134	0.450154	0.781	0.626	2.62312e-130	0	Pbk
2.30817e-134	0.254317	1	1	4.08408e-130	0	Rpl37a
3.53079e-134	0.325279	0.689	0.435	6.24737e-130	0	Skap2
3.53331e-134	0.28715	0.483	0.219	6.25185e-130	0	Haghl
1.04115e-133	0.438623	0.992	0.935	1.84222e-129	0	Trmt112
5.70383e-133	0.36196	0.99	0.961	1.00924e-128	0	Calm2
9.90148e-133	0.390992	0.855	0.734	1.75197e-128	0	Osgep
2.82353e-132	0.407418	0.92	0.802	4.99596e-128	0	Nme4
5.09425e-132	0.354159	0.766	0.564	9.01376e-128	0	Grk2
7.01591e-132	0.303751	0.529	0.267	1.2414e-127	0	Itm2a
2.84741e-131	0.275228	0.523	0.251	5.0382e-127	0	Arhgap15
6.91698e-131	0.337729	0.666	0.412	1.22389e-126	0	Sept9
1.46158e-130	0.372865	0.614	0.349	2.58612e-126	0	Shisa5
3.25837e-130	0.267747	0.491	0.229	5.76536e-126	0	Mpnd
3.5171e-130	0.292179	0.579	0.288	6.22316e-126	0	Syk
4.57241e-129	0.338928	0.712	0.484	8.09042e-125	0	Ripk3
9.54787e-129	0.386531	0.945	0.83	1.6894e-124	0	Adh5
1.9002e-127	0.399667	0.722	0.469	3.36221e-123	0	H2-K1
3.19378e-127	0.250029	0.458	0.191	5.65108e-123	0	4931406C07Rik
1.969e-126	0.363549	0.997	0.97	3.48395e-122	0	Dnaja1
1.01888e-125	0.353689	0.757	0.534	1.8028e-121	0	Impa2
1.76237e-125	0.390406	0.92	0.803	3.11833e-121	0	Msn
2.95128e-124	0.315218	0.505	0.254	5.222e-120	0	Prr5
3.05844e-124	0.389857	0.733	0.532	5.4116e-120	0	Igf2bp3
1.06738e-123	0.308511	0.635	0.394	1.88862e-119	0	Rcbtb2
1.09931e-123	0.335881	0.65	0.42	1.94512e-119	0	Acot7
1.53431e-123	0.312932	0.612	0.37	2.71482e-119	0	Fam98c
4.54866e-123	0.338483	0.713	0.503	8.04839e-119	0	Ipo11
4.04753e-122	0.268082	0.461	0.211	7.1617e-118	0	Pik3cg
6.20609e-122	0.329332	0.623	0.381	1.0981e-117	0	Pla2g4a
6.65284e-122	0.345509	0.957	0.892	1.17715e-117	0	Psenen
7.89502e-122	0.362878	0.665	0.45	1.39694e-117	0	Dcakd
1.90376e-121	0.274231	0.394	0.15	3.36852e-117	0	Adgrg3
3.12253e-121	0.392357	0.919	0.851	5.52501e-117	0	0610010K14Rik
2.88039e-119	0.390898	0.977	0.941	5.09655e-115	0	Gm8797
7.53087e-119	0.358009	0.758	0.586	1.33251e-114	0	Chchd6
3.48994e-118	0.284237	0.517	0.256	6.1751e-114	0	Igf2bp2
1.46509e-117	0.280177	0.587	0.33	2.59234e-113	0	Tsen34
1.68734e-117	0.266705	0.715	0.458	2.98558e-113	0	Man2b1
5.45113e-117	0.301592	0.961	0.841	9.64524e-113	0	Capza2
5.61324e-117	0.353027	0.801	0.598	9.93207e-113	0	Ier2
6.21974e-117	0.286389	0.486	0.232	1.10052e-112	0	Fchsd2
8.42683e-117	0.269305	0.548	0.286	1.49104e-112	0	Vav1
2.21744e-116	0.371441	0.921	0.852	3.92354e-112	0	Nsmce1
3.80144e-116	0.356353	0.741	0.566	6.72628e-112	0	Tia1
2.87145e-115	0.332728	0.924	0.838	5.08074e-111	0	Tmem59
4.51161e-115	0.374733	0.938	0.817	7.98285e-111	0	Exosc5
4.72772e-115	0.261001	0.437	0.181	8.36523e-111	0	Gm1673
1.14092e-114	0.324967	0.736	0.541	2.01874e-110	0	Tspan3
3.45395e-114	0.380047	0.97	0.901	6.11142e-110	0	Mdh1
3.90252e-113	0.323035	0.678	0.481	6.90512e-109	0	Nt5c3b
5.71661e-113	0.274323	0.481	0.243	1.0115e-108	0	Arhgap18
4.82056e-112	0.270553	0.504	0.257	8.52949e-108	0	Card19
6.5917e-112	0.36334	0.913	0.736	1.16634e-107	0	Ly6e
9.25273e-111	0.299463	0.563	0.337	1.63718e-106	0	Bckdha
4.91121e-110	0.357197	0.919	0.807	8.68989e-106	0	Tgfb1
1.00026e-109	0.32167	0.638	0.413	1.76986e-105	0	Csrp2
1.58121e-109	0.343591	0.665	0.426	2.79779e-105	0	Arid3a
3.12666e-109	0.341083	0.803	0.569	5.53232e-105	0	Ptpn7
3.67133e-109	0.345242	0.966	0.892	6.49604e-105	0	Bex3
4.83131e-109	0.30179	0.913	0.785	8.54852e-105	0	Bri3
2.01987e-108	0.343899	0.981	0.925	3.57395e-104	0	Glrx3
2.23134e-108	0.327761	0.728	0.554	3.94813e-104	0	Cdca7l
2.79501e-108	0.278508	0.545	0.317	4.9455e-104	0	Nudt14
2.32223e-107	0.429813	0.933	0.895	4.10896e-103	0	Pnp
3.01201e-107	0.350186	0.696	0.483	5.32946e-103	0	Runx1
1.50561e-106	0.2927	0.854	0.683	2.66402e-102	0	Snx6
2.04808e-106	0.275989	0.478	0.25	3.62387e-102	0	Sugp2
5.67235e-106	0.273401	0.656	0.406	1.00366e-101	0	Rps6ka1
1.53306e-105	0.264635	0.546	0.308	2.7126e-101	0	Smim14
3.13345e-105	0.333985	0.683	0.493	5.54432e-101	0	Cnot6l
9.70279e-105	0.33866	0.988	0.916	1.71681e-100	0	Zfp706
1.47078e-104	0.32351	0.812	0.664	2.60239e-100	0	Pts
1.71563e-104	0.27614	0.797	0.616	3.03563e-100	0	Hadh
2.45757e-104	0.340952	0.787	0.614	4.34842e-100	0	Npepl1
2.48599e-104	0.326411	0.731	0.541	4.39871e-100	0	Tspan4
3.38734e-104	0.335225	0.902	0.804	5.99356e-100	0	Ube2b
3.7551e-104	0.329548	0.972	0.936	6.64428e-100	0	Paip2
9.65566e-104	0.329245	0.864	0.723	1.70847e-99	0	Yif1b
1.88712e-103	0.36556	0.877	0.772	3.33907e-99	0	Tmem223
4.50528e-103	0.315582	0.587	0.364	7.97164e-99	0	Stk26
5.10558e-103	0.335251	0.813	0.671	9.03382e-99	0	Hddc2
5.26256e-103	0.263265	0.998	0.997	9.31157e-99	0	Txn1
4.23583e-102	0.327539	0.98	0.903	7.49488e-98	0	Nono
1.81789e-101	0.273417	0.606	0.391	3.21657e-97	0	Rilpl2
2.3669e-101	0.283743	0.561	0.334	4.18799e-97	0	Fnbp1
4.41878e-101	0.36323	0.705	0.509	7.81859e-97	0	Ppp3ca
2.05494e-100	0.26253	1	0.998	3.63601e-96	0	Pfn1
4.99275e-100	0.302943	0.91	0.801	8.83418e-96	0	Myl12b
1.80608e-99	0.27968	0.576	0.346	3.19567e-95	0	Arhgef2
2.45497e-99	0.321884	0.999	0.978	4.34382e-95	0	Gas5
4.79507e-99	0.32447	0.941	0.844	8.48439e-95	0	Cnpy2
9.72428e-99	0.254896	0.566	0.361	1.72061e-94	0	1110059E24Rik
3.37375e-98	0.357315	0.904	0.812	5.96951e-94	0	Smarca4
6.9196e-98	0.261212	0.543	0.323	1.22435e-93	0	Tspan14
1.10016e-97	0.328116	0.996	0.955	1.94663e-93	0	Nudc
1.65474e-97	0.333519	0.902	0.787	2.9279e-93	0	Trappc5
3.07109e-97	0.310098	0.642	0.437	5.43399e-93	0	Shmt1
8.92837e-97	0.383618	0.999	0.993	1.57979e-92	0	Tuba1b
1.43561e-96	0.325217	0.969	0.907	2.54017e-92	0	Lsm3
2.64259e-96	0.332727	0.982	0.924	4.6758e-92	0	Rbbp7
1.03714e-95	0.276922	0.921	0.85	1.83511e-91	0	Pitpna
1.40815e-95	0.310691	1	0.999	2.49158e-91	0	Gapdh
3.28103e-95	0.310565	0.895	0.714	5.80546e-91	0	Galk1
6.13892e-94	0.272186	0.54	0.341	1.08622e-89	0	Fcho1
1.61594e-93	0.303145	0.862	0.696	2.85924e-89	0	Ube2e1
2.58031e-93	0.335782	0.823	0.616	4.56559e-89	0	Ccnd2
3.08342e-93	0.29187	0.965	0.915	5.45581e-89	0	Drap1
9.141e-93	0.310632	0.803	0.671	1.61741e-88	0	Mcrip1
1.73118e-92	0.323139	0.936	0.892	3.06314e-88	0	Idh3g
8.64135e-92	0.283949	0.68	0.497	1.529e-87	0	Cnpy3
2.66301e-91	0.317033	0.941	0.831	4.71194e-87	0	Sae1
3.94777e-91	0.322862	0.748	0.558	6.98518e-87	0	Iqgap1
5.3599e-91	0.301874	0.912	0.859	9.48381e-87	0	Tsc22d4
7.47755e-91	0.267369	0.561	0.376	1.32308e-86	0	Bod1
8.99394e-91	0.270104	0.565	0.338	1.59139e-86	0	Spns2
1.19651e-90	0.344697	0.665	0.497	2.11711e-86	0	Tcf4
1.40129e-90	0.422095	0.903	0.847	2.47944e-86	0	Smarcc1
3.39162e-90	0.269859	0.937	0.814	6.00113e-86	0	Actr3
5.82245e-90	0.325921	0.862	0.764	1.03022e-85	0	Ech1
9.27563e-90	0.279329	0.915	0.822	1.64123e-85	0	Lamtor4
1.72611e-89	0.274263	0.998	0.985	3.05418e-85	0	Park7
2.22645e-89	0.276635	0.997	0.984	3.93948e-85	0	Ppp1ca
2.59314e-89	0.284951	0.999	0.981	4.5883e-85	0	Sub1
5.19229e-89	0.315017	0.98	0.882	9.18724e-85	0	Trp53
1.69743e-88	0.392325	0.819	0.708	3.00343e-84	0	Hp1bp3
2.42427e-88	0.270302	0.622	0.43	4.28951e-84	0	Ebpl
3.34912e-88	0.325766	0.817	0.702	5.92594e-84	0	Mtf2
4.87792e-88	0.333419	0.989	0.977	8.63099e-84	0	Nucks1
1.10031e-87	0.322913	0.852	0.761	1.94689e-83	0	Gtf3c6
1.9101e-87	0.334792	0.79	0.635	3.37973e-83	0	Hmga1
2.12326e-87	0.300926	0.921	0.809	3.75689e-83	0	Hsbp1
1.06522e-86	0.320222	0.92	0.79	1.88479e-82	0	Sms
1.48221e-86	0.256087	0.733	0.558	2.62262e-82	0	Cap1
8.28575e-86	0.309991	0.837	0.732	1.46608e-81	0	Trappc6a
1.02882e-83	0.300853	0.69	0.519	1.82039e-79	0	Dctd
1.414e-83	0.303641	0.704	0.564	2.50193e-79	0	Irf2
1.45964e-83	0.276913	0.97	0.917	2.58268e-79	0	Rnf7
1.65769e-83	0.300717	0.886	0.775	2.93312e-79	0	Grb2
2.90842e-83	0.288038	0.641	0.477	5.14616e-79	0	Srpk2
4.19308e-83	0.281547	0.534	0.332	7.41924e-79	0	Zmiz1
2.1365e-82	0.311866	0.776	0.635	3.78033e-78	0	Ttc3
2.7148e-81	0.29004	0.717	0.574	4.80357e-77	0	Naxe
3.61324e-81	0.538798	0.928	0.895	6.39326e-77	0	Top2a
3.6508e-81	0.318672	0.83	0.723	6.45972e-77	0	Plgrkt
6.72295e-81	0.26598	0.611	0.443	1.18956e-76	0	Ccdc28b
2.91309e-80	0.328596	0.735	0.586	5.15443e-76	0	Akap13
3.10962e-80	0.287738	0.793	0.66	5.50216e-76	0	Gtf2i
6.22869e-80	0.285462	0.925	0.84	1.1021e-75	0	Cox14
3.86029e-79	0.310608	0.862	0.751	6.8304e-75	0	Pak2
2.13684e-78	0.280306	0.753	0.622	3.78092e-74	0	Ethe1
4.47558e-78	0.265349	0.741	0.612	7.91909e-74	0	Ntan1
5.84437e-78	0.276738	0.665	0.465	1.0341e-73	0	Kit
7.80778e-77	0.30253	0.798	0.678	1.38151e-72	0	Oxct1
9.39993e-77	0.283436	0.799	0.691	1.66322e-72	0	Rnh1
6.76592e-76	0.301462	0.855	0.735	1.19716e-71	0	Cdca7
6.40114e-75	0.360282	0.913	0.844	1.13262e-70	0	Cdk1
7.60445e-75	0.445978	0.933	0.899	1.34553e-70	0	Pclaf
1.18984e-74	0.268322	0.823	0.696	2.1053e-70	0	Commd7
3.63357e-74	0.267595	0.972	0.924	6.42924e-70	0	Mrps33
1.70637e-73	0.282643	0.828	0.716	3.01925e-69	0	Sh3bgrl
3.13717e-72	0.257494	0.825	0.715	5.5509e-68	0	Acat1
1.41436e-71	0.267688	0.974	0.94	2.50257e-67	0	Ywhaq
4.84307e-71	0.255307	0.588	0.431	8.56933e-67	0	Smarcd1
9.56664e-71	0.267339	0.92	0.857	1.69272e-66	0	Cuedc2
1.33191e-70	0.256057	0.504	0.309	2.35669e-66	0	Ypel3
1.58818e-70	0.253999	0.994	0.968	2.81012e-66	0	Pomp
1.47373e-69	0.306598	0.659	0.51	2.60761e-65	0	Hes6
1.75816e-69	0.253932	0.986	0.956	3.11089e-65	0	Tecr
2.15103e-69	0.303557	0.837	0.746	3.80602e-65	0	Ptp4a3
2.58144e-69	0.337215	0.872	0.832	4.5676e-65	0	Ubald2
5.20344e-69	0.30043	0.996	0.923	9.20697e-65	0	Hmgn1
1.05012e-68	0.267589	0.866	0.775	1.85808e-64	0	Spag7
3.42355e-68	0.270477	0.6	0.46	6.05762e-64	0	Phf6
9.21889e-68	0.265703	0.953	0.918	1.63119e-63	0	Tln1
2.54352e-67	0.256634	0.853	0.79	4.5005e-63	0	Frg1
1.05716e-65	0.263693	0.827	0.71	1.87054e-61	0	Gng10
1.15378e-65	0.253351	0.998	0.972	2.04149e-61	0	Pebp1
1.31674e-65	0.255824	0.866	0.805	2.32985e-61	0	Ube2r2
1.58639e-65	0.270044	0.522	0.371	2.80697e-61	0	Abhd8
1.66217e-65	0.268791	0.853	0.697	2.94104e-61	0	Gcsh
2.03957e-65	0.274127	0.986	0.943	3.60882e-61	0	Ddx39b
4.24725e-65	0.272481	0.864	0.8	7.51508e-61	0	Smarcb1
4.97473e-64	0.266145	0.963	0.938	8.80228e-60	0	Rbbp4
7.38849e-64	0.302774	0.8	0.699	1.30732e-59	0	Aurkb
4.71203e-63	0.288017	0.943	0.792	8.33747e-59	0	Bzw2
5.56969e-63	0.259061	0.885	0.796	9.85501e-59	0	Aamp
8.23623e-63	0.27534	0.718	0.603	1.45732e-58	0	Ilf3
1.37573e-62	0.25715	0.812	0.699	2.43422e-58	0	Mlec
1.95361e-62	0.25493	0.772	0.683	3.45672e-58	0	Pih1d1
3.21926e-62	0.279868	0.579	0.453	5.69616e-58	0	Cdca2
8.29851e-62	0.262474	0.805	0.706	1.46834e-57	0	Bloc1s2
1.50946e-61	0.352805	0.957	0.962	2.67083e-57	0	Smc1a
4.55027e-61	0.254461	0.922	0.853	8.05125e-57	0	Ilf2
5.39779e-61	0.263529	0.999	0.975	9.55085e-57	0	Hnrnpa1
1.46482e-60	0.288539	0.63	0.484	2.59185e-56	0	Kdm5b
6.27283e-59	0.426291	0.959	0.944	1.10992e-54	0	Arl6ip1
1.66402e-58	0.253121	0.855	0.737	2.94431e-54	0	Ppp1r11
6.13052e-58	0.275493	0.666	0.551	1.08474e-53	0	Pik3r1
1.02187e-57	0.282297	0.63	0.503	1.8081e-53	0	Cntrl
4.85841e-57	0.251792	0.677	0.549	8.59647e-53	0	Cnn3
3.48967e-56	0.254033	0.486	0.333	6.17462e-52	0	Runx3
3.82653e-55	0.273009	0.728	0.633	6.77067e-51	0	Tab2
1.04663e-53	0.269151	0.925	0.85	1.85191e-49	0	Snrpa
2.39169e-52	0.251748	0.982	0.845	4.23186e-48	0	Slc25a4
1.43683e-51	0.284663	0.942	0.881	2.54232e-47	0	Mtdh
5.35991e-51	0.258175	0.941	0.859	9.48383e-47	0	Ywhaz
6.94616e-47	0.401592	0.743	0.7	1.22905e-42	0	Nusap1
2.55149e-46	0.260993	0.689	0.611	4.5146e-42	0	Numa1
3.23168e-46	0.282314	0.919	0.852	5.71813e-42	0	2410006H16Rik
9.53747e-43	0.313261	0.896	0.881	1.68756e-38	0	Dnmt1
5.84015e-41	0.369495	0.933	0.889	1.03336e-36	0	Hist1h2ap
2.29314e-40	0.259666	0.916	0.87	4.05748e-36	0	Bub3
6.65801e-40	0.315231	0.721	0.677	1.17807e-35	0	Ckap5
5.08024e-38	0.288881	0.644	0.58	8.98898e-34	0	Mis18bp1
1.38497e-36	0.292253	0.718	0.66	2.45056e-32	0	Bub1b
2.19755e-36	0.285228	0.83	0.778	3.88835e-32	0	Incenp
7.63467e-36	0.285591	0.928	0.91	1.35088e-31	0	Lmnb1
4.1432e-35	0.288267	0.879	0.88	7.33098e-31	0	Atrx
1.1128e-34	0.251683	0.735	0.689	1.969e-30	0	Pcm1
3.49807e-34	0.290421	0.666	0.572	6.18948e-30	0	H1f0
4.08145e-30	0.312577	0.697	0.665	7.22172e-26	0	Kif11
3.74e-18	0.312898	0.65	0.636	6.61755e-14	0	Ctr9
1.27802e-15	0.32462	0.76	0.75	2.26133e-11	0	Cenpf
2.02038e-12	0.290794	0.87	0.864	3.57485e-08	0	Ube2c
0	1.25106	0.999	0.65	0	1	Pla2g12a
0	1.2355	1	0.953	0	1	Hspd1
0	1.07075	1	0.998	0	1	Hsp90aa1
0	1.02799	0.997	0.461	0	1	Cited4
0	1.02191	0.998	0.889	0	1	Mrpl52
0	1.01118	1	0.972	0	1	Hspe1
0	1.00143	1	0.996	0	1	Ncl
0	0.99182	0.999	0.876	0	1	Lyar
0	0.984302	0.998	0.766	0	1	Mns1
0	0.978375	0.993	0.423	0	1	Ermap
0	0.966874	1	0.936	0	1	Hmgb3
0	0.958449	1	0.861	0	1	Nolc1
0	0.942975	1	0.977	0	1	Hdgf
0	0.941414	1	0.909	0	1	Tomm5
0	0.930034	0.985	0.607	0	1	Casp3
0	0.912831	1	0.996	0	1	Npm1
0	0.87976	0.999	0.472	0	1	Klf1
0	0.864114	0.973	0.373	0	1	Tnfaip2
0	0.861196	1	0.947	0	1	Prdx6
0	0.852273	0.997	0.772	0	1	Znrd2
0	0.847057	0.999	0.83	0	1	Gnl3
0	0.843675	0.997	0.702	0	1	Asns
0	0.821209	0.985	0.592	0	1	Minpp1
0	0.804896	0.998	0.78	0	1	Gclm
0	0.800381	1	0.959	0	1	Tomm20
0	0.798711	0.999	0.935	0	1	C1qbp
0	0.7978	0.998	0.85	0	1	Timm8a1
0	0.797373	0.989	0.577	0	1	Rgs10
0	0.788805	0.999	0.856	0	1	Mrto4
0	0.783451	0.997	0.819	0	1	Ddx21
0	0.777926	1	0.956	0	1	Cacybp
0	0.769859	0.989	0.528	0	1	Ccne1
0	0.768614	1	0.959	0	1	Phb2
0	0.768466	1	0.954	0	1	Dut
0	0.766515	0.999	0.89	0	1	Rexo2
0	0.754447	1	0.934	0	1	Nhp2
0	0.750475	0.953	0.316	0	1	Emc9
0	0.749287	0.997	0.726	0	1	Chchd10
0	0.740377	1	0.968	0	1	Metap2
0	0.740181	1	0.904	0	1	Mrpl12
0	0.734967	0.996	0.698	0	1	Phf10
0	0.732699	0.999	0.856	0	1	Tomm40
0	0.726442	0.978	0.635	0	1	Hsph1
0	0.724337	1	0.968	0	1	Ybx3
0	0.721792	1	0.954	0	1	Psmd7
0	0.711587	0.994	0.686	0	1	Slc29a1
0	0.709196	0.869	0.165	0	1	Sh2d4a
0	0.706973	0.997	0.912	0	1	Ddx39
0	0.696825	0.971	0.421	0	1	Epor
0	0.695162	0.997	0.847	0	1	Pgp
0	0.691912	0.988	0.712	0	1	Htra2
0	0.686684	0.999	0.946	0	1	Nasp
0	0.684083	0.997	0.889	0	1	Ppid
0	0.681139	0.997	0.948	0	1	Mrpl20
0	0.680146	0.999	0.917	0	1	Nop58
0	0.675367	0.99	0.732	0	1	Nudt19
0	0.672662	0.955	0.473	0	1	Mcrip2
0	0.669782	0.999	0.91	0	1	Rsl1d1
0	0.664054	0.97	0.549	0	1	Rpia
0	0.663281	0.984	0.662	0	1	Oat
0	0.660407	0.973	0.544	0	1	Aplp2
0	0.65249	0.96	0.437	0	1	Ifi30
0	0.651958	0.998	0.929	0	1	Timm23
0	0.648344	1	0.965	0	1	Txnl1
0	0.643977	0.995	0.77	0	1	Nsun2
0	0.63924	0.978	0.642	0	1	Mthfd1
0	0.635488	1	0.975	0	1	Snu13
0	0.628817	0.992	0.724	0	1	Eef1e1
0	0.628087	0.928	0.352	0	1	Tspo2
0	0.624106	1	0.95	0	1	Cct6a
0	0.621185	1	0.999	0	1	Serbp1
0	0.619253	0.997	0.769	0	1	Mbd2
0	0.614834	0.885	0.376	0	1	Prelid2
0	0.614578	0.882	0.269	0	1	Arhgdig
0	0.612817	0.999	0.946	0	1	Phf5a
0	0.611567	1	0.985	0	1	Ybx1
0	0.606924	0.996	0.839	0	1	Svbp
0	0.603164	1	0.974	0	1	Timm13
0	0.594586	0.931	0.434	0	1	Ammecr1
0	0.590278	0.928	0.324	0	1	Add2
0	0.584877	0.999	0.963	0	1	Mrpl18
0	0.58434	0.996	0.858	0	1	Sdhd
0	0.582164	1	0.967	0	1	Pdap1
0	0.580607	0.998	0.956	0	1	Eif5b
0	0.577673	0.933	0.423	0	1	Gfi1b
0	0.573456	1	0.978	0	1	Cct2
0	0.554334	0.933	0.503	0	1	Surf2
0	0.553511	0.922	0.421	0	1	1300002E11Rik
0	0.552814	0.999	0.943	0	1	Mrpl30
0	0.547897	1	0.991	0	1	Eif2s2
0	0.547756	0.859	0.236	0	1	Tmem56
0	0.547683	1	0.983	0	1	Nme1
0	0.541462	0.999	0.971	0	1	Polr1d
0	0.52928	0.891	0.395	0	1	Spire1
0	0.510955	0.802	0.189	0	1	Atp1b2
0	0.507972	1	0.986	0	1	Uqcr11
0	0.50527	0.869	0.313	0	1	Cyth3
0	0.487111	0.908	0.372	0	1	Steap3
0	0.484794	1	0.999	0	1	Ran
0	0.484652	1	0.996	0	1	Atp5g1
0	0.476363	0.866	0.281	0	1	Pklr
0	0.474735	0.891	0.416	0	1	Ttll12
0	0.474304	0.849	0.258	0	1	Gsta4
0	0.465913	0.857	0.26	0	1	Slc25a21
0	0.456083	0.869	0.34	0	1	Ryk
0	0.452399	1	0.999	0	1	Rpl36al
0	0.434185	0.729	0.123	0	1	Slc26a1
0	0.434151	0.746	0.159	0	1	Sphk1
0	0.375605	0.707	0.198	0	1	Tmc4
0	0.372173	1	1	0	1	Rplp1
0	0.365379	0.657	0.121	0	1	Hesx1
0	0.32282	0.568	0.108	0	1	Scd1
0	0.318951	0.624	0.114	0	1	Atp7b
0	0.314655	1	1	0	1	Rplp0
0	0.251875	0.51	0.077	0	1	Klf9
0	0.250453	0.566	0.106	0	1	Asb17
3.46791e-307	0.586511	0.98	0.624	6.13612e-303	1	Nadk2
7.63185e-307	0.616795	0.971	0.602	1.35038e-302	1	Rangrf
3.62937e-305	0.577824	0.988	0.744	6.4218e-301	1	Idh3a
3.8775e-304	0.514001	0.937	0.355	6.86085e-300	1	Rhag
4.58384e-300	0.626168	0.987	0.702	8.11065e-296	1	Ftsj3
9.63058e-298	0.758607	0.999	0.811	1.70403e-293	1	Srm
1.49069e-297	0.278608	0.344	0.035	2.63762e-293	1	C2cd4a
9.94385e-297	0.429431	1	0.995	1.75946e-292	1	Eef1g
1.02062e-296	0.540618	0.984	0.656	1.80588e-292	1	Taf12
2.74362e-296	0.542217	0.999	0.938	4.85457e-292	1	Eif3d
1.27616e-294	0.500727	0.999	0.972	2.25803e-290	1	Cct7
2.67294e-294	0.558596	0.996	0.894	4.72949e-290	1	Txn2
8.38635e-294	0.563727	0.903	0.453	1.48388e-289	1	Cenpv
7.36025e-292	0.521369	0.949	0.549	1.30232e-287	1	Bag2
9.86481e-290	0.580332	0.996	0.832	1.74548e-285	1	Sfxn1
1.13545e-289	0.60226	0.999	0.931	2.00906e-285	1	Nop56
7.0038e-289	0.545128	0.955	0.449	1.23925e-284	1	Ssx2ip
2.36479e-288	0.520276	0.966	0.49	4.18426e-284	1	Fam241a
7.75053e-287	0.529932	0.999	0.925	1.37138e-282	1	Eif2s1
3.87089e-285	0.524166	0.999	0.929	6.84916e-281	1	Emg1
2.52074e-284	0.572168	0.976	0.687	4.4602e-280	1	Wdr74
4.99357e-283	0.405767	0.851	0.332	8.83563e-279	1	Abcb4
5.7187e-283	0.499509	0.896	0.466	1.01187e-278	1	Gtf2h1
7.70257e-283	0.630279	1	0.973	1.36289e-278	1	Eif3a
3.7624e-281	0.425356	0.855	0.372	6.65719e-277	1	Golm1
2.44312e-280	0.638585	0.993	0.708	4.32286e-276	1	Gstm5
3.51044e-279	0.653308	0.997	0.798	6.21137e-275	1	Npm3
4.26239e-278	0.535796	0.994	0.83	7.54188e-274	1	Timm17a
7.98603e-277	0.567946	0.969	0.644	1.41305e-272	1	Mogs
2.37571e-276	0.559442	0.993	0.782	4.20357e-272	1	Comt
1.22759e-275	0.390908	0.841	0.361	2.1721e-271	1	Ppp2r1b
6.87606e-275	0.529905	0.986	0.77	1.21665e-270	1	Guk1
2.04718e-274	0.586186	0.987	0.664	3.62228e-270	1	Kcnn4
3.05463e-274	0.552541	0.985	0.716	5.40486e-270	1	Mrps18b
4.17923e-274	0.531373	0.997	0.912	7.39474e-270	1	Abcf1
2.91782e-273	0.561861	0.985	0.686	5.16279e-269	1	Ppat
1.2047e-272	0.584737	0.972	0.617	2.1316e-268	1	Snhg4
2.86534e-272	0.5345	0.996	0.901	5.06993e-268	1	Ppm1g
1.92774e-270	0.627492	0.983	0.526	3.41094e-266	1	Rfesd
3.58841e-270	0.65398	1	0.983	6.34933e-266	1	Lgals1
5.02159e-270	0.557523	0.999	0.935	8.88521e-266	1	Cox17
1.13788e-269	0.581128	0.979	0.447	2.01337e-265	1	Lmna
2.75869e-268	0.568544	0.997	0.842	4.88123e-264	1	Pabpc4
6.7435e-268	0.405502	0.839	0.367	1.1932e-263	1	Slc19a1
5.52619e-266	0.480007	0.961	0.429	9.77804e-262	1	Gata1
2.58679e-265	0.5428	0.986	0.774	4.57706e-261	1	Asf1a
2.74691e-265	0.642871	0.994	0.839	4.86039e-261	1	Mat2a
5.71206e-264	0.352959	1	1	1.01069e-259	1	Chchd2
1.21491e-263	0.546026	0.995	0.812	2.14966e-259	1	Ddx18
1.7017e-263	0.302695	0.746	0.248	3.01098e-259	1	Crip2
5.63799e-263	0.454295	0.999	0.984	9.97586e-259	1	Cct5
9.0913e-263	0.433954	0.999	0.996	1.60861e-258	1	Hnrnpf
1.49995e-262	0.475762	0.948	0.562	2.654e-258	1	Eif2b1
5.75209e-260	0.450636	0.818	0.33	1.01777e-255	1	Myh10
2.74073e-259	0.605234	0.988	0.749	4.84945e-255	1	Snhg3
4.29798e-259	0.51248	0.997	0.908	7.60485e-255	1	Eif3g
6.8319e-259	0.453412	0.93	0.504	1.20884e-254	1	Noa1
9.23563e-259	0.35687	1	1	1.63415e-254	1	Ptma
1.23022e-257	0.511558	0.907	0.481	2.17675e-253	1	Ugcg
1.16454e-256	0.59122	1	0.987	2.06053e-252	1	Set
1.20761e-256	0.507331	0.995	0.86	2.13674e-252	1	Dph3
4.52684e-255	0.545915	0.937	0.58	8.00979e-251	1	Ahctf1
1.46864e-254	0.53301	0.994	0.802	2.59862e-250	1	Ifrd2
4.23891e-254	0.309602	0.753	0.247	7.50033e-250	1	Slc30a10
3.96947e-253	0.510121	0.995	0.881	7.02358e-249	1	Mrps36
4.71476e-253	0.554622	0.998	0.922	8.3423e-249	1	Gspt1
3.00918e-252	0.477159	0.86	0.393	5.32444e-248	1	Ydjc
5.81692e-252	0.531938	0.978	0.716	1.02925e-247	1	Timm10
3.16314e-251	0.409265	1	0.993	5.59685e-247	1	Rps27l
6.00031e-251	0.510967	0.964	0.622	1.0617e-246	1	Orc2
7.78429e-251	0.525013	0.994	0.82	1.37735e-246	1	Mrps26
1.27692e-250	0.494537	0.999	0.911	2.25939e-246	1	Ak2
2.87928e-250	0.277939	0.712	0.238	5.0946e-246	1	Slc41a3
4.06745e-250	0.270788	0.646	0.205	7.19694e-246	1	Pik3r2
5.83452e-248	0.550675	0.987	0.81	1.03236e-243	1	Dnttip2
9.25631e-248	0.485639	0.998	0.955	1.63781e-243	1	Vdac2
1.179e-245	0.509696	0.959	0.372	2.08613e-241	1	Cldn13
1.51776e-244	0.39477	0.925	0.355	2.68552e-240	1	Nxpe2
2.44254e-243	0.507327	0.956	0.625	4.32183e-239	1	Wdr75
7.93739e-243	0.327199	1	0.998	1.40444e-238	1	Rpl31
3.24228e-242	0.526941	0.988	0.813	5.73689e-238	1	Gar1
3.90524e-241	0.474012	0.964	0.666	6.90994e-237	1	Cinp
6.68168e-241	0.38583	0.883	0.392	1.18226e-236	1	Pdlim1
1.08191e-240	0.423747	1	0.988	1.91432e-236	1	Ranbp1
9.31166e-240	0.537981	1	0.909	1.64761e-235	1	Fkbp4
1.20326e-239	0.523616	0.992	0.797	2.12905e-235	1	Etf1
1.22518e-239	0.335579	0.814	0.343	2.16783e-235	1	Smim13
1.25549e-238	0.549709	0.795	0.379	2.22146e-234	1	C1qtnf12
6.72887e-237	0.718237	1	0.544	1.19061e-232	1	Smim1
8.85226e-237	0.49759	0.994	0.917	1.56632e-232	1	Gadd45gip1
2.08998e-236	0.451804	0.999	0.965	3.69802e-232	1	Pdcd5
4.21898e-236	0.441867	0.999	0.978	7.46506e-232	1	Cct8
1.342e-235	0.447185	0.999	0.952	2.37454e-231	1	Polr2j
3.82282e-235	0.476643	0.988	0.824	6.7641e-231	1	Acbd6
8.29273e-235	0.278494	0.727	0.253	1.46731e-230	1	Nipa1
7.17398e-234	0.525976	0.98	0.734	1.26936e-229	1	Mak16
8.96341e-234	0.457589	0.896	0.494	1.58599e-229	1	Zfp800
1.05152e-233	0.322507	0.787	0.325	1.86056e-229	1	Mtfp1
7.56647e-232	0.459428	0.997	0.915	1.33881e-227	1	Srp19
9.21072e-232	0.287074	0.739	0.277	1.62975e-227	1	Slc11a2
3.13861e-231	0.389188	0.926	0.453	5.55346e-227	1	Slc25a38
6.10265e-231	0.452068	0.95	0.596	1.0798e-226	1	Tmem238
1.05191e-230	0.579475	0.985	0.724	1.86125e-226	1	Psmb10
1.9396e-230	0.501347	0.983	0.757	3.43192e-226	1	Baz1a
4.65597e-230	0.474079	0.997	0.925	8.23828e-226	1	Snrpa1
7.1752e-230	0.502426	0.997	0.862	1.26958e-225	1	Kmt5a
1.29658e-229	0.509848	0.991	0.771	2.29417e-225	1	E2f4
1.33667e-229	0.447737	0.999	0.965	2.3651e-225	1	Cct4
1.39516e-228	0.655904	0.948	0.689	2.4686e-224	1	Bex4
1.63862e-228	0.488675	0.996	0.858	2.89937e-224	1	Ssbp1
2.04127e-228	0.497881	0.951	0.634	3.61182e-224	1	Ndufaf4
2.06532e-228	0.454675	1	0.764	3.65438e-224	1	Mt1
2.67162e-228	0.502433	0.993	0.849	4.72716e-224	1	Eif3j1
3.7456e-228	0.505848	0.996	0.841	6.62747e-224	1	Rp9
4.19349e-228	0.503045	1	0.98	7.41997e-224	1	Hnrnpab
5.39552e-227	0.531913	0.99	0.791	9.54683e-223	1	Mphosph10
2.98487e-226	0.484897	0.997	0.917	5.28143e-222	1	Tomm22
5.12115e-226	0.443463	0.997	0.918	9.06136e-222	1	Psmd12
1.83917e-225	0.487162	0.963	0.624	3.25422e-221	1	Ccdc86
1.70768e-224	0.455858	0.997	0.911	3.02157e-220	1	Psmc2
2.03228e-224	0.662306	0.976	0.514	3.59591e-220	1	Rgcc
3.44389e-224	0.438553	0.955	0.635	6.09362e-220	1	Mrps22
4.38995e-224	0.494818	0.994	0.83	7.76758e-220	1	Ddx27
6.01006e-224	0.410531	0.867	0.433	1.06342e-219	1	Wrn
8.34129e-224	0.442985	0.951	0.614	1.47591e-219	1	Kti12
4.90634e-223	0.685406	1	0.63	8.68129e-219	1	Cpox
3.73499e-222	0.640426	0.999	0.951	6.60869e-218	1	Glrx5
4.3716e-222	0.502034	1	0.953	7.73511e-218	1	Pa2g4
2.29279e-221	0.48267	0.987	0.761	4.05687e-217	1	2810004N23Rik
2.3223e-221	0.457057	0.972	0.7	4.10909e-217	1	BC003965
2.85885e-221	0.389559	0.905	0.5	5.05845e-217	1	Bysl
3.19553e-221	0.366827	0.881	0.423	5.65418e-217	1	Tango2
4.87789e-221	0.411771	0.933	0.529	8.63094e-217	1	Pmm1
5.93028e-221	0.499833	0.973	0.686	1.0493e-216	1	Gpatch4
7.57693e-221	0.464763	0.959	0.622	1.34066e-216	1	Rrs1
9.69212e-221	0.442843	1	0.968	1.71492e-216	1	Hnrnpc
1.71323e-219	0.544108	0.987	0.745	3.03139e-215	1	Wdr43
3.00514e-219	0.529646	0.997	0.91	5.31729e-215	1	Eprs
6.17268e-219	0.44996	1	0.998	1.09219e-214	1	Hsp90ab1
1.93879e-218	0.534496	0.998	0.876	3.43049e-214	1	Hspa9
2.04444e-218	0.454606	0.993	0.858	3.61744e-214	1	Sod2
6.67499e-218	0.376711	1	0.994	1.18107e-213	1	Eef1d
1.8875e-217	0.260873	0.707	0.237	3.33973e-213	1	Asb17os
2.48359e-217	0.40616	1	0.998	4.39446e-213	1	Anp32b
7.39512e-217	0.474334	1	0.955	1.30849e-212	1	Srsf2
1.26488e-216	0.423043	1	0.97	2.23807e-212	1	Taf10
2.11584e-216	0.279107	0.799	0.297	3.74376e-212	1	Ank1
4.23373e-216	0.496703	0.988	0.763	7.49116e-212	1	Ppan
5.01562e-216	0.446584	0.997	0.93	8.87464e-212	1	Vdac1
6.33867e-216	0.329159	0.833	0.368	1.12156e-211	1	Oaf
1.74876e-215	0.437588	1	0.945	3.09425e-211	1	Bcas2
2.60363e-215	0.283563	0.707	0.256	4.60686e-211	1	Aqp1
6.43984e-215	0.375996	0.865	0.444	1.13946e-210	1	Wdr4
8.73957e-215	0.48833	0.979	0.705	1.54638e-210	1	Cox6b2
1.30236e-214	0.431327	0.998	0.94	2.30439e-210	1	Ndufa5
2.32498e-214	0.446814	0.972	0.725	4.11382e-210	1	Carnmt1
3.95975e-214	0.455509	0.994	0.874	7.00638e-210	1	Cdc34
6.11991e-214	0.435829	0.996	0.867	1.08286e-209	1	Cfdp1
8.98607e-214	0.428815	0.956	0.638	1.59e-209	1	Mrpl9
1.28453e-213	0.500615	0.998	0.887	2.27285e-209	1	Acp1
1.8697e-213	0.308263	0.789	0.336	3.30825e-209	1	Larp1b
2.72178e-213	0.442513	0.985	0.765	4.81591e-209	1	Mrpl22
4.76016e-213	0.441117	0.99	0.852	8.42262e-209	1	Mrpl35
1.7162e-212	0.456228	0.977	0.699	3.03664e-208	1	Psmg3
6.01725e-212	0.489208	0.981	0.724	1.06469e-207	1	Tomm70a
1.03341e-211	0.459619	0.678	0.276	1.82852e-207	1	Slc16a3
2.03672e-211	0.417461	0.949	0.582	3.60378e-207	1	Ehd1
2.43004e-211	0.468672	0.989	0.82	4.29972e-207	1	Bola1
4.71854e-211	0.257482	0.692	0.257	8.34898e-207	1	Abca3
6.71121e-211	0.419517	0.999	0.969	1.18748e-206	1	Ndufb10
6.8124e-210	0.460162	0.995	0.866	1.20539e-205	1	Nars
1.33568e-209	0.433239	0.96	0.667	2.36336e-205	1	Necap2
3.54698e-209	0.446019	0.946	0.652	6.27602e-205	1	Acsl5
1.04866e-208	0.409758	0.963	0.609	1.8555e-204	1	Polr3h
5.60395e-208	0.383019	1	0.999	9.91563e-204	1	Eif5a
1.37295e-207	0.41641	0.997	0.927	2.4293e-203	1	Aimp1
3.1971e-207	0.453324	0.991	0.913	5.65695e-203	1	Pfdn6
3.78503e-207	0.456855	0.99	0.799	6.69723e-203	1	Lrrc59
4.06291e-207	0.489155	0.967	0.662	7.18892e-203	1	Fam136a
5.89672e-207	0.472583	0.991	0.864	1.04336e-202	1	Pbdc1
6.32222e-207	0.447567	0.983	0.801	1.11865e-202	1	Mrps5
2.28048e-206	0.296973	0.706	0.274	4.03508e-202	1	Vps13c
2.77605e-206	0.44779	0.939	0.621	4.91194e-202	1	Mettl16
2.20992e-205	0.420415	0.999	0.942	3.91024e-201	1	Mrpl51
6.06721e-205	0.261541	0.607	0.206	1.07353e-200	1	Them6
1.69187e-203	0.479972	0.981	0.732	2.99359e-199	1	Nip7
5.37789e-203	0.445057	0.975	0.725	9.51564e-199	1	Gfer
8.54992e-203	0.436447	0.96	0.648	1.51282e-198	1	Rpf2
8.87152e-203	0.462605	1	0.928	1.56973e-198	1	Erp29
3.69907e-202	0.310881	0.791	0.356	6.54514e-198	1	Sapcd2
5.11062e-202	0.302804	0.786	0.342	9.04274e-198	1	Psen2
1.60483e-201	0.347278	0.85	0.439	2.83959e-197	1	Naa25
4.48757e-201	0.448557	0.985	0.756	7.9403e-197	1	Polr2h
1.41738e-199	0.451645	0.991	0.846	2.50791e-195	1	Naa50
3.1924e-199	0.431581	0.962	0.649	5.64864e-195	1	Noc4l
3.26378e-199	0.413178	0.981	0.453	5.77494e-195	1	Tspan33
5.65973e-199	0.416909	0.999	0.944	1.00143e-194	1	Cyc1
9.12722e-199	0.540275	1	0.995	1.61497e-194	1	Hspa8
1.08017e-198	0.347683	0.853	0.429	1.91126e-194	1	Mcts2
1.55598e-198	0.365706	0.919	0.543	2.75316e-194	1	Gpn3
4.16538e-198	0.318452	1	0.999	7.37022e-194	1	Btf3
1.46269e-197	0.48649	0.999	0.873	2.58808e-193	1	Vamp5
1.89579e-197	0.466118	0.996	0.868	3.35441e-193	1	Ebna1bp2
2.26913e-197	0.398935	0.997	0.944	4.015e-193	1	Psmd4
6.41568e-197	0.271627	0.709	0.286	1.13519e-192	1	Ublcp1
7.06275e-197	0.290126	1	0.999	1.24968e-192	1	Rpl4
7.88398e-197	0.408542	0.996	0.918	1.39499e-192	1	Coa3
1.34874e-196	0.427129	0.99	0.851	2.38646e-192	1	Dcun1d5
4.49478e-196	0.412861	0.963	0.662	7.95307e-192	1	Dus1l
1.07846e-195	0.370061	0.914	0.536	1.90823e-191	1	2210016F16Rik
1.45415e-195	0.415109	0.994	0.87	2.57298e-191	1	Lsm12
3.0284e-195	0.439186	0.947	0.602	5.35845e-191	1	Tlk1
3.61628e-195	0.439079	1	0.959	6.39865e-191	1	Pabpn1
3.30505e-194	0.4505	0.999	0.961	5.84796e-190	1	Cycs
1.10563e-193	0.377519	0.904	0.544	1.95629e-189	1	Nup54
1.38223e-193	0.311553	0.777	0.335	2.44572e-189	1	Fkbp11
1.48489e-193	0.452907	0.997	0.894	2.62737e-189	1	Ddx46
1.66643e-193	0.362226	0.907	0.519	2.94858e-189	1	Mpv17l2
4.31359e-193	0.289316	0.791	0.365	7.63246e-189	1	Rmdn3
1.34636e-192	0.446983	0.998	0.901	2.38225e-188	1	Txnl4a
2.57541e-192	0.432029	0.992	0.857	4.55694e-188	1	Mrpl15
5.79617e-192	0.530973	0.997	0.904	1.02557e-187	1	Cdv3
1.51055e-191	0.421404	0.98	0.729	2.67276e-187	1	Ak6
7.02816e-191	0.291605	0.821	0.349	1.24356e-186	1	Slc39a8
3.06648e-190	0.421079	0.98	0.764	5.42582e-186	1	Exosc3
3.39472e-190	0.36365	0.98	0.456	6.00662e-186	1	Icam4
3.06235e-189	0.468593	0.962	0.678	5.41852e-185	1	Utp14a
6.1085e-189	0.428792	0.978	0.75	1.08084e-184	1	Cpsf2
8.00875e-189	0.392339	0.944	0.605	1.41707e-184	1	Rcc1
1.72731e-187	0.388218	0.94	0.552	3.05631e-183	1	Tal1
1.82246e-187	0.420917	0.994	0.882	3.22467e-183	1	Creg1
2.40303e-187	0.418083	0.956	0.648	4.25191e-183	1	Nudt9
4.94881e-187	0.415304	0.987	0.79	8.75643e-183	1	Gars
1.01375e-186	0.334869	0.806	0.405	1.79372e-182	1	Faap24
1.07742e-186	0.420979	0.97	0.738	1.90638e-182	1	Exosc4
3.59171e-186	0.30795	1	0.998	6.35518e-182	1	Cox7c
3.92586e-186	0.432093	0.999	0.894	6.94642e-182	1	Dkc1
3.96724e-186	0.39192	0.887	0.505	7.01964e-182	1	Pdcd11
4.05905e-186	0.438825	0.985	0.782	7.18208e-182	1	Abce1
7.66303e-186	0.343622	0.975	0.556	1.3559e-181	1	Tfrc
2.6916e-185	0.412643	0.988	0.821	4.76251e-181	1	Tmem208
6.9347e-185	0.334498	0.815	0.401	1.22703e-180	1	Alkbh8
9.74384e-185	0.293355	0.784	0.356	1.72407e-180	1	Sept8
1.31922e-184	0.428389	0.985	0.837	2.33423e-180	1	Uba2
1.82113e-184	0.2655	0.964	0.479	3.22231e-180	1	Mt2
4.78999e-184	0.291	0.761	0.341	8.47541e-180	1	Trmt61a
5.50784e-184	0.412473	0.992	0.866	9.74558e-180	1	Strap
1.84265e-183	0.47503	0.992	0.796	3.26039e-179	1	Wdr12
4.35747e-183	0.281312	0.762	0.329	7.71011e-179	1	Tlcd1
1.02251e-182	0.363136	0.906	0.477	1.80923e-178	1	Arrb1
1.16977e-182	0.382449	0.998	0.962	2.06979e-178	1	Ndufs7
1.9115e-182	0.402296	0.993	0.891	3.38221e-178	1	Dnajc19
1.98245e-182	0.483931	0.987	0.681	3.50775e-178	1	Zfpm1
3.92159e-182	0.365431	0.999	0.976	6.93886e-178	1	Psma3
5.40037e-182	0.422844	0.962	0.688	9.55542e-178	1	Nol11
1.78484e-179	0.427454	0.997	0.926	3.15809e-175	1	Llph
3.00296e-179	0.406736	0.992	0.872	5.31345e-175	1	Pin1
6.60759e-179	0.395113	0.969	0.746	1.16915e-174	1	Gtf2f1
2.32758e-178	0.39591	0.995	0.869	4.11842e-174	1	Gtf2a2
1.74325e-177	0.284679	0.807	0.389	3.08451e-173	1	1600002K03Rik
1.97068e-177	0.391852	0.915	0.585	3.48693e-173	1	Trnt1
2.8544e-177	0.284089	0.806	0.383	5.05057e-173	1	Ak3
1.16385e-176	0.387497	0.996	0.882	2.05932e-172	1	Grpel1
1.43986e-176	0.396083	0.994	0.912	2.54769e-172	1	Eloc
4.8146e-176	0.388117	0.928	0.588	8.51896e-172	1	Trmt6
7.63297e-176	0.322275	0.848	0.451	1.35058e-171	1	Ubxn2a
1.69746e-175	0.443476	0.995	0.842	3.00349e-171	1	Ppa1
1.92277e-175	0.329223	1	0.996	3.40215e-171	1	Srsf3
5.30325e-175	0.407144	0.998	0.959	9.38358e-171	1	Cct3
8.53344e-175	0.478829	1	0.942	1.50991e-170	1	Cks2
1.07482e-174	0.326088	0.889	0.504	1.90178e-170	1	1700021F05Rik
4.04277e-174	0.420002	0.987	0.791	7.15328e-170	1	Atic
5.11418e-174	0.417985	0.947	0.627	9.04902e-170	1	Asap1
5.16386e-174	0.395164	1	0.991	9.13693e-170	1	Nap1l1
7.52424e-174	0.371689	0.931	0.606	1.33134e-169	1	Wdr46
1.61253e-173	0.430275	0.999	0.914	2.85321e-169	1	Glo1
2.20482e-173	0.366536	0.914	0.558	3.90121e-169	1	Zmynd19
3.23978e-173	0.29078	0.866	0.424	5.73247e-169	1	Stx2
3.34943e-173	0.371435	0.939	0.621	5.92649e-169	1	Nubp2
4.86595e-173	0.367677	0.924	0.578	8.60982e-169	1	Aatf
8.6344e-173	0.348116	0.915	0.563	1.52777e-168	1	Lias
1.12771e-172	0.353346	0.905	0.556	1.99537e-168	1	Wdr55
1.4227e-172	0.389253	0.968	0.747	2.51733e-168	1	Ube2v2
8.60761e-172	0.353604	0.999	0.979	1.52303e-167	1	Tcp1
1.78456e-171	0.385165	0.997	0.91	3.1576e-167	1	Bola3
1.80103e-171	0.371348	0.997	0.964	3.18673e-167	1	Mrpl34
3.32585e-171	0.28866	0.825	0.421	5.88476e-167	1	Fastkd2
5.89317e-171	0.375184	0.935	0.59	1.04274e-166	1	Pno1
1.23018e-170	0.339609	1	0.956	2.17667e-166	1	Fabp5
3.63573e-170	0.399725	0.992	0.833	6.43305e-166	1	Exosc7
4.17719e-170	0.351559	0.999	0.973	7.39113e-166	1	Ube2i
1.49969e-169	0.388481	1	0.91	2.65355e-165	1	Odc1
3.02644e-169	0.309675	0.792	0.39	5.35498e-165	1	Btaf1
1.69172e-168	0.387078	0.973	0.746	2.99333e-164	1	Ptpa
6.37285e-168	0.393439	0.999	0.949	1.12761e-163	1	Polr2f
7.7352e-168	0.431841	0.997	0.742	1.36867e-163	1	Hebp1
1.01668e-167	0.377987	0.939	0.6	1.7989e-163	1	Rcl1
1.2972e-167	0.384678	0.961	0.631	2.29526e-163	1	Mthfd2
1.9458e-167	0.397782	0.995	0.84	3.44291e-163	1	Srp72
2.20586e-167	0.346693	0.999	0.982	3.90305e-163	1	Ndufab1
2.36159e-167	0.384626	0.92	0.595	4.17859e-163	1	Amd1
3.486e-167	0.316633	0.862	0.463	6.16813e-163	1	Fuca2
4.36851e-167	0.383317	0.995	0.877	7.72964e-163	1	Ola1
4.91873e-167	0.346266	0.938	0.59	8.70321e-163	1	Eif2b3
6.63418e-167	0.364645	0.939	0.624	1.17385e-162	1	Epb41l4aos
7.36561e-167	0.39949	0.983	0.787	1.30327e-162	1	Esf1
9.09053e-167	0.417571	0.993	0.861	1.60848e-162	1	Mrpl36
1.19114e-166	0.362537	0.928	0.629	2.10761e-162	1	Znhit3
1.4602e-166	0.311266	1	0.996	2.58367e-162	1	Snrpg
4.7746e-166	0.394595	0.989	0.825	8.44818e-162	1	Psmd3
9.05601e-166	0.281238	0.764	0.367	1.60237e-161	1	Hspa4l
1.03731e-165	0.411688	0.991	0.83	1.83541e-161	1	Rpl7l1
1.96803e-165	0.391277	0.917	0.569	3.48223e-161	1	Cdc25a
2.23153e-165	0.393069	0.97	0.721	3.94847e-161	1	Nop14
2.29532e-165	0.320951	0.851	0.468	4.06134e-161	1	Utp4
5.81957e-165	0.368285	0.997	0.922	1.02971e-160	1	Ppp1cc
6.7232e-165	0.419759	1	0.931	1.1896e-160	1	Ppp1r14b
6.04527e-164	0.404003	0.971	0.724	1.06965e-159	1	Lman1
6.90477e-164	0.356745	0.91	0.535	1.22173e-159	1	Rrp9
1.9356e-163	0.413659	0.98	0.775	3.42486e-159	1	Nifk
2.42797e-163	0.407628	0.987	0.771	4.29605e-159	1	Cyb5r3
3.12394e-163	0.396749	0.997	0.884	5.5275e-159	1	Ssr2
6.13668e-163	0.296754	0.803	0.392	1.08582e-158	1	Slc16a6
1.07201e-162	0.318029	0.94	0.523	1.89682e-158	1	St3gal5
2.00664e-162	0.418726	0.972	0.743	3.55054e-158	1	Eif2s3x
2.51872e-162	0.273976	0.819	0.42	4.45663e-158	1	Dnaja3
2.73193e-162	0.315108	0.812	0.425	4.83388e-158	1	Tsr1
1.55631e-161	0.254368	0.784	0.377	2.75374e-157	1	Aldh18a1
2.20691e-161	0.384604	0.982	0.805	3.90491e-157	1	Mrps34
2.56173e-161	0.361118	0.928	0.603	4.53272e-157	1	Pitrm1
3.83703e-161	0.359733	0.933	0.595	6.78925e-157	1	Uck2
1.54259e-160	0.409785	0.992	0.765	2.72947e-156	1	Bcl11a
2.89564e-160	0.436307	0.997	0.749	5.12354e-156	1	Alad
1.08087e-159	0.441497	0.999	0.708	1.91249e-155	1	Blvrb
4.50299e-159	0.331354	0.887	0.509	7.96758e-155	1	Aen
4.55144e-159	0.409996	1	0.927	8.05331e-155	1	G3bp1
2.01117e-158	0.376763	0.995	0.892	3.55857e-154	1	Mrpl21
2.08892e-158	0.260109	0.773	0.358	3.69614e-154	1	Fads2
3.62309e-158	0.383415	0.976	0.76	6.4107e-154	1	Rars
9.14076e-158	0.250459	0.771	0.351	1.61737e-153	1	Daam1
1.34137e-157	0.342657	0.91	0.578	2.37342e-153	1	Gemin6
7.00778e-157	0.270828	0.805	0.409	1.23996e-152	1	Pcgf6
7.99655e-157	0.351225	0.929	0.598	1.41491e-152	1	Thop1
8.15321e-157	0.396415	0.969	0.685	1.44263e-152	1	Psat1
2.23562e-156	0.399367	0.971	0.736	3.9557e-152	1	Timm9
2.28491e-156	0.376054	0.988	0.839	4.04292e-152	1	Maz
4.78894e-156	0.354988	0.999	0.975	8.47355e-152	1	Ssb
2.16146e-155	0.265628	0.777	0.374	3.82448e-151	1	Pgm2
2.26604e-155	0.316329	0.999	0.994	4.00953e-151	1	Psma7
3.85237e-155	0.372396	0.953	0.691	6.81639e-151	1	Timm44
4.2197e-155	0.359246	0.946	0.636	7.46633e-151	1	Ccdc58
8.28189e-155	0.372035	0.994	0.867	1.4654e-150	1	Hras
9.36332e-155	0.35955	0.971	0.735	1.65675e-150	1	Hars
1.94482e-154	0.385264	0.993	0.852	3.44116e-150	1	Gmps
1.05093e-153	0.387006	0.99	0.84	1.85952e-149	1	Cisd1
1.12959e-153	0.260696	0.807	0.41	1.9987e-149	1	Yae1d1
1.87532e-153	0.370631	0.972	0.755	3.3182e-149	1	Brix1
2.15932e-153	0.386919	0.995	0.893	3.8207e-149	1	Eif6
2.67296e-153	0.313236	0.885	0.489	4.72953e-149	1	Lpcat1
2.73607e-153	0.378336	0.999	0.972	4.84121e-149	1	Srsf7
3.98765e-153	0.326598	0.878	0.523	7.05576e-149	1	Stt3b
4.74963e-153	0.299657	0.887	0.516	8.404e-149	1	Pithd1
7.09536e-153	0.350526	0.976	0.73	1.25545e-148	1	Adk
8.45032e-153	0.374784	0.94	0.632	1.4952e-148	1	Apbb1ip
1.21348e-152	0.343964	0.955	0.659	2.14712e-148	1	Aasdhppt
2.12892e-152	0.3586	0.967	0.736	3.7669e-148	1	Cs
7.3222e-152	0.346488	0.997	0.946	1.29559e-147	1	Mrpl57
1.58298e-151	0.325535	0.916	0.576	2.80093e-147	1	Rabggtb
1.70468e-151	0.368637	0.996	0.82	3.01627e-147	1	Prdx3
2.28685e-151	0.360701	0.993	0.883	4.04634e-147	1	Hypk
2.40662e-151	0.360614	0.998	0.952	4.25827e-147	1	Ndufb1-ps
2.77954e-151	0.348621	0.996	0.902	4.91812e-147	1	Psmd6
3.4184e-151	0.386487	1	0.935	6.04853e-147	1	Impdh2
4.3933e-151	0.327823	0.924	0.567	7.77351e-147	1	Hk1
5.78559e-151	0.386474	0.931	0.627	1.0237e-146	1	Bms1
1.78269e-150	0.344498	1	0.997	3.15429e-146	1	Atpif1
3.87934e-150	0.350496	0.998	0.934	6.8641e-146	1	Dtymk
4.37206e-150	0.289381	0.999	0.838	7.73593e-146	1	Hmbs
6.30732e-150	0.446713	0.992	0.794	1.11602e-145	1	Mybbp1a
7.63197e-150	0.376725	0.978	0.78	1.3504e-145	1	Eif1ad
1.55619e-149	0.4248	0.967	0.744	2.75352e-145	1	Ddx3x
1.60725e-149	0.288879	0.857	0.468	2.84386e-145	1	Slc16a1
1.98679e-149	0.331839	0.892	0.541	3.51543e-145	1	Nop2
6.54436e-149	0.342153	0.996	0.908	1.15796e-144	1	Fam104a
8.42545e-149	0.423601	0.992	0.833	1.4908e-144	1	Syncrip
1.09765e-148	0.335045	0.933	0.606	1.94218e-144	1	Prkag1
1.20331e-148	0.254453	1	1	2.12913e-144	1	Eif1
2.10815e-148	0.363322	0.998	0.945	3.73017e-144	1	Lsm2
3.54309e-148	0.370549	0.994	0.894	6.26914e-144	1	Ssna1
5.64104e-148	0.33474	1	0.982	9.98125e-144	1	Snrpf
1.91236e-147	0.365675	0.986	0.824	3.38374e-143	1	Mrps7
2.6117e-147	0.324089	0.999	0.98	4.62114e-143	1	Pcbp1
2.82719e-147	0.335664	0.998	0.948	5.00243e-143	1	Psma5
3.92855e-147	0.38603	0.978	0.763	6.95117e-143	1	Naa15
1.80862e-146	0.290371	0.884	0.522	3.20017e-142	1	Leprot
2.55656e-146	0.353506	0.938	0.615	4.52358e-142	1	Cd3eap
4.82585e-146	0.298612	0.88	0.526	8.53886e-142	1	Gga2
5.797e-146	0.336556	1	0.978	1.02572e-141	1	Dek
5.88587e-146	0.34272	0.951	0.687	1.04145e-141	1	Smap2
6.27006e-146	0.356771	0.981	0.761	1.10943e-141	1	Twistnb
2.81439e-145	0.31069	0.906	0.568	4.97977e-141	1	Nfs1
2.93436e-145	0.29808	0.829	0.455	5.19205e-141	1	Wdr3
1.90067e-144	0.33438	1	0.99	3.36304e-140	1	Slc25a3
3.69398e-144	0.347035	0.995	0.944	6.53614e-140	1	Rbm8a
4.72564e-144	0.277715	0.8	0.401	8.36154e-140	1	Rab4a
1.13953e-143	0.344221	0.944	0.642	2.01629e-139	1	Utp18
1.21162e-143	0.361915	0.946	0.648	2.14384e-139	1	Ino80e
1.49378e-143	0.346649	1	0.978	2.64309e-139	1	Eif5
1.78168e-143	0.275748	0.821	0.447	3.15251e-139	1	Tamm41
4.91875e-143	0.367496	1	0.972	8.70324e-139	1	Ptges3
9.14768e-143	0.285461	0.846	0.462	1.61859e-138	1	Comtd1
1.55627e-142	0.332759	0.903	0.589	2.75366e-138	1	Nmd3
6.42832e-142	0.25482	0.81	0.434	1.13743e-137	1	Gfm1
7.50517e-142	0.255369	1	1	1.32797e-137	1	Rps2
7.5138e-142	0.366312	0.997	0.938	1.32949e-137	1	Bzw1
2.49795e-141	0.324279	0.883	0.534	4.41988e-137	1	Slc25a1
3.37675e-141	0.377768	0.983	0.765	5.97482e-137	1	Ruvbl2
6.17106e-141	0.259343	0.818	0.434	1.09191e-136	1	Pus7
1.23583e-140	0.353808	0.99	0.835	2.18668e-136	1	Mrps17
1.37616e-140	0.252244	0.748	0.369	2.43498e-136	1	Fam98a
1.89788e-140	0.338848	0.984	0.807	3.35811e-136	1	Dap3
2.18839e-140	0.250913	0.787	0.405	3.87214e-136	1	Rad17
3.97752e-140	0.363536	0.995	0.888	7.03783e-136	1	Rwdd1
4.10691e-140	0.34299	0.965	0.737	7.26677e-136	1	Psmg2
4.71566e-140	0.329303	0.934	0.646	8.3439e-136	1	Isy1
1.05341e-139	0.27533	0.823	0.454	1.8639e-135	1	Zfp637
1.70175e-139	0.361471	0.957	0.663	3.01108e-135	1	Atad3a
1.84409e-139	0.338253	0.944	0.661	3.26293e-135	1	Exosc1
2.13653e-139	0.274209	1	0.999	3.78038e-135	1	Atp5b
2.88911e-139	0.304945	0.882	0.543	5.112e-135	1	Thg1l
5.1787e-139	0.373073	0.992	0.878	9.16318e-135	1	Zranb2
1.06409e-138	0.343837	0.996	0.912	1.8828e-134	1	Timm10b
1.3398e-138	0.34517	0.974	0.732	2.37064e-134	1	Prelid3b
1.40295e-138	0.347009	0.96	0.717	2.48237e-134	1	Csnk2a2
2.50457e-138	0.267968	0.825	0.447	4.43159e-134	1	Heatr3
2.66112e-138	0.336634	0.998	0.959	4.70858e-134	1	Rab5if
9.61217e-138	0.320295	0.945	0.661	1.70078e-133	1	Derl1
2.49737e-137	0.342968	0.99	0.857	4.41884e-133	1	Psmd11
4.00273e-137	0.323016	0.946	0.646	7.08243e-133	1	Eif4ebp2
4.74001e-137	0.353509	0.976	0.714	8.38698e-133	1	Rrp15
1.24353e-136	0.309349	0.901	0.579	2.2003e-132	1	Rpp14
1.26808e-136	0.261516	0.802	0.44	2.24375e-132	1	Nup35
1.53648e-136	0.297012	0.878	0.54	2.71865e-132	1	Dlat
2.53881e-136	0.328531	0.996	0.914	4.49218e-132	1	Nudt21
3.15183e-136	0.298871	0.839	0.482	5.57684e-132	1	Nol8
5.73436e-136	0.362382	0.967	0.748	1.01464e-131	1	Lars
7.28887e-136	0.368328	0.991	0.834	1.28969e-131	1	Eif4b
8.28324e-136	0.359831	0.994	0.888	1.46564e-131	1	Rnf187
9.66206e-136	0.319766	0.883	0.545	1.7096e-131	1	Sdad1
1.32159e-135	0.368806	0.99	0.808	2.33841e-131	1	Wdr18
2.19585e-135	0.359593	0.976	0.744	3.88534e-131	1	Noc2l
3.99187e-135	0.391784	0.99	0.832	7.06321e-131	1	Gtpbp4
5.60396e-135	0.274513	0.784	0.414	9.91565e-131	1	Eps15
6.32444e-135	0.316877	0.998	0.957	1.11905e-130	1	Nol7
1.01889e-134	0.392287	1	0.969	1.80282e-130	1	Tubb4b
1.29129e-134	0.339024	0.964	0.688	2.2848e-130	1	Ptrh2
1.37149e-134	0.302648	0.909	0.569	2.42672e-130	1	Yrdc
3.21816e-134	0.32902	0.951	0.675	5.69421e-130	1	Hacd1
3.87775e-134	0.26174	0.802	0.425	6.8613e-130	1	Nat10
3.93569e-134	0.282782	0.836	0.48	6.96381e-130	1	Atp13a3
1.05148e-133	0.326903	0.997	0.943	1.86049e-129	1	Mrps24
1.08298e-133	0.312276	0.997	0.961	1.91623e-129	1	U2af1
3.91099e-133	0.349764	0.976	0.766	6.9201e-129	1	Atf4
4.91967e-133	0.416844	0.999	0.94	8.70487e-129	1	Supt16
6.70614e-133	0.316651	0.998	0.93	1.18658e-128	1	Atp6v0e
7.46685e-133	0.268754	0.906	0.542	1.32118e-128	1	Arl4a
6.43212e-132	0.342521	0.94	0.657	1.1381e-127	1	Las1l
2.12999e-131	0.332785	0.958	0.698	3.7688e-127	1	Rps19bp1
2.1377e-131	0.343911	0.972	0.759	3.78245e-127	1	Phb
2.18087e-131	0.351624	0.935	0.606	3.85883e-127	1	Tmem97
2.51962e-131	0.331224	0.972	0.738	4.45821e-127	1	Tcf3
3.39117e-131	0.358398	0.98	0.783	6.00034e-127	1	Cebpz
6.48698e-131	0.275537	0.959	0.592	1.14781e-126	1	Ptdss2
1.07593e-130	0.257035	0.805	0.429	1.90376e-126	1	Naf1
1.15209e-130	0.333307	0.997	0.903	2.03851e-126	1	Rcc2
2.0502e-130	0.34417	0.972	0.724	3.62763e-126	1	Sf3b4
2.16945e-130	0.316209	0.964	0.729	3.83862e-126	1	Klhdc2
2.2961e-130	0.295941	0.901	0.586	4.06272e-126	1	Prorsd1
4.7729e-130	0.415129	0.994	0.866	8.44517e-126	1	Hspa4
8.07407e-130	0.258603	0.825	0.458	1.42863e-125	1	Afg3l2
1.76539e-129	0.314329	0.997	0.943	3.12368e-125	1	Tsn
6.03212e-129	0.295575	0.999	0.985	1.06732e-124	1	Snrpb
8.59087e-129	0.26832	0.865	0.513	1.52007e-124	1	Jmjd6
9.89234e-129	0.251034	0.843	0.476	1.75035e-124	1	Mta3
1.01068e-128	0.271543	0.841	0.491	1.78829e-124	1	Yars2
1.11094e-128	0.252554	0.809	0.432	1.96569e-124	1	Cluh
3.11749e-128	0.328675	0.993	0.884	5.51609e-124	1	Gm16286
4.17523e-128	0.315704	0.988	0.828	7.38765e-124	1	Pole3
5.17472e-128	0.276993	0.895	0.549	9.15615e-124	1	Mrpl1
5.17659e-128	0.350787	0.971	0.732	9.15947e-124	1	Gart
6.12005e-128	0.318653	0.988	0.852	1.08288e-123	1	Med8
8.6234e-128	0.325306	0.983	0.761	1.52583e-123	1	Tmem147
2.08665e-127	0.338894	0.981	0.786	3.69212e-123	1	Rangap1
2.46166e-127	0.330434	0.994	0.886	4.35565e-123	1	Dazap1
3.33962e-127	0.33405	0.927	0.647	5.90913e-123	1	Celf1
6.06175e-127	0.35779	1	0.976	1.07257e-122	1	Hnrnpa1
1.06608e-126	0.305846	0.901	0.575	1.88632e-122	1	Dis3
2.58476e-126	0.305891	0.924	0.609	4.57347e-122	1	Zpr1
5.68636e-126	0.312181	0.963	0.746	1.00614e-121	1	Bccip
1.44227e-125	0.333246	0.966	0.753	2.55195e-121	1	Adrm1
1.44394e-125	0.340224	0.997	0.916	2.5549e-121	1	Csnk2a1
1.48098e-125	0.314653	0.958	0.698	2.62045e-121	1	Tsfm
2.2452e-125	0.32259	0.991	0.834	3.97267e-121	1	Naa10
2.28997e-125	0.364385	0.99	0.858	4.05188e-121	1	Ruvbl1
6.54012e-125	0.331509	0.989	0.829	1.15721e-120	1	Rbm17
7.22463e-125	0.359653	0.991	0.838	1.27833e-120	1	Mbnl1
7.77214e-125	0.33816	0.975	0.712	1.3752e-120	1	Lap3
2.32684e-124	0.316816	0.997	0.946	4.11711e-120	1	Srsf11
6.81574e-124	0.362122	0.958	0.704	1.20598e-119	1	Eif1a
7.57852e-124	0.282451	0.908	0.586	1.34094e-119	1	Coq5
8.74742e-124	0.309968	0.996	0.944	1.54777e-119	1	Timm8b
9.27619e-124	0.326071	0.981	0.785	1.64133e-119	1	Clpp
1.06073e-123	0.292184	0.928	0.621	1.87686e-119	1	Cfap298
1.16968e-123	0.320186	0.992	0.902	2.06964e-119	1	Ddx24
1.30589e-123	0.303734	0.957	0.698	2.31064e-119	1	Coq7
1.939e-123	0.272178	0.999	0.99	3.43086e-119	1	Uqcrq
6.54151e-123	0.329356	0.999	0.972	1.15745e-118	1	Psmb3
8.74634e-123	0.287513	0.887	0.556	1.54758e-118	1	Nom1
1.60814e-122	0.305583	0.954	0.697	2.84544e-118	1	Tfg
2.10397e-122	0.324551	0.987	0.82	3.72277e-118	1	Hspa14
3.78884e-122	0.298616	0.918	0.621	6.70398e-118	1	Mtln
4.725e-122	0.337595	0.99	0.795	8.36042e-118	1	Ccna2
6.17176e-122	0.323215	0.984	0.821	1.09203e-117	1	Elavl1
1.37149e-121	0.390802	1	0.958	2.42671e-117	1	Tpr
2.09448e-121	0.284019	0.903	0.571	3.70597e-117	1	Nop9
2.78173e-121	0.322015	0.969	0.713	4.922e-117	1	Smn1
3.2848e-121	0.318026	0.996	0.881	5.81213e-117	1	Immt
4.86559e-121	0.32835	0.992	0.868	8.60918e-117	1	Exosc8
5.5919e-121	0.355817	0.987	0.805	9.8943e-117	1	Srpk1
6.5106e-121	0.308329	0.972	0.744	1.15199e-116	1	Fxn
1.30858e-120	0.256852	0.875	0.535	2.3154e-116	1	2510002D24Rik
1.68701e-120	0.341538	0.994	0.864	2.98499e-116	1	Eif3b
2.52872e-120	0.289636	0.931	0.619	4.47431e-116	1	Mars
6.13533e-120	0.272888	0.902	0.569	1.08558e-115	1	Magohb
8.02955e-120	0.344555	0.941	0.682	1.42075e-115	1	Larp1
8.33966e-120	0.324905	0.984	0.825	1.47562e-115	1	Ahsa1
1.03033e-119	0.302259	0.998	0.963	1.82307e-115	1	Eif3m
1.25174e-119	0.254661	0.899	0.545	2.21483e-115	1	Txnrd2
1.45093e-119	0.339641	0.999	0.941	2.56728e-115	1	Rbm25
1.76712e-119	0.349287	0.99	0.891	3.12674e-115	1	U2surp
2.34809e-119	0.324496	0.983	0.777	4.15471e-115	1	Fen1
3.06387e-119	0.290112	0.921	0.624	5.42122e-115	1	Dnajc21
3.09809e-119	0.337056	0.992	0.881	5.48176e-115	1	Fam162a
4.17772e-119	0.299514	0.99	0.876	7.39207e-115	1	Bax
4.87602e-119	0.340688	0.99	0.853	8.62763e-115	1	Nt5dc2
6.01995e-119	0.320608	0.987	0.849	1.06517e-114	1	Papola
6.27533e-119	0.291881	0.916	0.587	1.11036e-114	1	Tma16
7.80493e-119	0.260693	1	0.997	1.381e-114	1	Eef2
1.78803e-118	0.290477	0.947	0.693	3.16373e-114	1	Sar1b
3.27013e-118	0.296049	0.931	0.642	5.78616e-114	1	Dlst
4.58679e-118	0.327818	0.994	0.883	8.11587e-114	1	Pfdn2
6.3429e-118	0.258502	0.834	0.494	1.12231e-113	1	Ptcd3
9.84541e-118	0.283571	0.907	0.604	1.74205e-113	1	Psmd5
1.11859e-117	0.3085	1	0.984	1.97923e-113	1	Snrpd1
1.30651e-117	0.263985	0.871	0.522	2.31173e-113	1	Dnaaf2
1.40434e-117	0.29452	0.929	0.656	2.48483e-113	1	Seh1l
2.36185e-117	0.302528	0.997	0.937	4.17906e-113	1	Supt4a
3.3647e-117	0.256576	0.818	0.479	5.9535e-113	1	Pacsin2
3.45199e-117	0.299031	0.964	0.786	6.10795e-113	1	Chchd3
3.93932e-117	0.289198	0.925	0.621	6.97022e-113	1	Ltv1
4.76663e-117	0.325422	0.992	0.887	8.43407e-113	1	Polr2e
4.95107e-117	0.336034	0.992	0.89	8.76042e-113	1	Imp3
6.27042e-117	0.262387	0.892	0.549	1.10949e-112	1	Pdcd2
1.16589e-116	0.255662	0.842	0.503	2.06292e-112	1	Cdk7
1.271e-116	0.323606	0.974	0.738	2.24891e-112	1	Umps
1.63193e-116	0.254626	0.836	0.478	2.88754e-112	1	Ncln
2.68586e-116	0.284733	0.904	0.571	4.75236e-112	1	Prmt5
2.87777e-116	0.359841	0.999	0.956	5.09193e-112	1	Nop10
9.69286e-116	0.279155	0.928	0.624	1.71505e-111	1	Psph
1.34454e-115	0.308315	0.975	0.765	2.37903e-111	1	Mrps25
2.03067e-115	0.31668	0.985	0.821	3.59307e-111	1	Timm50
2.23092e-115	0.277859	0.898	0.59	3.94739e-111	1	Ptcd2
2.81353e-115	0.275264	0.895	0.577	4.97827e-111	1	Dnajc11
4.24893e-115	0.280978	0.926	0.642	7.51806e-111	1	Memo1
5.06748e-115	0.292308	0.996	0.967	8.9664e-111	1	Psmb4
1.04304e-114	0.366453	0.994	0.836	1.84556e-110	1	Dnajc2
1.80218e-114	0.277619	0.89	0.583	3.18878e-110	1	Mphosph6
1.88368e-114	0.26877	0.862	0.535	3.33298e-110	1	Thumpd3
4.03016e-114	0.300718	0.99	0.898	7.13096e-110	1	Emc6
4.17612e-114	0.274699	0.871	0.526	7.38923e-110	1	Cad
4.7367e-114	0.273483	1	0.985	8.38112e-110	1	Uqcr10
4.75618e-114	0.311137	0.997	0.912	8.41559e-110	1	Rnps1
4.78664e-114	0.354431	0.967	0.745	8.46948e-110	1	Bod1l
5.30432e-114	0.276297	0.933	0.621	9.38546e-110	1	Prps1
8.47956e-114	0.257501	0.897	0.556	1.50037e-109	1	Ppil3
1.31471e-113	0.309823	0.964	0.753	2.32624e-109	1	Nol12
2.35483e-113	0.280026	0.889	0.567	4.16664e-109	1	Pmvk
3.30322e-113	0.298166	0.933	0.649	5.84471e-109	1	Polr1c
5.84163e-113	0.310818	1	0.996	1.03362e-108	1	Eif4a1
1.44336e-112	0.35168	0.992	0.888	2.55387e-108	1	Canx
1.64839e-112	0.327149	0.956	0.682	2.91666e-108	1	Chchd4
1.65291e-112	0.31831	0.99	0.851	2.92465e-108	1	Eif4e
1.7187e-112	0.302653	0.949	0.661	3.04107e-108	1	Mettl1
1.93776e-112	0.277445	0.91	0.623	3.42867e-108	1	Clptm1l
2.16985e-112	0.284576	0.946	0.68	3.83933e-108	1	Mrpl55
2.87309e-112	0.313446	0.995	0.858	5.08365e-108	1	Nudcd2
3.5372e-112	0.293724	0.965	0.751	6.25872e-108	1	Ssbp3
4.70606e-112	0.33277	0.999	0.954	8.32691e-108	1	Tpi1
1.14672e-111	0.345047	0.983	0.818	2.029e-107	1	Prpf4b
2.47977e-111	0.311604	0.983	0.804	4.3877e-107	1	Knop1
3.98114e-111	0.307268	0.993	0.908	7.04424e-107	1	Ndufa10
5.94901e-111	0.311749	0.978	0.778	1.05262e-106	1	Prpf19
6.68432e-111	0.300027	0.997	0.933	1.18272e-106	1	Uqcrfs1
1.22037e-110	0.299333	0.98	0.808	2.15932e-106	1	Mrpl41
2.09643e-110	0.302937	0.978	0.826	3.70942e-106	1	Mrpl32
8.42969e-110	0.305459	0.872	0.575	1.49155e-105	1	Ap3b1
1.25266e-109	0.301575	0.994	0.878	2.21646e-105	1	Eif4e2
1.48338e-109	0.286919	0.951	0.672	2.62469e-105	1	Tfam
1.82288e-109	0.333121	0.997	0.868	3.2254e-105	1	Gmnn
3.66288e-109	0.256338	0.885	0.537	6.48109e-105	1	Grwd1
7.05896e-109	0.300604	0.976	0.751	1.24901e-104	1	Pdha1
1.32029e-108	0.321471	0.986	0.825	2.33613e-104	1	Orc6
1.57326e-108	0.285659	0.94	0.667	2.78372e-104	1	Mrps30
3.26068e-108	0.265566	0.892	0.574	5.76945e-104	1	Lsg1
4.33142e-108	0.29937	0.997	0.937	7.66402e-104	1	Erh
4.37048e-108	0.289275	0.926	0.66	7.73313e-104	1	Ndufs1
5.59412e-108	0.295317	0.975	0.79	9.89823e-104	1	Mtx2
8.43276e-108	0.292952	0.974	0.816	1.49209e-103	1	Slirp
1.90568e-107	0.292389	1	0.99	3.3719e-103	1	Slc25a5
4.39331e-107	0.281964	0.957	0.727	7.77352e-103	1	Mrpl46
4.41606e-107	0.270149	0.839	0.511	7.81377e-103	1	Bdp1
4.91979e-107	0.288861	0.962	0.722	8.70507e-103	1	Mrps23
5.73719e-107	0.253898	0.89	0.56	1.01514e-102	1	Pelp1
7.49228e-107	0.304568	0.988	0.841	1.32568e-102	1	Ccar1
9.49431e-107	0.320856	0.992	0.853	1.67992e-102	1	Snx5
1.16842e-106	0.303248	0.966	0.764	2.0674e-102	1	Pycr2
1.32478e-106	0.292175	0.991	0.849	2.34407e-102	1	Samm50
1.3781e-106	0.352331	0.991	0.855	2.43841e-102	1	Eif4g1
4.06587e-106	0.271079	1	0.992	7.19416e-102	1	Gpx4
4.50624e-106	0.259619	0.771	0.435	7.97333e-102	1	Wdcp
4.87963e-106	0.308667	0.997	0.94	8.63402e-102	1	Ssrp1
5.76582e-106	0.325038	0.984	0.812	1.0202e-101	1	Wapl
9.13145e-106	0.302398	0.997	0.926	1.61572e-101	1	Tomm6
1.42778e-105	0.280847	0.948	0.69	2.52632e-101	1	Cers2
3.29413e-105	0.296054	0.994	0.912	5.82863e-101	1	Mrps16
3.90566e-105	0.305557	0.965	0.719	6.91068e-101	1	Nop16
1.11917e-104	0.299686	0.997	0.925	1.98027e-100	1	Dpy30
1.25622e-104	0.265966	0.931	0.653	2.22275e-100	1	Ncbp2
1.70677e-104	0.257988	0.93	0.632	3.01996e-100	1	M6pr
1.71278e-104	0.275168	0.912	0.618	3.0306e-100	1	Jagn1
2.41778e-104	0.278549	0.926	0.655	4.27802e-100	1	Sbno1
3.24704e-104	0.293782	0.971	0.719	5.74531e-100	1	Rsl24d1
1.12293e-103	0.302846	0.98	0.798	1.98691e-99	1	Clns1a
1.88287e-103	0.328683	0.946	0.712	3.33155e-99	1	Zfp106
2.19324e-103	0.279182	0.906	0.612	3.88071e-99	1	Ago2
2.2985e-103	0.299114	0.997	0.922	4.06696e-99	1	Uqcrc2
3.93942e-103	0.263363	0.947	0.7	6.97041e-99	1	Armc1
4.36849e-103	0.281305	0.938	0.678	7.7296e-99	1	Tmem33
6.80474e-103	0.288587	0.995	0.924	1.20403e-98	1	Aurkaip1
9.42535e-103	0.266721	0.999	0.94	1.66772e-98	1	Tmem234
1.02277e-102	0.284182	0.953	0.723	1.8097e-98	1	Mrpl50
3.17649e-102	0.318608	0.984	0.839	5.62048e-98	1	Ubtf
1.61455e-101	0.289933	0.995	0.908	2.85678e-97	1	Lsm7
1.78997e-101	0.294145	0.991	0.846	3.16717e-97	1	Aarsd1
1.87318e-101	0.25976	0.9	0.6	3.31441e-97	1	Aven
2.27665e-101	0.310603	0.991	0.894	4.0283e-97	1	Luc7l3
2.60841e-101	0.279264	0.996	0.938	4.61532e-97	1	Eif4h
3.34366e-101	0.284144	0.952	0.699	5.91628e-97	1	Abcf2
3.99237e-101	0.266521	0.941	0.676	7.0641e-97	1	Psme3
4.41096e-101	0.293198	0.991	0.892	7.80475e-97	1	Sap18
7.81299e-101	0.288615	0.992	0.833	1.38243e-96	1	Mrps12
9.20077e-101	0.292243	0.978	0.831	1.62798e-96	1	Pop5
1.34244e-100	0.276369	0.905	0.618	2.37531e-96	1	Rbm28
1.41542e-100	0.29047	0.969	0.748	2.50445e-96	1	Fdx2
4.7238e-100	0.306777	0.962	0.71	8.35829e-96	1	Isyna1
5.53589e-100	0.285576	0.944	0.681	9.7952e-96	1	Tufm
5.85498e-100	0.261493	0.887	0.591	1.03598e-95	1	1190007I07Rik
1.92958e-99	0.365836	0.925	0.673	3.4142e-95	1	Ranbp2
2.24559e-99	0.271832	0.98	0.817	3.97334e-95	1	Sars
8.75511e-99	0.265905	0.907	0.621	1.54913e-94	1	Nfe2l2
9.0063e-99	0.272818	0.957	0.709	1.59358e-94	1	Mrpl3
1.80628e-98	0.287314	0.958	0.717	3.19603e-94	1	Pum3
2.26656e-98	0.265765	0.941	0.678	4.01046e-94	1	Usp39
3.65443e-98	0.273789	0.955	0.701	6.46615e-94	1	Jtb
4.1962e-98	0.258939	0.95	0.7	7.42475e-94	1	Psmd9
6.51818e-98	0.25861	0.937	0.695	1.15333e-93	1	Dusp11
1.01126e-97	0.259975	0.892	0.588	1.78932e-93	1	Tex30
1.0438e-97	0.2744	0.944	0.709	1.8469e-93	1	Mrpl16
1.38926e-97	0.269832	0.945	0.696	2.45817e-93	1	Ube2j2
2.16283e-97	0.299662	0.999	0.966	3.82691e-93	1	Hnrnpa0
2.51048e-97	0.2831	0.993	0.887	4.44205e-93	1	Mrps15
7.43632e-97	0.343683	0.987	0.87	1.31578e-92	1	Pnn
9.41862e-97	0.2709	0.938	0.683	1.66653e-92	1	Usp10
2.33638e-96	0.267556	0.94	0.663	4.13399e-92	1	Dohh
7.14819e-96	0.255197	0.999	0.982	1.2648e-91	1	Eif3i
1.38233e-95	0.28483	0.988	0.869	2.44589e-91	1	Psmd1
1.71546e-95	0.273137	0.997	0.926	3.03533e-91	1	Rrp1
1.73404e-95	0.267869	0.949	0.721	3.06822e-91	1	BC031181
2.04921e-95	0.274682	0.965	0.726	3.62588e-91	1	Imp4
4.929e-95	0.289652	0.992	0.879	8.72137e-91	1	Rbmxl1
5.35132e-95	0.294529	1	0.973	9.46862e-91	1	Eif3c
7.13063e-95	0.301902	0.996	0.921	1.26169e-90	1	Anp32e
1.42219e-94	0.302705	0.978	0.815	2.51642e-90	1	Usp1
2.41025e-94	0.259226	0.927	0.65	4.2647e-90	1	Pes1
2.63033e-94	0.257328	0.937	0.686	4.6541e-90	1	Mrpl49
5.08645e-94	0.309494	0.98	0.808	8.99997e-90	1	Tcerg1
1.01232e-93	0.250238	0.998	0.962	1.7912e-89	1	Ndufs6
1.0253e-93	0.3052	0.953	0.747	1.81416e-89	1	Hectd1
1.36665e-92	0.272072	0.967	0.741	2.41815e-88	1	Epn1
1.72116e-92	0.256289	0.896	0.602	3.04541e-88	1	Thumpd1
2.47648e-92	0.266311	0.93	0.621	4.38189e-88	1	Ppif
4.57514e-92	0.267141	0.994	0.93	8.09526e-88	1	Srsf6
7.25745e-92	0.265005	0.955	0.726	1.28413e-87	1	Eif2a
8.51008e-92	0.257112	0.966	0.745	1.50577e-87	1	Tpd52l2
9.43163e-92	0.254548	0.953	0.733	1.66883e-87	1	Sde2
4.80364e-91	0.285712	0.993	0.887	8.49956e-87	1	Mrpl17
5.54508e-91	0.273044	0.981	0.802	9.81146e-87	1	Ppih
5.88754e-91	0.269099	0.999	0.96	1.04174e-86	1	Psmb2
1.00745e-90	0.329268	0.998	0.932	1.78258e-86	1	Smarca5
1.00852e-90	0.250282	0.889	0.588	1.78447e-86	1	Ddx10
1.58866e-90	0.253667	0.996	0.916	2.81097e-86	1	Pfdn1
1.65997e-90	0.263736	0.99	0.87	2.93714e-86	1	Polr2c
2.48761e-90	0.318781	1	0.954	4.40158e-86	1	Ldha
8.06076e-90	0.284782	0.994	0.896	1.42627e-85	1	Tipin
1.66632e-89	0.261142	0.972	0.786	2.94839e-85	1	Polr2g
1.84317e-89	0.260466	0.949	0.717	3.26131e-85	1	Emc7
1.87482e-89	0.270663	0.971	0.769	3.31731e-85	1	Rae1
2.01888e-89	0.271053	0.984	0.847	3.57221e-85	1	Usp14
2.08377e-89	0.266138	0.98	0.807	3.68703e-85	1	Ddx1
2.23659e-89	0.286935	0.995	0.897	3.95742e-85	1	Rrm1
2.2762e-89	0.271571	0.974	0.785	4.02751e-85	1	Fcf1
2.48509e-89	0.281825	0.995	0.904	4.39712e-85	1	Ube2m
2.57915e-89	0.265026	0.987	0.861	4.56355e-85	1	Psmd14
3.55786e-89	0.26666	0.993	0.885	6.29528e-85	1	Mapre1
9.89137e-89	0.268472	0.976	0.805	1.75018e-84	1	Ppil1
2.29652e-88	0.262756	0.973	0.784	4.06347e-84	1	Emc8
3.12281e-88	0.257189	0.949	0.699	5.52549e-84	1	Naa20
4.70661e-88	0.27161	0.978	0.824	8.32787e-84	1	Ubxn4
5.59676e-88	0.265001	0.921	0.688	9.9029e-84	1	Ubap2
5.93446e-88	0.282234	0.992	0.867	1.05004e-83	1	Stip1
1.13542e-87	0.275006	0.94	0.702	2.00901e-83	1	Dynll2
3.96077e-87	0.275835	0.987	0.805	7.00819e-83	1	Lman2
4.69598e-87	0.275085	0.971	0.808	8.30906e-83	1	Srrt
8.28562e-87	0.254916	0.948	0.686	1.46606e-82	1	Agpat5
1.30322e-86	0.278928	0.999	0.934	2.30591e-82	1	Smc3
1.93458e-86	0.262649	0.961	0.756	3.42304e-82	1	Usp15
3.1568e-86	0.266946	0.98	0.791	5.58563e-82	1	Mrpl2
5.39809e-86	0.252773	0.91	0.646	9.55139e-82	1	Elovl1
7.44628e-86	0.258897	0.981	0.828	1.31754e-81	1	Wdr61
1.54675e-85	0.251953	0.994	0.919	2.73682e-81	1	Nsmce4a
1.57333e-85	0.261371	0.991	0.9	2.78385e-81	1	Rbis
1.73231e-85	0.272043	0.97	0.8	3.06515e-81	1	Sys1
1.13842e-84	0.27258	0.995	0.862	2.01432e-80	1	Cdk2ap1
1.22857e-84	0.261995	0.953	0.751	2.17383e-80	1	Usp7
2.09567e-84	0.260474	0.975	0.809	3.70807e-80	1	Vrk1
2.96005e-84	0.294348	0.999	0.975	5.23752e-80	1	Srrm2
6.11272e-84	0.250935	0.991	0.916	1.08158e-79	1	Psmc6
9.97146e-84	0.275483	0.956	0.755	1.76435e-79	1	Polr2l
1.01519e-83	0.251372	0.997	0.925	1.79627e-79	1	Snhg1
3.93454e-83	0.281348	0.979	0.815	6.96178e-79	1	Clint1
4.65239e-83	0.29009	0.997	0.943	8.23193e-79	1	Srrm1
5.56126e-83	0.263487	0.985	0.829	9.8401e-79	1	Uchl3
1.14919e-82	0.251096	0.958	0.723	2.03339e-78	1	Mrpl38
2.45587e-82	0.314577	0.993	0.786	4.34542e-78	1	Bzw2
1.24631e-81	0.267253	0.991	0.881	2.20523e-77	1	Stoml2
9.13148e-81	0.260937	0.956	0.739	1.61572e-76	1	Ipo5
1.20894e-80	0.291223	0.999	0.911	2.13909e-76	1	Aprt
8.54941e-80	0.273413	0.987	0.831	1.51273e-75	1	1110038B12Rik
3.47289e-79	0.277051	1	0.962	6.14494e-75	1	Eif4g2
1.50073e-78	0.256302	0.996	0.904	2.6554e-74	1	Eif4a3
4.15528e-77	0.250805	0.983	0.858	7.35236e-73	1	Utp3
1.63584e-76	0.26695	0.991	0.908	2.89446e-72	1	Ppig
1.73048e-76	0.251505	0.999	0.96	3.06191e-72	1	Pcbp2
1.78592e-76	0.259645	0.946	0.72	3.16001e-72	1	Zc3h13
4.50945e-76	0.269425	0.94	0.694	7.97903e-72	1	Rif1
1.85116e-74	0.262636	0.992	0.892	3.27543e-70	1	Hnrnpdl
4.14421e-74	0.256853	0.996	0.911	7.33277e-70	1	Prpf40a
1.79779e-73	0.258373	0.997	0.866	3.18101e-69	1	Denr
8.36311e-73	0.266247	0.998	0.907	1.47977e-68	1	Fbl
6.28548e-71	0.308462	0.996	0.907	1.11215e-66	1	Prrc2c
1.5484e-70	0.267883	0.953	0.766	2.73973e-66	1	Sod1
2.26003e-68	0.275023	0.958	0.709	3.9989e-64	1	Hmmr
8.95883e-67	0.259025	0.988	0.852	1.58518e-62	1	Parp1
1.30598e-61	0.277037	0.997	0.954	2.31079e-57	1	Gm47283
2.47598e-59	0.254127	1	0.925	4.38101e-55	1	Hmgn1
9.28955e-57	0.261718	0.926	0.716	1.64369e-52	1	Scd2
5.96605e-45	0.266671	0.999	0.981	1.05563e-40	1	mt-Nd1
0	1.38176	0.982	0.244	0	2	Slc4a1
0	1.3448	0.993	0.368	0	2	Gypa
0	1.33971	0.99	0.533	0	2	Acp5
0	0.968573	0.937	0.268	0	2	Trim10
9.17771e-306	1.1511	0.867	0.291	1.6239e-301	2	Mrap
3.65115e-304	1.39096	1	0.772	6.46034e-300	2	Hebp1
9.77128e-302	1.3441	0.995	0.47	1.72893e-297	2	Hemgn
7.86581e-301	1.20586	1	0.981	1.39178e-296	2	Dek
8.30837e-300	1.52568	1	0.903	1.47008e-295	2	Car2
7.93501e-299	1.3365	1	0.599	1.40402e-294	2	Smim1
5.34974e-297	1.38292	0.997	0.478	9.46584e-293	2	Rhd
2.83978e-293	1.49211	1	0.857	5.0247e-289	2	Hmbs
1.23917e-291	1.35508	1	0.961	2.1926e-287	2	Fabp5
1.8293e-290	1.15217	1	1	3.23676e-286	2	Fth1
1.7748e-289	1.18377	0.997	0.514	3.14034e-285	2	Tspan33
6.83667e-288	1.13683	0.995	0.579	1.20968e-283	2	Rfesd
1.5077e-285	1.17579	0.989	0.439	2.66773e-281	2	Cldn13
4.4817e-285	1.17127	1	0.77	7.92992e-281	2	Ubac1
8.2594e-285	1.46296	1	0.675	1.46142e-280	2	Cpox
2.10754e-282	1.51982	1	0.742	3.72908e-278	2	Blvrb
3.65694e-279	0.674711	0.799	0.238	6.47059e-275	2	Redrum
3.63389e-277	1.30602	0.993	0.567	6.4298e-273	2	Rgcc
1.68261e-276	0.977918	0.971	0.419	2.9772e-272	2	Nxpe2
1.00041e-275	1.21954	0.995	0.525	1.77012e-271	2	Cited4
3.68235e-275	1.06712	1	0.957	6.51556e-271	2	Glrx5
1.20434e-274	1.28818	0.999	0.778	2.13095e-270	2	Alad
8.93492e-274	1.18073	0.984	0.507	1.58094e-269	2	Slc25a37
6.61197e-272	1.26956	1	0.997	1.16992e-267	2	Prdx2
6.74233e-270	1.41385	1	0.804	1.19299e-265	2	Mgst3
4.43364e-269	1.36405	0.999	0.797	7.84488e-265	2	Cd24a
1.6834e-268	1.11353	0.996	0.517	2.9786e-264	2	Icam4
9.50396e-268	0.566358	0.837	0.203	1.68163e-263	2	Alas2
9.91068e-267	0.998594	0.996	0.901	1.7536e-262	2	Acp1
6.37886e-265	0.852442	0.915	0.386	1.12867e-260	2	Abcb10
8.96946e-264	0.833893	0.936	0.37	1.58706e-259	2	Fam210b
1.86407e-259	1.09944	1	0.809	3.29829e-255	2	Rrm2
1.48611e-258	0.700938	1	0.998	2.62953e-254	2	Anp32b
2.51706e-255	0.991535	0.992	0.555	4.45369e-251	2	Fech
6.25998e-254	0.819911	0.917	0.409	1.10764e-249	2	Uros
3.28039e-250	0.96025	0.999	0.891	5.80433e-246	2	Slbp
8.75009e-249	1.08622	1	0.901	1.54824e-244	2	Ccnd3
1.78986e-248	1.10924	1	0.954	3.16698e-244	2	Hba-a1
7.20544e-247	1.05669	0.975	0.615	1.27493e-242	2	Gmpr
1.0018e-242	0.636601	0.818	0.281	1.77258e-238	2	Asb17os
3.07697e-242	1.02915	0.995	0.723	5.44438e-238	2	Josd2
7.56957e-241	0.557946	1	0.938	1.33936e-236	2	Hba-a2
1.7457e-240	1.21462	0.995	0.604	3.08885e-236	2	Tfrc
1.30326e-239	0.554188	0.743	0.214	2.30599e-235	2	Epb42
1.96554e-239	0.571238	0.736	0.213	3.47783e-235	2	Plek2
6.49175e-239	1.09317	1	0.997	1.14865e-234	2	Hbb-bs
3.22065e-234	1.01945	0.999	0.737	5.69863e-230	2	Asns
4.13796e-233	0.756389	0.884	0.399	7.32171e-229	2	Slc39a8
1.07726e-230	0.977303	0.997	0.787	1.90611e-226	2	Urod
1.60518e-230	0.840898	0.997	0.952	2.8402e-226	2	Arf5
1.28002e-229	0.777525	0.944	0.463	2.26487e-225	2	Grina
1.48589e-227	0.532966	0.668	0.173	2.62913e-223	2	Sox6
1.80987e-227	0.958767	0.99	0.583	3.20239e-223	2	Ccne1
4.90972e-226	0.733392	0.851	0.331	8.68726e-222	2	Sptb
1.78875e-225	0.818833	0.944	0.424	3.16501e-221	2	Rhag
6.51333e-225	0.630454	0.851	0.306	1.15247e-220	2	Ube2l6
5.12919e-222	0.541216	0.738	0.236	9.07558e-218	2	Pdia2
4.35237e-217	0.716531	1	0.998	7.70108e-213	2	Gpx1
1.03929e-216	0.874862	0.982	0.511	1.83892e-212	2	Lmna
3.17005e-216	0.675912	1	0.997	5.60908e-212	2	Atpif1
4.29064e-216	0.779477	1	0.977	7.59185e-212	2	Hbb-bt
7.48307e-216	0.649864	0.88	0.361	1.32405e-211	2	6030468B19Rik
3.43393e-215	0.792875	0.963	0.635	6.076e-211	2	Ptdss2
3.7301e-215	0.992173	0.992	0.742	6.60005e-211	2	Gstm5
1.83257e-209	0.882983	1	0.944	3.24255e-205	2	Hmgb3
1.91374e-206	0.580557	0.874	0.351	3.38617e-202	2	Snca
6.69349e-201	0.741045	0.949	0.575	1.18435e-196	2	Tmem14c
7.17855e-201	0.620262	1	0.998	1.27017e-196	2	Ftl1-ps1
5.21291e-200	0.420995	0.432	0.075	9.22373e-196	2	Tac2
4.93166e-197	0.745818	0.99	0.866	8.72609e-193	2	Rfc4
3.89233e-196	0.752648	0.999	0.916	6.88708e-192	2	Pcna
9.60551e-193	0.789834	0.975	0.736	1.6996e-188	2	Phf10
3.97008e-192	0.524811	0.754	0.279	7.02466e-188	2	Kel
1.32531e-189	0.43854	0.665	0.196	2.34501e-185	2	Dmtn
2.12968e-189	0.610485	1	0.999	3.76826e-185	2	Ftl1
1.0553e-188	0.768974	0.973	0.798	1.86725e-184	2	Cyb5r3
3.2658e-188	0.607333	1	0.989	5.77851e-184	2	Bsg
8.72571e-188	0.593035	0.858	0.35	1.54393e-183	2	Btg2
5.59215e-187	0.619683	0.758	0.284	9.89476e-183	2	Spta1
1.32933e-185	0.60925	0.828	0.376	2.35211e-181	2	Ell2
1.47611e-185	0.902172	0.995	0.535	2.61184e-181	2	Klf1
5.06913e-182	0.679286	0.906	0.511	8.96932e-178	2	Slc25a38
8.50902e-180	0.661443	0.889	0.476	1.50559e-175	2	Ppox
5.3794e-178	0.696467	0.99	0.842	9.51831e-174	2	Prdx3
1.13062e-177	0.620695	0.824	0.356	2.00052e-173	2	Pklr
7.48156e-177	0.492887	0.683	0.239	1.32379e-172	2	Vangl1
1.18286e-176	0.661598	0.908	0.557	2.09295e-172	2	Slc43a3
8.94341e-176	0.668197	0.999	0.972	1.58245e-171	2	Metap2
5.33623e-174	0.673641	0.937	0.571	9.44193e-170	2	Cdc6
2.25466e-172	0.637026	0.921	0.527	3.98939e-168	2	Arrb1
2.68143e-172	0.404273	0.634	0.191	4.74453e-168	2	Tmod1
2.11142e-171	0.474805	0.699	0.241	3.73595e-167	2	Mgll
1.60218e-170	0.599024	0.874	0.402	2.83489e-166	2	Add2
2.32459e-170	0.807824	0.981	0.493	4.11313e-166	2	Ermap
4.16978e-169	0.571921	0.831	0.348	7.37801e-165	2	Arhgdig
2.15762e-164	0.645027	0.996	0.904	3.8177e-160	2	Ccdc34
3.58283e-164	0.49643	0.985	0.852	6.33946e-160	2	Ctsd
1.03481e-163	0.802127	0.975	0.536	1.83099e-159	2	Mt2
1.6284e-162	0.775417	0.992	0.795	2.88129e-158	2	Mns1
2.06445e-162	0.714827	0.997	0.921	3.65284e-158	2	Odc1
3.46709e-162	0.673444	0.99	0.884	6.13466e-158	2	Lig1
2.65797e-161	0.565463	0.844	0.396	4.70302e-157	2	Slc38a5
1.36321e-160	0.622643	0.955	0.703	2.41207e-156	2	Cenpk
3.46605e-159	0.506085	0.814	0.379	6.13282e-155	2	Rab3il1
4.06972e-159	0.64879	0.981	0.802	7.20096e-155	2	Fen1
5.24509e-158	0.581093	0.898	0.548	9.28066e-154	2	Pigq
9.34528e-157	0.367297	0.571	0.177	1.65355e-152	2	Prnp
2.20947e-156	0.509048	1	0.993	3.90944e-152	2	Hmgb2
3.44364e-155	0.598573	0.992	0.921	6.09318e-151	2	Bola3
3.32822e-154	0.664213	0.936	0.639	5.88896e-150	2	Abcg2
6.84739e-154	0.671322	0.893	0.425	1.21158e-149	2	Tspo2
2.40195e-153	0.276531	0.428	0.093	4.25e-149	2	Apol8
3.08985e-153	0.670868	0.992	0.861	5.46718e-149	2	Pabpc4
1.36714e-152	0.631898	0.993	0.909	2.41902e-148	2	Rrm1
7.15846e-152	0.391771	1	1	1.26662e-147	2	Eif1
4.40499e-151	0.441042	0.97	0.733	7.79419e-147	2	Ctsb
3.17944e-149	0.502904	0.73	0.31	5.62571e-145	2	Slc30a10
2.18335e-146	0.531382	0.775	0.359	3.86322e-142	2	Ank1
5.90032e-145	0.575521	0.996	0.884	1.044e-140	2	Gmnn
1.48704e-144	0.659865	0.954	0.672	2.63117e-140	2	Mthfd2
2.09418e-142	0.469032	0.77	0.34	3.70545e-138	2	Slc25a21
2.95948e-142	0.688116	0.9	0.515	5.23651e-138	2	Ssx2ip
4.81082e-141	0.597789	0.922	0.492	8.51227e-137	2	Epor
1.99909e-140	0.415393	0.686	0.286	3.5372e-136	2	Dhrs11
1.74724e-138	0.609082	0.985	0.845	3.09156e-134	2	Orc6
3.81906e-138	0.653916	0.977	0.725	6.75745e-134	2	Slc29a1
7.56896e-138	0.448198	0.762	0.353	1.33925e-133	2	Tspan8
8.55935e-137	0.341786	0.529	0.162	1.51449e-132	2	Cpeb4
1.34078e-136	0.417211	0.682	0.273	2.37237e-132	2	E2f2
3.70146e-135	0.472966	0.747	0.323	6.54936e-131	2	Tmem56
1.02882e-134	0.565188	0.863	0.538	1.8204e-130	2	Lpcat1
1.98686e-134	0.570258	0.992	0.883	3.51556e-130	2	Hras
1.02369e-131	0.559364	0.831	0.488	1.81131e-127	2	Fam117a
1.67816e-131	0.572863	0.986	0.826	2.96933e-127	2	Ifrd2
2.62188e-130	0.499544	0.828	0.469	4.63916e-126	2	Carhsp1
4.67995e-130	0.380227	0.63	0.254	8.28071e-126	2	Wipi1
1.30108e-129	0.535449	0.892	0.545	2.30214e-125	2	Mllt3
1.7871e-129	0.606982	0.895	0.625	3.1621e-125	2	Picalm
3.28422e-128	0.452379	0.712	0.332	5.8111e-124	2	St3gal6
1.27239e-127	0.507207	0.999	0.992	2.25137e-123	2	Eif2s2
1.6593e-127	0.676778	0.993	0.806	2.93596e-123	2	Gclm
1.63649e-126	0.484332	0.82	0.474	2.89561e-122	2	Slc43a1
1.04883e-122	0.520619	0.898	0.587	1.8558e-118	2	Txnrd2
1.99204e-122	0.525343	0.958	0.803	3.52472e-118	2	Rad23a
2.51485e-122	0.546312	0.951	0.79	4.44978e-118	2	Pycr2
2.53127e-119	0.385478	0.672	0.314	4.47883e-115	2	Abcb6
3.30963e-118	0.528496	0.93	0.72	5.85605e-114	2	Gps2
5.43985e-117	0.378569	0.669	0.281	9.62528e-113	2	Cdc25b
1.27753e-116	0.508842	0.992	0.943	2.26046e-112	2	Cox17
2.44208e-116	0.539949	0.97	0.81	4.32102e-112	2	Comt
5.24183e-116	0.563201	0.962	0.721	9.27489e-112	2	Clspn
1.46309e-115	0.93394	0.992	0.845	2.5888e-111	2	Mki67
1.24947e-114	0.440008	0.799	0.453	2.21081e-110	2	Dck
5.48165e-114	0.251995	0.4	0.112	9.69924e-110	2	Lrrc56
5.71115e-114	0.518986	0.761	0.445	1.01053e-109	2	Slc16a6
3.07478e-112	0.447827	0.764	0.423	5.44052e-108	2	Atp8a1
1.16589e-111	0.300117	1	0.999	2.06292e-107	2	Oaz1
4.78322e-111	0.497482	0.97	0.842	8.46342e-107	2	March5
3.28373e-110	0.508167	0.947	0.758	5.81023e-106	2	Cenph
5.68457e-109	0.480391	0.918	0.553	1.00583e-104	2	Fam241a
2.95982e-108	0.480455	0.996	0.919	5.23711e-104	2	Mcm7
6.20766e-108	0.483523	0.996	0.908	1.09838e-103	2	Tipin
7.03217e-108	0.495289	0.917	0.689	1.24427e-103	2	Nudt9
8.35866e-107	0.388143	0.673	0.332	1.47898e-102	2	Rgs12
9.01051e-107	0.385019	0.684	0.338	1.59432e-102	2	Ankrd9
4.9416e-106	0.37311	1	0.991	8.74368e-102	2	Ndufb9
7.97111e-106	0.43795	0.731	0.396	1.41041e-101	2	Sgk3
1.25145e-105	0.439792	0.814	0.485	2.21432e-101	2	Tango2
1.47931e-105	0.445078	0.996	0.973	2.6175e-101	2	Ndufb10
7.68115e-105	0.433764	0.827	0.546	1.3591e-100	2	Ap2a1
9.29202e-105	0.407654	0.854	0.546	1.64413e-100	2	March2
2.77035e-104	0.392213	0.997	0.991	4.90186e-100	2	Sec61g
4.0853e-104	0.354463	0.661	0.316	7.22853e-100	2	Nipa1
4.2566e-103	0.511873	0.988	0.819	7.53164e-99	2	Ccna2
4.90386e-103	0.36235	0.673	0.334	8.67689e-99	2	Stom
3.59709e-102	0.479213	1	0.895	6.3647e-98	2	Birc5
3.8089e-102	0.575352	1	0.792	6.73946e-98	2	Mt1
1.06773e-101	0.382117	0.592	0.259	1.88925e-97	2	Ift140
1.07222e-101	0.46812	0.995	0.934	1.89719e-97	2	Ucp2
1.8341e-100	0.444591	0.82	0.509	3.24525e-96	2	Narf
8.53865e-100	0.447377	0.842	0.574	1.51083e-95	2	Hagh
4.06734e-99	0.437316	0.79	0.449	7.19675e-95	2	Steap3
5.96599e-99	0.48253	0.982	0.798	1.05562e-94	2	Mbd2
1.28077e-98	0.460233	0.971	0.849	2.26619e-94	2	Pole3
3.39602e-98	0.458868	0.889	0.578	6.00892e-94	2	St3gal5
6.07723e-98	0.438544	0.75	0.431	1.07531e-93	2	E2f8
1.64707e-97	0.512367	0.975	0.822	2.91433e-93	2	Mcm4
5.95698e-97	0.445787	0.739	0.435	1.05403e-92	2	Hipk2
1.00779e-96	0.468265	0.893	0.678	1.78318e-92	2	Tfdp2
1.79832e-96	0.466721	0.986	0.858	3.18194e-92	2	Cisd1
3.41771e-96	0.53404	0.992	0.904	6.0473e-92	2	Smc2
1.03803e-95	0.461775	0.878	0.501	1.83668e-91	2	Gata1
9.46071e-94	0.400939	0.792	0.485	1.67398e-89	2	Stx2
1.34686e-93	0.308673	0.594	0.257	2.38314e-89	2	Smox
8.03033e-93	0.439235	0.899	0.695	1.42089e-88	2	Fignl1
9.21658e-91	0.469244	0.999	0.952	1.63078e-86	2	Nasp
9.4082e-91	0.448761	1	0.972	1.66469e-86	2	Ybx3
1.27007e-90	0.44145	0.891	0.649	2.24726e-86	2	Prkag1
1.54197e-90	0.407104	0.869	0.619	2.72836e-86	2	Apeh
1.71759e-90	0.389687	0.827	0.558	3.0391e-86	2	Mtfr1
2.99663e-90	0.476568	0.969	0.8	5.30223e-86	2	E2f4
5.85554e-90	0.429741	0.889	0.674	1.03608e-85	2	Nudt4
6.39309e-90	0.317228	0.611	0.296	1.13119e-85	2	March8
2.06008e-89	0.411699	0.981	0.912	3.64511e-85	2	Hpf1
2.74385e-89	0.25658	0.497	0.203	4.85498e-85	2	Ampd3
3.90332e-89	0.436217	0.939	0.76	6.90654e-85	2	Klhdc2
4.56754e-89	0.280985	0.542	0.233	8.0818e-85	2	Art4
9.04356e-89	0.374446	0.598	0.277	1.60017e-84	2	Ccne2
2.35856e-88	0.464908	0.989	0.866	4.17324e-84	2	Pgp
2.61723e-88	0.299368	1	1	4.63092e-84	2	H3f3a
4.71044e-88	0.470111	0.91	0.602	8.33465e-84	2	Aplp2
9.12943e-88	0.404386	0.807	0.546	1.61536e-83	2	Cltb
1.96257e-87	0.389205	0.731	0.426	3.47257e-83	2	Atp2b4
1.68122e-85	0.438846	0.933	0.734	2.97475e-81	2	Tk1
3.21436e-85	0.405829	0.78	0.495	5.68749e-81	2	Ncapg2
2.08181e-84	0.430308	0.941	0.788	3.68355e-80	2	Tprgl
3.13571e-84	0.313353	0.529	0.233	5.54832e-80	2	Rb1
4.454e-84	0.344255	0.669	0.36	7.8809e-80	2	Cd82
5.31985e-84	0.315043	0.66	0.345	9.41294e-80	2	Ranbp10
3.39614e-83	0.396096	0.792	0.527	6.00913e-79	2	Isca1
3.9187e-83	0.406231	0.974	0.886	6.93375e-79	2	Gtf2a2
4.61817e-83	0.363549	0.754	0.476	8.17139e-79	2	Cast
6.49624e-83	0.400437	0.865	0.621	1.14945e-78	2	Plaat3
1.84352e-82	0.312206	0.613	0.308	3.26192e-78	2	Gadd45a
5.61064e-82	0.395821	0.988	0.946	9.92747e-78	2	Mrpl14
9.10205e-82	0.40982	0.996	0.953	1.61052e-77	2	Phf5a
1.1114e-81	0.399831	0.822	0.57	1.96651e-77	2	Eif2ak1
1.38196e-80	0.431358	0.951	0.792	2.44524e-76	2	Uhrf1
2.84568e-80	0.409004	0.866	0.669	5.03515e-76	2	Gid8
4.53229e-80	0.409669	0.962	0.83	8.01944e-76	2	Vrk1
5.43212e-80	0.471504	0.963	0.72	9.6116e-76	2	Zfpm1
8.56562e-80	0.359642	0.751	0.445	1.5156e-75	2	Lockd
1.36851e-79	0.415672	0.896	0.67	2.42144e-75	2	Orc2
7.86941e-79	0.308497	0.516	0.233	1.39241e-74	2	Gadd45g
1.3813e-78	0.29406	0.586	0.286	2.44408e-74	2	Chac2
1.46327e-77	0.433744	0.872	0.692	2.58911e-73	2	Ezr
1.62319e-77	0.404279	0.929	0.755	2.87208e-73	2	Dhfr
3.78446e-77	0.29875	1	0.998	6.69623e-73	2	Cox7c
2.22183e-76	0.397137	0.982	0.902	3.93131e-72	2	Mcm6
8.47383e-76	0.818421	0.817	0.644	1.49936e-71	2	Hist1h1a
9.50884e-76	0.36798	0.816	0.577	1.68249e-71	2	Cdc42ep3
1.05171e-75	0.391139	0.992	0.953	1.8609e-71	2	Bcas2
1.77102e-75	0.393862	0.821	0.615	3.13364e-71	2	1700037H04Rik
6.89556e-75	0.325718	0.749	0.466	1.2201e-70	2	Pqlc1
3.43606e-73	0.35862	0.745	0.486	6.07977e-69	2	Dscc1
1.00563e-72	0.428293	0.874	0.686	1.77937e-68	2	Zbtb7a
2.09908e-72	0.42779	0.932	0.708	3.71412e-68	2	Kcnn4
8.34738e-72	0.394288	0.995	0.921	1.47699e-67	2	Mcm3
1.11218e-71	0.398541	0.963	0.766	1.96788e-67	2	Nudt19
3.42918e-71	0.360531	0.697	0.41	6.06759e-67	2	Abcb4
3.61526e-71	0.319963	0.658	0.349	6.39684e-67	2	Gsta4
8.22151e-71	0.373236	0.922	0.702	1.45471e-66	2	Taf12
9.58146e-71	0.383613	0.769	0.516	1.69534e-66	2	Clcn3
1.42946e-70	0.354491	0.787	0.533	2.52929e-66	2	Gypc
2.26186e-70	0.303332	0.563	0.288	4.00214e-66	2	Pbx3
5.33518e-70	0.349594	0.837	0.459	9.44006e-66	2	Tnfaip2
2.40566e-69	0.28879	0.623	0.336	4.25657e-65	2	Agpat4
8.18804e-69	0.257336	0.504	0.242	1.44879e-64	2	Endod1
1.51544e-68	0.374424	0.993	0.898	2.68143e-64	2	Pclaf
3.07079e-68	0.375393	0.854	0.695	5.43346e-64	2	Tmx1
5.22662e-68	0.277068	0.619	0.319	9.24799e-64	2	Aqp1
6.06511e-68	0.354489	0.993	0.94	1.07316e-63	2	Psmc3
7.05504e-68	0.36338	0.678	0.412	1.24832e-63	2	Daam1
9.23458e-68	0.383066	0.996	0.922	1.63397e-63	2	Ddx39
1.04893e-67	0.391133	0.956	0.802	1.85597e-63	2	Asf1a
1.52807e-67	0.388882	0.861	0.607	2.70377e-63	2	Tal1
2.28064e-67	0.258871	0.559	0.292	4.03536e-63	2	Osgepl1
7.48739e-67	0.362696	0.986	0.948	1.32482e-62	2	Tmem234
3.87868e-66	0.383691	0.874	0.697	6.86294e-62	2	Tceal8
5.79776e-66	0.308172	0.617	0.349	1.02586e-61	2	Svip
7.43626e-66	0.354093	0.93	0.772	1.31577e-61	2	Epn1
1.41115e-65	0.367391	0.978	0.84	2.49689e-61	2	Cdca3
2.25353e-65	0.273674	0.601	0.331	3.9874e-61	2	Donson
2.6466e-65	0.313649	0.742	0.478	4.68289e-61	2	Ppp1r15a
3.51038e-65	0.347573	0.851	0.647	6.21127e-61	2	Rad51ap1
8.65639e-65	0.567403	0.762	0.604	1.53166e-60	2	Pnpo
1.49224e-64	0.36035	0.844	0.644	2.64037e-60	2	Mkrn1
1.66711e-64	0.31718	0.996	0.971	2.94979e-60	2	D8Ertd738e
2.25008e-64	0.259201	0.514	0.256	3.98129e-60	2	Yod1
5.35215e-64	0.284897	0.615	0.356	9.47009e-60	2	Noct
2.22777e-63	0.31147	0.77	0.538	3.94181e-59	2	Mpst
4.80587e-63	0.33365	0.766	0.521	8.50351e-59	2	Fuca2
6.15417e-63	0.363449	0.934	0.632	1.08892e-58	2	Rgs10
8.18832e-63	0.383681	0.985	0.905	1.44884e-58	2	Rexo2
2.70043e-62	0.355488	0.96	0.781	4.77814e-58	2	Ccnb2
8.18536e-62	0.30741	0.764	0.527	1.44832e-57	2	Nptn
8.40222e-62	0.394946	0.831	0.64	1.48669e-57	2	Tnrc6b
1.34791e-61	0.356322	0.728	0.507	2.38499e-57	2	Prxl2a
1.78704e-61	0.346395	0.975	0.897	3.162e-57	2	Mrps36
2.06517e-61	0.354985	0.878	0.686	3.65411e-57	2	Prkar2b
7.13991e-61	0.283445	0.602	0.359	1.26333e-56	2	Slc16a10
1.18102e-60	0.289236	0.679	0.45	2.08969e-56	2	Fbxo7
1.52957e-60	0.363437	0.985	0.934	2.70641e-56	2	1810037I17Rik
1.73516e-60	0.372008	1	0.972	3.07018e-56	2	Tubb4b
1.96086e-60	0.348913	0.884	0.715	3.46955e-56	2	Tmem33
4.29461e-60	0.452983	0.995	0.978	7.59889e-56	2	mt-Nd2
6.36839e-60	0.331747	0.813	0.598	1.12682e-55	2	Clic4
9.12243e-60	0.28602	0.684	0.397	1.61412e-55	2	Samd14
1.58975e-59	0.350207	0.69	0.464	2.81291e-55	2	4930523C07Rik
2.69674e-59	0.292212	0.637	0.391	4.77161e-55	2	C1galt1
5.62347e-59	0.306225	0.724	0.492	9.95016e-55	2	Ehbp1l1
1.01638e-58	0.306803	0.997	0.965	1.79839e-54	2	Snx3
1.12547e-58	0.354853	0.941	0.8	1.9914e-54	2	Mcm2
1.29372e-58	0.272662	0.559	0.316	2.2891e-54	2	Usp45
1.88349e-58	0.346963	0.949	0.835	3.33264e-54	2	Mrpl53
2.79857e-58	0.331616	0.78	0.573	4.9518e-54	2	Scoc
7.3991e-58	0.334021	0.988	0.938	1.3092e-53	2	Ciao2a
8.98053e-58	0.37487	0.954	0.763	1.58902e-53	2	Chchd10
1.03008e-57	0.398635	0.873	0.696	1.82263e-53	2	Fbxo5
3.54136e-57	0.351755	0.967	0.865	6.26608e-53	2	Hat1
4.73906e-57	0.349199	0.928	0.768	8.3853e-53	2	Hars
5.10906e-57	0.259324	0.615	0.369	9.03998e-53	2	Bpgm
7.23515e-57	0.359634	0.825	0.635	1.28019e-52	2	Herc1
1.08206e-56	0.33277	0.865	0.696	1.91459e-52	2	Fam50a
3.09121e-56	0.320751	0.99	0.925	5.46959e-52	2	Psmc6
3.14626e-56	0.344447	0.984	0.885	5.56699e-52	2	Mcm5
3.21222e-56	0.447155	0.941	0.741	5.6837e-52	2	Hmmr
3.6858e-56	0.333362	0.975	0.908	6.52165e-52	2	Ssna1
3.77759e-56	0.306126	0.766	0.497	6.68407e-52	2	1300002E11Rik
5.47511e-56	0.331215	0.874	0.738	9.68766e-52	2	Psmd9
1.34951e-55	0.297801	0.74	0.484	2.38782e-51	2	Cdkn3
2.23388e-55	0.316176	0.772	0.511	3.95263e-51	2	Ammecr1
2.50738e-55	0.347542	0.988	0.931	4.43655e-51	2	Zcrb1
7.64526e-55	0.314556	0.758	0.557	1.35275e-50	2	Agfg1
1.05204e-54	0.251827	0.639	0.401	1.86148e-50	2	Nmnat3
1.21416e-54	0.273967	0.601	0.364	2.14834e-50	2	Mindy2
2.66722e-54	0.324889	0.807	0.589	4.71938e-50	2	Usp25
8.49074e-54	0.257272	0.615	0.368	1.50235e-49	2	D1Ertd622e
1.25259e-53	0.378046	0.873	0.689	2.21634e-49	2	Dtl
2.26797e-53	0.316441	0.997	0.985	4.01294e-49	2	Top1
5.71901e-53	0.307762	0.91	0.708	1.01192e-48	2	Cinp
1.00395e-52	0.326109	0.81	0.591	1.77639e-48	2	Pmm1
1.74281e-52	0.293496	0.765	0.553	3.08373e-48	2	Psmf1
2.77359e-52	0.304446	0.997	0.972	4.90759e-48	2	Pdap1
2.9576e-52	0.283939	0.694	0.477	5.23317e-48	2	Gclc
4.03001e-52	0.301958	0.988	0.951	7.1307e-48	2	Psmd4
4.21704e-52	0.31426	0.857	0.696	7.46163e-48	2	Cir1
5.14209e-52	0.326519	0.757	0.538	9.09841e-48	2	Klf3
6.33236e-52	0.345315	0.887	0.713	1.12045e-47	2	Plin2
1.42617e-51	0.339376	0.861	0.652	2.52346e-47	2	Tlk1
1.44326e-51	0.298222	0.792	0.606	2.5537e-47	2	Nanp
1.89434e-51	0.293398	0.802	0.585	3.35185e-47	2	Trim59
3.21016e-51	0.725232	0.75	0.61	5.68006e-47	2	Hist2h2ac
4.45386e-51	0.254531	0.999	0.995	7.88066e-47	2	Eef1d
1.13894e-50	0.283916	0.713	0.507	2.01524e-46	2	Akip1
1.35105e-50	0.300974	0.873	0.731	2.39055e-46	2	Gins4
1.69237e-50	0.283231	0.993	0.963	2.99447e-46	2	Nol7
2.87782e-50	0.285261	0.885	0.65	5.09202e-46	2	Minpp1
3.30455e-50	0.301537	0.97	0.881	5.84708e-46	2	Snf8
7.24107e-50	0.309892	0.98	0.923	1.28123e-45	2	Psmc2
7.24219e-50	0.317578	0.959	0.882	1.28143e-45	2	Bnip3l
1.12013e-49	0.275292	0.714	0.502	1.98196e-45	2	Mpp1
1.17191e-49	0.299913	0.913	0.776	2.07357e-45	2	Prim1
1.75174e-49	0.331158	0.986	0.925	3.09954e-45	2	Glo1
1.91787e-49	0.271497	0.786	0.589	3.39349e-45	2	Cenpp
1.91866e-49	0.314881	0.851	0.664	3.39488e-45	2	Asf1b
2.73224e-49	0.313276	0.999	0.993	4.83442e-45	2	mt-Co2
3.51702e-49	0.334559	0.94	0.789	6.22302e-45	2	Baz1a
6.75318e-49	0.327904	0.908	0.767	1.19491e-44	2	Mier1
8.157e-49	0.296325	0.996	0.968	1.4433e-44	2	Mrpl18
9.01017e-49	0.32091	0.768	0.501	1.59426e-44	2	Gfi1b
1.04388e-48	0.336458	0.908	0.78	1.84704e-44	2	Usp7
1.1886e-48	0.280711	0.676	0.456	2.10311e-44	2	Chd7
1.31757e-48	0.302155	0.887	0.73	2.3313e-44	2	Pold3
1.38809e-48	0.285578	0.881	0.728	2.45608e-44	2	Map2k3
1.9154e-48	0.292175	0.981	0.917	3.38911e-44	2	Mrps18c
2.18647e-48	0.250863	0.578	0.348	3.86874e-44	2	Dleu2
4.31362e-48	0.300207	0.984	0.945	7.63253e-44	2	Supt4a
6.45759e-48	0.986564	0.906	0.865	1.14261e-43	2	Hist1h1b
1.11245e-47	0.320825	0.887	0.71	1.96837e-43	2	Necap2
2.57756e-47	0.279896	0.745	0.549	4.56073e-43	2	Wdr76
1.0656e-46	0.259325	0.646	0.43	1.88548e-42	2	Agfg2
5.86064e-46	0.308067	0.975	0.927	1.03698e-41	2	Srp19
1.47437e-45	0.333109	0.846	0.676	2.60875e-41	2	Asap1
2.44737e-45	0.286587	0.723	0.501	4.33038e-41	2	Wrn
4.54598e-45	0.288841	0.788	0.622	8.04365e-41	2	Azin1
4.6935e-45	0.281752	0.801	0.642	8.30468e-41	2	Gde1
5.29758e-45	0.313278	0.807	0.641	9.37353e-41	2	Ncapd3
5.86989e-45	0.312481	0.958	0.916	1.03862e-40	2	Sri
1.42129e-44	0.299659	1	0.996	2.51483e-40	2	mt-Co3
2.14088e-44	0.28661	0.954	0.865	3.78808e-40	2	Reep5
2.65849e-44	0.323853	0.816	0.657	4.70393e-40	2	Ago2
9.11321e-44	0.317194	0.75	0.569	1.61249e-39	2	Atad5
9.51641e-44	0.304811	0.904	0.791	1.68383e-39	2	Mff
1.31883e-43	0.284497	0.751	0.576	2.33355e-39	2	Dnaaf2
2.81474e-43	0.299359	0.805	0.629	4.9804e-39	2	Rabggtb
2.84916e-43	0.259286	0.873	0.674	5.0413e-39	2	Nt5c3
2.87523e-43	0.276246	0.802	0.596	5.08743e-39	2	Arl4a
4.333e-43	0.326196	0.981	0.936	7.66681e-39	2	Snhg1
2.07385e-42	0.290808	0.68	0.483	3.66947e-38	2	Cep290
2.12835e-42	0.253972	0.768	0.573	3.7659e-38	2	Pithd1
4.25565e-42	0.271671	0.769	0.587	7.52995e-38	2	Ska1
5.61302e-42	0.301616	0.915	0.745	9.93168e-38	2	Cox6b2
6.70308e-42	0.310281	0.933	0.852	1.18604e-37	2	Lbr
7.07355e-42	0.311824	0.881	0.727	1.25159e-37	2	Rfc3
2.16141e-41	0.287541	0.93	0.81	3.82439e-37	2	Cmc2
3.90004e-41	0.302207	0.966	0.869	6.90074e-37	2	Eif3j1
5.58058e-41	0.32478	0.921	0.797	9.87427e-37	2	Atf4
1.03458e-40	0.291089	0.825	0.614	1.83058e-36	2	Rpia
3.76729e-40	0.284677	0.947	0.851	6.66584e-36	2	Pcmt1
5.29849e-40	0.299012	0.974	0.884	9.37515e-36	2	Nars
1.46423e-39	0.313852	0.923	0.839	2.59082e-35	2	Wapl
1.81356e-39	0.250654	0.996	0.96	3.20892e-35	2	Rnaseh2c
1.96945e-39	0.270555	0.835	0.668	3.48475e-35	2	Chaf1b
2.04609e-39	0.285296	0.781	0.624	3.62035e-35	2	Dlgap5
5.80135e-39	0.252562	0.996	0.956	1.02649e-34	2	Ndufb4
7.61758e-39	0.268037	0.995	0.942	1.34786e-34	2	Dtymk
1.62803e-38	0.260595	0.693	0.475	2.88063e-34	2	Spire1
1.81424e-38	0.25932	0.963	0.897	3.21012e-34	2	Sec62
2.20992e-38	0.281744	0.982	0.908	3.91023e-34	2	Txn2
2.39173e-38	0.272684	0.977	0.92	4.23192e-34	2	Fam104a
4.0531e-38	0.259801	0.831	0.639	7.17155e-34	2	Ehd1
8.88635e-38	0.305188	0.999	0.994	1.57235e-33	2	mt-Atp6
1.56979e-37	0.27956	0.936	0.822	2.77758e-33	2	Pkig
4.34822e-37	0.286554	0.911	0.783	7.69373e-33	2	Rpa2
1.02469e-36	0.315052	0.91	0.782	1.81308e-32	2	Atad2
1.70518e-36	0.264002	0.825	0.661	3.01714e-32	2	Cdt1
1.05708e-35	0.3308	0.995	0.983	1.8704e-31	2	mt-Nd1
5.03018e-35	0.251261	0.99	0.948	8.90041e-31	2	Ndufa5
7.56067e-35	0.273073	0.822	0.694	1.33778e-30	2	Wdr26
1.34836e-34	0.268842	0.896	0.788	2.38579e-30	2	Rnaseh2b
3.25893e-34	0.266725	0.947	0.845	5.76634e-30	2	Tmem208
6.46025e-34	0.260194	0.99	0.935	1.14308e-29	2	Eif2s1
7.8552e-34	0.252334	0.471	0.292	1.3899e-29	2	Hist1h2an
2.54204e-33	0.279757	0.928	0.842	4.49788e-29	2	Sars
4.21577e-33	0.274671	0.813	0.681	7.45939e-29	2	Tut7
1.77772e-32	0.251934	0.895	0.784	3.1455e-28	2	Ssbp3
4.22292e-31	0.258047	0.98	0.902	7.47204e-27	2	Rnf187
7.55125e-29	0.271054	0.999	0.976	1.33612e-24	2	Eif3a
3.75821e-28	0.286454	0.577	0.418	6.64978e-24	2	Hist2h2bb
1.30104e-27	0.282093	1	0.997	2.30206e-23	2	Hnrnpa2b1
1.05832e-26	0.250693	0.951	0.78	1.87259e-22	2	Ccnb1
3.84634e-25	0.336891	0.648	0.521	6.80572e-21	2	Hist1h2ab
1.42556e-24	0.570043	0.881	0.872	2.52239e-20	2	Hist1h1e
3.49002e-24	0.25902	0.87	0.797	6.17525e-20	2	Sod1
1.24017e-22	0.541183	0.78	0.763	2.19435e-18	2	Hist1h2ae
1.19615e-19	0.31573	0.85	0.748	2.11646e-15	2	Prc1
5.23975e-19	0.292343	0.731	0.653	9.27122e-15	2	Hist1h4d
2.29037e-17	0.309699	0.712	0.649	4.05257e-13	2	Hist1h1d
1.22462e-15	0.275858	0.604	0.513	2.16685e-11	2	Hist1h3c
1.06874e-12	0.296663	0.76	0.735	1.89102e-08	2	Hist1h1c
0	4.84651	1	0.938	0	3	Hba-a2
0	4.56599	1	0.977	0	3	Hbb-bt
0	4.55829	1	0.954	0	3	Hba-a1
0	4.51729	1	0.997	0	3	Hbb-bs
0	2.58604	1	0.369	0	3	Gypa
0	2.48634	0.997	0.506	0	3	Slc25a37
0	2.39835	1	0.804	0	3	Mgst3
0	2.26334	1	0.244	0	3	Slc4a1
0	2.22332	0.993	0.188	0	3	Alas2
0	2.20939	1	0.797	0	3	Cd24a
0	2.11179	0.997	0.47	0	3	Hemgn
0	2.03282	1	0.743	0	3	Blvrb
0	2.01229	1	0.479	0	3	Rhd
0	1.86003	1	0.904	0	3	Car2
0	1.85848	1	0.997	0	3	Prdx2
0	1.80711	1	0.857	0	3	Hmbs
0	1.80272	0.993	0.535	0	3	Mt2
0	1.59802	0.999	0.555	0	3	Fech
0	1.58537	1	0.779	0	3	Alad
0	1.56426	0.99	0.614	0	3	Gmpr
0	1.5476	1	0.787	0	3	Urod
0	1.49419	0.972	0.367	0	3	Fam210b
0	1.49238	0.994	0.518	0	3	Icam4
0	1.4913	0.972	0.265	0	3	Trim10
0	1.47962	0.999	0.773	0	3	Hebp1
0	1.45728	0.997	0.723	0	3	Josd2
0	1.45708	0.999	0.902	0	3	Ccnd3
0	1.43793	1	0.77	0	3	Ubac1
0	1.42527	1	0.998	0	3	Gpx1
0	1.39968	0.929	0.346	0	3	Snca
0	1.39359	0.993	0.516	0	3	Tspan33
0	1.36644	1	1	0	3	Fth1
0	1.35081	0.947	0.297	0	3	Ube2l6
0	1.259	1	0.952	0	3	Arf5
0	1.1749	0.947	0.464	0	3	Grina
0	1.09066	0.817	0.267	0	3	Cdc25b
0	1.05181	0.911	0.345	0	3	Btg2
0	1.03565	1	1	0	3	H3f3a
0	0.886015	0.728	0.062	0	3	Fn3k
0	0.87624	0.779	0.185	0	3	Dmtn
0	0.821046	0.787	0.237	0	3	Smox
0	0.787568	0.735	0.181	0	3	Tmod1
0	0.757741	0.642	0.08	0	3	Ackr1
0	0.752083	0.633	0.056	0	3	Gm867
0	0.578042	0.55	0.046	0	3	Hbq1b
2.1032e-305	0.833872	0.768	0.212	3.7214e-301	3	Epb42
2.30418e-301	1.30838	0.985	0.44	4.07702e-297	3	Cldn13
1.92904e-300	0.849177	0.786	0.233	3.41324e-296	3	Mgll
1.48985e-297	1.56153	1	0.675	2.63614e-293	3	Cpox
3.52087e-294	0.857316	0.8	0.261	6.22983e-290	3	E2f2
2.16489e-293	1.68825	1	0.792	3.83055e-289	3	Mt1
7.99467e-293	0.875831	1	0.997	1.41458e-288	3	Atpif1
1.87723e-291	0.768084	0.701	0.171	3.32157e-287	3	Sox6
3.51193e-290	1.16799	0.967	0.637	6.214e-286	3	Abcg2
1.49579e-288	1.2478	1	0.981	2.64666e-284	3	Dek
1.16475e-287	1.40387	0.997	0.809	2.0609e-283	3	Rrm2
1.32556e-284	0.733319	0.756	0.212	2.34545e-280	3	Plek2
2.20791e-283	1.0528	0.924	0.474	3.90667e-279	3	Ppox
1.27298e-282	0.93302	0.878	0.329	2.25241e-278	3	Sptb
8.13097e-275	1.45318	0.99	0.605	1.43869e-270	3	Tfrc
9.95913e-273	1.10426	0.982	0.801	1.76217e-268	3	Rad23a
7.21648e-269	0.944908	0.9	0.411	1.27688e-264	3	Uros
5.20603e-267	1.086	1	0.957	9.21155e-263	3	Glrx5
2.12246e-265	0.905134	1	0.999	3.75549e-261	3	Ftl1
5.93698e-262	0.812279	1	0.989	1.05049e-257	3	Bsg
9.82001e-258	0.906392	0.86	0.363	1.73755e-253	3	6030468B19Rik
9.23219e-255	1.2925	0.996	0.6	1.63354e-250	3	Smim1
2.71012e-247	0.885497	0.786	0.282	4.79529e-243	3	Spta1
3.44597e-247	1.05359	1	0.921	6.0973e-243	3	Odc1
7.39996e-245	0.823755	1	0.998	1.30935e-240	3	Ftl1-ps1
2.53195e-242	0.777024	0.764	0.278	4.48004e-238	3	Kel
1.5844e-237	1.02394	0.925	0.425	2.80343e-233	3	Nxpe2
4.86603e-233	0.918227	0.999	0.933	8.60996e-229	3	Ucp2
6.28335e-232	0.914674	0.901	0.542	1.11178e-227	3	March2
1.22305e-230	0.901187	0.86	0.392	2.16407e-226	3	Abcb10
7.96395e-222	0.264867	0.306	0.028	1.40914e-217	3	Ypel4
3.13063e-216	1.17575	0.989	0.569	5.53933e-212	3	Rgcc
5.38134e-215	0.772137	0.857	0.395	9.52174e-211	3	Slc38a5
2.42754e-214	0.963362	0.96	0.514	4.29528e-210	3	Lmna
6.79842e-213	0.690814	0.726	0.282	1.20291e-208	3	Dhrs11
3.07043e-212	0.925477	0.999	0.901	5.43282e-208	3	Acp1
5.52895e-212	0.872059	0.853	0.467	9.78292e-208	3	Ppp1r15a
8.5131e-212	0.328676	0.339	0.04	1.50631e-207	3	Gm20161
6.4874e-211	0.27367	0.326	0.037	1.14788e-206	3	Snx22
5.54647e-208	0.527483	0.517	0.122	9.81393e-204	3	Tent5c
9.38601e-208	0.94881	0.997	0.806	1.66076e-203	3	Gclm
2.27536e-206	0.796788	0.846	0.435	4.02602e-202	3	Lockd
3.92802e-199	0.867914	0.912	0.579	6.95023e-195	3	Tmem14c
1.08193e-197	0.702009	0.817	0.379	1.91436e-193	3	Rab3il1
[truncated: 6,539 more rows]

## Sheet: marker genes for cell ID
p_val	avg_log2FC	pct.1	pct.2	p_val_adj	cluster	gene
0	5.163	0.995	0.914	0	C2_C3_Ery_MK_MPP2_4	Hba-a1
0	5.03882	0.999	0.994	0	C2_C3_Ery_MK_MPP2_4	Hbb-bs
0	4.57872	0.99	0.889	0	C2_C3_Ery_MK_MPP2_4	Hba-a2
0	3.16806	0.994	0.499	0	C2_C3_Ery_MK_MPP2_4	Blvrb
0	2.70089	0.996	0.592	0	C2_C3_Ery_MK_MPP2_4	Mt1
0	2.56949	0.983	0.378	0	C2_C3_Ery_MK_MPP2_4	Cpox
0	2.32365	0.997	0.728	0	C2_C3_Ery_MK_MPP2_4	Hmbs
0	2.31354	0.993	0.222	0	C2_C3_Ery_MK_MPP2_4	Smim1
0	2.19797	0.917	0.09	0	C2_C3_Ery_MK_MPP2_4	Rhd
0	2.18382	0.993	0.578	0	C2_C3_Ery_MK_MPP2_4	Alad
0	2.10282	0.998	0.82	0	C2_C3_Ery_MK_MPP2_4	Car2
0	2.02567	0.915	0.178	0	C2_C3_Ery_MK_MPP2_4	Mt2
0	2.00885	0.988	0.121	0	C2_C3_Ery_MK_MPP2_4	Klf1
0	1.96151	0.949	0.68	0	C2_C3_Ery_MK_MPP2_4	Mgst3
0	1.95899	1	0.995	0	C2_C3_Ery_MK_MPP2_4	Prdx2
0	1.95474	0.974	0.588	0	C2_C3_Ery_MK_MPP2_4	Hebp1
0	1.93868	0.751	0.065	0	C2_C3_Ery_MK_MPP2_4	Gypa
0	1.92427	0.958	0.132	0	C2_C3_Ery_MK_MPP2_4	Cited4
0	1.88566	0.947	0.677	0	C2_C3_Ery_MK_MPP2_4	Cd24a
0	1.81672	0.833	0.17	0	C2_C3_Ery_MK_MPP2_4	Hemgn
0	1.76683	0.999	0.918	0	C2_C3_Ery_MK_MPP2_4	Glrx5
0	1.74359	0.902	0.281	0	C2_C3_Ery_MK_MPP2_4	Rgcc
0	1.71541	0.961	0.122	0	C2_C3_Ery_MK_MPP2_4	Icam4
0	1.68157	0.779	0.3	0	C2_C3_Ery_MK_MPP2_4	Slc25a37
0	1.66147	0.939	0.086	0	C2_C3_Ery_MK_MPP2_4	Ermap
0	1.65655	0.939	0.301	0	C2_C3_Ery_MK_MPP2_4	Tfrc
0	1.65279	0.934	0.139	0	C2_C3_Ery_MK_MPP2_4	Tspan33
0	1.62505	0.88	0.058	0	C2_C3_Ery_MK_MPP2_4	Cldn13
0	1.55366	0.991	0.632	0	C2_C3_Ery_MK_MPP2_4	Gclm
0	1.51839	0.519	0.083	0	C2_C3_Ery_MK_MPP2_4	Slc4a1
0	1.49029	0.974	0.523	0	C2_C3_Ery_MK_MPP2_4	Asns
0	1.48021	0.987	0.61	0	C2_C3_Ery_MK_MPP2_4	Urod
0	1.4515	0.941	0.262	0	C2_C3_Ery_MK_MPP2_4	Rfesd
0	1.42366	0.966	0.607	0	C2_C3_Ery_MK_MPP2_4	Ubac1
0	1.39002	0.998	0.966	0	C2_C3_Ery_MK_MPP2_4	Dek
0	1.37452	0.955	0.525	0	C2_C3_Ery_MK_MPP2_4	Josd2
0	1.37416	0.925	0.227	0	C2_C3_Ery_MK_MPP2_4	Fech
0	1.34952	1	0.999	0	C2_C3_Ery_MK_MPP2_4	Fth1
0	1.31955	0.984	0.655	0	C2_C3_Ery_MK_MPP2_4	Rrm2
0	1.31919	0.915	0.143	0	C2_C3_Ery_MK_MPP2_4	Lmna
0	1.2372	0.962	0.548	0	C2_C3_Ery_MK_MPP2_4	Gstm5
0	1.2321	0.995	0.901	0	C2_C3_Ery_MK_MPP2_4	Hmgb3
0	1.21933	0.99	0.822	0	C2_C3_Ery_MK_MPP2_4	Acp1
0	1.20915	0.968	0.651	0	C2_C3_Ery_MK_MPP2_4	Mns1
0	1.17112	0.898	0.308	0	C2_C3_Ery_MK_MPP2_4	Ccne1
0	1.16467	0.842	0.064	0	C2_C3_Ery_MK_MPP2_4	Nxpe2
0	1.15826	0.996	0.851	0	C2_C3_Ery_MK_MPP2_4	Odc1
0	1.11701	0.848	0.052	0	C2_C3_Ery_MK_MPP2_4	Tspo2
0	1.10072	0.864	0.553	0	C2_C3_Ery_MK_MPP2_4	Pla2g12a
0	1.09738	0.465	0.039	0	C2_C3_Ery_MK_MPP2_4	Alas2
0	1.06147	0.849	0.059	0	C2_C3_Ery_MK_MPP2_4	Rhag
0	1.03915	0.902	0.122	0	C2_C3_Ery_MK_MPP2_4	Epor
0	1.03877	0.974	0.954	0	C2_C3_Ery_MK_MPP2_4	Fabp5
0	1.03358	0.854	0.439	0	C2_C3_Ery_MK_MPP2_4	Gmpr
0	1.03039	1	0.995	0	C2_C3_Ery_MK_MPP2_4	Atpif1
0	1.02136	0.881	0.182	0	C2_C3_Ery_MK_MPP2_4	Ssx2ip
0	0.969166	0.941	0.546	0	C2_C3_Ery_MK_MPP2_4	Slc29a1
0	0.968589	0.941	0.558	0	C2_C3_Ery_MK_MPP2_4	Phf10
0	0.956027	0.837	0.102	0	C2_C3_Ery_MK_MPP2_4	Tnfaip2
0	0.942097	0.6	0.034	0	C2_C3_Ery_MK_MPP2_4	Trim10
0	0.931954	0.625	0.038	0	C2_C3_Ery_MK_MPP2_4	Mrap
0	0.927178	0.711	0.099	0	C2_C3_Ery_MK_MPP2_4	Fam210b
0	0.924686	0.949	0.497	0	C2_C3_Ery_MK_MPP2_4	Kcnn4
0	0.924596	0.898	0.142	0	C2_C3_Ery_MK_MPP2_4	Gata1
0	0.924386	0.95	0.592	0	C2_C3_Ery_MK_MPP2_4	Chchd10
0	0.922735	0.983	0.715	0	C2_C3_Ery_MK_MPP2_4	Prdx3
0	0.91877	0.999	0.948	0	C2_C3_Ery_MK_MPP2_4	Ybx3
0	0.914983	0.981	0.762	0	C2_C3_Ery_MK_MPP2_4	Pgp
0	0.911199	0.969	0.491	0	C2_C3_Ery_MK_MPP2_4	Zfpm1
0	0.905982	0.906	0.236	0	C2_C3_Ery_MK_MPP2_4	Fam241a
0	0.899465	0.79	0.334	0	C2_C3_Ery_MK_MPP2_4	Acp5
0	0.896493	0.981	0.754	0	C2_C3_Ery_MK_MPP2_4	Pabpc4
0	0.875634	0.982	0.813	0	C2_C3_Ery_MK_MPP2_4	Slbp
0	0.873742	1	0.997	0	C2_C3_Ery_MK_MPP2_4	Gpx1
0	0.873223	0.994	0.967	0	C2_C3_Ery_MK_MPP2_4	Hdgf
0	0.872163	0.996	0.951	0	C2_C3_Ery_MK_MPP2_4	Metap2
0	0.86984	0.978	0.699	0	C2_C3_Ery_MK_MPP2_4	Ifrd2
0	0.858961	0.994	0.856	0	C2_C3_Ery_MK_MPP2_4	Bola3
0	0.848759	0.915	0.399	0	C2_C3_Ery_MK_MPP2_4	Ptdss2
0	0.848442	0.935	0.885	0	C2_C3_Ery_MK_MPP2_4	Mrpl52
0	0.846195	0.714	0.056	0	C2_C3_Ery_MK_MPP2_4	Snca
0	0.842273	0.803	0.054	0	C2_C3_Ery_MK_MPP2_4	Add2
0	0.837215	1	0.948	0	C2_C3_Ery_MK_MPP2_4	Tubb4b
0	0.816485	0.995	0.897	0	C2_C3_Ery_MK_MPP2_4	Cox17
0	0.802463	0.891	0.408	0	C2_C3_Ery_MK_MPP2_4	Rgs10
0	0.789261	1	0.996	0	C2_C3_Ery_MK_MPP2_4	Anp32b
0	0.780882	0.8	0.043	0	C2_C3_Ery_MK_MPP2_4	Slc38a5
0	0.780628	0.96	0.657	0	C2_C3_Ery_MK_MPP2_4	Mbd2
0	0.7742	0.764	0.225	0	C2_C3_Ery_MK_MPP2_4	Grina
0	0.771175	0.96	0.666	0	C2_C3_Ery_MK_MPP2_4	E2f4
0	0.768787	0.75	0.04	0	C2_C3_Ery_MK_MPP2_4	6030468B19Rik
0	0.766386	0.948	0.671	0	C2_C3_Ery_MK_MPP2_4	Cyb5r3
0	0.764591	0.999	0.999	0	C2_C3_Ery_MK_MPP2_4	Hsp90aa1
0	0.761478	0.845	0.223	0	C2_C3_Ery_MK_MPP2_4	Slc25a38
0	0.759762	0.795	0.209	0	C2_C3_Ery_MK_MPP2_4	Ppox
0	0.758703	0.992	0.923	0	C2_C3_Ery_MK_MPP2_4	Arf5
0	0.757251	0.993	0.983	0	C2_C3_Ery_MK_MPP2_4	Lgals1
0	0.740104	0.983	0.873	0	C2_C3_Ery_MK_MPP2_4	Ddx39
0	0.735047	0.873	0.437	0	C2_C3_Ery_MK_MPP2_4	Abcg2
0	0.734936	0.736	0.151	0	C2_C3_Ery_MK_MPP2_4	Uros
0	0.73456	0.843	0.261	0	C2_C3_Ery_MK_MPP2_4	Arrb1
0	0.730757	0.864	0.332	0	C2_C3_Ery_MK_MPP2_4	Tmem14c
0	0.7157	0.859	0.367	0	C2_C3_Ery_MK_MPP2_4	Aplp2
0	0.714097	0.998	0.984	0	C2_C3_Ery_MK_MPP2_4	Bsg
0	0.713821	0.673	0.056	0	C2_C3_Ery_MK_MPP2_4	Sptb
0	0.713193	0.805	0.225	0	C2_C3_Ery_MK_MPP2_4	Gfi1b
0	0.711416	0.955	0.675	0	C2_C3_Ery_MK_MPP2_4	Rad23a
0	0.709148	0.96	0.778	0	C2_C3_Ery_MK_MPP2_4	Svbp
0	0.707972	0.697	0.137	0	C2_C3_Ery_MK_MPP2_4	Abcb10
0	0.703551	0.725	0.036	0	C2_C3_Ery_MK_MPP2_4	Pklr
0	0.698583	0.983	0.794	0	C2_C3_Ery_MK_MPP2_4	Hras
0	0.697373	0.89	0.354	0	C2_C3_Ery_MK_MPP2_4	Tal1
0	0.69474	0.845	0.478	0	C2_C3_Ery_MK_MPP2_4	Minpp1
0	0.693215	0.902	0.46	0	C2_C3_Ery_MK_MPP2_4	Nadk2
0	0.691732	0.689	0.068	0	C2_C3_Ery_MK_MPP2_4	Arhgdig
0	0.68906	0.963	0.861	0	C2_C3_Ery_MK_MPP2_4	Rexo2
0	0.688686	0.976	0.683	0	C2_C3_Ery_MK_MPP2_4	Ccna2
0	0.681016	0.984	0.861	0	C2_C3_Ery_MK_MPP2_4	Pcna
0	0.672385	0.945	0.696	0	C2_C3_Ery_MK_MPP2_4	Comt
0	0.660961	0.719	0.045	0	C2_C3_Ery_MK_MPP2_4	Ank1
0	0.658378	0.787	0.143	0	C2_C3_Ery_MK_MPP2_4	Steap3
0	0.653998	0.712	0.14	0	C2_C3_Ery_MK_MPP2_4	Emc9
0	0.651279	0.56	0.126	0	C2_C3_Ery_MK_MPP2_4	Ube2l6
0	0.649856	0.999	0.986	0	C2_C3_Ery_MK_MPP2_4	Eif2s2
0	0.643086	0.894	0.49	0	C2_C3_Ery_MK_MPP2_4	Mthfd2
0	0.636071	0.913	0.648	0	C2_C3_Ery_MK_MPP2_4	Nudt19
0	0.633717	0.992	0.922	0	C2_C3_Ery_MK_MPP2_4	Bcas2
0	0.630969	0.919	0.597	0	C2_C3_Ery_MK_MPP2_4	Cox6b2
0	0.616407	0.95	0.683	0	C2_C3_Ery_MK_MPP2_4	Fen1
0	0.616338	0.699	0.028	0	C2_C3_Ery_MK_MPP2_4	Slc25a21
0	0.61484	0.658	0.034	0	C2_C3_Ery_MK_MPP2_4	Tmem56
0	0.610991	0.59	0.04	0	C2_C3_Ery_MK_MPP2_4	Spta1
0	0.609013	0.983	0.931	0	C2_C3_Ery_MK_MPP2_4	Phf5a
0	0.607392	0.809	0.335	0	C2_C3_Ery_MK_MPP2_4	Pigq
0	0.604188	0.86	0.329	0	C2_C3_Ery_MK_MPP2_4	St3gal5
0	0.600705	0.85	0.367	0	C2_C3_Ery_MK_MPP2_4	Txnrd2
0	0.599247	0.45	0.043	0	C2_C3_Ery_MK_MPP2_4	Car1
0	0.597694	0.706	0.1	0	C2_C3_Ery_MK_MPP2_4	Ell2
0	0.59713	0.72	0.138	0	C2_C3_Ery_MK_MPP2_4	Slc39a8
0	0.591079	0.988	0.926	0	C2_C3_Ery_MK_MPP2_4	Mrpl20
0	0.588095	0.981	0.82	0	C2_C3_Ery_MK_MPP2_4	Creg1
0	0.584491	0.996	0.955	0	C2_C3_Ery_MK_MPP2_4	Ndufb10
0	0.579397	0.982	0.804	0	C2_C3_Ery_MK_MPP2_4	Gmnn
0	0.577352	0.89	0.546	0	C2_C3_Ery_MK_MPP2_4	Taf12
0	0.566529	0.933	0.672	0	C2_C3_Ery_MK_MPP2_4	Pycr2
0	0.563483	0.74	0.231	0	C2_C3_Ery_MK_MPP2_4	Spire1
0	0.562575	0.757	0.288	0	C2_C3_Ery_MK_MPP2_4	Ammecr1
0	0.561597	0.769	0.249	0	C2_C3_Ery_MK_MPP2_4	1300002E11Rik
0	0.558767	0.967	0.839	0	C2_C3_Ery_MK_MPP2_4	Mrps36
0	0.554377	0.613	0.024	0	C2_C3_Ery_MK_MPP2_4	Asb17os
0	0.554316	0.642	0.03	0	C2_C3_Ery_MK_MPP2_4	Slc30a10
0	0.551649	0.874	0.533	0	C2_C3_Ery_MK_MPP2_4	Nudt9
0	0.55123	0.959	0.742	0	C2_C3_Ery_MK_MPP2_4	March5
0	0.542678	0.911	0.559	0	C2_C3_Ery_MK_MPP2_4	Gps2
0	0.542458	0.787	0.335	0	C2_C3_Ery_MK_MPP2_4	Lpcat1
0	0.535748	0.923	0.707	0	C2_C3_Ery_MK_MPP2_4	Asf1a
0	0.530825	0.768	0.238	0	C2_C3_Ery_MK_MPP2_4	Tango2
0	0.530528	0.989	0.952	0	C2_C3_Ery_MK_MPP2_4	Mrpl18
0	0.528795	0.778	0.225	0	C2_C3_Ery_MK_MPP2_4	Stx2
0	0.52095	0.701	0.141	0	C2_C3_Ery_MK_MPP2_4	Abcb4
0	0.519426	0.733	0.087	0	C2_C3_Ery_MK_MPP2_4	Samd14
0	0.515366	0.998	0.979	0	C2_C3_Ery_MK_MPP2_4	Uqcr11
0	0.511926	0.817	0.379	0	C2_C3_Ery_MK_MPP2_4	Cdc6
0	0.508662	0.58	0.043	0	C2_C3_Ery_MK_MPP2_4	Kel
0	0.508089	0.79	0.381	0	C2_C3_Ery_MK_MPP2_4	Slc43a3
0	0.5068	0.534	0.025	0	C2_C3_Ery_MK_MPP2_4	Redrum
0	0.505542	0.543	0.039	0	C2_C3_Ery_MK_MPP2_4	Sh2d4a
0	0.504999	0.987	0.957	0	C2_C3_Ery_MK_MPP2_4	Txnl1
0	0.501959	0.964	0.826	0	C2_C3_Ery_MK_MPP2_4	Gtf2a2
0	0.50048	0.814	0.232	0	C2_C3_Ery_MK_MPP2_4	Ifi30
0	0.499041	0.958	0.763	0	C2_C3_Ery_MK_MPP2_4	Pole3
0	0.498776	0.733	0.26	0	C2_C3_Ery_MK_MPP2_4	Slc43a1
0	0.49681	0.921	0.635	0	C2_C3_Ery_MK_MPP2_4	Hars
0	0.483312	0.984	0.865	0	C2_C3_Ery_MK_MPP2_4	Fam104a
0	0.480397	0.799	0.376	0	C2_C3_Ery_MK_MPP2_4	Hagh
0	0.474889	0.892	0.483	0	C2_C3_Ery_MK_MPP2_4	Nt5c3
0	0.474786	0.783	0.3	0	C2_C3_Ery_MK_MPP2_4	Isca1
0	0.474417	0.483	0.027	0	C2_C3_Ery_MK_MPP2_4	Epb42
0	0.470885	0.694	0.242	0	C2_C3_Ery_MK_MPP2_4	Slc16a6
0	0.466836	0.67	0.158	0	C2_C3_Ery_MK_MPP2_4	Cyth3
0	0.466597	0.764	0.293	0	C2_C3_Ery_MK_MPP2_4	Narf
0	0.463816	0.619	0.098	0	C2_C3_Ery_MK_MPP2_4	Gsta4
0	0.462117	0.833	0.385	0	C2_C3_Ery_MK_MPP2_4	Arl4a
0	0.459897	1	0.999	0	C2_C3_Ery_MK_MPP2_4	Ftl1
0	0.457766	0.502	0.049	0	C2_C3_Ery_MK_MPP2_4	Mgll
0	0.45717	0.999	0.991	0	C2_C3_Ery_MK_MPP2_4	Eef1d
0	0.454883	0.479	0.028	0	C2_C3_Ery_MK_MPP2_4	Plek2
0	0.454793	0.999	0.99	0	C2_C3_Ery_MK_MPP2_4	Gpx4
0	0.45272	0.523	0.023	0	C2_C3_Ery_MK_MPP2_4	Pdia2
0	0.451883	0.659	0.102	0	C2_C3_Ery_MK_MPP2_4	Tspan8
0	0.44782	0.565	0.034	0	C2_C3_Ery_MK_MPP2_4	Atp1b2
0	0.431847	0.688	0.219	0	C2_C3_Ery_MK_MPP2_4	Golm1
0	0.427746	0.433	0.03	0	C2_C3_Ery_MK_MPP2_4	Dmtn
0	0.405714	0.394	0.029	0	C2_C3_Ery_MK_MPP2_4	Sox6
0	0.40282	0.606	0.069	0	C2_C3_Ery_MK_MPP2_4	Nipa1
0	0.402496	1	1	0	C2_C3_Ery_MK_MPP2_4	Eif1
0	0.400623	1	0.997	0	C2_C3_Ery_MK_MPP2_4	Ftl1-ps1
0	0.388127	0.487	0.052	0	C2_C3_Ery_MK_MPP2_4	Vangl1
0	0.387829	0.662	0.202	0	C2_C3_Ery_MK_MPP2_4	Ryk
0	0.382199	0.627	0.174	0	C2_C3_Ery_MK_MPP2_4	Tlcd1
0	0.381883	0.64	0.201	0	C2_C3_Ery_MK_MPP2_4	Daam1
0	0.380951	0.598	0.129	0	C2_C3_Ery_MK_MPP2_4	Ankrd9
0	0.378067	0.512	0.021	0	C2_C3_Ery_MK_MPP2_4	Sphk1
0	0.36957	0.647	0.184	0	C2_C3_Ery_MK_MPP2_4	Larp1b
0	0.36069	0.592	0.121	0	C2_C3_Ery_MK_MPP2_4	Stom
0	0.358366	0.537	0.119	0	C2_C3_Ery_MK_MPP2_4	Gadd45a
0	0.352068	0.6	0.121	0	C2_C3_Ery_MK_MPP2_4	Slc11a2
0	0.33754	0.508	0.078	0	C2_C3_Ery_MK_MPP2_4	Cdr2
0	0.337351	0.561	0.081	0	C2_C3_Ery_MK_MPP2_4	Slc41a3
0	0.335891	0.569	0.074	0	C2_C3_Ery_MK_MPP2_4	Mfsd2b
0	0.334222	0.589	0.131	0	C2_C3_Ery_MK_MPP2_4	Ublcp1
0	0.329825	0.549	0.124	0	C2_C3_Ery_MK_MPP2_4	Abcb6
0	0.323122	0.503	0.082	0	C2_C3_Ery_MK_MPP2_4	Tmc4
0	0.315678	0.579	0.096	0	C2_C3_Ery_MK_MPP2_4	Aqp1
0	0.307407	0.445	0.019	0	C2_C3_Ery_MK_MPP2_4	Slc26a1
0	0.293707	0.486	0.072	0	C2_C3_Ery_MK_MPP2_4	Wipi1
0	0.284191	0.461	0.048	0	C2_C3_Ery_MK_MPP2_4	Art4
0	0.28127	0.417	0.028	0	C2_C3_Ery_MK_MPP2_4	Hesx1
0	0.277491	0.435	0.044	0	C2_C3_Ery_MK_MPP2_4	Mylk3
0	0.255057	1	1	0	C2_C3_Ery_MK_MPP2_4	Rplp1
0	0.252776	0.579	0.092	0	C2_C3_Ery_MK_MPP2_4	Crip2
7.1219e-308	0.551871	0.961	0.752	1.26015e-303	C2_C3_Ery_MK_MPP2_4	Orc6
2.5744e-303	0.518635	0.981	0.88	4.55515e-299	C2_C3_Ery_MK_MPP2_4	Glo1
4.01076e-303	0.521383	0.799	0.458	7.09664e-299	C2_C3_Ery_MK_MPP2_4	Rpia
1.76302e-302	0.474223	0.876	0.575	3.11948e-298	C2_C3_Ery_MK_MPP2_4	Necap2
1.9033e-302	0.54938	0.881	0.649	3.36769e-298	C2_C3_Ery_MK_MPP2_4	Htra2
5.82177e-302	0.445701	0.832	0.438	1.0301e-297	C2_C3_Ery_MK_MPP2_4	Apeh
2.33622e-300	0.474143	0.872	0.577	4.13371e-296	C2_C3_Ery_MK_MPP2_4	Cinp
9.59195e-300	0.509933	0.85	0.524	1.6972e-295	C2_C3_Ery_MK_MPP2_4	Orc2
1.15262e-299	0.399806	0.784	0.381	2.03945e-295	C2_C3_Ery_MK_MPP2_4	Pithd1
7.71985e-299	0.399209	0.699	0.256	1.36595e-294	C2_C3_Ery_MK_MPP2_4	Pdlim1
3.09807e-297	0.482425	0.782	0.354	5.48173e-293	C2_C3_Ery_MK_MPP2_4	March2
4.50405e-295	0.440903	0.795	0.422	7.96946e-291	C2_C3_Ery_MK_MPP2_4	Pmm1
5.84092e-288	0.308811	0.579	0.167	1.03349e-283	C2_C3_Ery_MK_MPP2_4	Noct
9.87348e-288	0.49009	0.993	0.956	1.74701e-283	C2_C3_Ery_MK_MPP2_4	Pdap1
3.27584e-287	0.266984	0.447	0.07	5.79627e-283	C2_C3_Ery_MK_MPP2_4	Endod1
2.71661e-286	0.380879	0.797	0.333	4.80677e-282	C2_C3_Ery_MK_MPP2_4	Mllt3
6.85237e-283	0.486446	0.863	0.506	1.21246e-278	C2_C3_Ery_MK_MPP2_4	Asap1
1.05781e-282	0.469018	0.972	0.888	1.87169e-278	C2_C3_Ery_MK_MPP2_4	Psmc2
3.28561e-282	0.480022	0.84	0.484	5.81355e-278	C2_C3_Ery_MK_MPP2_4	Tlk1
6.99149e-282	0.403445	0.497	0.109	1.23708e-277	C2_C3_Ery_MK_MPP2_4	E2f2
4.06427e-280	0.373692	0.731	0.316	7.19131e-276	C2_C3_Ery_MK_MPP2_4	Ubxn2a
7.91938e-279	0.47611	0.957	0.818	1.40125e-274	C2_C3_Ery_MK_MPP2_4	Dph3
8.99508e-276	0.390789	0.696	0.314	1.59159e-271	C2_C3_Ery_MK_MPP2_4	Ttll12
3.04787e-275	0.433534	0.991	0.961	5.3929e-271	C2_C3_Ery_MK_MPP2_4	Taf10
2.46902e-274	0.453104	0.86	0.502	4.36868e-270	C2_C3_Ery_MK_MPP2_4	Gid8
4.41653e-273	0.540873	0.963	0.793	7.81461e-269	C2_C3_Ery_MK_MPP2_4	Rfc4
2.30697e-270	0.319512	0.567	0.154	4.08195e-266	C2_C3_Ery_MK_MPP2_4	St3gal6
1.42615e-269	0.632484	0.886	0.701	2.52344e-265	C2_C3_Ery_MK_MPP2_4	Snhg3
7.93448e-269	0.485652	0.952	0.786	1.40393e-264	C2_C3_Ery_MK_MPP2_4	Cisd1
7.61004e-268	0.483096	0.857	0.533	1.34652e-263	C2_C3_Ery_MK_MPP2_4	Zbtb7a
2.94997e-267	0.547728	0.976	0.937	5.21967e-263	C2_C3_Ery_MK_MPP2_4	Nasp
8.0597e-267	0.441073	0.779	0.393	1.42608e-262	C2_C3_Ery_MK_MPP2_4	Eif2ak1
3.86161e-266	0.344795	0.748	0.331	6.83273e-262	C2_C3_Ery_MK_MPP2_4	Nptn
1.64916e-265	0.354085	0.508	0.129	2.91802e-261	C2_C3_Ery_MK_MPP2_4	Dhrs11
2.74635e-265	0.370433	1	0.984	4.85939e-261	C2_C3_Ery_MK_MPP2_4	Ndufb9
3.20135e-265	0.391265	0.626	0.205	5.66447e-261	C2_C3_Ery_MK_MPP2_4	Myh10
8.67719e-263	0.439602	0.904	0.641	1.53534e-258	C2_C3_Ery_MK_MPP2_4	Klhdc2
1.23677e-262	0.443434	0.919	0.634	2.18834e-258	C2_C3_Ery_MK_MPP2_4	Prelid3b
2.51947e-262	0.555848	0.975	0.951	4.45795e-258	C2_C3_Ery_MK_MPP2_4	Dut
1.00618e-260	0.483924	0.969	0.826	1.78034e-256	C2_C3_Ery_MK_MPP2_4	Cdc34
4.39538e-260	0.869144	0.776	0.451	7.77719e-256	C2_C3_Ery_MK_MPP2_4	Pnpo
8.35684e-260	0.312313	0.657	0.242	1.47866e-255	C2_C3_Ery_MK_MPP2_4	Oaf
1.07993e-258	0.490449	0.951	0.88	1.91083e-254	C2_C3_Ery_MK_MPP2_4	Txn2
4.53202e-257	0.428706	0.83	0.502	8.01896e-253	C2_C3_Ery_MK_MPP2_4	Prkag1
9.80359e-256	0.387772	0.708	0.323	1.73465e-251	C2_C3_Ery_MK_MPP2_4	Wrn
7.83631e-255	0.291129	0.585	0.184	1.38656e-250	C2_C3_Ery_MK_MPP2_4	D1Ertd622e
3.07164e-253	0.355492	0.392	0.06	5.43495e-249	C2_C3_Ery_MK_MPP2_4	Tmod1
5.06872e-253	0.454501	0.976	0.855	8.96859e-249	C2_C3_Ery_MK_MPP2_4	Tipin
6.0179e-250	0.335336	0.69	0.283	1.06481e-245	C2_C3_Ery_MK_MPP2_4	Pqlc1
3.84491e-248	0.393835	0.536	0.163	6.80319e-244	C2_C3_Ery_MK_MPP2_4	Slc16a3
5.69213e-248	0.460964	0.921	0.686	1.00717e-243	C2_C3_Ery_MK_MPP2_4	Atf4
1.82265e-247	0.303029	0.597	0.217	3.22501e-243	C2_C3_Ery_MK_MPP2_4	Mtfp1
1.65492e-244	0.406934	0.84	0.478	2.92822e-240	C2_C3_Ery_MK_MPP2_4	Mkrn1
7.17267e-244	0.379311	0.727	0.331	1.26913e-239	C2_C3_Ery_MK_MPP2_4	Clcn3
1.0472e-243	0.457302	0.963	0.877	1.85291e-239	C2_C3_Ery_MK_MPP2_4	Ppm1g
1.5682e-243	0.296205	0.639	0.235	2.77478e-239	C2_C3_Ery_MK_MPP2_4	Sept8
1.57382e-243	0.413101	0.985	0.925	2.78472e-239	C2_C3_Ery_MK_MPP2_4	Mrpl51
1.64762e-242	0.357652	0.769	0.383	2.9153e-238	C2_C3_Ery_MK_MPP2_4	Mtfr1
7.50694e-242	0.273753	0.592	0.2	1.32828e-237	C2_C3_Ery_MK_MPP2_4	Capn1
2.02669e-241	0.875546	0.97	0.732	3.58603e-237	C2_C3_Ery_MK_MPP2_4	Mki67
3.99233e-240	0.4594	0.96	0.817	7.06404e-236	C2_C3_Ery_MK_MPP2_4	Nars
7.82463e-240	0.651643	0.963	0.994	1.38449e-235	C2_C3_Ery_MK_MPP2_4	Hspe1
2.1328e-239	0.456754	0.967	0.898	3.77378e-235	C2_C3_Ery_MK_MPP2_4	Gadd45gip1
1.07809e-238	0.48952	0.98	0.852	1.90757e-234	C2_C3_Ery_MK_MPP2_4	Rrm1
2.42874e-238	0.44485	0.971	0.94	4.29742e-234	C2_C3_Ery_MK_MPP2_4	Mrpl30
4.97305e-238	0.529881	0.996	0.904	8.79931e-234	C2_C3_Ery_MK_MPP2_4	Cks2
1.83492e-237	0.531615	0.982	0.838	3.24671e-233	C2_C3_Ery_MK_MPP2_4	Smc2
1.86807e-236	0.338493	0.698	0.319	3.30537e-232	C2_C3_Ery_MK_MPP2_4	Mcts2
1.41767e-235	0.875423	0.977	0.842	2.50843e-231	C2_C3_Ery_MK_MPP2_4	Ccnd3
2.64401e-235	0.473015	0.954	0.795	4.67832e-231	C2_C3_Ery_MK_MPP2_4	Eif3j1
2.43693e-234	0.467915	0.862	0.524	4.31191e-230	C2_C3_Ery_MK_MPP2_4	Tfdp2
1.49117e-233	0.441197	0.971	0.932	2.63848e-229	C2_C3_Ery_MK_MPP2_4	Eif3d
1.2515e-232	0.343151	0.725	0.345	2.21441e-228	C2_C3_Ery_MK_MPP2_4	Slc16a1
1.87013e-232	0.38612	0.686	0.295	3.30901e-228	C2_C3_Ery_MK_MPP2_4	Carhsp1
1.95263e-232	0.311416	0.482	0.13	3.45498e-228	C2_C3_Ery_MK_MPP2_4	Chac2
4.12778e-232	0.47767	0.851	0.523	7.3037e-228	C2_C3_Ery_MK_MPP2_4	Nudt4
4.8807e-232	0.391057	0.999	0.999	8.63592e-228	C2_C3_Ery_MK_MPP2_4	Serbp1
1.11698e-231	0.418209	0.964	0.856	1.97639e-227	C2_C3_Ery_MK_MPP2_4	Dnajc19
3.85784e-231	0.398071	0.852	0.505	6.82607e-227	C2_C3_Ery_MK_MPP2_4	Asf1b
6.68795e-231	0.391284	0.913	0.665	1.18337e-226	C2_C3_Ery_MK_MPP2_4	Fxn
2.47164e-230	0.277452	0.495	0.136	4.37331e-226	C2_C3_Ery_MK_MPP2_4	March8
5.34224e-230	0.429988	0.973	0.908	9.45255e-226	C2_C3_Ery_MK_MPP2_4	Eif2s1
1.6195e-229	0.275841	0.628	0.238	2.86555e-225	C2_C3_Ery_MK_MPP2_4	Gss
8.35383e-227	0.48233	0.81	0.475	1.47813e-222	C2_C3_Ery_MK_MPP2_4	Picalm
1.21155e-226	0.554152	0.916	0.853	2.14371e-222	C2_C3_Ery_MK_MPP2_4	Mrto4
4.61574e-226	0.479798	0.975	0.951	8.16708e-222	C2_C3_Ery_MK_MPP2_4	Psmd7
1.17635e-225	0.378755	0.805	0.491	2.08143e-221	C2_C3_Ery_MK_MPP2_4	Ehd1
1.93345e-225	0.311672	0.639	0.254	3.42105e-221	C2_C3_Ery_MK_MPP2_4	Atp8a1
3.05568e-225	0.418658	0.734	0.36	5.40671e-221	C2_C3_Ery_MK_MPP2_4	Klf3
3.77188e-225	0.357539	0.762	0.426	6.67396e-221	C2_C3_Ery_MK_MPP2_4	Mpv17l2
8.70447e-225	0.399592	0.981	0.924	1.54017e-220	C2_C3_Ery_MK_MPP2_4	Ndufa5
6.75636e-224	0.262859	0.611	0.226	1.19547e-219	C2_C3_Ery_MK_MPP2_4	Nmnat3
1.6856e-223	0.277128	0.631	0.256	2.9825e-219	C2_C3_Ery_MK_MPP2_4	Rmdn3
2.67671e-223	0.433748	0.705	0.361	4.73617e-219	C2_C3_Ery_MK_MPP2_4	Cenpv
2.56886e-222	0.299687	0.999	0.997	4.54534e-218	C2_C3_Ery_MK_MPP2_4	Cox7c
4.58489e-222	0.370133	0.801	0.477	8.1125e-218	C2_C3_Ery_MK_MPP2_4	Rabggtb
1.90139e-221	0.400563	0.911	0.657	3.36432e-217	C2_C3_Ery_MK_MPP2_4	Epn1
2.41884e-220	0.367954	0.869	0.536	4.2799e-216	C2_C3_Ery_MK_MPP2_4	Prkar2b
4.73174e-215	0.497216	0.988	0.898	8.37233e-211	C2_C3_Ery_MK_MPP2_4	Ucp2
1.43207e-212	0.330379	0.666	0.293	2.5339e-208	C2_C3_Ery_MK_MPP2_4	Dck
9.67919e-211	0.372888	0.981	0.931	1.71264e-206	C2_C3_Ery_MK_MPP2_4	Psmd4
2.76919e-209	0.362465	0.737	0.371	4.89981e-205	C2_C3_Ery_MK_MPP2_4	Gypc
3.41544e-209	0.439192	0.877	0.576	6.04328e-205	C2_C3_Ery_MK_MPP2_4	Cenpk
1.16579e-208	0.439455	0.976	0.725	2.06276e-204	C2_C3_Ery_MK_MPP2_4	Cdca3
5.98823e-206	0.331877	1	0.998	1.05956e-201	C2_C3_Ery_MK_MPP2_4	Ran
1.52639e-204	0.318479	0.995	0.994	2.7008e-200	C2_C3_Ery_MK_MPP2_4	Rps27l
3.41882e-204	0.258692	0.538	0.179	6.04926e-200	C2_C3_Ery_MK_MPP2_4	Agpat4
7.4698e-202	0.294985	0.556	0.201	1.32171e-197	C2_C3_Ery_MK_MPP2_4	Cd82
2.44791e-201	0.372903	0.799	0.47	4.33133e-197	C2_C3_Ery_MK_MPP2_4	1700037H04Rik
4.21002e-201	0.371312	0.773	0.476	7.44922e-197	C2_C3_Ery_MK_MPP2_4	Bag2
2.24743e-199	0.304375	0.741	0.381	3.97661e-195	C2_C3_Ery_MK_MPP2_4	1110008P14Rik
2.19656e-197	0.440612	0.86	0.697	3.88659e-193	C2_C3_Ery_MK_MPP2_4	Eef1e1
4.93382e-196	0.446132	0.979	0.949	8.7299e-192	C2_C3_Ery_MK_MPP2_4	Eif5b
5.41614e-196	0.465574	0.996	0.805	9.58332e-192	C2_C3_Ery_MK_MPP2_4	Birc5
6.1653e-196	0.25552	0.547	0.203	1.09089e-191	C2_C3_Ery_MK_MPP2_4	Slc16a10
2.12201e-194	0.291569	0.999	0.991	3.75469e-190	C2_C3_Ery_MK_MPP2_4	Cox7a2
9.47051e-194	0.402414	0.923	0.801	1.67571e-189	C2_C3_Ery_MK_MPP2_4	Timm17a
3.66677e-192	0.409806	0.9	0.704	6.48799e-188	C2_C3_Ery_MK_MPP2_4	Baz1a
1.32178e-191	0.387985	0.962	0.901	2.33876e-187	C2_C3_Ery_MK_MPP2_4	Srp19
8.03373e-191	0.484243	0.913	0.591	1.42149e-186	C2_C3_Ery_MK_MPP2_4	Hmmr
2.25179e-190	0.336479	0.772	0.475	3.98432e-186	C2_C3_Ery_MK_MPP2_4	Wdr55
1.163e-189	0.31614	0.754	0.421	2.05781e-185	C2_C3_Ery_MK_MPP2_4	Dnaaf2
1.19074e-189	0.4071	0.886	0.597	2.10689e-185	C2_C3_Ery_MK_MPP2_4	Clspn
1.53251e-189	0.376678	0.817	0.509	2.71162e-185	C2_C3_Ery_MK_MPP2_4	Ago2
1.05062e-186	0.366207	0.875	0.671	1.85897e-182	C2_C3_Ery_MK_MPP2_4	Carnmt1
1.52513e-186	0.354088	0.802	0.521	2.69857e-182	C2_C3_Ery_MK_MPP2_4	Tmem238
5.73039e-186	0.430568	0.981	0.84	1.01393e-181	C2_C3_Ery_MK_MPP2_4	Ccdc34
7.90172e-186	0.703459	0.8	0.512	1.39813e-181	C2_C3_Ery_MK_MPP2_4	Hist1h1a
1.63699e-185	0.382921	0.938	0.832	2.89649e-181	C2_C3_Ery_MK_MPP2_4	Sod2
1.20333e-184	0.356547	0.89	0.671	2.12918e-180	C2_C3_Ery_MK_MPP2_4	Cs
8.09126e-184	0.476355	0.963	0.973	1.43167e-179	C2_C3_Ery_MK_MPP2_4	Phb2
3.32998e-182	0.43804	0.978	0.81	5.89206e-178	C2_C3_Ery_MK_MPP2_4	Lig1
3.76214e-182	0.275918	0.999	1	6.65674e-178	C2_C3_Ery_MK_MPP2_4	Rpl36al
7.6458e-182	0.342969	0.982	0.922	1.35285e-177	C2_C3_Ery_MK_MPP2_4	Supt4a
1.62819e-181	0.333687	0.583	0.25	2.88092e-177	C2_C3_Ery_MK_MPP2_4	Rab3il1
3.33631e-181	0.370718	0.918	0.689	5.90326e-177	C2_C3_Ery_MK_MPP2_4	Tprgl
7.52951e-180	0.351334	0.802	0.527	1.33227e-175	C2_C3_Ery_MK_MPP2_4	Pitrm1
1.42609e-179	0.261585	0.639	0.294	2.52332e-175	C2_C3_Ery_MK_MPP2_4	Fbxo7
7.0742e-179	0.377172	0.865	0.683	1.25171e-174	C2_C3_Ery_MK_MPP2_4	Gfer
7.6859e-179	0.277445	0.698	0.348	1.35994e-174	C2_C3_Ery_MK_MPP2_4	Akip1
2.98159e-178	0.27634	0.767	0.42	5.27563e-174	C2_C3_Ery_MK_MPP2_4	Fbxo9
3.84595e-178	0.369162	0.927	0.78	6.80503e-174	C2_C3_Ery_MK_MPP2_4	Tmem208
2.00906e-177	0.322933	0.864	0.581	3.55483e-173	C2_C3_Ery_MK_MPP2_4	Plin2
2.3699e-177	0.256134	0.677	0.324	4.1933e-173	C2_C3_Ery_MK_MPP2_4	Ormdl3
3.95904e-177	0.420498	0.914	0.856	7.00512e-173	C2_C3_Ery_MK_MPP2_4	Sdhd
7.19687e-176	0.341427	0.947	0.77	1.27341e-171	C2_C3_Ery_MK_MPP2_4	Pcmt1
5.74729e-174	0.351477	0.86	0.568	1.01692e-169	C2_C3_Ery_MK_MPP2_4	Fignl1
4.34741e-173	0.321402	0.834	0.558	7.69231e-169	C2_C3_Ery_MK_MPP2_4	Memo1
4.87548e-173	0.364503	0.933	0.824	8.62667e-169	C2_C3_Ery_MK_MPP2_4	Mrpl35
6.65771e-173	0.260507	0.65	0.313	1.17802e-168	C2_C3_Ery_MK_MPP2_4	2810408I11Rik
1.99913e-172	0.301491	0.729	0.427	3.53727e-168	C2_C3_Ery_MK_MPP2_4	Bysl
3.36946e-172	0.336584	0.9	0.635	5.96193e-168	C2_C3_Ery_MK_MPP2_4	Dhfr
6.71838e-172	0.259806	0.607	0.276	1.18875e-167	C2_C3_Ery_MK_MPP2_4	Hspa4l
1.62133e-171	0.307426	0.431	0.14	2.86879e-167	C2_C3_Ery_MK_MPP2_4	Smox
8.90574e-171	0.366225	0.976	0.931	1.57578e-166	C2_C3_Ery_MK_MPP2_4	Cyc1
1.30258e-170	0.297828	0.972	0.829	2.30478e-166	C2_C3_Ery_MK_MPP2_4	Sh3glb1
2.1306e-170	0.326445	0.894	0.599	3.76988e-166	C2_C3_Ery_MK_MPP2_4	Tk1
3.94402e-170	0.312003	0.749	0.46	6.97855e-166	C2_C3_Ery_MK_MPP2_4	2210016F16Rik
6.06648e-170	0.293536	0.779	0.46	1.0734e-165	C2_C3_Ery_MK_MPP2_4	Nanp
8.18135e-170	0.298705	0.726	0.409	1.44761e-165	C2_C3_Ery_MK_MPP2_4	Ap2a1
2.4834e-169	0.267353	0.691	0.35	4.39412e-165	C2_C3_Ery_MK_MPP2_4	Mybl2
3.54228e-169	0.264207	0.613	0.295	6.26771e-165	C2_C3_Ery_MK_MPP2_4	Ppp2r1b
1.16427e-168	0.433066	0.676	0.448	2.06005e-164	C2_C3_Ery_MK_MPP2_4	Mcrip2
3.74934e-168	0.331223	0.997	0.996	6.63409e-164	C2_C3_Ery_MK_MPP2_4	Atp5g1
2.208e-167	0.324129	0.867	0.628	3.90684e-163	C2_C3_Ery_MK_MPP2_4	Psmd9
6.85083e-167	0.293373	0.764	0.439	1.21219e-162	C2_C3_Ery_MK_MPP2_4	Ska1
1.40159e-166	0.285227	0.527	0.212	2.47997e-162	C2_C3_Ery_MK_MPP2_4	Ranbp10
1.7367e-166	0.363208	0.955	0.868	3.07292e-162	C2_C3_Ery_MK_MPP2_4	Rnf187
2.32589e-164	0.593436	0.816	0.654	4.11543e-160	C2_C3_Ery_MK_MPP2_4	Bex4
3.32129e-164	0.476139	0.899	0.862	5.87669e-160	C2_C3_Ery_MK_MPP2_4	Timm8a1
1.17942e-163	0.264643	1	0.999	2.08687e-159	C2_C3_Ery_MK_MPP2_4	Atp5b
2.0082e-163	0.283654	0.733	0.401	3.55331e-159	C2_C3_Ery_MK_MPP2_4	Psmf1
1.99617e-162	0.33251	0.986	0.918	3.53202e-158	C2_C3_Ery_MK_MPP2_4	Tmem234
1.60249e-160	0.385933	0.953	0.822	2.83545e-156	C2_C3_Ery_MK_MPP2_4	Kmt5a
2.20403e-160	0.3974	0.956	0.929	3.89982e-156	C2_C3_Ery_MK_MPP2_4	Timm23
2.26524e-160	0.259186	0.8	0.474	4.00812e-156	C2_C3_Ery_MK_MPP2_4	Pon2
3.84755e-158	0.312883	0.902	0.685	6.80785e-154	C2_C3_Ery_MK_MPP2_4	Ssbp3
1.20692e-157	0.693404	0.94	0.987	2.13553e-153	C2_C3_Ery_MK_MPP2_4	Hspd1
1.67387e-157	0.359463	0.896	0.681	2.96175e-153	C2_C3_Ery_MK_MPP2_4	Usp7
2.97282e-157	0.516814	0.947	0.969	5.26011e-153	C2_C3_Ery_MK_MPP2_4	Prdx6
5.60516e-157	0.353784	0.958	0.902	9.91778e-153	C2_C3_Ery_MK_MPP2_4	Pfdn6
1.5048e-156	0.384822	0.857	0.566	2.6626e-152	C2_C3_Ery_MK_MPP2_4	Fbxo5
5.02298e-156	0.314693	0.987	0.986	8.88767e-152	C2_C3_Ery_MK_MPP2_4	Nme1
1.2252e-155	0.338429	0.966	0.894	2.16787e-151	C2_C3_Ery_MK_MPP2_4	Eloc
2.17959e-154	0.266701	0.425	0.144	3.85657e-150	C2_C3_Ery_MK_MPP2_4	Ift140
2.62184e-154	0.277148	0.998	0.988	4.63909e-150	C2_C3_Ery_MK_MPP2_4	Uqcrq
4.56259e-154	0.34944	0.982	0.874	8.07305e-150	C2_C3_Ery_MK_MPP2_4	Mcm7
4.6881e-154	0.332894	0.889	0.695	8.29513e-150	C2_C3_Ery_MK_MPP2_4	Ptpa
1.0767e-153	0.258235	0.647	0.319	1.90512e-149	C2_C3_Ery_MK_MPP2_4	4930523C07Rik
4.12454e-153	0.321731	0.963	0.814	7.29797e-149	C2_C3_Ery_MK_MPP2_4	Bnip3l
1.34663e-152	0.30157	0.78	0.494	2.38273e-148	C2_C3_Ery_MK_MPP2_4	Hk1
3.02757e-152	0.342654	0.82	0.593	5.35697e-148	C2_C3_Ery_MK_MPP2_4	Acsl5
4.47096e-152	0.317419	0.93	0.73	7.91091e-148	C2_C3_Ery_MK_MPP2_4	Pkig
1.4886e-151	0.318897	0.802	0.568	2.63392e-147	C2_C3_Ery_MK_MPP2_4	Nubp2
3.38428e-151	0.307125	0.993	0.955	5.98814e-147	C2_C3_Ery_MK_MPP2_4	Vamp8
1.3919e-150	0.312343	0.984	0.93	2.46282e-146	C2_C3_Ery_MK_MPP2_4	Mrpl57
2.20139e-150	0.324486	0.94	0.782	3.89514e-146	C2_C3_Ery_MK_MPP2_4	Pop5
4.03859e-150	0.323007	0.803	0.591	7.14587e-146	C2_C3_Ery_MK_MPP2_4	Mrps22
8.78064e-150	0.319194	0.873	0.68	1.55365e-145	C2_C3_Ery_MK_MPP2_4	Adk
9.01609e-150	0.312974	0.923	0.716	1.59531e-145	C2_C3_Ery_MK_MPP2_4	Cmc2
1.71308e-149	0.287022	0.845	0.579	3.03113e-145	C2_C3_Ery_MK_MPP2_4	Derl1
2.42174e-149	0.398965	0.798	0.657	4.28503e-145	C2_C3_Ery_MK_MPP2_4	Oat
3.73553e-149	0.305651	0.953	0.632	6.60966e-145	C2_C3_Ery_MK_MPP2_4	Ccnb2
4.16349e-149	0.32797	0.96	0.833	7.36687e-145	C2_C3_Ery_MK_MPP2_4	Mcm5
4.90065e-149	0.318704	0.984	0.972	8.67121e-145	C2_C3_Ery_MK_MPP2_4	Cct7
1.12376e-148	0.279264	0.774	0.491	1.98839e-144	C2_C3_Ery_MK_MPP2_4	Nfs1
3.26936e-148	0.33344	0.949	0.886	5.78481e-144	C2_C3_Ery_MK_MPP2_4	Ssna1
9.99817e-148	0.26963	0.753	0.476	1.76908e-143	C2_C3_Ery_MK_MPP2_4	Gpn3
1.314e-147	0.287103	0.869	0.622	2.32499e-143	C2_C3_Ery_MK_MPP2_4	Armc1
1.66478e-147	0.357748	0.954	0.9	2.94566e-143	C2_C3_Ery_MK_MPP2_4	Eif3g
2.17424e-146	0.300347	0.998	0.987	3.84711e-142	C2_C3_Ery_MK_MPP2_4	Sec61g
2.72656e-146	0.283981	0.805	0.528	4.82438e-142	C2_C3_Ery_MK_MPP2_4	Get4
8.31959e-146	0.27586	0.769	0.451	1.47207e-141	C2_C3_Ery_MK_MPP2_4	Clic4
1.11933e-145	0.349939	0.982	0.977	1.98054e-141	C2_C3_Ery_MK_MPP2_4	Timm13
1.11429e-142	0.404249	0.445	0.184	1.97162e-138	C2_C3_Ery_MK_MPP2_4	Cdc25b
1.64396e-142	0.276624	0.996	0.953	2.90883e-138	C2_C3_Ery_MK_MPP2_4	Taldo1
2.51938e-142	0.268933	0.799	0.526	4.45778e-138	C2_C3_Ery_MK_MPP2_4	Psmd5
4.62213e-142	0.328216	0.93	0.765	8.17839e-138	C2_C3_Ery_MK_MPP2_4	Vrk1
5.48406e-142	0.347465	0.878	0.749	9.70349e-138	C2_C3_Ery_MK_MPP2_4	Guk1
5.67752e-142	0.367401	0.596	0.324	1.00458e-137	C2_C3_Ery_MK_MPP2_4	C1qtnf12
6.91749e-142	0.275376	0.675	0.361	1.22398e-137	C2_C3_Ery_MK_MPP2_4	Ncapg2
3.80721e-140	1.13889	0.93	0.801	6.73648e-136	C2_C3_Ery_MK_MPP2_4	Hist1h1b
3.92298e-140	0.313535	0.869	0.61	6.94131e-136	C2_C3_Ery_MK_MPP2_4	Map2k3
4.37234e-139	0.271735	0.761	0.484	7.73642e-135	C2_C3_Ery_MK_MPP2_4	Retreg2
8.2923e-139	0.542957	0.895	0.907	1.46724e-134	C2_C3_Ery_MK_MPP2_4	Lyar
1.69223e-137	0.303479	0.972	0.892	2.99424e-133	C2_C3_Ery_MK_MPP2_4	Psmc6
1.7259e-137	0.311235	0.968	0.903	3.05381e-133	C2_C3_Ery_MK_MPP2_4	Psmd12
2.39221e-137	0.308823	0.883	0.696	4.23277e-133	C2_C3_Ery_MK_MPP2_4	Gtf2f1
2.48282e-137	0.266841	0.758	0.502	4.39311e-133	C2_C3_Ery_MK_MPP2_4	Lias
4.75644e-137	0.430641	0.791	0.614	8.41605e-133	C2_C3_Ery_MK_MPP2_4	Hsph1
5.33722e-137	0.305584	0.936	0.752	9.44367e-133	C2_C3_Ery_MK_MPP2_4	Mrpl53
5.70855e-137	0.321168	0.654	0.345	1.01007e-132	C2_C3_Ery_MK_MPP2_4	Ppp1r15a
2.78151e-136	0.332034	0.937	0.648	4.92161e-132	C2_C3_Ery_MK_MPP2_4	Ccnb1
1.57378e-135	0.300893	0.944	0.776	2.78464e-131	C2_C3_Ery_MK_MPP2_4	Smap1
4.04931e-134	0.282358	0.603	0.303	7.16485e-130	C2_C3_Ery_MK_MPP2_4	Atp2b4
1.78854e-133	0.302224	0.841	0.614	3.16464e-129	C2_C3_Ery_MK_MPP2_4	Tmem33
2.1176e-133	0.257184	0.811	0.538	3.74687e-129	C2_C3_Ery_MK_MPP2_4	Vmp1
3.60924e-133	0.284326	0.804	0.541	6.38618e-129	C2_C3_Ery_MK_MPP2_4	Cdt1
6.74534e-133	0.269363	0.786	0.529	1.19352e-128	C2_C3_Ery_MK_MPP2_4	Eif2b3
9.50758e-133	0.295591	0.787	0.509	1.68227e-128	C2_C3_Ery_MK_MPP2_4	Herc1
2.42701e-132	0.264531	1	0.996	4.29435e-128	C2_C3_Ery_MK_MPP2_4	Cox5b
5.3875e-132	0.291663	0.789	0.573	9.53264e-128	C2_C3_Ery_MK_MPP2_4	Polr3h
4.16474e-131	0.271475	0.723	0.421	7.3691e-127	C2_C3_Ery_MK_MPP2_4	Agfg1
8.91267e-131	0.253266	0.759	0.469	1.57701e-126	C2_C3_Ery_MK_MPP2_4	D030056L22Rik
1.17057e-130	0.302073	0.981	0.963	2.07121e-126	C2_C3_Ery_MK_MPP2_4	Pdcd5
1.75136e-130	3.97972	0.992	0.964	3.09886e-126	C2_C3_Ery_MK_MPP2_4	Hbb-bt
5.899e-129	0.408032	0.929	0.967	1.04377e-124	C2_C3_Ery_MK_MPP2_4	C1qbp
1.10499e-128	0.300818	0.875	0.684	1.95516e-124	C2_C3_Ery_MK_MPP2_4	Ak6
1.78286e-128	0.286418	0.702	0.439	3.1546e-124	C2_C3_Ery_MK_MPP2_4	Zfp800
1.17582e-127	0.25083	0.685	0.404	2.08049e-123	C2_C3_Ery_MK_MPP2_4	Fuca2
4.40505e-127	0.29158	0.954	0.863	7.7943e-123	C2_C3_Ery_MK_MPP2_4	Dazap1
1.13462e-126	0.314683	0.831	0.583	2.00759e-122	C2_C3_Ery_MK_MPP2_4	Tceal8
4.31803e-126	0.271241	0.602	0.311	7.64032e-122	C2_C3_Ery_MK_MPP2_4	E2f8
7.40555e-126	0.303686	0.926	0.862	1.31034e-121	C2_C3_Ery_MK_MPP2_4	Cfdp1
1.59864e-125	0.284124	0.914	0.714	2.82864e-121	C2_C3_Ery_MK_MPP2_4	Mcm2
1.9042e-125	0.306889	0.875	0.745	3.36929e-121	C2_C3_Ery_MK_MPP2_4	Mrpl22
2.97775e-125	0.315584	0.804	0.624	5.26883e-121	C2_C3_Ery_MK_MPP2_4	Noc4l
7.36758e-125	0.332841	0.964	0.903	1.30362e-120	C2_C3_Ery_MK_MPP2_4	Tomm22
1.3245e-124	0.396448	0.971	0.959	2.34357e-120	C2_C3_Ery_MK_MPP2_4	Cacybp
1.3629e-124	0.324656	0.834	0.565	2.41151e-120	C2_C3_Ery_MK_MPP2_4	Knl1
2.89534e-124	0.479697	0.95	0.848	5.12302e-120	C2_C3_Ery_MK_MPP2_4	Vamp5
8.21722e-124	0.26068	0.753	0.46	1.45395e-119	C2_C3_Ery_MK_MPP2_4	Usp25
9.08355e-124	0.341189	0.898	0.771	1.60724e-119	C2_C3_Ery_MK_MPP2_4	Etf1
2.78229e-123	0.361075	0.777	0.637	4.92298e-119	C2_C3_Ery_MK_MPP2_4	Mthfd1
5.00251e-123	0.250824	0.809	0.522	8.85144e-119	C2_C3_Ery_MK_MPP2_4	Rad51ap1
3.67156e-122	0.2559	0.996	0.981	6.49646e-118	C2_C3_Ery_MK_MPP2_4	Uqcr10
4.33738e-122	0.344865	0.983	0.978	7.67456e-118	C2_C3_Ery_MK_MPP2_4	Snu13
5.58771e-122	0.395364	0.987	0.969	9.8869e-118	C2_C3_Ery_MK_MPP2_4	Eif3a
7.67468e-122	0.292127	0.947	0.813	1.35796e-117	C2_C3_Ery_MK_MPP2_4	Hat1
7.95654e-122	0.290561	0.963	0.863	1.40783e-117	C2_C3_Ery_MK_MPP2_4	Sap18
5.01702e-121	0.364888	0.924	0.899	8.87712e-117	C2_C3_Ery_MK_MPP2_4	Ppid
9.29986e-121	0.305458	0.696	0.482	1.64552e-116	C2_C3_Ery_MK_MPP2_4	Surf2
1.09798e-120	0.321714	0.906	0.802	1.94277e-116	C2_C3_Ery_MK_MPP2_4	Bola1
1.25803e-119	0.404905	0.94	0.957	2.22597e-115	C2_C3_Ery_MK_MPP2_4	Nhp2
2.4822e-119	0.257916	0.78	0.48	4.392e-115	C2_C3_Ery_MK_MPP2_4	Esco2
5.90999e-119	0.266311	0.844	0.619	1.04571e-114	C2_C3_Ery_MK_MPP2_4	Usp39
8.83759e-119	0.506967	0.737	0.627	1.56372e-114	C2_C3_Ery_MK_MPP2_4	Casp3
1.74105e-118	0.271793	0.98	0.913	3.08061e-114	C2_C3_Ery_MK_MPP2_4	Psmc3
2.01625e-118	0.264839	0.986	0.947	3.56756e-114	C2_C3_Ery_MK_MPP2_4	Nol7
2.53836e-117	0.253082	0.991	0.95	4.49138e-113	C2_C3_Ery_MK_MPP2_4	Ndufs6
4.22117e-117	0.284543	0.911	0.792	7.46894e-113	C2_C3_Ery_MK_MPP2_4	Sars
5.22341e-117	0.271202	0.955	0.827	9.24229e-113	C2_C3_Ery_MK_MPP2_4	Snf8
6.63084e-117	0.279386	0.937	0.826	1.17326e-112	C2_C3_Ery_MK_MPP2_4	Med8
4.72214e-116	0.27964	0.974	0.9	8.35535e-112	C2_C3_Ery_MK_MPP2_4	Ppp1cc
1.95353e-115	0.278498	0.952	0.858	3.45657e-111	C2_C3_Ery_MK_MPP2_4	Grpel1
1.49604e-114	0.364029	0.769	0.609	2.64708e-110	C2_C3_Ery_MK_MPP2_4	Snhg4
5.46981e-114	0.293242	0.894	0.766	9.67828e-110	C2_C3_Ery_MK_MPP2_4	Gars
6.37909e-114	0.27122	0.996	0.959	1.12872e-109	C2_C3_Ery_MK_MPP2_4	Cox6a1
1.072e-113	0.312292	0.953	0.908	1.8968e-109	C2_C3_Ery_MK_MPP2_4	Abcf1
1.16154e-113	0.32034	0.921	0.769	2.05523e-109	C2_C3_Ery_MK_MPP2_4	Wapl
4.24049e-113	0.474144	0.828	0.812	7.50313e-109	C2_C3_Ery_MK_MPP2_4	Znrd2
3.68484e-112	0.264102	0.795	0.495	6.51995e-108	C2_C3_Ery_MK_MPP2_4	Plaat3
1.93887e-111	0.274224	0.817	0.623	3.43064e-107	C2_C3_Ery_MK_MPP2_4	Dus1l
4.04978e-111	0.270191	0.832	0.582	7.16567e-107	C2_C3_Ery_MK_MPP2_4	Tmx1
6.25826e-111	0.264822	0.836	0.646	1.10734e-106	C2_C3_Ery_MK_MPP2_4	Smap2
1.19985e-110	0.502564	0.89	0.889	2.12302e-106	C2_C3_Ery_MK_MPP2_4	Nolc1
3.43741e-110	0.273065	0.665	0.432	6.08216e-106	C2_C3_Ery_MK_MPP2_4	Gtf2h1
3.47729e-110	0.287325	0.885	0.667	6.15272e-106	C2_C3_Ery_MK_MPP2_4	Cenph
3.66049e-110	0.267113	0.992	0.937	6.47688e-106	C2_C3_Ery_MK_MPP2_4	Rnaseh2c
4.50864e-110	0.278888	0.953	0.82	7.97758e-106	C2_C3_Ery_MK_MPP2_4	Ndufv1
6.01626e-110	0.303026	0.926	0.751	1.06452e-105	C2_C3_Ery_MK_MPP2_4	Mcm4
1.91703e-108	0.644319	0.726	0.514	3.39199e-104	C2_C3_Ery_MK_MPP2_4	Hist2h2ac
2.12839e-108	0.26821	0.869	0.715	3.76597e-104	C2_C3_Ery_MK_MPP2_4	Ube2v2
8.58067e-108	0.337245	0.579	0.378	1.51826e-103	C2_C3_Ery_MK_MPP2_4	Prelid2
1.35695e-107	0.272814	0.813	0.597	2.40098e-103	C2_C3_Ery_MK_MPP2_4	Ezr
4.00604e-107	0.251345	0.867	0.646	7.08828e-103	C2_C3_Ery_MK_MPP2_4	Sra1
6.8206e-107	0.263952	0.649	0.354	1.20684e-102	C2_C3_Ery_MK_MPP2_4	Cdkn3
2.29459e-106	0.308556	0.753	0.539	4.06005e-102	C2_C3_Ery_MK_MPP2_4	Ahctf1
8.52678e-106	0.268154	0.741	0.536	1.50873e-101	C2_C3_Ery_MK_MPP2_4	Eif2b1
6.50588e-105	0.28453	0.898	0.667	1.15115e-100	C2_C3_Ery_MK_MPP2_4	Rbm38
8.45755e-105	0.273566	0.834	0.652	1.49648e-100	C2_C3_Ery_MK_MPP2_4	Ptrh2
9.11605e-104	0.272945	0.973	0.902	1.61299e-99	C2_C3_Ery_MK_MPP2_4	Zcrb1
3.87269e-103	0.257376	0.948	0.839	6.85233e-99	C2_C3_Ery_MK_MPP2_4	Ctbp1
5.88876e-103	0.282299	0.912	0.806	1.04196e-98	C2_C3_Ery_MK_MPP2_4	Psmd3
1.32604e-102	0.297638	1	0.987	2.3463e-98	C2_C3_Ery_MK_MPP2_4	Hmgb2
1.21536e-100	0.271443	0.921	0.839	2.15045e-96	C2_C3_Ery_MK_MPP2_4	Dcun1d5
2.23353e-100	0.259732	0.945	0.868	3.952e-96	C2_C3_Ery_MK_MPP2_4	Hypk
4.15693e-100	0.262139	0.961	0.908	7.35528e-96	C2_C3_Ery_MK_MPP2_4	Coa3
9.29775e-99	0.288518	0.925	0.823	1.64514e-94	C2_C3_Ery_MK_MPP2_4	Naa50
1.02843e-98	0.255889	0.976	0.949	1.8197e-94	C2_C3_Ery_MK_MPP2_4	Ndufb1-ps
1.73014e-97	0.260782	0.978	0.924	3.06131e-93	C2_C3_Ery_MK_MPP2_4	Mrpl14
7.52907e-97	0.469976	0.895	0.961	1.33219e-92	C2_C3_Ery_MK_MPP2_4	Tomm5
4.16408e-96	0.257306	0.77	0.575	7.36792e-92	C2_C3_Ery_MK_MPP2_4	Rcc1
8.19891e-96	0.270893	0.919	0.824	1.45072e-91	C2_C3_Ery_MK_MPP2_4	Maz
1.5077e-94	0.250489	0.939	0.827	2.66773e-90	C2_C3_Ery_MK_MPP2_4	Psmd11
2.3044e-94	0.31589	0.817	0.724	4.07741e-90	C2_C3_Ery_MK_MPP2_4	Mrps18b
4.77003e-94	0.255966	0.973	0.868	8.44009e-90	C2_C3_Ery_MK_MPP2_4	Hpf1
4.98971e-93	0.250024	0.898	0.787	8.82879e-89	C2_C3_Ery_MK_MPP2_4	Dap3
7.82515e-93	0.276693	0.863	0.729	1.38458e-88	C2_C3_Ery_MK_MPP2_4	Cpsf2
1.37626e-92	0.299454	0.823	0.715	2.43515e-88	C2_C3_Ery_MK_MPP2_4	Timm10
1.60193e-91	0.364466	0.885	0.886	2.83445e-87	C2_C3_Ery_MK_MPP2_4	Tomm40
8.32378e-91	0.270639	0.979	0.892	1.47281e-86	C2_C3_Ery_MK_MPP2_4	Anp32e
1.38275e-90	0.268985	0.958	0.933	2.44663e-86	C2_C3_Ery_MK_MPP2_4	Emg1
4.73403e-88	0.25331	0.975	0.981	8.37638e-84	C2_C3_Ery_MK_MPP2_4	Polr1d
1.94166e-87	0.282296	0.914	0.815	3.43557e-83	C2_C3_Ery_MK_MPP2_4	Ddx27
1.34402e-86	0.290759	0.82	0.672	2.3781e-82	C2_C3_Ery_MK_MPP2_4	Ppat
1.45627e-86	0.283406	0.841	0.747	2.57673e-82	C2_C3_Ery_MK_MPP2_4	Idh3a
1.11238e-83	0.251936	0.878	0.715	1.96825e-79	C2_C3_Ery_MK_MPP2_4	Polr2l
2.32713e-83	0.294327	0.95	0.941	4.11763e-79	C2_C3_Ery_MK_MPP2_4	Nop56
3.92926e-83	0.305589	0.797	0.697	6.95243e-79	C2_C3_Ery_MK_MPP2_4	Wdr74
9.41304e-83	0.251168	0.894	0.827	1.66554e-78	C2_C3_Ery_MK_MPP2_4	Acbd6
1.53198e-81	0.271742	0.66	0.468	2.71069e-77	C2_C3_Ery_MK_MPP2_4	Ugcg
2.49478e-80	0.267826	0.515	0.309	4.41427e-76	C2_C3_Ery_MK_MPP2_4	Fkbp11
4.85516e-79	0.254432	0.821	0.636	8.59073e-75	C2_C3_Ery_MK_MPP2_4	Larp1
1.48413e-78	0.256675	0.774	0.617	2.62602e-74	C2_C3_Ery_MK_MPP2_4	Ndufaf4
6.83842e-78	0.257262	0.859	0.722	1.20999e-73	C2_C3_Ery_MK_MPP2_4	Eif2s3x
1.24958e-77	0.355878	0.484	0.296	2.21101e-73	C2_C3_Ery_MK_MPP2_4	Btg2
1.11746e-75	0.365848	0.862	0.867	1.97723e-71	C2_C3_Ery_MK_MPP2_4	Gnl3
1.48375e-75	0.361524	0.912	0.938	2.62535e-71	C2_C3_Ery_MK_MPP2_4	Mrpl12
1.83746e-72	0.261066	0.99	0.947	3.2512e-68	C2_C3_Ery_MK_MPP2_4	Cycs
6.13319e-72	0.266555	0.879	0.854	1.08521e-67	C2_C3_Ery_MK_MPP2_4	Sfxn1
8.76991e-69	0.29103	0.801	0.718	1.55175e-64	C2_C3_Ery_MK_MPP2_4	Ftsj3
9.91021e-68	0.284733	0.843	0.791	1.75351e-63	C2_C3_Ery_MK_MPP2_4	Nsun2
3.82261e-65	0.305758	0.717	0.642	6.76373e-61	C2_C3_Ery_MK_MPP2_4	Rangrf
9.77733e-65	0.253207	0.877	0.836	1.73e-60	C2_C3_Ery_MK_MPP2_4	Mrps26
2.96559e-63	0.264469	0.807	0.631	5.24732e-59	C2_C3_Ery_MK_MPP2_4	Ranbp2
2.62558e-61	0.269116	0.752	0.663	4.6457e-57	C2_C3_Ery_MK_MPP2_4	Mogs
4.1865e-57	0.337664	0.628	0.437	7.40759e-53	C2_C3_Ery_MK_MPP2_4	Hist1h2ab
2.5629e-55	0.260236	0.949	0.989	4.53479e-51	C2_C3_Ery_MK_MPP2_4	Tomm20
2.78403e-55	0.25783	0.925	0.944	4.92607e-51	C2_C3_Ery_MK_MPP2_4	Nop58
1.63143e-54	0.338068	0.859	0.854	2.88665e-50	C2_C3_Ery_MK_MPP2_4	Ddx21
6.34827e-51	0.392904	0.997	0.997	1.12326e-46	C2_C3_Ery_MK_MPP2_4	Ncl
5.33816e-48	0.276236	0.61	0.43	9.44535e-44	C2_C3_Ery_MK_MPP2_4	Hist1h3c
1.52907e-40	0.266788	0.749	0.575	2.70554e-36	C2_C3_Ery_MK_MPP2_4	Hist1h4d
8.2043e-35	0.472223	0.904	0.838	1.45167e-30	C2_C3_Ery_MK_MPP2_4	Hist1h1e
4.84981e-31	0.433998	0.807	0.723	8.58126e-27	C2_C3_Ery_MK_MPP2_4	Hist1h2ae
2.13453e-30	0.317037	0.818	0.879	3.77683e-26	C2_C3_Ery_MK_MPP2_4	Srm
6.74239e-18	0.30822	0.787	0.683	1.193e-13	C2_C3_Ery_MK_MPP2_4	Hist1h1c
0	2.14099	0.975	0.231	0	C1_LT_HSC	Rbp1
0	1.9446	0.95	0.282	0	C1_LT_HSC	Ifitm1
0	1.81107	0.941	0.295	0	C1_LT_HSC	Ctla2a
0	1.6937	0.951	0.319	0	C1_LT_HSC	Ifitm3
0	1.58331	0.994	0.463	0	C1_LT_HSC	Ptpn18
0	1.52928	0.997	0.425	0	C1_LT_HSC	Coro1a
0	1.4804	0.993	0.492	0	C1_LT_HSC	Gmfg
0	1.45386	0.899	0.172	0	C1_LT_HSC	Adgrl4
0	1.4389	0.694	0.126	0	C1_LT_HSC	Ltb
0	1.42611	0.998	0.828	0	C1_LT_HSC	H2afy
0	1.39013	0.919	0.226	0	C1_LT_HSC	Gimap6
0	1.3329	0.996	0.61	0	C1_LT_HSC	Arhgdib
0	1.32248	0.985	0.637	0	C1_LT_HSC	Grcc10
0	1.30774	0.975	0.521	0	C1_LT_HSC	Ptprcap
0	1.28689	0.957	0.381	0	C1_LT_HSC	Hmga2
0	1.27816	0.925	0.269	0	C1_LT_HSC	Gimap1
0	1.25936	0.736	0.098	0	C1_LT_HSC	Hlf
0	1.22379	0.986	0.433	0	C1_LT_HSC	Limd2
0	1.21423	0.908	0.289	0	C1_LT_HSC	Tmem176b
0	1.20146	0.91	0.271	0	C1_LT_HSC	Cd34
0	1.16534	0.922	0.564	0	C1_LT_HSC	Samsn1
0	1.16202	0.939	0.348	0	C1_LT_HSC	Fxyd5
0	1.15386	0.919	0.436	0	C1_LT_HSC	Sox4
0	1.08728	0.996	0.814	0	C1_LT_HSC	Ifitm2
0	1.0413	0.904	0.293	0	C1_LT_HSC	Lst1
0	1.01373	0.998	0.863	0	C1_LT_HSC	Tmsb10
0	0.987661	0.901	0.225	0	C1_LT_HSC	Lsp1
0	0.971152	0.98	0.855	0	C1_LT_HSC	Psme1
0	0.970743	0.919	0.449	0	C1_LT_HSC	Mef2c
0	0.96189	0.839	0.395	0	C1_LT_HSC	Dnmt3b
0	0.951021	0.988	0.97	0	C1_LT_HSC	Stmn1
0	0.945862	0.929	0.681	0	C1_LT_HSC	Adgrg1
0	0.943814	0.99	0.798	0	C1_LT_HSC	Pkm
0	0.93122	0.988	0.913	0	C1_LT_HSC	Tpm3
0	0.924544	0.979	0.84	0	C1_LT_HSC	B2m
0	0.923343	0.904	0.65	0	C1_LT_HSC	H13
0	0.922255	0.933	0.64	0	C1_LT_HSC	Sptssa
0	0.920562	0.786	0.477	0	C1_LT_HSC	Msi2
0	0.912467	0.96	0.778	0	C1_LT_HSC	Aldh2
0	0.897038	0.98	0.594	0	C1_LT_HSC	Cmtm7
0	0.896425	0.764	0.319	0	C1_LT_HSC	Capg
0	0.895278	0.992	0.729	0	C1_LT_HSC	Arpc1b
0	0.894222	0.845	0.455	0	C1_LT_HSC	Lgals9
0	0.892801	0.696	0.135	0	C1_LT_HSC	Hoxa9
0	0.888526	0.925	0.463	0	C1_LT_HSC	S100a11
0	0.884891	0.987	0.847	0	C1_LT_HSC	Rac2
0	0.879458	0.93	0.588	0	C1_LT_HSC	Marcksl1
0	0.879328	0.908	0.389	0	C1_LT_HSC	Ramp1
0	0.873106	0.99	0.689	0	C1_LT_HSC	Srgn
0	0.871569	0.935	0.761	0	C1_LT_HSC	Zfp36l2
0	0.866714	0.823	0.257	0	C1_LT_HSC	Dok2
0	0.863198	0.838	0.365	0	C1_LT_HSC	Hhex
0	0.859166	0.898	0.343	0	C1_LT_HSC	Lcp1
0	0.858205	0.952	0.789	0	C1_LT_HSC	Egfl7
0	0.853837	0.725	0.193	0	C1_LT_HSC	Ebi3
0	0.848071	0.847	0.279	0	C1_LT_HSC	Alox5ap
0	0.842799	0.741	0.18	0	C1_LT_HSC	Ifi203
0	0.837379	0.696	0.16	0	C1_LT_HSC	Angpt1
0	0.836099	0.785	0.218	0	C1_LT_HSC	Rbpms
0	0.832632	0.882	0.336	0	C1_LT_HSC	Psmb8
0	0.832247	0.794	0.372	0	C1_LT_HSC	Sept1
0	0.830493	0.783	0.284	0	C1_LT_HSC	Ccnd1
0	0.826669	0.981	0.93	0	C1_LT_HSC	H2afv
0	0.798348	0.973	0.86	0	C1_LT_HSC	Fkbp1a
0	0.791563	0.823	0.376	0	C1_LT_HSC	Klk8
0	0.78799	0.991	0.834	0	C1_LT_HSC	Sh3bgrl3
0	0.779108	0.848	0.371	0	C1_LT_HSC	Celf2
0	0.777031	0.627	0.169	0	C1_LT_HSC	Ikzf2
0	0.766873	0.958	0.82	0	C1_LT_HSC	Idh2
0	0.764249	0.95	0.854	0	C1_LT_HSC	Ppdpf
0	0.759065	0.759	0.32	0	C1_LT_HSC	Mfng
0	0.758266	0.835	0.517	0	C1_LT_HSC	Foxp1
0	0.753726	0.62	0.194	0	C1_LT_HSC	H1fx
0	0.752558	1	0.947	0	C1_LT_HSC	Nme2
0	0.73707	0.62	0.11	0	C1_LT_HSC	Mycn
0	0.731497	0.779	0.422	0	C1_LT_HSC	Ptpre
0	0.713892	0.798	0.401	0	C1_LT_HSC	Orai1
0	0.708283	0.905	0.415	0	C1_LT_HSC	Laptm5
0	0.704235	0.735	0.246	0	C1_LT_HSC	Cxxc5
0	0.691762	0.847	0.567	0	C1_LT_HSC	Serf1
0	0.690377	0.819	0.42	0	C1_LT_HSC	Bin2
0	0.686132	0.418	0.045	0	C1_LT_HSC	Mecom
0	0.680945	0.788	0.426	0	C1_LT_HSC	Sept6
0	0.680797	0.616	0.104	0	C1_LT_HSC	Pglyrp2
0	0.680356	0.964	0.457	0	C1_LT_HSC	Vim
0	0.676013	0.592	0.171	0	C1_LT_HSC	Zfp608
0	0.671567	0.711	0.291	0	C1_LT_HSC	Dock2
0	0.666099	0.867	0.342	0	C1_LT_HSC	Spi1
0	0.662185	0.822	0.395	0	C1_LT_HSC	Zyx
0	0.660535	0.867	0.512	0	C1_LT_HSC	Ptpn6
0	0.651435	0.68	0.23	0	C1_LT_HSC	Tmem176a
0	0.649001	0.479	0.062	0	C1_LT_HSC	Serpina3g
0	0.648758	0.625	0.148	0	C1_LT_HSC	Cd27
0	0.646319	0.975	0.856	0	C1_LT_HSC	Emp3
0	0.643938	0.604	0.13	0	C1_LT_HSC	Hoxa7
0	0.628433	0.662	0.183	0	C1_LT_HSC	Basp1
0	0.627901	0.935	0.672	0	C1_LT_HSC	S100a10
0	0.622629	0.671	0.226	0	C1_LT_HSC	Tes
0	0.616407	0.659	0.229	0	C1_LT_HSC	Stap1
0	0.615337	0.521	0.092	0	C1_LT_HSC	Shisa8
0	0.606608	0.596	0.179	0	C1_LT_HSC	Meis1
0	0.600993	0.688	0.251	0	C1_LT_HSC	Traf3ip3
0	0.598962	0.628	0.177	0	C1_LT_HSC	Afap1l1
0	0.597941	0.619	0.147	0	C1_LT_HSC	Mpl
0	0.594628	0.572	0.161	0	C1_LT_HSC	Slco3a1
0	0.58014	0.897	0.403	0	C1_LT_HSC	Igfbp4
0	0.570401	0.671	0.191	0	C1_LT_HSC	Mndal
0	0.557925	0.607	0.179	0	C1_LT_HSC	Tbc1d10c
0	0.549227	0.578	0.137	0	C1_LT_HSC	Ctla2b
0	0.545128	0.412	0.037	0	C1_LT_HSC	Nkx2-3
0	0.54404	0.597	0.166	0	C1_LT_HSC	Cdkn1c
0	0.539731	0.511	0.082	0	C1_LT_HSC	Gcnt2
0	0.525033	1	1	0	C1_LT_HSC	Rps4x
0	0.522518	0.54	0.121	0	C1_LT_HSC	Gm16104
0	0.522131	0.555	0.131	0	C1_LT_HSC	Gimap5
0	0.509502	0.577	0.151	0	C1_LT_HSC	Ldhb
0	0.500488	0.517	0.103	0	C1_LT_HSC	Cnrip1
0	0.499914	1	1	0	C1_LT_HSC	Rpl39
0	0.489752	1	1	0	C1_LT_HSC	Rps24
0	0.489417	0.492	0.11	0	C1_LT_HSC	Erg
0	0.470709	1	1	0	C1_LT_HSC	Rps7
0	0.469521	1	1	0	C1_LT_HSC	Rpl18a
0	0.451247	1	0.998	0	C1_LT_HSC	Rps28
0	0.450921	1	1	0	C1_LT_HSC	Eef1a1
0	0.442817	0.423	0.062	0	C1_LT_HSC	Gm5111
0	0.442725	1	1	0	C1_LT_HSC	Rpl32
0	0.441194	1	1	0	C1_LT_HSC	Rpl28
0	0.418865	1	1	0	C1_LT_HSC	Rps11
0	0.406971	1	0.999	0	C1_LT_HSC	Rpl36a
0	0.39547	1	1	0	C1_LT_HSC	Rpl36
0	0.385425	1	1	0	C1_LT_HSC	Rps14
0	0.378224	1	1	0	C1_LT_HSC	Tpt1
0	0.373161	1	1	0	C1_LT_HSC	Rpl17
0	0.36809	1	1	0	C1_LT_HSC	Rps15a
0	0.36111	1	1	0	C1_LT_HSC	Rps29
0	0.351887	1	1	0	C1_LT_HSC	Rpl9
0	0.33596	1	1	0	C1_LT_HSC	Rpl15
0	0.329731	1	1	0	C1_LT_HSC	Rpl34
0	0.329546	1	1	0	C1_LT_HSC	Rpl35a
0	0.304341	1	1	0	C1_LT_HSC	Rpl23
0	0.300987	1	1	0	C1_LT_HSC	Rps20
0	0.283766	1	1	0	C1_LT_HSC	Rps8
2.27533e-307	0.734232	0.677	0.299	4.02597e-303	C1_LT_HSC	Bex1
4.40284e-306	0.63616	1	1	7.79038e-302	C1_LT_HSC	Gm42418
6.76038e-306	0.381088	1	1	1.19618e-301	C1_LT_HSC	Actb
5.67609e-305	0.45179	0.487	0.113	1.00433e-300	C1_LT_HSC	Epsti1
5.02573e-302	0.506603	0.433	0.085	8.89252e-298	C1_LT_HSC	Retreg1
4.13183e-301	0.43613	0.39	0.06	7.31086e-297	C1_LT_HSC	Clec4e
6.4627e-297	0.625721	0.989	0.955	1.14351e-292	C1_LT_HSC	Hmgn2
5.3333e-296	0.489333	0.489	0.119	9.43673e-292	C1_LT_HSC	Acot1
1.09831e-295	0.473005	0.552	0.165	1.94335e-291	C1_LT_HSC	Il16
6.25288e-291	0.436642	0.3	0.022	1.10638e-286	C1_LT_HSC	Chil5
9.49278e-291	0.269661	1	1	1.67965e-286	C1_LT_HSC	Rps27a
1.12816e-290	0.53811	0.999	0.999	1.99616e-286	C1_LT_HSC	Ndufa4
7.50461e-290	0.411491	0.566	0.163	1.32787e-285	C1_LT_HSC	Gng11
8.03411e-290	0.843973	0.654	0.287	1.42155e-285	C1_LT_HSC	Cd48
1.48752e-286	0.440344	0.991	0.938	2.63201e-282	C1_LT_HSC	Itm2b
1.39654e-284	0.556605	0.988	0.95	2.47103e-280	C1_LT_HSC	Fkbp3
5.44071e-284	0.545678	0.584	0.188	9.6268e-280	C1_LT_HSC	Lbp
7.45406e-284	0.594689	0.812	0.53	1.31892e-279	C1_LT_HSC	Zfp422
2.58495e-283	0.301632	1	1	4.57382e-279	C1_LT_HSC	Rps13
3.93238e-282	0.593218	0.978	0.85	6.95795e-278	C1_LT_HSC	Cd81
8.58731e-282	0.552795	0.999	0.96	1.51944e-277	C1_LT_HSC	Atp5g2
1.47003e-280	0.611917	0.78	0.504	2.60108e-276	C1_LT_HSC	Pigx
5.41212e-280	0.46565	0.498	0.131	9.5762e-276	C1_LT_HSC	Calcrl
2.21478e-279	0.563435	0.551	0.17	3.91883e-275	C1_LT_HSC	Tespa1
2.57824e-279	0.558816	0.988	0.967	4.56194e-275	C1_LT_HSC	Sfr1
1.61406e-277	0.425392	0.45	0.096	2.85592e-273	C1_LT_HSC	Ecscr
5.55633e-277	0.380692	0.392	0.066	9.83136e-273	C1_LT_HSC	Emcn
1.11823e-274	0.269325	1	1	1.9786e-270	C1_LT_HSC	Rps19
2.64007e-274	0.613705	0.709	0.398	4.67134e-270	C1_LT_HSC	Slc50a1
1.81418e-273	0.313917	1	1	3.21001e-269	C1_LT_HSC	Rps6
1.65748e-272	0.596385	0.477	0.121	2.93274e-268	C1_LT_HSC	Hacd4
2.49856e-271	0.594592	0.757	0.456	4.42096e-267	C1_LT_HSC	Dapp1
6.71329e-271	0.301462	1	1	1.18785e-266	C1_LT_HSC	Rps3
2.04595e-270	0.674541	0.78	0.459	3.62011e-266	C1_LT_HSC	Eml4
9.87657e-270	0.51728	0.582	0.208	1.74756e-265	C1_LT_HSC	Elmo1
1.14e-269	0.571359	0.761	0.441	2.01712e-265	C1_LT_HSC	Atp13a2
1.00195e-267	0.356309	1	1	1.77286e-263	C1_LT_HSC	Rpl37a
6.05456e-267	0.591694	0.677	0.296	1.07129e-262	C1_LT_HSC	Arhgap30
9.33986e-267	0.671091	0.763	0.465	1.65259e-262	C1_LT_HSC	Spint2
2.96854e-263	0.426586	0.321	0.04	5.25254e-259	C1_LT_HSC	Slit2
5.39781e-263	0.455225	0.513	0.146	9.55089e-259	C1_LT_HSC	Cd93
3.32521e-262	0.545489	0.672	0.301	5.88363e-258	C1_LT_HSC	Fam107b
3.42186e-261	0.579946	0.77	0.467	6.05464e-257	C1_LT_HSC	Slc9a3r1
5.40456e-261	0.583823	0.68	0.355	9.56283e-257	C1_LT_HSC	Plp2
5.20925e-260	0.498288	0.622	0.24	9.21725e-256	C1_LT_HSC	Ppp1r18
9.54373e-258	0.365445	1	1	1.68867e-253	C1_LT_HSC	Rpl10a
1.18276e-257	0.498499	0.393	0.082	2.09278e-253	C1_LT_HSC	Chd3
8.87233e-257	0.465952	0.963	0.651	1.56987e-252	C1_LT_HSC	Cyba
1.16891e-256	0.44296	0.538	0.167	2.06827e-252	C1_LT_HSC	Fscn1
3.13316e-255	0.42675	0.478	0.133	5.54382e-251	C1_LT_HSC	Il21r
1.31783e-254	0.370195	0.337	0.05	2.33177e-250	C1_LT_HSC	Gm19590
5.35546e-254	0.623672	0.988	0.961	9.47595e-250	C1_LT_HSC	Cox7a2l
5.63301e-253	0.462506	0.597	0.23	9.96705e-249	C1_LT_HSC	Psmb9
6.55679e-252	0.377019	0.321	0.043	1.16016e-247	C1_LT_HSC	Ddx4
3.31374e-251	0.597326	0.739	0.422	5.86333e-247	C1_LT_HSC	Cd37
5.28637e-250	0.465699	0.545	0.189	9.35371e-246	C1_LT_HSC	Arhgef6
8.78608e-249	0.55932	0.983	0.961	1.55461e-244	C1_LT_HSC	Tle5
4.49199e-248	0.631465	0.72	0.36	7.94813e-244	C1_LT_HSC	Sptbn1
3.70043e-246	0.632316	0.784	0.557	6.54754e-242	C1_LT_HSC	Pnrc1
1.766e-245	0.554881	0.738	0.416	3.12477e-241	C1_LT_HSC	Nrgn
4.52822e-242	0.548703	0.98	0.898	8.01223e-238	C1_LT_HSC	Krtcap2
3.38047e-239	0.47877	0.673	0.323	5.98141e-235	C1_LT_HSC	Hcls1
5.437e-239	0.413054	0.386	0.085	9.62023e-235	C1_LT_HSC	Serpinf1
2.21095e-235	0.577444	0.761	0.484	3.91206e-231	C1_LT_HSC	Bmyc
1.46187e-234	0.42933	0.507	0.172	2.58663e-230	C1_LT_HSC	Snx10
2.66258e-234	0.34308	0.372	0.078	4.71117e-230	C1_LT_HSC	Stat4
3.53804e-234	0.57523	0.894	0.751	6.26021e-230	C1_LT_HSC	Vps36
3.69193e-231	0.298853	1	1	6.5325e-227	C1_LT_HSC	Rps5
4.9459e-231	0.447814	0.991	0.965	8.75127e-227	C1_LT_HSC	Gnai2
2.61211e-229	0.373183	0.391	0.09	4.62188e-225	C1_LT_HSC	Cox4i2
1.31402e-228	0.518252	0.998	0.992	2.32504e-224	C1_LT_HSC	Ddx5
9.77206e-226	0.439906	0.603	0.247	1.72907e-221	C1_LT_HSC	Sp110
3.41691e-224	0.519804	0.613	0.302	6.04588e-220	C1_LT_HSC	Etv6
3.70444e-224	0.627284	0.635	0.333	6.55463e-220	C1_LT_HSC	Shisa5
1.64501e-222	0.508937	0.992	0.906	2.91067e-218	C1_LT_HSC	Arpc2
5.46304e-222	0.516342	0.902	0.81	9.66631e-218	C1_LT_HSC	Mtch1
8.86215e-221	0.550681	1	0.976	1.56807e-216	C1_LT_HSC	Gas5
8.87922e-221	0.53906	0.684	0.432	1.57109e-216	C1_LT_HSC	Sirt3
1.35679e-220	0.543013	0.711	0.38	2.40071e-216	C1_LT_HSC	Lrrfip1
3.44921e-220	0.542517	0.67	0.389	6.10303e-216	C1_LT_HSC	Csrp2
1.37128e-218	0.255797	0.964	0.874	2.42634e-214	C1_LT_HSC	Cst3
3.66871e-217	0.304647	0.331	0.061	6.49142e-213	C1_LT_HSC	Bok
8.13631e-217	0.499617	0.992	0.946	1.43964e-212	C1_LT_HSC	Clic1
2.09165e-216	0.556418	0.798	0.626	3.70096e-212	C1_LT_HSC	Dtnbp1
9.00362e-216	0.367425	1	0.999	1.5931e-211	C1_LT_HSC	Rps27
1.82252e-215	0.309306	1	1	3.22476e-211	C1_LT_HSC	Rpl26
2.28047e-215	0.641878	0.844	0.741	4.03507e-211	C1_LT_HSC	Phf14
1.78746e-214	0.423465	0.477	0.166	3.16272e-210	C1_LT_HSC	4931406C07Rik
9.50008e-214	0.663671	0.727	0.453	1.68094e-209	C1_LT_HSC	H2-K1
2.38905e-213	0.442526	0.99	0.982	4.22719e-209	C1_LT_HSC	Pfdn5
2.76042e-211	0.570326	0.978	0.756	4.88428e-207	C1_LT_HSC	Tagln2
1.08081e-208	0.506884	0.728	0.479	1.91239e-204	C1_LT_HSC	Casp8
1.30379e-208	0.508929	0.663	0.367	2.30693e-204	C1_LT_HSC	Dnmt3a
1.50207e-208	0.512221	0.754	0.459	2.65776e-204	C1_LT_HSC	Tnfaip8
1.92486e-208	0.411409	0.575	0.234	3.40586e-204	C1_LT_HSC	Plcg2
2.58822e-207	0.495612	0.981	0.894	4.5796e-203	C1_LT_HSC	Gpi1
1.03799e-205	0.43649	0.624	0.28	1.83662e-201	C1_LT_HSC	Ncf2
3.67768e-205	0.38701	0.511	0.184	6.50729e-201	C1_LT_HSC	Pstpip1
8.08401e-205	0.405097	0.518	0.209	1.43039e-200	C1_LT_HSC	Acap1
1.08171e-204	0.422077	0.659	0.318	1.91399e-200	C1_LT_HSC	Rgs18
2.98325e-204	0.477082	0.541	0.248	5.27857e-200	C1_LT_HSC	Itm2a
3.13511e-203	0.44369	0.563	0.227	5.54727e-199	C1_LT_HSC	Ptprc
4.95953e-203	0.484096	0.756	0.46	8.7754e-199	C1_LT_HSC	Nrros
9.68607e-203	0.447354	1	0.999	1.71385e-198	C1_LT_HSC	Cfl1
1.4355e-202	0.36168	0.604	0.231	2.53998e-198	C1_LT_HSC	Napsa
2.52225e-202	0.502533	0.911	0.808	4.46288e-198	C1_LT_HSC	Bcl7c
3.83589e-202	0.556026	0.92	0.81	6.78722e-198	C1_LT_HSC	Msn
4.11826e-202	0.26845	1	1	7.28685e-198	C1_LT_HSC	Rpl3
6.41181e-202	0.519858	0.881	0.745	1.13451e-197	C1_LT_HSC	Atxn10
1.42196e-201	0.546787	0.783	0.632	2.51601e-197	C1_LT_HSC	B9d2
4.83261e-201	0.259106	1	1	8.55082e-197	C1_LT_HSC	Rpl11
1.12786e-199	0.456284	0.593	0.312	1.99564e-195	C1_LT_HSC	Tspan6
5.63911e-199	0.35361	0.41	0.122	9.97784e-195	C1_LT_HSC	Ndn
2.37284e-198	0.530755	0.796	0.617	4.1985e-194	C1_LT_HSC	Inka1
3.40984e-198	0.505745	1	0.938	6.03337e-194	C1_LT_HSC	Actg1
4.86579e-198	0.501164	0.582	0.274	8.60952e-194	C1_LT_HSC	Dusp2
2.92816e-197	0.361386	0.513	0.195	5.18108e-193	C1_LT_HSC	Maged2
4.96899e-197	0.552	0.96	0.842	8.79212e-193	C1_LT_HSC	Phgdh
3.10112e-195	0.494677	0.717	0.423	5.48713e-191	C1_LT_HSC	Rgs19
6.50571e-195	0.472296	0.75	0.497	1.15112e-190	C1_LT_HSC	Rnf130
1.49809e-194	0.42642	0.537	0.205	2.65071e-190	C1_LT_HSC	Pou2f2
4.55828e-192	0.297786	0.319	0.066	8.06542e-188	C1_LT_HSC	Mmrn1
3.50099e-191	0.439577	0.61	0.314	6.19465e-187	C1_LT_HSC	Spns2
1.87676e-189	0.505835	0.953	0.897	3.32074e-185	C1_LT_HSC	Bex3
2.94648e-189	0.323335	0.323	0.067	5.2135e-185	C1_LT_HSC	Myct1
3.73626e-189	0.464106	0.666	0.357	6.61094e-185	C1_LT_HSC	Gpsm3
6.23085e-189	0.33545	0.497	0.186	1.10249e-184	C1_LT_HSC	Elk3
1.07982e-188	0.383857	0.614	0.274	1.91064e-184	C1_LT_HSC	Cnn2
9.38217e-187	0.446178	0.611	0.348	1.66008e-182	C1_LT_HSC	Gimap9
1.70675e-186	0.493911	0.676	0.447	3.01992e-182	C1_LT_HSC	Cirbp
5.37774e-186	0.549456	0.838	0.725	9.51537e-182	C1_LT_HSC	Plgrkt
1.11649e-185	0.403096	0.786	0.424	1.97551e-181	C1_LT_HSC	Rasgrp2
3.02186e-183	0.322924	0.49	0.185	5.34687e-179	C1_LT_HSC	Npl
7.73313e-183	0.296847	1	1	1.3683e-178	C1_LT_HSC	Rpl38
1.1315e-182	0.574339	0.522	0.236	2.00207e-178	C1_LT_HSC	Dlk1
2.24251e-181	0.378909	0.579	0.252	3.9679e-177	C1_LT_HSC	Cyth4
3.58617e-181	0.382815	0.406	0.134	6.34537e-177	C1_LT_HSC	Krt18
6.64126e-181	0.554342	0.932	0.903	1.17511e-176	C1_LT_HSC	Pnp
2.20043e-180	0.514672	0.736	0.538	3.89344e-176	C1_LT_HSC	Sinhcaf
1.75907e-179	0.5125	0.865	0.731	3.11249e-175	C1_LT_HSC	Ptov1
5.3214e-179	0.276079	1	1	9.41569e-175	C1_LT_HSC	Rps21
1.5638e-178	0.53279	0.831	0.605	2.76699e-174	C1_LT_HSC	Ccnd2
3.2395e-178	0.338993	0.997	0.997	5.73197e-174	C1_LT_HSC	Txn1
2.05897e-177	0.299746	1	0.999	3.64314e-173	C1_LT_HSC	Serf2
5.36293e-177	0.369862	0.633	0.302	9.48916e-173	C1_LT_HSC	Gng2
1.71762e-176	0.51115	0.757	0.569	3.03915e-172	C1_LT_HSC	Tspan13
6.20753e-176	0.462372	0.803	0.635	1.09836e-171	C1_LT_HSC	Tpm3-rs7
1.38017e-175	0.439546	0.517	0.237	2.44207e-171	C1_LT_HSC	Igf2bp2
3.74249e-175	0.454251	0.703	0.453	6.62197e-171	C1_LT_HSC	Man2b1
4.47236e-175	0.374227	0.288	0.058	7.91339e-171	C1_LT_HSC	Gem
5.09967e-175	0.320327	0.398	0.117	9.02336e-171	C1_LT_HSC	Flt3
5.11761e-174	0.449793	0.493	0.215	9.05509e-170	C1_LT_HSC	Fchsd2
4.56956e-173	0.426488	0.964	0.92	8.08539e-169	C1_LT_HSC	Abracl
1.00309e-172	0.393129	0.45	0.166	1.77486e-168	C1_LT_HSC	Gm1673
6.63141e-172	0.515978	0.711	0.533	1.17336e-167	C1_LT_HSC	Nrm
1.87577e-171	0.333091	0.363	0.109	3.31899e-167	C1_LT_HSC	Tet1
2.86273e-171	0.43444	0.992	0.971	5.06531e-167	C1_LT_HSC	Dnaja1
3.50313e-171	0.259895	0.709	0.375	6.19844e-167	C1_LT_HSC	Cd63
4.58098e-171	0.511755	0.893	0.851	8.10558e-167	C1_LT_HSC	Prdx4
2.90439e-170	0.454366	0.576	0.289	5.13903e-166	C1_LT_HSC	Map4k4
2.90639e-170	0.360718	0.799	0.489	5.14257e-166	C1_LT_HSC	Cotl1
6.4788e-170	0.447304	0.618	0.376	1.14636e-165	C1_LT_HSC	Pla2g4a
7.62052e-169	0.587403	0.775	0.627	1.34838e-164	C1_LT_HSC	Ttc3
8.20822e-169	0.364673	0.518	0.238	1.45236e-164	C1_LT_HSC	Sash3
1.06832e-167	0.314561	0.434	0.15	1.89028e-163	C1_LT_HSC	Kcnk12
1.37653e-167	0.270652	1	0.998	2.43563e-163	C1_LT_HSC	Eef1b2
7.33917e-167	0.449135	0.9	0.804	1.29859e-162	C1_LT_HSC	Myl12b
8.43268e-167	0.488877	0.87	0.797	1.49208e-162	C1_LT_HSC	Wasf2
3.86445e-165	0.496828	0.799	0.648	6.83776e-161	C1_LT_HSC	Elf1
1.82793e-164	0.468808	0.96	0.919	3.23434e-160	C1_LT_HSC	Pgk1
9.33368e-164	0.366852	0.525	0.231	1.6515e-159	C1_LT_HSC	Rcsd1
1.1824e-163	0.335346	0.424	0.153	2.09214e-159	C1_LT_HSC	Vav3
1.98985e-163	0.356752	0.488	0.221	3.52085e-159	C1_LT_HSC	Homer3
8.13554e-163	0.338586	0.499	0.208	1.4395e-158	C1_LT_HSC	Cd79b
1.07102e-162	0.416254	0.668	0.437	1.89506e-158	C1_LT_HSC	Skap2
1.78114e-162	0.410045	0.564	0.283	3.15156e-158	C1_LT_HSC	Syk
1.88125e-162	0.408001	0.989	0.98	3.32868e-158	C1_LT_HSC	Rpl29
3.28655e-161	0.481473	0.835	0.712	5.81522e-157	C1_LT_HSC	Akr1b3
5.98266e-160	0.325487	0.439	0.17	1.05857e-155	C1_LT_HSC	Fmnl1
1.0001e-159	0.406314	0.527	0.268	1.76957e-155	C1_LT_HSC	Crlf2
4.94111e-159	0.316724	0.325	0.09	8.74279e-155	C1_LT_HSC	Zfp467
1.25732e-158	0.441729	0.772	0.617	2.2247e-154	C1_LT_HSC	Hadh
4.22141e-158	0.470562	0.695	0.48	7.46937e-154	C1_LT_HSC	Iqgap2
6.73579e-157	0.445747	0.897	0.85	1.19183e-152	C1_LT_HSC	Tmem59
9.58252e-157	0.458915	0.795	0.674	1.69553e-152	C1_LT_HSC	Hmox2
3.38707e-155	0.336659	0.411	0.162	5.99308e-151	C1_LT_HSC	Cpq
9.41141e-155	0.42575	0.691	0.504	1.66526e-150	C1_LT_HSC	Ipo11
1.62822e-154	0.423563	0.756	0.558	2.88097e-150	C1_LT_HSC	Bst2
7.89911e-154	0.456701	0.711	0.546	1.39767e-149	C1_LT_HSC	Tspan3
6.38044e-153	0.25177	0.278	0.061	1.12896e-148	C1_LT_HSC	Fgd5
9.49085e-153	0.261861	0.334	0.096	1.67931e-148	C1_LT_HSC	Pdlim2
2.37573e-151	0.312484	0.393	0.145	4.20362e-147	C1_LT_HSC	Matk
1.52183e-150	0.353701	0.533	0.241	2.69272e-146	C1_LT_HSC	Fli1
1.60433e-150	0.367329	0.497	0.243	2.83871e-146	C1_LT_HSC	Card19
1.70263e-150	0.305956	0.999	0.998	3.01263e-146	C1_LT_HSC	Sumo2
4.12889e-150	0.340916	0.523	0.251	7.30566e-146	C1_LT_HSC	Parvg
1.68019e-149	0.418795	0.699	0.493	2.97292e-145	C1_LT_HSC	Def6
6.88532e-149	0.422355	0.6	0.36	1.21829e-144	C1_LT_HSC	Csnk1e
1.59903e-148	0.477462	0.951	0.919	2.82932e-144	C1_LT_HSC	Tln1
2.75979e-148	0.400299	0.983	0.99	4.88317e-144	C1_LT_HSC	Ubb
4.10179e-148	0.445845	0.707	0.551	7.25771e-144	C1_LT_HSC	Plscr3
2.30265e-147	0.378789	0.91	0.865	4.07431e-143	C1_LT_HSC	Ccdc12
8.98384e-147	0.296543	0.35	0.113	1.5896e-142	C1_LT_HSC	Ctxn1
1.17389e-146	0.348128	0.492	0.233	2.07708e-142	C1_LT_HSC	Gstm1
6.22921e-145	0.317945	0.437	0.184	1.1022e-140	C1_LT_HSC	Rassf5
1.91876e-144	0.459897	0.771	0.601	3.39506e-140	C1_LT_HSC	Ier2
2.37251e-144	0.25519	0.269	0.064	4.19793e-140	C1_LT_HSC	Itih5
3.21772e-144	0.313073	0.366	0.121	5.69343e-140	C1_LT_HSC	Camk2d
4.40477e-143	0.340414	0.479	0.223	7.79379e-139	C1_LT_HSC	Cyfip2
5.28516e-143	0.360625	0.989	0.974	9.35157e-139	C1_LT_HSC	Prdx1
6.24799e-143	0.333477	0.789	0.534	1.10552e-138	C1_LT_HSC	Emb
1.08943e-141	0.442972	0.711	0.532	1.92764e-137	C1_LT_HSC	Was
2.30888e-141	0.297783	0.351	0.112	4.08533e-137	C1_LT_HSC	Eva1b
2.562e-141	0.42957	0.71	0.541	4.53319e-137	C1_LT_HSC	Tspan4
7.69243e-141	0.331546	0.386	0.151	1.3611e-136	C1_LT_HSC	Cacna1a
1.85271e-140	0.400591	0.568	0.333	3.27818e-136	C1_LT_HSC	Xpc
3.82084e-140	0.259679	0.365	0.118	6.7606e-136	C1_LT_HSC	Tnni2
3.96638e-140	0.334709	0.426	0.185	7.01811e-136	C1_LT_HSC	Il2rg
2.14543e-139	0.402072	0.819	0.687	3.79612e-135	C1_LT_HSC	Snx6
9.72802e-139	0.395788	0.717	0.509	1.72128e-134	C1_LT_HSC	Twf2
1.44005e-138	0.428261	0.97	0.924	2.54803e-134	C1_LT_HSC	Cbx1
2.41502e-138	0.494671	0.671	0.46	4.27314e-134	C1_LT_HSC	Kit
2.47977e-138	0.406482	0.906	0.869	4.38771e-134	C1_LT_HSC	Psme2
1.24013e-137	0.287962	0.371	0.132	2.19428e-133	C1_LT_HSC	Nfic
2.0412e-137	0.411477	0.538	0.317	3.6117e-133	C1_LT_HSC	Tspan14
4.08897e-137	0.307728	0.349	0.12	7.23503e-133	C1_LT_HSC	Plcb2
8.8176e-137	0.421807	0.966	0.942	1.56019e-132	C1_LT_HSC	Paip2
2.08525e-136	0.2694	0.341	0.116	3.68965e-132	C1_LT_HSC	Inpp1
1.10527e-135	0.495953	0.701	0.561	1.95567e-131	C1_LT_HSC	Irf2
1.94704e-135	0.272538	0.393	0.15	3.4451e-131	C1_LT_HSC	BC028528
4.61021e-135	0.382105	0.885	0.794	8.15731e-131	C1_LT_HSC	Bri3
9.71391e-134	0.282071	0.413	0.16	1.71878e-129	C1_LT_HSC	Tmem173
1.34781e-133	0.395719	0.855	0.735	2.38482e-129	C1_LT_HSC	Pycard
3.02947e-133	0.306055	0.472	0.22	5.36034e-129	C1_LT_HSC	Rhoh
1.01743e-132	0.402478	0.862	0.823	1.80024e-128	C1_LT_HSC	Sin3b
1.43708e-132	0.337852	0.934	0.848	2.54276e-128	C1_LT_HSC	Capza2
1.04655e-131	0.30412	0.552	0.268	1.85176e-127	C1_LT_HSC	Tm6sf1
2.16841e-131	0.318832	0.498	0.24	3.83678e-127	C1_LT_HSC	Tnfrsf1a
2.92444e-131	0.351318	0.453	0.222	5.1745e-127	C1_LT_HSC	Haghl
6.33559e-131	0.400361	0.721	0.58	1.12102e-126	C1_LT_HSC	Grk2
6.1561e-130	0.362884	0.937	0.844	1.08926e-125	C1_LT_HSC	Npc2
6.54531e-130	0.431761	0.78	0.678	1.15813e-125	C1_LT_HSC	Pts
9.23777e-130	0.298316	0.339	0.118	1.63453e-125	C1_LT_HSC	Lmo1
3.62072e-126	0.266954	0.383	0.152	6.4065e-122	C1_LT_HSC	Ica1
4.09929e-126	0.316981	0.443	0.207	7.25328e-122	C1_LT_HSC	Snx20
2.20382e-125	0.384198	0.664	0.503	3.89944e-121	C1_LT_HSC	Ripk3
3.4786e-125	0.275782	0.343	0.125	6.15504e-121	C1_LT_HSC	Ifi47
7.48162e-125	0.281992	0.369	0.151	1.3238e-120	C1_LT_HSC	Sigirr
1.60344e-124	0.281803	0.35	0.133	2.83713e-120	C1_LT_HSC	Cers4
1.65728e-124	0.28202	0.998	0.996	2.9324e-120	C1_LT_HSC	Gng5
5.04887e-124	0.396375	0.645	0.489	8.93348e-120	C1_LT_HSC	Nt5c3b
7.66177e-124	0.350301	0.464	0.245	1.35567e-119	C1_LT_HSC	Sugp2
7.84013e-123	0.263978	0.997	0.992	1.38723e-118	C1_LT_HSC	Sec61b
2.86226e-122	0.425796	0.662	0.535	5.06448e-118	C1_LT_HSC	Gltp
3.75602e-122	0.29095	0.987	0.978	6.6459e-118	C1_LT_HSC	Cdc42
1.38714e-121	0.335717	1	0.999	2.45441e-117	C1_LT_HSC	Ppia
2.27828e-121	0.472096	0.623	0.441	4.03118e-117	C1_LT_HSC	Txnip
4.48944e-121	0.337485	0.392	0.155	7.94362e-117	C1_LT_HSC	St8sia4
4.59787e-121	0.421127	0.651	0.494	8.13547e-117	C1_LT_HSC	Cnot6l
8.36215e-121	0.308238	0.361	0.143	1.4796e-116	C1_LT_HSC	Rnase6
9.35377e-121	0.36706	0.554	0.363	1.65506e-116	C1_LT_HSC	Nipsnap1
1.67063e-120	0.298674	0.459	0.217	2.95601e-116	C1_LT_HSC	Tnfrsf13b
1.67916e-120	0.282194	0.378	0.155	2.9711e-116	C1_LT_HSC	Slc25a45
5.77078e-120	0.26111	0.997	0.997	1.02108e-115	C1_LT_HSC	Rbm3
3.44389e-119	0.404644	0.981	0.939	6.09362e-115	C1_LT_HSC	Trmt112
4.39725e-119	0.402002	0.807	0.717	7.7805e-115	C1_LT_HSC	Jak1
1.72428e-118	0.391168	0.602	0.426	3.05093e-114	C1_LT_HSC	Ebpl
3.07609e-118	0.341899	0.734	0.564	5.44284e-114	C1_LT_HSC	S100a13
1.73655e-117	0.429355	0.727	0.558	3.07266e-113	C1_LT_HSC	Iqgap1
4.73456e-117	0.252737	0.351	0.136	8.37732e-113	C1_LT_HSC	Emid1
7.00662e-117	0.381949	0.906	0.856	1.23975e-112	C1_LT_HSC	Cnpy2
5.24508e-115	0.361717	0.93	0.905	9.28065e-111	C1_LT_HSC	Psenen
6.38714e-115	0.29328	0.462	0.235	1.13014e-110	C1_LT_HSC	Ift57
7.6463e-115	0.312051	0.507	0.281	1.35294e-110	C1_LT_HSC	Nckap1l
3.14404e-114	0.382994	0.887	0.819	5.56307e-110	C1_LT_HSC	Nme4
8.26426e-114	0.410013	0.678	0.508	1.46228e-109	C1_LT_HSC	Ppp3ca
3.42093e-113	0.333232	0.538	0.331	6.053e-109	C1_LT_HSC	Tsen34
8.88216e-113	0.384358	0.867	0.821	1.57161e-108	C1_LT_HSC	Ube2b
1.4537e-112	0.256713	0.259	0.077	2.57218e-108	C1_LT_HSC	Hmgn3
5.98084e-112	0.394362	0.537	0.365	1.05825e-107	C1_LT_HSC	Abhd8
7.19061e-112	0.389877	0.562	0.366	1.27231e-107	C1_LT_HSC	Stk26
7.39815e-112	0.407121	0.501	0.301	1.30903e-107	C1_LT_HSC	Pde4d
1.00361e-111	0.460748	0.717	0.589	1.77579e-107	C1_LT_HSC	Akap13
1.17583e-111	0.364509	0.896	0.853	2.08051e-107	C1_LT_HSC	Cox14
4.82577e-111	0.250339	0.359	0.137	8.53871e-107	C1_LT_HSC	Pbx1
1.18291e-110	0.601411	0.913	0.854	2.09304e-106	C1_LT_HSC	2410006H16Rik
1.54307e-110	0.260786	1	0.998	2.73031e-106	C1_LT_HSC	Rpl22l1
2.56846e-110	0.301154	0.466	0.256	4.54463e-106	C1_LT_HSC	Ctps2
2.89103e-110	0.294375	0.422	0.196	5.11539e-106	C1_LT_HSC	Sptan1
3.46298e-110	0.350302	0.552	0.349	6.1274e-106	C1_LT_HSC	Arhgef2
7.22629e-110	0.362752	0.476	0.281	1.27862e-105	C1_LT_HSC	Rps6ka3
7.47188e-110	0.337874	0.545	0.331	1.32207e-105	C1_LT_HSC	Selplg
9.84e-110	0.446576	0.509	0.3	1.74109e-105	C1_LT_HSC	Ypel3
2.11152e-109	0.436125	0.995	0.967	3.73613e-105	C1_LT_HSC	Mif
2.74385e-109	0.288276	0.527	0.304	4.85497e-105	C1_LT_HSC	Evl
2.26623e-108	0.384485	0.986	0.976	4.00987e-104	C1_LT_HSC	Srsf5
2.67892e-108	0.407035	0.661	0.494	4.74008e-104	C1_LT_HSC	Runx1
2.99763e-108	0.395466	0.763	0.666	5.30401e-104	C1_LT_HSC	Gtf2i
7.29579e-107	0.289282	0.414	0.207	1.29092e-102	C1_LT_HSC	Batf
9.99293e-107	0.38805	0.947	0.946	1.76815e-102	C1_LT_HSC	Dctpp1
2.80869e-106	0.353776	0.94	0.898	4.96969e-102	C1_LT_HSC	Capzb
3.09614e-106	0.295444	0.993	0.976	5.4783e-102	C1_LT_HSC	Ywhae
2.06367e-105	0.300376	0.463	0.245	3.65146e-101	C1_LT_HSC	Klhl6
2.39517e-105	0.368541	0.73	0.628	4.23801e-101	C1_LT_HSC	Ethe1
3.32433e-105	0.384292	0.793	0.725	5.88208e-101	C1_LT_HSC	Acat1
4.89595e-105	0.340528	0.566	0.383	8.6629e-101	C1_LT_HSC	Fam98c
8.11847e-105	0.253814	1	1	1.43648e-100	C1_LT_HSC	Rpl35
1.05012e-104	0.253942	0.322	0.13	1.85808e-100	C1_LT_HSC	Prkag2
2.71948e-104	0.390314	0.802	0.723	4.81184e-100	C1_LT_HSC	Sh3bgrl
6.23475e-104	0.404553	0.831	0.745	1.10318e-99	C1_LT_HSC	Cdca7
6.34146e-104	0.345305	0.582	0.404	1.12206e-99	C1_LT_HSC	Rcbtb2
1.52441e-103	0.350736	0.581	0.432	2.6973e-99	C1_LT_HSC	Gmds
2.97353e-102	0.391547	0.688	0.582	5.26136e-98	C1_LT_HSC	Tia1
4.00329e-102	0.347753	0.529	0.339	7.08343e-98	C1_LT_HSC	Fnbp1
5.10349e-102	0.367847	0.826	0.78	9.03012e-98	C1_LT_HSC	Ech1
1.57683e-101	0.397345	0.834	0.757	2.79005e-97	C1_LT_HSC	Pak2
1.12351e-100	0.480011	0.665	0.549	1.98794e-96	C1_LT_HSC	Pik3r1
4.19165e-100	0.323608	0.639	0.484	7.41671e-96	C1_LT_HSC	Znrf1
8.72261e-100	0.343326	0.449	0.251	1.54338e-95	C1_LT_HSC	Il11ra1
6.30627e-99	0.341423	0.899	0.848	1.11583e-94	C1_LT_HSC	Adh5
1.33068e-98	0.350592	0.944	0.94	2.35451e-94	C1_LT_HSC	Rbbp7
4.74575e-98	0.351375	0.746	0.589	8.39713e-94	C1_LT_HSC	Ptpn7
1.17663e-97	0.436542	0.789	0.716	2.08193e-93	C1_LT_HSC	Hp1bp3
4.93491e-97	0.259252	0.453	0.235	8.73182e-93	C1_LT_HSC	Emilin1
6.55156e-97	0.388327	0.917	0.859	1.15923e-92	C1_LT_HSC	Pgam1
1.7322e-96	0.253724	0.871	0.753	3.06495e-92	C1_LT_HSC	Crip1
3.39983e-96	0.358159	0.796	0.734	6.01566e-92	C1_LT_HSC	Ctnnb1
7.15895e-96	0.336092	0.815	0.74	1.2667e-91	C1_LT_HSC	Yif1b
1.89639e-95	0.323008	0.469	0.293	3.35548e-91	C1_LT_HSC	Tst
1.9953e-95	0.408251	0.714	0.635	3.53049e-91	C1_LT_HSC	Tab2
2.05571e-95	0.355988	0.793	0.757	3.63738e-91	C1_LT_HSC	Osgep
2.886e-95	0.407173	0.769	0.698	5.10649e-91	C1_LT_HSC	Apobec3
2.41098e-94	0.282024	0.414	0.222	4.26599e-90	C1_LT_HSC	Pik3cg
2.81702e-94	0.393728	0.764	0.721	4.98444e-90	C1_LT_HSC	Mtf2
4.44431e-94	0.387468	0.93	0.86	7.86376e-90	C1_LT_HSC	Ywhaz
4.69239e-94	0.272458	0.428	0.237	8.30272e-90	C1_LT_HSC	Mpnd
1.29881e-93	0.310765	0.512	0.333	2.29811e-89	C1_LT_HSC	Gcat
1.78676e-93	0.348574	0.937	0.914	3.16149e-89	C1_LT_HSC	Mdh1
3.09324e-93	0.382048	0.761	0.687	5.47318e-89	C1_LT_HSC	1500011B03Rik
6.29662e-93	0.330995	0.979	0.975	1.11412e-88	C1_LT_HSC	Morf4l1
1.09769e-92	0.256533	0.986	0.991	1.94225e-88	C1_LT_HSC	Arpc3
1.14436e-92	0.290826	0.997	0.981	2.02483e-88	C1_LT_HSC	Sub1
1.93038e-92	0.274434	0.262	0.095	3.41561e-88	C1_LT_HSC	Nefh
4.27743e-92	0.373047	0.59	0.436	7.56848e-88	C1_LT_HSC	Fut8
9.04992e-92	0.338686	0.512	0.346	1.60129e-87	C1_LT_HSC	Bckdha
1.45295e-91	0.251287	0.993	0.993	2.57086e-87	C1_LT_HSC	Snrpd2
3.96162e-91	0.33667	0.88	0.822	7.00969e-87	C1_LT_HSC	Hsbp1
4.64647e-91	0.26492	0.394	0.204	8.22147e-87	C1_LT_HSC	Nek6
1.57103e-90	0.350692	0.922	0.837	2.77978e-86	C1_LT_HSC	Trim28
2.14072e-90	0.31867	0.872	0.831	3.78779e-86	C1_LT_HSC	Tgfb1
5.38304e-90	0.30143	0.392	0.207	9.52475e-86	C1_LT_HSC	Utrn
1.30421e-89	0.362588	0.668	0.576	2.30766e-85	C1_LT_HSC	Cdca7l
1.87082e-89	0.286077	0.605	0.416	3.31023e-85	C1_LT_HSC	Rps6ka1
4.49918e-89	0.264087	0.428	0.238	7.96085e-85	C1_LT_HSC	Cbfb
5.30973e-89	0.30143	0.45	0.277	9.39504e-85	C1_LT_HSC	As3mt
9.69819e-89	0.314043	0.494	0.327	1.716e-84	C1_LT_HSC	Nudt14
1.49151e-88	0.340256	0.84	0.794	2.63907e-84	C1_LT_HSC	Grb2
2.10635e-88	0.431863	0.622	0.481	3.72698e-84	C1_LT_HSC	Kdm5b
2.15507e-88	0.294957	0.431	0.25	3.81317e-84	C1_LT_HSC	Arhgap18
1.24193e-86	0.293528	0.936	0.927	2.19748e-82	C1_LT_HSC	Drap1
1.27836e-86	0.325605	0.582	0.439	2.26192e-82	C1_LT_HSC	Acot7
1.62115e-86	0.343739	0.986	0.943	2.86846e-82	C1_LT_HSC	Cdk4
1.67566e-86	0.331097	0.869	0.88	2.96491e-82	C1_LT_HSC	Tsc22d4
2.76741e-86	0.299067	0.967	0.946	4.89666e-82	C1_LT_HSC	Pgls
3.6787e-86	0.347053	0.72	0.633	6.50909e-82	C1_LT_HSC	Npepl1
9.52132e-86	0.2604	0.373	0.182	1.6847e-81	C1_LT_HSC	Aim2
1.65962e-85	0.303233	0.592	0.428	2.93653e-81	C1_LT_HSC	Sept9
1.94548e-85	0.332196	0.839	0.622	3.44232e-81	C1_LT_HSC	Myb
2.43919e-85	0.329989	0.583	0.45	4.3159e-81	C1_LT_HSC	Ccdc28b
2.89001e-85	0.333718	0.69	0.609	5.11359e-81	C1_LT_HSC	Chchd6
5.22931e-85	0.362022	0.467	0.302	9.25273e-81	C1_LT_HSC	Sesn1
1.8217e-84	0.280347	0.964	0.948	3.22331e-80	C1_LT_HSC	Dbi
3.08251e-84	0.311258	0.506	0.353	5.45419e-80	C1_LT_HSC	Zbtb12
3.88828e-84	0.264949	0.322	0.149	6.87993e-80	C1_LT_HSC	Smarca2
4.23332e-84	0.314381	0.807	0.713	7.49044e-80	C1_LT_HSC	Ube2e1
7.95493e-84	0.337211	0.614	0.494	1.40754e-79	C1_LT_HSC	Nbdy
1.13847e-83	0.32634	0.752	0.688	2.01441e-79	C1_LT_HSC	Mcrip1
1.31911e-83	0.3041	0.379	0.202	2.33404e-79	C1_LT_HSC	Cntln
1.95929e-83	0.312478	0.973	0.926	3.46677e-79	C1_LT_HSC	Prmt1
2.07362e-83	0.268646	0.306	0.137	3.66906e-79	C1_LT_HSC	Gm49708
2.36597e-83	0.327136	0.504	0.342	4.18634e-79	C1_LT_HSC	Treml2
4.46629e-83	0.352459	0.829	0.791	7.90266e-79	C1_LT_HSC	Tmem223
7.61208e-83	0.326996	0.884	0.837	1.34688e-78	C1_LT_HSC	Exosc5
8.63303e-83	0.258386	0.357	0.18	1.52753e-78	C1_LT_HSC	Bcl9
8.83259e-83	0.269216	0.456	0.27	1.56284e-78	C1_LT_HSC	Arhgap15
9.54574e-83	0.303496	0.974	0.92	1.68902e-78	C1_LT_HSC	Zfp706
1.1759e-82	0.343088	0.59	0.468	2.08063e-78	C1_LT_HSC	Dcakd
1.74774e-82	0.367467	0.405	0.241	3.09246e-78	C1_LT_HSC	Rab38
5.67006e-82	0.315247	0.678	0.565	1.00326e-77	C1_LT_HSC	Impa2
7.74578e-82	0.312404	0.882	0.852	1.37054e-77	C1_LT_HSC	Gtf3a
2.20172e-81	0.289035	0.487	0.314	3.89573e-77	C1_LT_HSC	Smim14
2.41386e-81	0.491908	0.691	0.55	4.27109e-77	C1_LT_HSC	Jun
3.76485e-81	0.267135	0.487	0.304	6.66153e-77	C1_LT_HSC	Vav1
4.28768e-81	0.373822	0.953	0.914	7.58661e-77	C1_LT_HSC	Nedd4
2.06473e-80	0.327507	0.754	0.698	3.65333e-76	C1_LT_HSC	Hddc2
3.30383e-80	0.306326	0.563	0.431	5.84581e-76	C1_LT_HSC	Por
3.52509e-80	0.317157	0.865	0.88	6.23729e-76	C1_LT_HSC	Nsmce1
8.54165e-80	0.325486	0.832	0.822	1.51136e-75	C1_LT_HSC	Ube2r2
1.24652e-79	0.300404	0.957	0.91	2.20559e-75	C1_LT_HSC	Nono
6.48018e-79	0.290315	0.475	0.31	1.1466e-74	C1_LT_HSC	Tmem205
9.59813e-79	0.258497	0.37	0.196	1.69829e-74	C1_LT_HSC	S1pr4
3.25822e-78	0.285762	0.549	0.408	5.76509e-74	C1_LT_HSC	Rilpl2
1.27977e-77	0.334301	0.746	0.651	2.26442e-73	C1_LT_HSC	Hmga1
1.4564e-77	0.325972	0.645	0.534	2.57695e-73	C1_LT_HSC	Dctd
3.48003e-77	0.316335	0.845	0.809	6.15757e-73	C1_LT_HSC	Trappc5
1.74832e-76	0.262009	0.989	0.995	3.09348e-72	C1_LT_HSC	mt-Cytb
3.41326e-76	0.298739	0.423	0.249	6.03943e-72	C1_LT_HSC	H19
7.46019e-76	0.293614	0.912	0.908	1.32001e-71	C1_LT_HSC	Dynlrb1
9.25468e-76	0.263172	0.429	0.265	1.63752e-71	C1_LT_HSC	Usp22
1.25168e-74	0.290201	0.43	0.27	2.21473e-70	C1_LT_HSC	Plec
5.85837e-74	0.264853	0.452	0.286	1.03658e-69	C1_LT_HSC	Cpne3
6.22591e-74	0.394231	0.602	0.501	1.10161e-69	C1_LT_HSC	Git2
6.79244e-74	0.315697	0.952	0.953	1.20185e-69	C1_LT_HSC	Gm8797
7.16874e-74	0.307908	0.848	0.809	1.26844e-69	C1_LT_HSC	Aamp
8.91338e-74	0.325689	0.663	0.589	1.57713e-69	C1_LT_HSC	Naxe
1.59699e-73	0.329553	0.911	0.833	2.82571e-69	C1_LT_HSC	Apex1
2.01666e-73	0.375382	0.877	0.857	3.56827e-69	C1_LT_HSC	Smarcc1
3.58963e-73	0.294726	0.317	0.152	6.3515e-69	C1_LT_HSC	Smad7
4.2414e-73	0.279117	0.89	0.898	7.50474e-69	C1_LT_HSC	Selenok
7.32398e-73	0.327172	0.556	0.44	1.29591e-68	C1_LT_HSC	Smarcd1
1.79444e-72	0.351014	0.94	0.878	3.17509e-68	C1_LT_HSC	Mtdh
1.94885e-72	0.299173	0.886	0.859	3.44829e-68	C1_LT_HSC	Hsd17b10
4.22002e-72	0.342418	0.451	0.306	7.4669e-68	C1_LT_HSC	Smpdl3a
5.91797e-72	0.319486	0.381	0.204	1.04713e-67	C1_LT_HSC	Klf6
6.86486e-71	0.302239	0.851	0.855	1.21467e-66	C1_LT_HSC	Capns1
8.48848e-71	0.263564	0.401	0.241	1.50195e-66	C1_LT_HSC	Zbed3
7.63056e-70	0.312183	0.851	0.832	1.35015e-65	C1_LT_HSC	Smarca4
7.84899e-70	0.311022	0.742	0.713	1.3888e-65	C1_LT_HSC	Rnh1
8.31886e-70	0.251592	0.876	0.874	1.47194e-65	C1_LT_HSC	Pitpna
1.21722e-69	0.315922	0.618	0.51	2.15375e-65	C1_LT_HSC	Tcf4
3.30919e-69	0.315236	0.695	0.626	5.85528e-65	C1_LT_HSC	Cmas
3.50734e-69	0.308166	0.712	0.657	6.20589e-65	C1_LT_HSC	Nisch
2.97214e-68	0.304254	0.684	0.633	5.2589e-64	C1_LT_HSC	Ntan1
5.19617e-68	0.314639	0.487	0.357	9.19411e-64	C1_LT_HSC	Bbx
2.18961e-67	0.267692	0.985	0.978	3.8743e-63	C1_LT_HSC	Nsa2
2.49989e-67	0.291079	0.994	0.997	4.4233e-63	C1_LT_HSC	mt-Co3
4.74872e-67	0.297488	0.884	0.88	8.40239e-63	C1_LT_HSC	Nap1l4
6.12584e-67	0.304386	0.859	0.879	1.08391e-62	C1_LT_HSC	0610010K14Rik
7.53806e-67	0.295729	0.552	0.434	1.33378e-62	C1_LT_HSC	Wsb1
8.87378e-67	0.288237	0.518	0.39	1.57013e-62	C1_LT_HSC	Trim35
1.10948e-66	0.292509	0.807	0.754	1.96312e-62	C1_LT_HSC	Ppp1r11
2.12806e-66	0.280725	0.956	0.892	3.76538e-62	C1_LT_HSC	Trp53
3.65005e-66	0.344457	0.669	0.605	6.4584e-62	C1_LT_HSC	B230219D22Rik
4.31145e-66	0.296446	0.563	0.473	7.62868e-62	C1_LT_HSC	Ubac2
7.61464e-66	0.378419	0.935	0.905	1.34733e-61	C1_LT_HSC	Chd4
1.68002e-65	0.281673	0.724	0.674	2.97262e-61	C1_LT_HSC	Laptm4a
1.76024e-65	0.254607	0.937	0.927	3.11456e-61	C1_LT_HSC	Brk1
2.76094e-65	0.340822	0.52	0.407	4.88521e-61	C1_LT_HSC	Vezf1
3.51307e-65	0.295808	0.899	0.882	6.21602e-61	C1_LT_HSC	Polr2m
8.55003e-64	0.278391	0.83	0.73	1.51284e-59	C1_LT_HSC	Galk1
1.06316e-63	0.28043	0.54	0.436	1.88115e-59	C1_LT_HSC	Rcn2
1.65144e-63	0.261774	0.342	0.191	2.92205e-59	C1_LT_HSC	Gbp7
1.65271e-63	0.356392	0.705	0.639	2.92431e-59	C1_LT_HSC	Pim1
8.17079e-63	0.287048	0.778	0.757	1.44574e-58	C1_LT_HSC	Trappc6a
1.00998e-62	0.291735	0.749	0.723	1.78707e-58	C1_LT_HSC	Rabac1
1.43947e-62	0.275234	0.549	0.434	2.547e-58	C1_LT_HSC	Nfkb1
2.09752e-61	0.260996	0.963	0.943	3.71136e-57	C1_LT_HSC	Atp6v1f
2.95221e-61	0.314872	0.754	0.742	5.22364e-57	C1_LT_HSC	Pum1
3.12746e-60	0.351846	0.658	0.594	5.53372e-56	C1_LT_HSC	Rest
5.94633e-60	0.279198	0.962	0.947	1.05214e-55	C1_LT_HSC	Selenoh
8.51887e-60	0.300397	0.601	0.53	1.50733e-55	C1_LT_HSC	Ing4
1.02096e-59	0.286432	0.413	0.258	1.80648e-55	C1_LT_HSC	Pimreg
1.53045e-59	0.269766	0.483	0.343	2.70797e-55	C1_LT_HSC	Zmiz1
1.74036e-59	0.296126	0.734	0.708	3.07939e-55	C1_LT_HSC	Oxct1
2.61996e-59	0.256798	0.958	0.935	4.63576e-55	C1_LT_HSC	Glrx3
3.61691e-59	0.303341	0.593	0.531	6.39977e-55	C1_LT_HSC	Dguok
5.14679e-59	0.266325	0.612	0.52	9.10673e-55	C1_LT_HSC	Cnpy3
6.13659e-59	0.352302	0.657	0.616	1.08581e-54	C1_LT_HSC	Tut4
1.95691e-58	0.28947	0.582	0.494	3.46255e-54	C1_LT_HSC	Srpk2
3.38012e-58	0.291432	0.779	0.733	5.98078e-54	C1_LT_HSC	Gng10
4.34577e-58	0.273917	0.79	0.746	7.6894e-54	C1_LT_HSC	Znrd1
5.72849e-58	0.262265	0.978	0.971	1.0136e-53	C1_LT_HSC	Anp32a
6.22241e-58	0.282804	0.725	0.678	1.10099e-53	C1_LT_HSC	Ankrd10
7.85169e-58	0.263379	0.812	0.811	1.38928e-53	C1_LT_HSC	Frg1
2.73632e-57	0.25763	0.57	0.469	4.84164e-53	C1_LT_HSC	Pkn1
9.45636e-57	0.253696	0.478	0.367	1.67321e-52	C1_LT_HSC	Supt3
1.1076e-56	0.268153	0.865	0.882	1.95978e-52	C1_LT_HSC	Cuedc2
1.70956e-56	0.28695	0.497	0.393	3.02489e-52	C1_LT_HSC	Vgll4
1.80048e-56	0.261019	0.964	0.843	3.18577e-52	C1_LT_HSC	Slc25a4
7.24242e-55	0.25909	0.492	0.392	1.28147e-50	C1_LT_HSC	Bod1
9.25808e-55	0.25666	0.461	0.347	1.63812e-50	C1_LT_HSC	Cdc42se2
1.47234e-54	0.25368	0.428	0.308	2.60516e-50	C1_LT_HSC	Serhl
2.20814e-54	0.273828	0.515	0.423	3.90708e-50	C1_LT_HSC	Triobp
8.69283e-54	0.259177	0.949	0.894	1.53811e-49	C1_LT_HSC	St13
1.38791e-53	0.309486	0.79	0.796	2.45577e-49	C1_LT_HSC	Crlf3
1.58425e-53	0.292968	0.507	0.414	2.80316e-49	C1_LT_HSC	Fam174a
1.63359e-53	0.324491	0.766	0.752	2.89047e-49	C1_LT_HSC	Eif4a2
1.95988e-53	0.262379	0.792	0.714	3.46781e-49	C1_LT_HSC	Gcsh
3.01285e-53	0.302647	0.702	0.683	5.33094e-49	C1_LT_HSC	Ddx50
5.08986e-53	0.281829	0.695	0.635	9.006e-49	C1_LT_HSC	Pafah1b3
6.6041e-53	0.265457	0.867	0.807	1.16853e-48	C1_LT_HSC	Sms
1.1689e-52	0.274869	0.596	0.534	2.06825e-48	C1_LT_HSC	Saraf
3.35552e-52	0.256548	0.626	0.574	5.93725e-48	C1_LT_HSC	Mcee
8.00861e-52	0.25515	0.814	0.801	1.41704e-47	C1_LT_HSC	Arf4
9.54778e-52	0.289627	0.666	0.621	1.68938e-47	C1_LT_HSC	Ilf3
2.7491e-51	0.280293	0.659	0.616	4.86425e-47	C1_LT_HSC	Fam92a
2.97447e-51	0.254088	0.448	0.33	5.26302e-47	C1_LT_HSC	Appl1
3.9071e-51	0.267103	0.453	0.346	6.91323e-47	C1_LT_HSC	Prkacb
4.17268e-51	0.265305	0.759	0.76	7.38314e-47	C1_LT_HSC	Nucb1
1.51065e-50	0.276712	0.643	0.593	2.67294e-46	C1_LT_HSC	Sypl
2.45411e-50	0.259363	0.717	0.696	4.3423e-46	C1_LT_HSC	Vasp
2.75411e-50	0.326759	0.592	0.538	4.87313e-46	C1_LT_HSC	Atp11b
5.34078e-50	0.260357	0.867	0.825	9.44998e-46	C1_LT_HSC	G3bp2
5.51587e-50	0.265855	0.577	0.508	9.75978e-46	C1_LT_HSC	Btk
6.14014e-50	0.302199	0.985	0.993	1.08644e-45	C1_LT_HSC	mt-Co1
8.39518e-50	0.344868	0.864	0.887	1.48544e-45	C1_LT_HSC	Atrx
1.01901e-49	0.255532	0.892	0.913	1.80303e-45	C1_LT_HSC	Idh3g
1.02396e-49	0.257473	0.722	0.688	1.8118e-45	C1_LT_HSC	Ppp2r2a
2.27197e-49	0.286636	0.392	0.273	4.02003e-45	C1_LT_HSC	Man1a
2.62522e-49	0.299179	0.603	0.553	4.64506e-45	C1_LT_HSC	Ehmt1
5.41115e-49	0.315546	0.944	0.971	9.57448e-45	C1_LT_HSC	Smc1a
6.21791e-49	0.351064	0.661	0.566	1.1002e-44	C1_LT_HSC	Cbfa2t3
3.71813e-48	0.295465	0.628	0.586	6.57886e-44	C1_LT_HSC	Samhd1
4.38519e-48	0.294041	0.715	0.72	7.75916e-44	C1_LT_HSC	Cggbp1
6.09859e-48	0.251	0.492	0.397	1.07908e-43	C1_LT_HSC	Rnf219
1.01866e-47	0.259469	0.536	0.453	1.80242e-43	C1_LT_HSC	2010204K13Rik
1.26858e-47	0.254098	0.435	0.328	2.24463e-43	C1_LT_HSC	Zfp704
1.52154e-47	0.257964	0.664	0.625	2.69221e-43	C1_LT_HSC	Qdpr
4.9754e-47	0.322827	0.713	0.699	8.80347e-43	C1_LT_HSC	Pcm1
6.14975e-47	0.291843	0.599	0.558	1.08814e-42	C1_LT_HSC	Gabarapl1
1.25123e-46	0.25768	0.546	0.46	2.21393e-42	C1_LT_HSC	Shmt1
2.11652e-46	0.252395	0.369	0.253	3.74498e-42	C1_LT_HSC	Kdm6b
1.01735e-45	0.270149	0.545	0.483	1.8001e-41	C1_LT_HSC	Phf6
4.2167e-45	0.281263	0.85	0.866	7.46104e-41	C1_LT_HSC	Jund
1.52332e-44	0.254074	0.77	0.758	2.69536e-40	C1_LT_HSC	Nfu1
4.69481e-44	0.302979	0.824	0.812	8.307e-40	C1_LT_HSC	Zfas1
8.13297e-44	0.345974	0.704	0.697	1.43905e-39	C1_LT_HSC	Rock2
1.01891e-43	0.304511	0.611	0.566	1.80286e-39	C1_LT_HSC	Trim44
3.93169e-43	0.281348	0.72	0.703	6.95672e-39	C1_LT_HSC	Msh2
6.80696e-43	0.265365	0.651	0.627	1.20442e-38	C1_LT_HSC	Vkorc1
2.8408e-42	0.263903	0.607	0.561	5.02651e-38	C1_LT_HSC	Gyg
4.83849e-42	0.261874	0.771	0.778	8.56123e-38	C1_LT_HSC	Hint2
1.1772e-41	0.299698	0.8	0.805	2.08294e-37	C1_LT_HSC	Senp6
2.3323e-41	0.266624	0.769	0.759	4.12677e-37	C1_LT_HSC	Tm9sf3
4.64843e-41	0.270837	0.524	0.471	8.22492e-37	C1_LT_HSC	Lonp2
5.47572e-40	0.285047	0.579	0.523	9.68875e-36	C1_LT_HSC	Cntrl
8.41334e-40	0.256488	0.594	0.558	1.48866e-35	C1_LT_HSC	Stk4
7.3254e-39	0.25571	0.668	0.655	1.29616e-34	C1_LT_HSC	Oxa1l
5.73047e-38	0.283767	0.821	0.83	1.01395e-33	C1_LT_HSC	Top2b
9.03024e-38	0.276138	0.461	0.392	1.59781e-33	C1_LT_HSC	Chd9
1.00436e-37	0.283895	0.64	0.632	1.77711e-33	C1_LT_HSC	Numa1
1.28552e-37	0.2573	0.541	0.502	2.2746e-33	C1_LT_HSC	Oser1
1.71957e-37	0.277329	0.644	0.609	3.0426e-33	C1_LT_HSC	Myh9
2.50666e-37	0.272303	0.55	0.492	4.43529e-33	C1_LT_HSC	Ncoa7
7.42707e-37	0.27695	0.697	0.71	1.31414e-32	C1_LT_HSC	Rsbn1l
1.72412e-36	0.261353	0.92	0.915	3.05065e-32	C1_LT_HSC	Atxn7l3b
1.82456e-36	0.260191	0.612	0.584	3.22837e-32	C1_LT_HSC	Adnp
3.83064e-36	0.253253	0.767	0.788	6.77793e-32	C1_LT_HSC	Lars2
4.18448e-36	0.258984	0.44	0.367	7.40402e-32	C1_LT_HSC	Zmym4
4.87873e-36	0.267538	0.515	0.452	8.63243e-32	C1_LT_HSC	Foxn3
2.91035e-35	0.256466	0.754	0.773	5.14958e-31	C1_LT_HSC	Zfand5
3.69295e-34	0.283875	0.7	0.714	6.53431e-30	C1_LT_HSC	Rbm5
1.47885e-31	0.287652	0.812	0.848	2.61668e-27	C1_LT_HSC	Ankrd11
5.00429e-30	0.277079	0.667	0.669	8.8546e-26	C1_LT_HSC	Arid4b
9.15017e-30	0.261217	0.675	0.702	1.61903e-25	C1_LT_HSC	Dcun1d1
1.00436e-29	0.348438	0.618	0.584	1.77711e-25	C1_LT_HSC	H1f0
7.61257e-28	0.251068	0.774	0.799	1.34697e-23	C1_LT_HSC	Ythdc1
1.92981e-27	0.307071	0.535	0.521	3.41461e-23	C1_LT_HSC	Kmt2a
2.67652e-27	0.289302	0.837	0.911	4.73583e-23	C1_LT_HSC	Dnmt1
1.30201e-23	0.316894	0.876	0.846	2.30378e-19	C1_LT_HSC	Xist
3.01501e-22	0.25982	0.517	0.511	5.33476e-18	C1_LT_HSC	Smc5
3.37226e-21	0.25405	0.408	0.346	5.96687e-17	C1_LT_HSC	Id1
6.48771e-20	0.273925	0.349	0.29	1.14793e-15	C1_LT_HSC	Dennd5b
1.6803e-15	0.295234	0.63	0.677	2.97313e-11	C1_LT_HSC	Nrip1
0	4.03368	0.942	0.466	0	C2_C3_neu_MPP3	Prtn3
0	3.57245	0.673	0.065	0	C2_C3_neu_MPP3	Ctsg
0	3.52804	0.513	0.027	0	C2_C3_neu_MPP3	Elane
0	2.99839	0.997	0.37	0	C2_C3_neu_MPP3	Plac8
0	2.2836	0.524	0.035	0	C2_C3_neu_MPP3	Ms4a3
0	1.80998	0.98	0.348	0	C2_C3_neu_MPP3	Tyrobp
0	1.76699	0.862	0.239	0	C2_C3_neu_MPP3	Serpinb1a
0	1.48884	0.986	0.331	0	C2_C3_neu_MPP3	Fcer1g
0	1.48652	0.575	0.011	0	C2_C3_neu_MPP3	Hp
0	1.42504	0.92	0.267	0	C2_C3_neu_MPP3	Cd52
0	1.40725	0.81	0.093	0	C2_C3_neu_MPP3	Anxa3
0	1.21941	0.436	0.006	0	C2_C3_neu_MPP3	Cebpe
0	1.06814	0.88	0.251	0	C2_C3_neu_MPP3	BC035044
0	1.05048	0.535	0.03	0	C2_C3_neu_MPP3	Hdc
0	0.977465	0.856	0.178	0	C2_C3_neu_MPP3	Glipr1
0	0.945775	0.611	0.04	0	C2_C3_neu_MPP3	Igsf6
0	0.932025	0.61	0.037	0	C2_C3_neu_MPP3	Clec12a
0	0.913391	0.684	0.023	0	C2_C3_neu_MPP3	Atp8b4
0	0.901991	0.664	0.064	0	C2_C3_neu_MPP3	Fcgr3
0	0.857443	0.541	0.048	0	C2_C3_neu_MPP3	Ms4a6c
0	0.838557	0.782	0.114	0	C2_C3_neu_MPP3	Cst7
0	0.802512	0.508	0.027	0	C2_C3_neu_MPP3	F13a1
0	0.718739	0.82	0.157	0	C2_C3_neu_MPP3	Cd53
0	0.656311	0.788	0.148	0	C2_C3_neu_MPP3	Fes
0	0.632295	0.339	0.014	0	C2_C3_neu_MPP3	Slpi
0	0.616951	0.482	0.033	0	C2_C3_neu_MPP3	Ltb4r1
0	0.57361	0.327	0.012	0	C2_C3_neu_MPP3	Ccr2
0	0.557748	0.551	0.036	0	C2_C3_neu_MPP3	Gria3
0	0.55518	0.559	0.052	0	C2_C3_neu_MPP3	Tifab
0	0.518914	0.263	0.004	0	C2_C3_neu_MPP3	Ly6c2
0	0.498051	0.567	0.028	0	C2_C3_neu_MPP3	Rab44
0	0.446911	0.415	0.013	0	C2_C3_neu_MPP3	Clec5a
0	0.405677	0.459	0.038	0	C2_C3_neu_MPP3	Sell
0	0.404766	0.527	0.045	0	C2_C3_neu_MPP3	F630028O10Rik
0	0.337123	0.263	0.005	0	C2_C3_neu_MPP3	Mgl2
0	0.327296	0.339	0.004	0	C2_C3_neu_MPP3	Trem3
0	0.303767	0.267	0.004	0	C2_C3_neu_MPP3	Cldn15
0	0.302526	0.343	0.012	0	C2_C3_neu_MPP3	1700020L24Rik
2.40762e-306	0.263067	0.45	0.042	4.26004e-302	C2_C3_neu_MPP3	Card9
2.40012e-305	3.64649	0.903	0.388	4.24678e-301	C2_C3_neu_MPP3	Mpo
1.27384e-304	0.325065	0.445	0.041	2.25394e-300	C2_C3_neu_MPP3	Cebpa
2.79474e-302	0.835551	0.79	0.181	4.94502e-298	C2_C3_neu_MPP3	Ncf4
2.19612e-300	0.284285	0.307	0.014	3.88582e-296	C2_C3_neu_MPP3	Far2
1.76614e-289	1.24125	0.691	0.14	3.125e-285	C2_C3_neu_MPP3	Anxa1
1.11589e-283	3.88945	0.413	0.041	1.97446e-279	C2_C3_neu_MPP3	Stfa1
1.66519e-277	0.933034	0.716	0.164	2.94639e-273	C2_C3_neu_MPP3	Neat1
9.66803e-276	1.19459	0.998	0.905	1.71066e-271	C2_C3_neu_MPP3	Tspo
1.63288e-274	1.33923	0.997	0.784	2.88922e-270	C2_C3_neu_MPP3	Arpc1b
5.73072e-272	0.464825	0.639	0.12	1.01399e-267	C2_C3_neu_MPP3	Spns3
9.04728e-271	0.850544	0.553	0.091	1.60083e-266	C2_C3_neu_MPP3	Nkg7
9.61913e-268	0.78573	0.892	0.295	1.70201e-263	C2_C3_neu_MPP3	Tm6sf1
7.5338e-263	1.43727	0.965	0.571	1.33303e-258	C2_C3_neu_MPP3	Emb
5.60983e-261	1.79162	1	0.874	9.92604e-257	C2_C3_neu_MPP3	Tmsb4x
1.06171e-257	0.269302	0.272	0.013	1.87858e-253	C2_C3_neu_MPP3	Ncam1
9.51916e-254	0.468804	0.648	0.128	1.68432e-249	C2_C3_neu_MPP3	Parp8
5.48554e-251	0.579491	0.536	0.085	9.70611e-247	C2_C3_neu_MPP3	Ccl9
1.89913e-250	0.850883	0.688	0.163	3.36032e-246	C2_C3_neu_MPP3	Apoc1
2.9403e-248	0.384588	0.528	0.084	5.20256e-244	C2_C3_neu_MPP3	Palm
9.98704e-248	0.883864	0.891	0.282	1.76711e-243	C2_C3_neu_MPP3	Napsa
2.85996e-247	0.284925	0.425	0.049	5.06042e-243	C2_C3_neu_MPP3	Lpcat2
9.15716e-247	1.13624	0.963	0.443	1.62027e-242	C2_C3_neu_MPP3	Spi1
1.29489e-246	0.309541	0.436	0.051	2.29119e-242	C2_C3_neu_MPP3	Casp1
8.821e-241	0.377425	0.544	0.089	1.56079e-236	C2_C3_neu_MPP3	Soat1
4.97936e-239	1.31144	0.998	0.674	8.81048e-235	C2_C3_neu_MPP3	Cmtm7
2.20528e-237	0.685393	0.372	0.039	3.90202e-233	C2_C3_neu_MPP3	Prss57
3.89851e-237	1.5401	0.931	0.547	6.89802e-233	C2_C3_neu_MPP3	Ap3s1
6.71624e-232	0.72819	0.793	0.278	1.18837e-227	C2_C3_neu_MPP3	B4galnt1
1.31481e-230	0.389472	0.604	0.118	2.32642e-226	C2_C3_neu_MPP3	Myo1f
1.11954e-229	0.817444	1	0.993	1.98092e-225	C2_C3_neu_MPP3	Sec61b
7.49392e-228	0.422627	0.576	0.107	1.32597e-223	C2_C3_neu_MPP3	Csf2rb
5.62074e-227	0.532973	0.621	0.132	9.94534e-223	C2_C3_neu_MPP3	Ncf1
2.30373e-226	0.607261	0.659	0.156	4.07622e-222	C2_C3_neu_MPP3	Adssl1
3.03138e-224	1.47224	0.998	0.89	5.36372e-220	C2_C3_neu_MPP3	Cst3
4.47369e-224	0.301538	0.445	0.06	7.91574e-220	C2_C3_neu_MPP3	Csf1r
4.65861e-224	0.609066	0.624	0.142	8.24294e-220	C2_C3_neu_MPP3	Cebpd
7.22907e-222	0.387244	0.436	0.059	1.27911e-217	C2_C3_neu_MPP3	Cd69
4.87106e-221	1.0324	0.986	0.833	8.61885e-217	C2_C3_neu_MPP3	Lamtor4
6.74611e-219	0.41612	0.53	0.096	1.19366e-214	C2_C3_neu_MPP3	Milr1
3.13301e-217	0.278165	0.269	0.018	5.54354e-213	C2_C3_neu_MPP3	Perp
2.78273e-216	0.954113	0.998	0.831	4.92376e-212	C2_C3_neu_MPP3	Actr3
4.02061e-215	1.10247	1	0.866	7.11407e-211	C2_C3_neu_MPP3	Sh3bgrl3
3.7882e-210	1.10643	0.966	0.492	6.70284e-206	C2_C3_neu_MPP3	Ramp1
6.25252e-207	0.413131	0.301	0.026	1.10632e-202	C2_C3_neu_MPP3	Clec4a2
3.67787e-206	0.404521	0.613	0.145	6.50762e-202	C2_C3_neu_MPP3	Mapkapk3
4.74987e-205	0.611206	0.897	0.326	8.40442e-201	C2_C3_neu_MPP3	Ncf2
2.34248e-200	0.323784	0.424	0.063	4.14478e-196	C2_C3_neu_MPP3	Tfec
4.30052e-200	1.44492	1	0.98	7.60934e-196	C2_C3_neu_MPP3	Calr
2.49995e-198	1.31026	1	0.691	4.42342e-194	C2_C3_neu_MPP3	Arhgdib
5.22918e-197	0.486879	0.677	0.185	9.25252e-193	C2_C3_neu_MPP3	Dock10
2.6055e-196	0.597708	0.536	0.119	4.61017e-192	C2_C3_neu_MPP3	Tent5a
6.05077e-196	0.367735	0.404	0.059	1.07062e-191	C2_C3_neu_MPP3	Nucb2
2.59469e-192	0.9516	0.923	0.485	4.59105e-188	C2_C3_neu_MPP3	Cited2
1.59109e-190	1.13618	0.989	0.562	2.81527e-186	C2_C3_neu_MPP3	Vim
1.97306e-190	0.924025	0.994	0.864	3.49113e-186	C2_C3_neu_MPP3	Pgam1
5.35082e-190	0.335901	0.332	0.038	9.46773e-186	C2_C3_neu_MPP3	Rassf4
2.16109e-185	0.507258	0.674	0.187	3.82383e-181	C2_C3_neu_MPP3	Unc93b1
9.36347e-185	0.714678	0.836	0.373	1.65677e-180	C2_C3_neu_MPP3	Gng12
3.80629e-183	0.986056	0.992	0.889	6.73485e-179	C2_C3_neu_MPP3	Pdia6
3.00934e-181	0.824455	1	0.97	5.32473e-177	C2_C3_neu_MPP3	Gnai2
1.11678e-180	0.371347	0.631	0.161	1.97604e-176	C2_C3_neu_MPP3	Rin3
3.47734e-180	0.435704	0.289	0.029	6.1528e-176	C2_C3_neu_MPP3	Cybb
4.17042e-180	0.466449	0.665	0.184	7.37914e-176	C2_C3_neu_MPP3	Coro2a
1.02958e-179	1.05072	0.998	0.713	1.82175e-175	C2_C3_neu_MPP3	Cyba
4.28895e-177	0.397881	0.679	0.186	7.58887e-173	C2_C3_neu_MPP3	Kcnk12
1.35262e-176	1.1536	0.488	0.109	2.39332e-172	C2_C3_neu_MPP3	Irf8
4.02703e-176	3.37054	0.272	0.027	7.12543e-172	C2_C3_neu_MPP3	Cstdc5
5.67773e-176	0.307354	0.513	0.109	1.00462e-171	C2_C3_neu_MPP3	Ankrd44
1.14098e-175	0.665614	0.868	0.448	2.01885e-171	C2_C3_neu_MPP3	Mapkapk2
1.21959e-173	0.69664	0.952	0.502	2.15794e-169	C2_C3_neu_MPP3	Tnfaip8
4.38509e-172	0.758625	0.932	0.39	7.75897e-168	C2_C3_neu_MPP3	Alox5ap
7.10477e-169	1.29396	0.327	0.044	1.25712e-164	C2_C3_neu_MPP3	Cpa3
1.2875e-168	1.01422	0.983	0.763	2.27811e-164	C2_C3_neu_MPP3	Ly6e
1.41453e-168	0.94431	0.998	0.548	2.50287e-164	C2_C3_neu_MPP3	Limd2
6.9514e-168	3.79321	0.281	0.032	1.22998e-163	C2_C3_neu_MPP3	S100a8
2.35602e-167	0.730479	0.998	0.965	4.16874e-163	C2_C3_neu_MPP3	Ssr4
4.06172e-165	0.457034	0.72	0.255	7.18681e-161	C2_C3_neu_MPP3	Prkcd
4.46569e-164	0.344241	0.59	0.15	7.90159e-160	C2_C3_neu_MPP3	Plppr3
1.04029e-163	0.867364	0.965	0.721	1.84068e-159	C2_C3_neu_MPP3	Ctsz
3.62833e-162	0.585748	0.888	0.429	6.41996e-158	C2_C3_neu_MPP3	Rps6ka1
4.0847e-161	0.798134	0.971	0.744	7.22747e-157	C2_C3_neu_MPP3	Fam49b
8.9703e-161	0.373359	0.705	0.212	1.5872e-156	C2_C3_neu_MPP3	Myo1g
7.88145e-159	0.42034	0.72	0.228	1.39454e-154	C2_C3_neu_MPP3	Tnfaip8l2
1.21862e-158	1.67463	0.82	0.339	2.15623e-154	C2_C3_neu_MPP3	Lyz2
2.32122e-158	0.777002	0.951	0.502	4.10716e-154	C2_C3_neu_MPP3	Igfbp4
9.08397e-158	0.420973	0.579	0.158	1.60732e-153	C2_C3_neu_MPP3	Sp140
7.40091e-157	1.43093	0.76	0.346	1.30952e-152	C2_C3_neu_MPP3	Alas1
2.22809e-156	0.330821	0.264	0.028	3.94238e-152	C2_C3_neu_MPP3	Ly86
3.9689e-155	0.257306	0.521	0.119	7.02257e-151	C2_C3_neu_MPP3	Arl11
4.19812e-155	0.833943	0.998	0.911	7.42815e-151	C2_C3_neu_MPP3	Gpi1
6.78738e-154	0.322546	0.587	0.158	1.20096e-149	C2_C3_neu_MPP3	Otulinl
1.59206e-153	0.398379	0.631	0.196	2.81699e-149	C2_C3_neu_MPP3	Idh1
3.23751e-153	0.353171	0.561	0.15	5.72844e-149	C2_C3_neu_MPP3	Rogdi
5.65429e-153	0.450678	0.774	0.295	1.00047e-148	C2_C3_neu_MPP3	Dock8
6.89177e-153	0.646575	0.876	0.443	1.21943e-148	C2_C3_neu_MPP3	Arid3a
4.47902e-152	0.409518	0.608	0.174	7.92519e-148	C2_C3_neu_MPP3	Adgrg3
3.3259e-151	0.814615	0.848	0.457	5.88485e-147	C2_C3_neu_MPP3	Cebpb
3.44439e-148	1.9433	0.974	0.754	6.0945e-144	C2_C3_neu_MPP3	Srgn
3.80334e-148	0.451861	0.75	0.281	6.72963e-144	C2_C3_neu_MPP3	Arhgap15
4.95914e-148	0.818718	1	0.875	8.77471e-144	C2_C3_neu_MPP3	Rac2
1.48648e-147	0.726052	0.972	0.512	2.63017e-143	C2_C3_neu_MPP3	Laptm5
3.31437e-146	0.663857	1	0.923	5.86445e-142	C2_C3_neu_MPP3	Arpc2
4.54179e-146	1.11446	0.957	0.557	8.03624e-142	C2_C3_neu_MPP3	S100a11
3.84315e-144	0.438381	0.636	0.214	6.80007e-140	C2_C3_neu_MPP3	Csf2ra
4.51305e-143	0.785589	0.975	0.749	7.98538e-139	C2_C3_neu_MPP3	Pycard
7.86551e-143	0.278969	0.567	0.15	1.39172e-138	C2_C3_neu_MPP3	Sirpa
5.99083e-141	0.772881	0.905	0.596	1.06002e-136	C2_C3_neu_MPP3	Sdf2l1
7.26684e-141	1.02976	0.997	0.924	1.2858e-136	C2_C3_neu_MPP3	Hsp90b1
6.23792e-140	0.507656	0.86	0.465	1.10374e-135	C2_C3_neu_MPP3	Rnpep
3.66382e-139	0.730741	0.951	0.454	6.48276e-135	C2_C3_neu_MPP3	Lcp1
6.1094e-139	0.524581	0.84	0.352	1.081e-134	C2_C3_neu_MPP3	Gng2
1.86487e-138	0.664021	0.948	0.703	3.29971e-134	C2_C3_neu_MPP3	Mlec
2.35544e-133	0.569064	0.949	0.71	4.16772e-129	C2_C3_neu_MPP3	Ostf1
2.71339e-133	0.446425	0.842	0.363	4.80108e-129	C2_C3_neu_MPP3	Fam107b
3.40493e-133	0.268822	0.542	0.147	6.02469e-129	C2_C3_neu_MPP3	Nfam1
1.52466e-132	0.519155	0.879	0.486	2.69773e-128	C2_C3_neu_MPP3	Hexa
1.90838e-132	0.418497	0.601	0.185	3.37669e-128	C2_C3_neu_MPP3	St8sia4
8.32523e-132	0.334012	0.481	0.121	1.47307e-127	C2_C3_neu_MPP3	Bex6
5.28641e-130	0.965961	1	0.545	9.35377e-126	C2_C3_neu_MPP3	Coro1a
8.88956e-130	0.465574	0.717	0.289	1.57292e-125	C2_C3_neu_MPP3	Pak1
5.07542e-129	1.35008	0.891	0.545	8.98046e-125	C2_C3_neu_MPP3	Lmo4
7.10505e-129	0.67081	0.994	0.938	1.25717e-124	C2_C3_neu_MPP3	Erp29
8.79504e-128	1.10062	0.885	0.608	1.55619e-123	C2_C3_neu_MPP3	Tmed3
3.1597e-127	0.526871	1	0.983	5.59077e-123	C2_C3_neu_MPP3	Tkt
8.76703e-127	0.67607	0.891	0.49	1.55124e-122	C2_C3_neu_MPP3	Rasgrp2
2.14952e-126	0.642874	0.917	0.673	3.80336e-122	C2_C3_neu_MPP3	Ogfrl1
2.65006e-126	0.658631	1	0.958	4.68901e-122	C2_C3_neu_MPP3	Nme2
6.59883e-126	0.510079	0.793	0.329	1.1676e-121	C2_C3_neu_MPP3	Cnn2
8.3926e-126	0.559181	0.931	0.62	1.48499e-121	C2_C3_neu_MPP3	Glud1
3.71425e-125	0.691238	0.997	0.801	6.57199e-121	C2_C3_neu_MPP3	Tagln2
1.53262e-124	0.342133	0.627	0.2	2.71181e-120	C2_C3_neu_MPP3	Gm2a
5.63553e-124	0.712574	0.905	0.449	9.9715e-120	C2_C3_neu_MPP3	Psmb8
1.01713e-123	0.332701	0.575	0.182	1.79971e-119	C2_C3_neu_MPP3	Rhob
3.16274e-123	0.718627	0.977	0.817	5.59614e-119	C2_C3_neu_MPP3	Myl12b
4.66537e-123	0.772732	0.982	0.845	8.25491e-119	C2_C3_neu_MPP3	Prdx5
1.25148e-122	0.56698	0.995	0.948	2.21437e-118	C2_C3_neu_MPP3	Dbi
2.50064e-122	0.659938	1	0.944	4.42463e-118	C2_C3_neu_MPP3	Aldoa
6.18926e-122	0.466228	0.653	0.263	1.09513e-117	C2_C3_neu_MPP3	Nin
1.15578e-121	0.455007	1	0.996	2.04505e-117	C2_C3_neu_MPP3	Sem1
1.86523e-121	0.421058	0.836	0.373	3.30034e-117	C2_C3_neu_MPP3	Rgs18
2.46181e-121	0.668485	0.998	0.961	4.35592e-117	C2_C3_neu_MPP3	Hmgn2
3.46508e-121	0.262325	0.493	0.14	6.13111e-117	C2_C3_neu_MPP3	Tcirg1
8.45862e-121	0.571128	0.991	0.876	1.49667e-116	C2_C3_neu_MPP3	Sec11c
1.15367e-120	0.818932	1	0.951	2.0413e-116	C2_C3_neu_MPP3	Actg1
4.60779e-120	0.573334	0.923	0.464	8.15302e-116	C2_C3_neu_MPP3	Celf2
5.80181e-120	0.521848	0.9	0.535	1.02657e-115	C2_C3_neu_MPP3	Twf2
5.91318e-120	0.585413	0.982	0.859	1.04628e-115	C2_C3_neu_MPP3	Vapa
1.22294e-119	0.554791	0.951	0.579	2.16387e-115	C2_C3_neu_MPP3	Ptpn6
3.54498e-119	0.311216	0.685	0.236	6.27248e-115	C2_C3_neu_MPP3	Pstpip1
2.30851e-117	0.512456	0.902	0.508	4.08467e-113	C2_C3_neu_MPP3	Nrros
5.3548e-117	0.591058	0.994	0.858	9.47479e-113	C2_C3_neu_MPP3	Npc2
2.48469e-116	0.572447	0.94	0.541	4.39641e-112	C2_C3_neu_MPP3	Cotl1
7.41938e-116	0.543161	1	0.947	1.31279e-111	C2_C3_neu_MPP3	Pgls
1.70319e-115	4.2551	0.26	0.042	3.01362e-111	C2_C3_neu_MPP3	S100a9
3.00051e-115	0.996637	0.975	0.927	5.30911e-111	C2_C3_neu_MPP3	Hspa5
4.51064e-115	0.709848	0.991	0.942	7.98112e-111	C2_C3_neu_MPP3	Etfb
8.01278e-115	0.54921	0.992	0.959	1.41778e-110	C2_C3_neu_MPP3	Mrpl33
7.23209e-114	0.379248	0.67	0.248	1.27965e-109	C2_C3_neu_MPP3	Tnfrsf13b
7.24722e-114	0.265796	0.541	0.175	1.28232e-109	C2_C3_neu_MPP3	Edem1
3.94162e-113	0.565859	0.997	0.924	6.9743e-109	C2_C3_neu_MPP3	Pgk1
2.41179e-112	0.360667	0.747	0.318	4.26742e-108	C2_C3_neu_MPP3	Vav1
2.59351e-112	0.497678	0.995	0.926	4.58896e-108	C2_C3_neu_MPP3	Abracl
6.45209e-112	0.694915	0.995	0.949	1.14163e-107	C2_C3_neu_MPP3	Itm2b
1.13346e-111	0.428156	0.604	0.209	2.00554e-107	C2_C3_neu_MPP3	Rgs2
4.94326e-111	0.397254	0.748	0.308	8.74661e-107	C2_C3_neu_MPP3	Sp110
6.40532e-111	0.451832	0.888	0.469	1.13336e-106	C2_C3_neu_MPP3	Rgs19
2.69699e-110	0.447059	0.911	0.535	4.77205e-106	C2_C3_neu_MPP3	Rnf130
1.65194e-109	0.280575	0.576	0.184	2.92295e-105	C2_C3_neu_MPP3	Ckap4
8.11928e-109	0.565703	0.988	0.901	1.43662e-104	C2_C3_neu_MPP3	Ddost
8.847e-109	0.691563	0.985	0.912	1.56539e-104	C2_C3_neu_MPP3	Manf
6.73566e-108	0.439281	0.834	0.406	1.19181e-103	C2_C3_neu_MPP3	Gpsm3
2.51591e-107	0.35597	0.736	0.281	4.45165e-103	C2_C3_neu_MPP3	Ptprc
3.7514e-107	0.368126	0.293	0.056	6.63772e-103	C2_C3_neu_MPP3	Pld4
1.43079e-106	0.448436	0.86	0.435	2.53165e-102	C2_C3_neu_MPP3	Lrrfip1
1.67834e-105	0.453768	0.711	0.33	2.96965e-101	C2_C3_neu_MPP3	Id1
2.00239e-105	0.381552	0.743	0.305	3.54303e-101	C2_C3_neu_MPP3	Cyth4
2.20541e-105	0.477566	0.794	0.451	3.90225e-101	C2_C3_neu_MPP3	Pdia4
1.87819e-104	0.570195	0.983	0.847	3.32327e-100	C2_C3_neu_MPP3	Idh2
7.21166e-104	0.527983	0.896	0.622	1.27603e-99	C2_C3_neu_MPP3	Selenos
8.24292e-104	0.306907	0.671	0.253	1.4585e-99	C2_C3_neu_MPP3	Cd79b
1.69418e-103	0.342693	0.69	0.272	2.99768e-99	C2_C3_neu_MPP3	Bin1
2.84072e-103	0.434422	1	1	5.02637e-99	C2_C3_neu_MPP3	Gapdh
3.94822e-103	0.335087	0.656	0.27	6.98598e-99	C2_C3_neu_MPP3	Ifngr2
4.13028e-103	0.318785	0.72	0.289	7.30811e-99	C2_C3_neu_MPP3	Parvg
8.88976e-103	0.557761	0.991	0.86	1.57295e-98	C2_C3_neu_MPP3	Capza2
1.31932e-101	0.380006	1	0.999	2.33441e-97	C2_C3_neu_MPP3	Serf2
1.7221e-101	0.48895	0.909	0.421	3.04708e-97	C2_C3_neu_MPP3	Lst1
1.91901e-101	0.422136	0.794	0.4	3.39549e-97	C2_C3_neu_MPP3	Flna
1.00498e-100	0.334122	0.751	0.311	1.77821e-96	C2_C3_neu_MPP3	Stap1
5.40806e-100	0.542976	1	0.955	9.56903e-96	C2_C3_neu_MPP3	Clic1
6.60972e-100	0.400262	0.998	0.98	1.16952e-95	C2_C3_neu_MPP3	Clta
5.12012e-99	0.842585	0.998	0.864	9.05953e-95	C2_C3_neu_MPP3	H2afy
1.25846e-98	0.336766	0.682	0.299	2.22672e-94	C2_C3_neu_MPP3	Sh3kbp1
3.23402e-98	0.398138	0.753	0.356	5.72228e-94	C2_C3_neu_MPP3	Selplg
2.17341e-97	0.269099	0.335	0.078	3.84563e-93	C2_C3_neu_MPP3	Irf5
7.15665e-97	0.447343	0.998	0.994	1.2663e-92	C2_C3_neu_MPP3	Pabpc1
9.39354e-97	0.643675	0.988	0.917	1.66209e-92	C2_C3_neu_MPP3	Pdia3
2.5798e-96	0.606732	0.865	0.523	4.5647e-92	C2_C3_neu_MPP3	Ifngr1
3.04516e-96	0.289223	0.637	0.241	5.38811e-92	C2_C3_neu_MPP3	Ptgs1
2.72681e-95	0.475541	0.868	0.49	4.82481e-91	C2_C3_neu_MPP3	Man2b1
4.51256e-95	0.46185	0.88	0.55	7.98453e-91	C2_C3_neu_MPP3	Igf2bp3
3.38876e-94	0.410043	0.845	0.517	5.99608e-90	C2_C3_neu_MPP3	Cnpy3
6.47023e-94	0.343833	0.713	0.349	1.14484e-89	C2_C3_neu_MPP3	Bphl
6.68259e-94	0.49544	0.693	0.356	1.18242e-89	C2_C3_neu_MPP3	Sat1
2.58291e-91	0.308755	0.682	0.298	4.5702e-87	C2_C3_neu_MPP3	Fndc3a
4.51595e-90	0.453678	0.899	0.463	7.99052e-86	C2_C3_neu_MPP3	Klk8
4.83699e-90	0.511456	0.932	0.674	8.55856e-86	C2_C3_neu_MPP3	Pgd
7.0388e-90	0.251325	0.699	0.276	1.24545e-85	C2_C3_neu_MPP3	Rcsd1
7.70198e-90	0.356705	0.654	0.265	1.36279e-85	C2_C3_neu_MPP3	Lbp
9.68688e-90	0.282374	0.776	0.335	1.714e-85	C2_C3_neu_MPP3	Traf3ip3
1.54203e-89	0.711718	0.876	0.562	2.72847e-85	C2_C3_neu_MPP3	Jun
4.69026e-89	0.412067	0.902	0.621	8.29894e-85	C2_C3_neu_MPP3	Gusb
1.19457e-88	0.254538	0.634	0.265	2.11366e-84	C2_C3_neu_MPP3	Asah1
2.9456e-88	0.459235	0.883	0.593	5.21195e-84	C2_C3_neu_MPP3	Irf2bp2
5.93417e-88	0.269733	0.521	0.189	1.04999e-83	C2_C3_neu_MPP3	Pygl
8.95768e-88	0.266844	0.674	0.277	1.58497e-83	C2_C3_neu_MPP3	Tnfrsf1a
1.88856e-87	0.584429	0.833	0.57	3.34162e-83	C2_C3_neu_MPP3	Msrb1
4.7986e-86	0.284153	0.634	0.263	8.49065e-82	C2_C3_neu_MPP3	Emilin1
5.56721e-85	0.489637	0.84	0.572	9.85062e-81	C2_C3_neu_MPP3	Dnajc3
1.12547e-84	0.384228	0.747	0.389	1.99141e-80	C2_C3_neu_MPP3	Stk26
3.90957e-84	0.585905	0.894	0.609	6.91759e-80	C2_C3_neu_MPP3	Cdk6
7.73201e-84	1.39928	0.737	0.443	1.3681e-79	C2_C3_neu_MPP3	Cd63
1.41374e-83	0.468149	0.943	0.472	2.50147e-79	C2_C3_neu_MPP3	Fxyd5
1.89138e-83	0.557659	0.998	0.838	3.34662e-79	C2_C3_neu_MPP3	Pkm
3.6708e-83	0.498341	0.932	0.723	6.49512e-79	C2_C3_neu_MPP3	P4hb
7.74002e-83	0.255985	0.407	0.127	1.36952e-78	C2_C3_neu_MPP3	Rflnb
3.42274e-82	0.399776	0.897	0.515	6.05619e-78	C2_C3_neu_MPP3	Eml4
3.60311e-82	0.284517	0.641	0.269	6.37534e-78	C2_C3_neu_MPP3	Pimreg
1.05035e-81	0.254613	0.641	0.255	1.85849e-77	C2_C3_neu_MPP3	Arhgef6
2.09553e-81	0.294433	0.513	0.209	3.70783e-77	C2_C3_neu_MPP3	Csgalnact2
5.44889e-81	0.278227	0.346	0.095	9.64126e-77	C2_C3_neu_MPP3	Mgst2
2.5623e-80	0.336139	0.774	0.367	4.53373e-76	C2_C3_neu_MPP3	Arhgap30
3.51465e-80	0.324963	0.676	0.335	6.21882e-76	C2_C3_neu_MPP3	Arhgap45
5.17174e-80	0.468516	0.991	0.962	9.15088e-76	C2_C3_neu_MPP3	Spcs2
3.56636e-79	0.356023	0.825	0.47	6.31032e-75	C2_C3_neu_MPP3	Skap2
4.84111e-79	0.606424	0.994	0.597	8.56586e-75	C2_C3_neu_MPP3	Gmfg
1.08465e-78	0.466534	0.991	0.914	1.91918e-74	C2_C3_neu_MPP3	Krtcap2
1.70812e-78	0.489113	0.935	0.75	3.02235e-74	C2_C3_neu_MPP3	Serp1
3.47042e-78	0.441023	0.982	0.869	6.14056e-74	C2_C3_neu_MPP3	Psme2
6.39728e-78	0.250412	1	1	1.13193e-73	C2_C3_neu_MPP3	Fau
7.62777e-77	0.505573	0.82	0.514	1.34966e-72	C2_C3_neu_MPP3	Runx1
3.04173e-76	0.3245	0.843	0.48	5.38203e-72	C2_C3_neu_MPP3	Orai1
4.0122e-76	0.491938	0.845	0.412	7.09918e-72	C2_C3_neu_MPP3	Cd34
1.68033e-75	0.582573	0.982	0.945	2.97317e-71	C2_C3_neu_MPP3	Arl6ip1
2.2678e-75	0.383309	0.989	0.951	4.01264e-71	C2_C3_neu_MPP3	Lsm6
3.92695e-75	0.255616	0.478	0.174	6.94834e-71	C2_C3_neu_MPP3	Kctd12
7.015e-75	0.45264	0.396	0.138	1.24123e-70	C2_C3_neu_MPP3	Mgst1
3.87192e-74	0.89953	0.846	0.656	6.85097e-70	C2_C3_neu_MPP3	Gsr
1.26172e-73	0.34915	0.816	0.427	2.23249e-69	C2_C3_neu_MPP3	Sptbn1
2.81134e-73	0.355807	0.848	0.491	4.97438e-69	C2_C3_neu_MPP3	Ptpre
8.1695e-73	0.466194	0.994	0.929	1.44551e-68	C2_C3_neu_MPP3	Lamtor2
1.05881e-72	0.354572	0.892	0.585	1.87345e-68	C2_C3_neu_MPP3	S100a13
2.18202e-72	0.288859	0.673	0.3	3.86087e-68	C2_C3_neu_MPP3	Psmb9
2.54848e-72	0.382563	1	0.984	4.50929e-68	C2_C3_neu_MPP3	Sub1
7.22292e-72	0.406055	0.988	0.898	1.27802e-67	C2_C3_neu_MPP3	Arpc4
5.15899e-71	0.391258	0.966	0.791	9.12833e-67	C2_C3_neu_MPP3	Grb2
6.25065e-71	0.394672	0.879	0.609	1.10599e-66	C2_C3_neu_MPP3	Ptpn7
6.66803e-71	0.445426	0.693	0.407	1.17984e-66	C2_C3_neu_MPP3	Ero1l
1.26926e-70	0.410579	0.882	0.579	2.24583e-66	C2_C3_neu_MPP3	Iqgap1
3.4097e-70	0.388449	0.951	0.798	6.03312e-66	C2_C3_neu_MPP3	Frg1
3.55677e-70	0.38734	0.989	0.948	6.29336e-66	C2_C3_neu_MPP3	Selenoh
8.76588e-70	0.30615	0.668	0.361	1.55104e-65	C2_C3_neu_MPP3	Xbp1
1.40944e-69	0.309996	1	0.996	2.49386e-65	C2_C3_neu_MPP3	Gng5
1.47838e-69	0.455356	0.997	0.928	2.61584e-65	C2_C3_neu_MPP3	Tpm3
5.04755e-69	0.354089	0.825	0.547	8.93114e-65	C2_C3_neu_MPP3	Rab21
8.9081e-69	0.406041	0.963	0.853	1.5762e-64	C2_C3_neu_MPP3	Fkbp2
9.26958e-69	0.394185	0.826	0.545	1.64016e-64	C2_C3_neu_MPP3	Rnaset2a
1.16918e-68	0.377845	0.969	0.836	2.06874e-64	C2_C3_neu_MPP3	Rab2a
2.56441e-68	0.429703	0.929	0.734	4.53747e-64	C2_C3_neu_MPP3	Fam111a
2.73335e-68	0.363962	0.602	0.268	4.83639e-64	C2_C3_neu_MPP3	Pou2f2
4.02375e-68	0.334743	0.882	0.576	7.11963e-64	C2_C3_neu_MPP3	Cap1
9.5736e-68	0.400369	0.928	0.728	1.69395e-63	C2_C3_neu_MPP3	Gng10
5.40921e-67	0.59694	0.688	0.387	9.57105e-63	C2_C3_neu_MPP3	Ctsc
5.96689e-67	0.471637	1	0.922	1.05578e-62	C2_C3_neu_MPP3	Aprt
1.85295e-66	0.407018	0.968	0.833	3.27862e-62	C2_C3_neu_MPP3	Lman2
2.13903e-66	0.52465	0.846	0.579	3.7848e-62	C2_C3_neu_MPP3	Zeb2
3.148e-66	0.434709	0.88	0.586	5.57008e-62	C2_C3_neu_MPP3	Apoe
4.93662e-66	0.377377	0.962	0.766	8.73486e-62	C2_C3_neu_MPP3	Atxn10
4.98042e-66	0.455858	0.994	0.879	8.81236e-62	C2_C3_neu_MPP3	Emp3
6.62462e-66	0.367422	0.994	0.902	1.17216e-61	C2_C3_neu_MPP3	Capzb
1.3075e-65	0.282642	0.754	0.44	2.3135e-61	C2_C3_neu_MPP3	Mapre2
2.16623e-65	0.388495	0.997	0.967	3.83292e-61	C2_C3_neu_MPP3	Calm2
2.52537e-65	0.383421	0.94	0.726	4.46838e-61	C2_C3_neu_MPP3	Gsto1
3.57676e-65	0.36481	0.819	0.542	6.32871e-61	C2_C3_neu_MPP3	Efhd2
4.40589e-65	0.385158	0.975	0.889	7.79578e-61	C2_C3_neu_MPP3	Atp6v0b
4.94146e-65	0.324685	0.776	0.498	8.74341e-61	C2_C3_neu_MPP3	Slc35c2
7.83872e-65	0.39233	0.664	0.389	1.38698e-60	C2_C3_neu_MPP3	Agps
9.53734e-65	0.296597	0.716	0.408	1.68754e-60	C2_C3_neu_MPP3	Pold4
1.50723e-64	0.423585	0.925	0.746	2.6669e-60	C2_C3_neu_MPP3	Magt1
1.87882e-64	0.370585	0.882	0.6	3.32438e-60	C2_C3_neu_MPP3	Akap13
3.6712e-64	0.781054	0.349	0.117	6.49582e-60	C2_C3_neu_MPP3	Pglyrp1
4.14288e-64	0.369236	0.866	0.598	7.33041e-60	C2_C3_neu_MPP3	Syngr2
6.12542e-64	0.317829	0.902	0.577	1.08383e-59	C2_C3_neu_MPP3	Foxp1
1.25216e-63	0.448519	0.651	0.363	2.21558e-59	C2_C3_neu_MPP3	Spns1
2.01988e-63	0.44375	0.978	0.865	3.57397e-59	C2_C3_neu_MPP3	Phgdh
3.38808e-63	0.396078	0.983	0.915	5.99487e-59	C2_C3_neu_MPP3	Tmed9
3.61346e-63	0.363359	0.986	0.921	6.39365e-59	C2_C3_neu_MPP3	Gdi2
7.31851e-63	0.427953	0.836	0.583	1.29494e-58	C2_C3_neu_MPP3	Lta4h
9.31348e-63	0.27586	0.682	0.369	1.64793e-58	C2_C3_neu_MPP3	Lyn
1.46255e-62	0.330077	0.992	0.868	2.58784e-58	C2_C3_neu_MPP3	B2m
1.79764e-62	0.341283	0.994	0.931	3.18074e-58	C2_C3_neu_MPP3	Arf1
3.42776e-62	0.389835	0.98	0.814	6.06507e-58	C2_C3_neu_MPP3	Aldh2
4.78495e-62	0.293683	0.791	0.501	8.46649e-58	C2_C3_neu_MPP3	Scamp2
7.44544e-62	0.407233	0.92	0.697	1.3174e-57	C2_C3_neu_MPP3	Rrbp1
8.63936e-62	0.389954	0.991	0.88	1.52865e-57	C2_C3_neu_MPP3	Psme1
1.66192e-61	0.327511	0.846	0.572	2.94059e-57	C2_C3_neu_MPP3	Impa2
2.56161e-61	0.293572	0.866	0.555	4.53252e-57	C2_C3_neu_MPP3	Was
4.03556e-61	0.251801	0.659	0.338	7.14051e-57	C2_C3_neu_MPP3	Agpat2
7.87898e-61	0.335116	0.619	0.318	1.39411e-56	C2_C3_neu_MPP3	Tpd52
1.13648e-60	0.317539	0.691	0.371	2.01089e-56	C2_C3_neu_MPP3	Xpc
1.5894e-60	0.284153	0.641	0.357	2.81229e-56	C2_C3_neu_MPP3	Pnkp
1.80645e-60	0.28758	0.68	0.377	3.19633e-56	C2_C3_neu_MPP3	B3gnt2
1.81581e-60	0.347017	0.995	0.979	3.21289e-56	C2_C3_neu_MPP3	H2afj
2.53181e-60	0.407364	0.986	0.911	4.47979e-56	C2_C3_neu_MPP3	Eno1
3.68468e-60	0.367263	0.995	0.929	6.51967e-56	C2_C3_neu_MPP3	Zfp706
5.48352e-60	0.399711	0.802	0.552	9.70254e-56	C2_C3_neu_MPP3	Gyg
2.8482e-59	0.401336	0.962	0.831	5.03961e-55	C2_C3_neu_MPP3	Tmbim6
3.69935e-59	0.55035	0.707	0.457	6.54562e-55	C2_C3_neu_MPP3	Fut8
1.7086e-58	0.352535	1	0.995	3.02319e-54	C2_C3_neu_MPP3	Myl6
5.24489e-58	0.413412	0.885	0.626	9.28031e-54	C2_C3_neu_MPP3	Ier2
8.89605e-58	0.305473	0.819	0.562	1.57407e-53	C2_C3_neu_MPP3	Wdr1
9.11648e-58	0.369378	0.988	0.938	1.61307e-53	C2_C3_neu_MPP3	Tmed10
1.20883e-57	0.328738	1	0.979	2.1389e-53	C2_C3_neu_MPP3	Cdc42
1.2622e-57	0.336559	0.734	0.454	2.23334e-53	C2_C3_neu_MPP3	Chd7
1.28175e-57	0.356518	0.917	0.716	2.26794e-53	C2_C3_neu_MPP3	Bloc1s2
1.77873e-57	0.333804	0.436	0.191	3.14728e-53	C2_C3_neu_MPP3	H2-DMa
2.92146e-57	0.319395	0.785	0.515	5.16923e-53	C2_C3_neu_MPP3	Cntrl
4.11225e-57	0.317792	0.902	0.661	7.27622e-53	C2_C3_neu_MPP3	Tpm3-rs7
6.54793e-57	0.27643	0.737	0.391	1.15859e-52	C2_C3_neu_MPP3	Hcls1
7.46275e-57	0.355664	0.948	0.716	1.32046e-52	C2_C3_neu_MPP3	Bri3bp
1.01414e-56	0.556304	0.559	0.281	1.79442e-52	C2_C3_neu_MPP3	Gstm1
2.39533e-56	0.369142	0.974	0.876	4.2383e-52	C2_C3_neu_MPP3	Rpn2
4.54984e-56	0.28052	1	0.999	8.0505e-52	C2_C3_neu_MPP3	Ppia
7.6756e-56	0.28978	0.826	0.561	1.35812e-51	C2_C3_neu_MPP3	Stxbp2
1.62778e-55	0.265972	0.687	0.408	2.88019e-51	C2_C3_neu_MPP3	Lrch4
2.41468e-55	0.290521	1	0.996	4.27253e-51	C2_C3_neu_MPP3	Gnas
6.35641e-55	0.351079	1	0.987	1.1247e-50	C2_C3_neu_MPP3	Ybx1
2.72292e-54	0.322942	0.972	0.868	4.81794e-50	C2_C3_neu_MPP3	Ccdc12
3.80171e-54	0.493234	0.972	0.907	6.72674e-50	C2_C3_neu_MPP3	H2afx
1.71209e-53	0.318486	0.722	0.468	3.02938e-49	C2_C3_neu_MPP3	Lactb
2.06531e-53	0.468372	0.751	0.504	3.65436e-49	C2_C3_neu_MPP3	Pdcd4
3.55989e-53	0.364989	0.963	0.887	6.29887e-49	C2_C3_neu_MPP3	Ostc
6.60823e-53	0.256486	0.55	0.272	1.16926e-48	C2_C3_neu_MPP3	Btg1
2.73406e-52	0.498182	0.939	0.759	4.83765e-48	C2_C3_neu_MPP3	Med21
3.28578e-52	0.318783	0.971	0.83	5.81386e-48	C2_C3_neu_MPP3	Tgfb1
2.99494e-51	0.289208	0.813	0.544	5.29925e-47	C2_C3_neu_MPP3	Dap
3.07145e-51	0.32924	0.988	0.927	5.43463e-47	C2_C3_neu_MPP3	Akr1a1
4.96372e-51	0.257047	0.713	0.446	8.78281e-47	C2_C3_neu_MPP3	Edem2
6.13494e-51	0.265101	0.568	0.302	1.08552e-46	C2_C3_neu_MPP3	Stx7
1.97727e-50	0.275367	0.763	0.504	3.49858e-46	C2_C3_neu_MPP3	Znrf1
2.79559e-50	0.319373	0.877	0.668	4.94652e-46	C2_C3_neu_MPP3	Echs1
3.6632e-50	0.364062	0.986	0.894	6.48167e-46	C2_C3_neu_MPP3	Arhgdia
5.10474e-50	0.800509	0.548	0.296	9.03232e-46	C2_C3_neu_MPP3	Fos
5.20244e-50	0.265657	0.8	0.483	9.20519e-46	C2_C3_neu_MPP3	Cd37
1.25168e-49	0.265638	0.756	0.509	2.21472e-45	C2_C3_neu_MPP3	Nipsnap3b
1.33952e-49	0.301126	0.934	0.728	2.37015e-45	C2_C3_neu_MPP3	Akr1b3
1.36462e-49	0.312013	0.934	0.805	2.41455e-45	C2_C3_neu_MPP3	Ier3ip1
1.40204e-49	0.269294	0.79	0.534	2.48078e-45	C2_C3_neu_MPP3	Ufsp2
1.61167e-49	0.260479	0.773	0.494	2.85169e-45	C2_C3_neu_MPP3	Srpk2
2.56656e-49	0.263011	1	0.993	4.54126e-45	C2_C3_neu_MPP3	Ndufb8
4.35162e-49	0.266592	0.802	0.527	7.69976e-45	C2_C3_neu_MPP3	Def6
4.62925e-49	0.254496	0.786	0.546	8.191e-45	C2_C3_neu_MPP3	Colgalt1
5.43453e-49	0.29664	0.991	0.964	9.61585e-45	C2_C3_neu_MPP3	Gabarap
6.56952e-49	0.34351	0.888	0.651	1.16241e-44	C2_C3_neu_MPP3	Tmem97
1.05593e-48	0.274258	1	0.996	1.86836e-44	C2_C3_neu_MPP3	Calm1
1.57253e-48	0.262428	0.857	0.599	2.78243e-44	C2_C3_neu_MPP3	Ube2q1
1.89556e-48	0.507805	0.96	0.928	3.35401e-44	C2_C3_neu_MPP3	Tuba4a
3.98828e-48	0.362994	0.906	0.732	7.05686e-44	C2_C3_neu_MPP3	Actr2
5.23952e-48	0.364304	0.874	0.674	9.2708e-44	C2_C3_neu_MPP3	Cdk2ap2
5.38288e-48	0.282032	0.81	0.532	9.52447e-44	C2_C3_neu_MPP3	Ppp3ca
6.10347e-48	0.341905	0.487	0.231	1.07995e-43	C2_C3_neu_MPP3	Klf6
2.11077e-47	0.32617	0.725	0.487	3.73479e-43	C2_C3_neu_MPP3	Glrx
2.74733e-47	0.370768	0.905	0.759	4.86113e-43	C2_C3_neu_MPP3	Rpn1
3.05777e-47	0.35253	0.959	0.838	5.41043e-43	C2_C3_neu_MPP3	Fh1
3.9506e-47	0.259144	0.697	0.438	6.99018e-43	C2_C3_neu_MPP3	Creld2
6.72785e-47	0.384137	0.98	0.901	1.19043e-42	C2_C3_neu_MPP3	Ssr2
8.8425e-47	0.252156	0.739	0.465	1.56459e-42	C2_C3_neu_MPP3	Arhgap9
9.63487e-47	0.379467	0.839	0.649	1.70479e-42	C2_C3_neu_MPP3	Tmem165
1.30823e-46	0.309937	0.929	0.764	2.31478e-42	C2_C3_neu_MPP3	Pak2
3.72299e-46	0.2802	0.896	0.671	6.58747e-42	C2_C3_neu_MPP3	Elf1
6.16395e-46	0.313219	0.916	0.725	1.09065e-41	C2_C3_neu_MPP3	Ssr3
6.17341e-46	0.295281	0.997	0.987	1.09232e-41	C2_C3_neu_MPP3	Ubb
8.90581e-46	0.254439	0.618	0.38	1.57579e-41	C2_C3_neu_MPP3	G6pdx
1.06916e-45	0.3534	0.759	0.536	1.89177e-41	C2_C3_neu_MPP3	Atp6ap2
1.1034e-45	0.255438	0.871	0.621	1.95235e-41	C2_C3_neu_MPP3	Glyr1
1.55376e-45	0.293187	0.919	0.747	2.74922e-41	C2_C3_neu_MPP3	Tm9sf3
2.53213e-45	0.267439	0.865	0.645	4.48035e-41	C2_C3_neu_MPP3	Rhog
2.56215e-45	0.285919	0.843	0.637	4.53347e-41	C2_C3_neu_MPP3	Mfsd10
3.02677e-45	0.274651	0.886	0.692	5.35556e-41	C2_C3_neu_MPP3	Trappc2l
3.94095e-45	0.286727	0.966	0.859	6.97312e-41	C2_C3_neu_MPP3	Tmem160
4.3677e-45	0.25091	0.998	0.983	7.72821e-41	C2_C3_neu_MPP3	Pfdn5
4.72026e-45	0.358884	0.983	0.907	8.35204e-41	C2_C3_neu_MPP3	Arpc5
6.27534e-45	0.314513	0.989	0.938	1.11036e-40	C2_C3_neu_MPP3	Tmed2
6.43047e-45	0.318788	0.851	0.638	1.13781e-40	C2_C3_neu_MPP3	Ethe1
1.51634e-44	0.290496	0.7	0.468	2.68302e-40	C2_C3_neu_MPP3	Pcgf5
2.23643e-44	0.328734	0.962	0.811	3.95714e-40	C2_C3_neu_MPP3	Sms
2.62527e-44	0.300773	0.959	0.87	4.64514e-40	C2_C3_neu_MPP3	Cuedc2
2.82935e-44	0.28481	1	0.999	5.00626e-40	C2_C3_neu_MPP3	Cfl1
3.10761e-44	0.299237	0.926	0.814	5.4986e-40	C2_C3_neu_MPP3	Cnih4
6.04274e-44	0.401375	1	1	1.0692e-39	C2_C3_neu_MPP3	Actb
6.18811e-44	0.321911	0.923	0.784	1.09492e-39	C2_C3_neu_MPP3	Stk16
1.06165e-43	0.25356	0.814	0.574	1.87849e-39	C2_C3_neu_MPP3	Plscr3
2.68425e-43	0.293671	0.853	0.655	4.74952e-39	C2_C3_neu_MPP3	Mgat2
2.87945e-43	0.254338	0.73	0.468	5.0949e-39	C2_C3_neu_MPP3	Rsbn1
7.23783e-43	0.281942	0.986	0.576	1.28066e-38	C2_C3_neu_MPP3	Ptpn18
1.10221e-42	0.376396	0.96	0.885	1.95025e-38	C2_C3_neu_MPP3	Tax1bp1
1.46009e-42	0.296799	0.793	0.539	2.58349e-38	C2_C3_neu_MPP3	Bmyc
2.8399e-42	0.264069	0.578	0.336	5.02491e-38	C2_C3_neu_MPP3	Pde4d
4.17938e-42	0.325659	0.931	0.78	7.395e-38	C2_C3_neu_MPP3	Ssr1
4.88602e-42	0.352944	0.98	0.867	8.64533e-38	C2_C3_neu_MPP3	Slc25a4
9.88625e-42	0.277991	0.897	0.704	1.74927e-37	C2_C3_neu_MPP3	Rnh1
1.07367e-41	0.27084	0.786	0.528	1.89975e-37	C2_C3_neu_MPP3	Hes6
1.08804e-41	0.25311	0.837	0.601	1.92517e-37	C2_C3_neu_MPP3	Ccni
1.96845e-41	0.514278	0.989	0.892	3.48298e-37	C2_C3_neu_MPP3	Tmsb10
2.40535e-41	0.345965	0.998	0.974	4.25602e-37	C2_C3_neu_MPP3	Taldo1
2.52334e-41	0.345245	0.525	0.285	4.46479e-37	C2_C3_neu_MPP3	Hist1h2ac
3.87058e-41	0.488455	0.859	0.666	6.84861e-37	C2_C3_neu_MPP3	Myb
3.89948e-41	0.257192	0.92	0.714	6.89975e-37	C2_C3_neu_MPP3	Commd7
5.58025e-41	0.260355	0.802	0.564	9.8737e-37	C2_C3_neu_MPP3	Surf4
1.07279e-40	0.282419	0.822	0.574	1.8982e-36	C2_C3_neu_MPP3	Ccdc50
4.10645e-40	0.411491	0.995	0.978	7.26595e-36	C2_C3_neu_MPP3	Atp6v0c
6.72585e-40	0.297009	0.983	0.949	1.19007e-35	C2_C3_neu_MPP3	Tmem256
1.24354e-39	0.27434	0.782	0.567	2.20031e-35	C2_C3_neu_MPP3	Abhd11
1.57454e-39	0.250783	0.773	0.529	2.78599e-35	C2_C3_neu_MPP3	Ncln
2.12088e-39	0.336399	0.813	0.626	3.75268e-35	C2_C3_neu_MPP3	Ifnar2
4.29934e-39	0.308579	0.96	0.829	7.60725e-35	C2_C3_neu_MPP3	Msn
6.15508e-39	0.275668	0.694	0.479	1.08908e-34	C2_C3_neu_MPP3	Ninj1
9.96247e-39	0.26151	0.998	0.978	1.76276e-34	C2_C3_neu_MPP3	Swi5
1.39216e-38	0.314571	0.931	0.742	2.46329e-34	C2_C3_neu_MPP3	Galk1
1.51777e-38	0.279939	0.988	0.922	2.68553e-34	C2_C3_neu_MPP3	Tln1
2.04174e-38	0.252104	0.929	0.778	3.61265e-34	C2_C3_neu_MPP3	Vps36
2.36193e-38	0.273042	0.914	0.745	4.1792e-34	C2_C3_neu_MPP3	Capza1
7.94337e-38	0.260729	0.896	0.74	1.4055e-33	C2_C3_neu_MPP3	Parl
1.0343e-37	0.251087	0.776	0.551	1.83008e-33	C2_C3_neu_MPP3	Snd1
6.60824e-37	0.290865	0.879	0.723	1.16926e-32	C2_C3_neu_MPP3	Hp1bp3
7.1834e-37	0.4727	0.578	0.377	1.27103e-32	C2_C3_neu_MPP3	Tmx4
1.60731e-36	0.565212	0.796	0.639	2.84397e-32	C2_C3_neu_MPP3	Psap
5.55451e-36	0.283224	0.997	0.966	9.82815e-32	C2_C3_neu_MPP3	Rab5if
1.7884e-35	0.318162	0.822	0.599	3.1644e-31	C2_C3_neu_MPP3	Myh9
2.91802e-35	0.410706	0.799	0.518	5.16314e-31	C2_C3_neu_MPP3	Hmga2
8.28061e-35	0.250859	0.75	0.536	1.46517e-30	C2_C3_neu_MPP3	Os9
1.27462e-34	0.258174	1	0.968	2.25531e-30	C2_C3_neu_MPP3	Atp5g2
5.37796e-33	0.306963	0.971	0.871	9.51576e-29	C2_C3_neu_MPP3	Ywhaz
7.7735e-33	0.303233	0.567	0.362	1.37544e-28	C2_C3_neu_MPP3	Svip
8.68023e-32	0.255845	0.992	0.942	1.53588e-27	C2_C3_neu_MPP3	Cks1b
4.24122e-31	0.255989	0.922	0.81	7.50441e-27	C2_C3_neu_MPP3	Trappc5
7.61632e-31	0.369881	0.917	0.8	1.34763e-26	C2_C3_neu_MPP3	Fdps
3.88912e-30	0.28255	0.886	0.741	6.88141e-26	C2_C3_neu_MPP3	Dnajb11
4.83391e-29	0.256017	0.955	0.853	8.55312e-25	C2_C3_neu_MPP3	Lamtor1
1.16598e-26	0.285569	1	0.959	2.06309e-22	C2_C3_neu_MPP3	Ldha
2.65996e-25	0.252842	0.998	0.973	4.70653e-21	C2_C3_neu_MPP3	Mif
1.5796e-24	0.309748	0.788	0.561	2.79494e-20	C2_C3_neu_MPP3	Mef2c
4.1987e-24	0.552113	0.499	0.309	7.42918e-20	C2_C3_neu_MPP3	Mndal
1.25965e-23	0.710695	0.869	0.753	2.22882e-19	C2_C3_neu_MPP3	Dstn
9.98114e-20	0.404079	0.997	0.988	1.76606e-15	C2_C3_neu_MPP3	Lgals1
5.29368e-18	0.4439	0.991	0.953	9.36663e-14	C2_C3_neu_MPP3	Malat1
1.13892e-14	0.254906	0.35	0.222	2.01521e-10	C2_C3_neu_MPP3	Fosb
5.87662e-13	0.35508	0.33	0.22	1.03981e-08	C2_C3_neu_MPP3	Gata2
5.06196e-12	0.264742	0.754	0.634	8.95663e-08	C2_C3_neu_MPP3	Gm26917
2.60181e-10	0.402474	0.86	0.734	4.60365e-06	C2_C3_neu_MPP3	S100a10
1.10107e-09	0.265932	0.547	0.402	1.94823e-05	C2_C3_neu_MPP3	Lsp1
0.000339125	0.707237	0.594	0.456	1	C2_C3_neu_MPP3	Ifitm1
0	4.41049	1	0.021	0	Endothelial-like	Mest
0	4.21332	1	0.042	0	Endothelial-like	Sparc
0	3.75172	0.968	0.012	0	Endothelial-like	Lyve1
0	3.55743	0.858	0.009	0	Endothelial-like	Fabp4
0	3.10741	0.987	0.032	0	Endothelial-like	Cavin2
0	2.81847	0.987	0.017	0	Endothelial-like	Kdr
0	2.79743	0.981	0.046	0	Endothelial-like	Maf
0	2.79621	0.968	0.004	0	Endothelial-like	Gpr182
0	2.66509	0.981	0.01	0	Endothelial-like	S100a16
0	2.53916	0.942	0.004	0	Endothelial-like	Cldn5
0	2.52392	0.942	0.012	0	Endothelial-like	Plpp3
0	2.49552	0.987	0.044	0	Endothelial-like	Serpinh1
0	2.46951	0.961	0.003	0	Endothelial-like	Oit3
0	2.45302	0.974	0.069	0	Endothelial-like	Col4a1
0	2.43405	0.948	0.064	0	Endothelial-like	Ets1
0	2.3464	0.942	0.006	0	Endothelial-like	Fam167b
0	2.32231	0.948	0.008	0	Endothelial-like	Stab2
0	2.11159	0.968	0.019	0	Endothelial-like	Cdh5
0	2.10948	0.923	0.003	0	Endothelial-like	Gap43
0	2.08982	0.884	0.008	0	Endothelial-like	Clec14a
0	1.99792	0.903	0.009	0	Endothelial-like	Igfbp7
0	1.97175	0.929	0.014	0	Endothelial-like	Flt1
0	1.94767	0.929	0.012	0	Endothelial-like	Fermt2
0	1.93572	0.897	0.029	0	Endothelial-like	Akap12
0	1.91444	0.929	0.03	0	Endothelial-like	Mrc1
0	1.91441	0.916	0.035	0	Endothelial-like	Dab2
0	1.90455	0.916	0.059	0	Endothelial-like	Gimap4
0	1.89673	0.929	0.03	0	Endothelial-like	Stab1
0	1.86908	0.942	0.053	0	Endothelial-like	Rasip1
0	1.84996	0.916	0.04	0	Endothelial-like	Tinagl1
0	1.84949	0.91	0.004	0	Endothelial-like	Nr2f2
0	1.84674	0.929	0.025	0	Endothelial-like	Nrp1
0	1.80217	0.942	0.058	0	Endothelial-like	Fcgrt
0	1.79621	0.916	0.009	0	Endothelial-like	Tspan7
0	1.78738	0.877	0.006	0	Endothelial-like	Gm13889
0	1.76623	0.826	0.002	0	Endothelial-like	Tm4sf1
0	1.71273	0.942	0.012	0	Endothelial-like	Hspg2
0	1.62636	0.768	0.004	0	Endothelial-like	Bmp2
0	1.6043	0.826	0.043	0	Endothelial-like	Rhoc
0	1.51368	0.852	0.033	0	Endothelial-like	Cald1
0	1.44872	0.813	0.004	0	Endothelial-like	Tcim
0	1.39567	0.8	0.041	0	Endothelial-like	Zfp503
0	1.39324	0.774	0.04	0	Endothelial-like	Hpgd
0	1.36796	0.806	0.011	0	Endothelial-like	Meis2
0	1.33963	0.806	0.008	0	Endothelial-like	Akr1b8
0	1.3174	0.723	0.022	0	Endothelial-like	Cd36
0	1.31045	0.852	0.008	0	Endothelial-like	Nid1
0	1.27129	0.748	0.004	0	Endothelial-like	Ptprb
0	1.24379	0.761	0.003	0	Endothelial-like	Flt4
0	1.21632	0.755	0.02	0	Endothelial-like	Mmp14
0	1.20672	0.755	0.006	0	Endothelial-like	Tshz2
0	1.20619	0.781	0.048	0	Endothelial-like	Tjp1
0	1.20242	0.761	0.009	0	Endothelial-like	Nfib
0	1.161	0.787	0.019	0	Endothelial-like	Rhoj
0	1.156	0.761	0.002	0	Endothelial-like	Mmrn2
0	1.15508	0.69	0.021	0	Endothelial-like	Rasgrp3
0	1.13471	0.652	0.001	0	Endothelial-like	Gpihbp1
0	1.13193	0.755	0.04	0	Endothelial-like	Npr1
0	1.12877	0.703	0.028	0	Endothelial-like	Dlc1
0	1.12002	0.781	0.004	0	Endothelial-like	Amotl1
0	1.10576	0.632	0.003	0	Endothelial-like	Dnase1l3
0	1.09866	0.755	0.036	0	Endothelial-like	Tek
0	1.09043	0.703	0.03	0	Endothelial-like	Gchfr
0	1.08553	0.755	0.042	0	Endothelial-like	Cdc42ep2
0	1.06817	0.742	0.01	0	Endothelial-like	Tmem88
0	1.05685	0.729	0.002	0	Endothelial-like	Sox11
0	1.05656	0.671	0.014	0	Endothelial-like	Plagl1
0	1.05325	0.723	0.005	0	Endothelial-like	Phldb2
0	1.04624	0.742	0.027	0	Endothelial-like	Ldb2
0	1.03318	0.677	0.002	0	Endothelial-like	Adgrf5
0	1.00737	0.742	0.031	0	Endothelial-like	Tspan18
0	0.962422	0.677	0.001	0	Endothelial-like	Sema6a
0	0.957021	0.684	0.006	0	Endothelial-like	Ccdc80
0	0.954134	0.639	0.007	0	Endothelial-like	Fbxl7
0	0.948866	0.665	0.01	0	Endothelial-like	Nrp2
0	0.932512	0.697	0.001	0	Endothelial-like	Dpysl3
0	0.930962	0.697	0.024	0	Endothelial-like	Cd38
0	0.918924	0.703	0.027	0	Endothelial-like	Srgap1
0	0.913856	0.561	0.004	0	Endothelial-like	Pcdh17
0	0.90056	0.69	0.001	0	Endothelial-like	Bace2
0	0.896588	0.716	0.039	0	Endothelial-like	Fam171a2
0	0.850125	0.503	0.001	0	Endothelial-like	Gm14226
0	0.848654	0.574	0.017	0	Endothelial-like	Exoc3l4
0	0.843299	0.645	0.001	0	Endothelial-like	Npdc1
0	0.838664	0.632	0.015	0	Endothelial-like	Colec12
0	0.811325	0.594	0.019	0	Endothelial-like	Nostrin
0	0.804614	0.497	0.014	0	Endothelial-like	Peg10
0	0.776166	0.445	0.003	0	Endothelial-like	Adamts1
0	0.776089	0.6	0.006	0	Endothelial-like	Myzap
0	0.76458	0.594	0.003	0	Endothelial-like	Epas1
0	0.764005	0.561	0.02	0	Endothelial-like	Hmcn1
0	0.763759	0.619	0.012	0	Endothelial-like	She
0	0.762083	0.465	0.003	0	Endothelial-like	Sox17
0	0.755633	0.561	0.009	0	Endothelial-like	Prex2
0	0.748121	0.632	0.01	0	Endothelial-like	Ephb4
0	0.742054	0.581	0.001	0	Endothelial-like	Gata4
0	0.72261	0.574	0.011	0	Endothelial-like	Amotl2
0	0.718712	0.548	0.002	0	Endothelial-like	Mcam
0	0.715802	0.568	0.013	0	Endothelial-like	Cda
0	0.712794	0.606	0.002	0	Endothelial-like	Arhgef15
0	0.710163	0.548	0.014	0	Endothelial-like	Prr5l
0	0.706671	0.542	0.006	0	Endothelial-like	Wwtr1
0	0.701928	0.6	0.019	0	Endothelial-like	Tcf7l1
0	0.697086	0.555	0.003	0	Endothelial-like	Dysf
0	0.681938	0.471	0.007	0	Endothelial-like	Aebp1
0	0.681473	0.542	0.004	0	Endothelial-like	Pxdn
0	0.669042	0.4	0.003	0	Endothelial-like	Dll4
0	0.651719	0.394	0	0	Endothelial-like	Gm35533
0	0.650824	0.548	0.016	0	Endothelial-like	Fzd4
0	0.638713	0.535	0.003	0	Endothelial-like	Tmem204
0	0.632619	0.574	0.013	0	Endothelial-like	Cracr2b
0	0.630879	0.439	0.001	0	Endothelial-like	Col13a1
0	0.625996	0.535	0.007	0	Endothelial-like	Plekhg1
0	0.620867	0.484	0.007	0	Endothelial-like	Efna1
0	0.610817	0.342	0.002	0	Endothelial-like	Flrt2
0	0.609615	0.503	0	0	Endothelial-like	Pcdh12
0	0.605378	0.523	0.01	0	Endothelial-like	Fkbp10
0	0.604638	0.432	0.007	0	Endothelial-like	Map1b
0	0.596332	0.49	0.002	0	Endothelial-like	Bgn
0	0.5894	0.51	0.005	0	Endothelial-like	Lifr
0	0.586109	0.477	0.012	0	Endothelial-like	Cttnbp2nl
0	0.584615	0.465	0.006	0	Endothelial-like	Chst7
0	0.581819	0.542	0.002	0	Endothelial-like	Cdc42ep1
0	0.572643	0.484	0.001	0	Endothelial-like	Ushbp1
0	0.567612	0.426	0.007	0	Endothelial-like	Il1a
0	0.557598	0.49	0.001	0	Endothelial-like	Parva
0	0.556016	0.439	0.006	0	Endothelial-like	Clca3a1
0	0.555402	0.406	0.008	0	Endothelial-like	Efnb2
0	0.551534	0.439	0.01	0	Endothelial-like	Tmem47
0	0.547942	0.49	0.003	0	Endothelial-like	Bcar1
0	0.541581	0.419	0.005	0	Endothelial-like	Bik
0	0.534396	0.387	0.001	0	Endothelial-like	Slco2a1
0	0.527993	0.419	0.003	0	Endothelial-like	Prrg3
0	0.52695	0.458	0.012	0	Endothelial-like	Tanc1
0	0.525872	0.432	0.01	0	Endothelial-like	Bcl6b
0	0.50513	0.471	0.005	0	Endothelial-like	Dchs1
0	0.502783	0.381	0.003	0	Endothelial-like	Col5a2
0	0.50015	0.452	0.009	0	Endothelial-like	Ripply3
0	0.497501	0.439	0.009	0	Endothelial-like	Upp1
0	0.49031	0.477	0.014	0	Endothelial-like	Tgfb1i1
0	0.490284	0.387	0.001	0	Endothelial-like	Nr5a2
0	0.487924	0.368	0.004	0	Endothelial-like	Mapk12
0	0.479009	0.381	0.003	0	Endothelial-like	Gprc5c
0	0.477574	0.394	0.006	0	Endothelial-like	Hecw2
0	0.476953	0.452	0.008	0	Endothelial-like	Cdr2l
0	0.444449	0.381	0.006	0	Endothelial-like	Gnai1
0	0.434763	0.374	0.005	0	Endothelial-like	Zcchc14
0	0.426636	0.335	0.001	0	Endothelial-like	Vstm4
0	0.426584	0.387	0.005	0	Endothelial-like	Shroom2
0	0.424887	0.374	0.002	0	Endothelial-like	Galnt18
0	0.419747	0.381	0.005	0	Endothelial-like	Ttll7
0	0.397318	0.361	0.004	0	Endothelial-like	Tns2
0	0.391246	0.284	0.001	0	Endothelial-like	Aplnr
0	0.374493	0.374	0.005	0	Endothelial-like	Mmp15
0	0.372075	0.342	0.003	0	Endothelial-like	Spats2l
0	0.357778	0.297	0.003	0	Endothelial-like	Adam19
0	0.351686	0.303	0	0	Endothelial-like	Sox7
0	0.351021	0.335	0.004	0	Endothelial-like	Pcolce
0	0.347694	0.335	0.002	0	Endothelial-like	Nova2
0	0.344884	0.277	0.002	0	Endothelial-like	Lama4
0	0.33968	0.277	0.001	0	Endothelial-like	Tbx2
0	0.309101	0.277	0	0	Endothelial-like	Eml1
0	0.304144	0.277	0.002	0	Endothelial-like	Limch1
0	0.302207	0.277	0.002	0	Endothelial-like	Plcd1
0	0.298204	0.265	0.002	0	Endothelial-like	Ccn1
0	0.276379	0.271	0	0	Endothelial-like	Nr2f1
6.81226e-305	0.464251	0.406	0.009	1.20536e-300	Endothelial-like	Pakap.1
1.03692e-304	0.926231	0.684	0.037	1.83472e-300	Endothelial-like	Dbn1
3.7338e-295	1.02844	0.581	0.025	6.60659e-291	Endothelial-like	Clec1b
6.0365e-294	1.16016	0.8	0.057	1.0681e-289	Endothelial-like	Pde2a
2.10136e-292	1.2465	0.8	0.057	3.71814e-288	Endothelial-like	Sox18
5.47761e-292	0.853555	0.665	0.036	9.69208e-288	Endothelial-like	Adgrl2
7.83433e-289	1.14854	0.794	0.057	1.38621e-284	Endothelial-like	Pea15a
5.06705e-287	1.87944	0.955	0.094	8.96564e-283	Endothelial-like	Esam
1.20053e-286	0.90069	0.768	0.052	2.12421e-282	Endothelial-like	F11r
5.56563e-286	1.00475	0.484	0.017	9.84782e-282	Endothelial-like	Ednrb
2.6621e-285	1.29488	0.716	0.045	4.71032e-281	Endothelial-like	Sgk1
2.69981e-285	0.321977	0.277	0.003	4.77705e-281	Endothelial-like	Gjc1
2.84745e-284	2.55277	0.981	0.1	5.03828e-280	Endothelial-like	Id3
1.53698e-281	0.381893	0.31	0.005	2.71954e-277	Endothelial-like	Hic1
1.16345e-277	0.620052	0.452	0.015	2.05862e-273	Endothelial-like	Pkdcc
5.26901e-277	0.500198	0.419	0.012	9.32298e-273	Endothelial-like	Sema6d
1.37524e-276	0.471473	0.361	0.008	2.43335e-272	Endothelial-like	Cxcl16
3.01977e-276	0.309935	0.258	0.003	5.34319e-272	Endothelial-like	Mb21d2
1.30379e-267	0.389252	0.361	0.008	2.30693e-263	Endothelial-like	Nos3
8.09672e-266	0.484282	0.4	0.011	1.43263e-261	Endothelial-like	Slc16a2
1.69628e-264	0.319094	0.297	0.005	3.0014e-260	Endothelial-like	Stap2
6.28332e-264	0.973693	0.697	0.048	1.11177e-259	Endothelial-like	Rab13
9.59175e-263	0.254459	0.252	0.003	1.69716e-258	Endothelial-like	Yap1
6.30036e-262	0.664228	0.406	0.012	1.11479e-257	Endothelial-like	Clec4g
3.68784e-260	0.74594	0.639	0.037	6.52527e-256	Endothelial-like	Clu
3.72959e-260	0.586783	0.49	0.02	6.59913e-256	Endothelial-like	Nid2
5.8567e-260	0.455955	0.342	0.008	1.03628e-255	Endothelial-like	Atf3
5.07761e-257	2.09338	0.942	0.11	8.98432e-253	Endothelial-like	Plvap
6.12311e-254	1.48371	0.877	0.087	1.08342e-249	Endothelial-like	Col4a2
2.4182e-252	0.598508	0.465	0.018	4.27876e-248	Endothelial-like	Klhl4
1.36047e-249	0.330789	0.277	0.004	2.40722e-245	Endothelial-like	Bvht
1.62233e-243	2.41755	0.968	0.127	2.87055e-239	Endothelial-like	Cemip2
4.87244e-243	1.99981	0.955	0.121	8.62129e-239	Endothelial-like	Plxnd1
3.98842e-241	0.482141	0.426	0.016	7.05712e-237	Endothelial-like	Il13ra1
5.44819e-239	0.313541	0.277	0.005	9.64003e-235	Endothelial-like	Unc45b
6.25461e-238	2.97268	0.994	0.144	1.10669e-233	Endothelial-like	Ramp2
1.61252e-235	0.886072	0.645	0.045	2.85319e-231	Endothelial-like	Rapgef5
[truncated: 3,463 more rows]

## Sheet: DEG_KOvsWT_cluster_0
p_val	avg_log2FC	pct.1	pct.2	p_val_adj	Gene
3.8426e-160	-0.914245	0.992	0.999	6.7991e-156	Stmn1
9.85741e-57	-0.873019	0.919	0.948	1.74417e-52	Hist1h2ap
2.39899e-240	-0.81408	1	1	4.24477e-236	Gm10076
8.58493e-52	-0.534068	0.516	0.807	1.51902e-47	Gm10260
9.65077e-195	-0.531344	1	1	1.70761e-190	Rpl35
3.49323e-54	-0.398347	0.344	0.728	6.18092e-50	Lbp
2.38328e-26	-0.39383	0.406	0.625	4.21697e-22	AI506816
4.51256e-200	-0.387836	1	1	7.98452e-196	Rps29
1.25176e-142	-0.384364	1	1	2.21486e-138	Rpl38
1.17113e-42	-0.358179	0.992	1	2.0722e-38	Hmgn2
5.23063e-38	-0.349997	0.68	0.908	9.25507e-34	Hmga1
5.50855e-106	-0.340056	1	1	9.74682e-102	Rps27
1.1023e-145	-0.339347	1	1	1.9504e-141	Rps21
3.37023e-07	-0.332612	0.758	0.806	0.00596328	Hist1h2ae
2.42794e-05	-0.321223	0.962	0.98	0.429599	Hbb-bt
1.17793e-115	-0.320959	1	1	2.08422e-111	Rpl37a
5.71275e-109	-0.311165	1	1	1.01081e-104	Rps28
2.21633e-101	-0.303234	1	1	3.92157e-97	Rpl37
7.40287e-109	-0.303116	1	1	1.30986e-104	Rpl36
2.49231e-117	-0.302431	1	1	4.4099e-113	Rpl39
1.59842e-30	-0.282539	0.652	0.862	2.82824e-26	Polr2l
4.82154e-21	-0.276208	0.906	0.97	8.53124e-17	Eno1
5.65693e-29	-0.267804	0.954	0.991	1.00094e-24	Erh
3.94255e-28	-0.261935	0.687	0.91	6.97595e-24	Hdac1
7.71966e-22	-0.249367	0.938	0.982	1.36592e-17	Atp5k
2.42988e-26	-0.244876	0.992	0.999	4.29942e-22	Ubb
3.97512e-18	-0.237938	0.976	0.995	7.03357e-14	Gm47283
1.24016e-19	-0.234321	0.867	0.953	2.19434e-15	Ndufa3
8.61256e-19	-0.224147	0.963	0.99	1.52391e-14	Atp5md
7.89405e-73	-0.220569	0	0.298	1.39677e-68	Nfkbia
6.41733e-61	-0.220053	1	1	1.13548e-56	Rpl10
2.31525e-17	-0.220013	0.833	0.943	4.0966e-13	Ahsa1
2.14021e-21	-0.218941	0.969	0.991	3.78688e-17	Srsf2
2.26082e-16	-0.212824	0.785	0.928	4.0003e-12	Snhg8
1.15959e-19	-0.207098	0.949	0.985	2.05177e-15	Ndufb1-ps
9.42721e-21	-0.202589	0.54	0.781	1.66805e-16	Rbfa
1.4337e-20	-0.202378	0.985	0.998	2.5368e-16	Tomm7
3.20473e-16	-0.200721	1	1	5.67044e-12	Hspa8
7.79955e-23	-0.195933	0.426	0.723	1.38005e-18	Dynlt1f
6.41032e-17	-0.191864	0.919	0.976	1.13424e-12	Romo1
2.77286e-21	-0.188455	0.157	0.357	4.90631e-17	Hist1h2ad
1.12699e-12	-0.186665	0.687	0.831	1.9941e-08	Adrm1
1.81933e-20	-0.182634	0.995	0.999	3.21912e-16	Snrpf
2.52885e-30	-0.180084	1	1	4.47454e-26	Rps26
3.30505e-12	-0.177467	0.939	0.98	5.84795e-08	Tomm6
1.29791e-14	-0.17138	0.993	0.998	2.29652e-10	Sh3bgrl3
0.00772884	-0.169339	0.874	0.917	1	Car2
7.86749e-12	-0.168217	0.965	0.983	1.39207e-07	Atox1
5.75871e-13	-0.166669	0.548	0.716	1.01895e-08	Cd52
8.29588e-13	-0.163682	0.841	0.944	1.46787e-08	Sap18
0.000152331	-0.157161	0.804	0.901	1	Prtn3
3.05912e-11	-0.157009	0.37	0.554	5.41281e-07	Hist1h4h
7.2198e-14	-0.156733	0.996	0.999	1.27747e-09	Uqcrq
3.27988e-27	-0.156301	1	1	5.80341e-23	Rpl26
6.43717e-11	-0.15326	0.793	0.926	1.13899e-06	Dpm3
1.60186e-12	-0.152671	0.642	0.815	2.83433e-08	Ciapin1
2.38703e-16	-0.152493	0.996	0.999	4.22361e-12	Atp5e
0.0424179	-0.149325	0.608	0.687	1	Apoe
2.05575e-16	-0.148555	0.997	1	3.63745e-12	Cox7c
8.74964e-31	-0.148135	1	1	1.54816e-26	Rpl36a
2.00578e-09	-0.14396	0.905	0.966	3.54902e-05	Aurkaip1
3.16099e-09	-0.137529	0.997	1	5.59305e-05	Atpif1
3.98533e-13	-0.13635	0.434	0.661	7.05164e-09	Gipc1
5.02256e-06	-0.135731	0.788	0.899	0.0888692	Lgals9
0.00883481	-0.133429	0.741	0.799	1	Mpo
8.80373e-09	-0.132632	0.905	0.961	0.000155773	Bola2
9.63639e-10	-0.130617	0.61	0.789	1.70506e-05	Pfkl
3.01291e-32	-0.127869	1	1	5.33103e-28	Rpl34
2.41273e-07	-0.127546	0.999	1	0.00426908	Gas5
3.7685e-09	-0.127543	0.652	0.843	6.66798e-05	Smim4
7.57178e-11	-0.125643	0.385	0.585	1.33975e-06	Acot1
6.89e-05	-0.125274	0.878	0.95	1	Samsn1
7.50175e-11	-0.124919	0.997	0.997	1.32736e-06	Uba52
6.27202e-08	-0.124299	0.577	0.747	0.00110977	Lta4h
7.01747e-18	-0.12294	1	1	1.24167e-13	Rpl31
0.000336794	-0.122023	0.894	0.939	1	Srm
4.88262e-09	-0.121947	0.984	0.991	8.63931e-05	Sec61g
1.23071e-17	-0.119982	1	1	2.17762e-13	Rpl6
7.26949e-18	-0.119351	0.258	0.506	1.28626e-13	Gstp1
2.42081e-06	-0.119028	0.863	0.944	0.0428339	Mrpl52
5.30395e-05	-0.115615	0.891	0.962	0.938481	Igfbp4
1.24173e-06	-0.114684	0.787	0.888	0.0219711	Cops9
2.02825e-06	-0.113852	0.972	0.995	0.0358879	Atp5mpl
6.77224e-07	-0.113356	0.588	0.746	0.0119828	Sf3a2
8.41118e-09	-0.112093	0.632	0.814	0.000148827	Ramac
5.33829e-05	-0.110731	0.631	0.793	0.944557	Snhg3
3.5907e-08	-0.10728	0.527	0.724	0.000635338	Samhd1
6.1951e-09	-0.106549	0.461	0.658	0.000109616	Thg1l
1.07676e-17	-0.106384	0.089	0.246	1.90522e-13	Smim6
3.01513e-06	-0.105358	0.788	0.894	0.0533497	Alox5ap
9.34038e-05	-0.104846	0.719	0.846	1	Eif3j1
5.76157e-05	-0.10439	0.767	0.896	1	Bin2
9.39373e-05	-0.10335	0.908	0.958	1	Rbis
1.66876e-17	-0.102747	0.142	0.33	2.9527e-13	Gm21887
6.27513e-06	-0.101935	0.49	0.638	0.111032	Znhit1
0.000975469	-0.101438	0.911	0.962	1	Zfp36l2
7.03689e-11	-0.101419	0.333	0.536	1.24511e-06	Smim27
4.91802e-12	-0.10111	0.313	0.512	8.70195e-08	Zfp992
1.80842e-10	-0.101012	0.308	0.496	3.19982e-06	5530601H04Rik
0.0467316	0.100021	0.475	0.502	1	Ddx23
0.157032	0.100591	0.338	0.363	1	AC149090.1
0.070987	0.100741	0.665	0.724	1	Hnrnpul2
0.0471081	0.101042	0.709	0.762	1	Akap13
0.000475736	0.101585	0.985	0.992	1	Hnrnpc
0.00808012	0.101665	0.952	0.966	1	Arl6ip1
0.0824481	0.101871	0.691	0.758	1	Taf15
0.919546	0.101909	0.895	0.926	1	Lsp1
0.0187189	0.101919	0.923	0.94	1	Mcm3
2.77668e-06	0.101933	1	1	0.0491306	Eif5a
0.00117236	0.101983	0.941	0.954	1	Tmpo
0.0376666	0.102719	0.61	0.66	1	Trim44
0.0829378	0.103043	0.68	0.678	1	Hmmr
0.0125463	0.103544	0.632	0.67	1	Sept11
0.00293563	0.103734	0.837	0.876	1	Txnrd1
0.00172573	0.104414	0.25	0.212	1	Rras
0.0180144	0.10468	0.639	0.683	1	Akap8
0.00419503	0.105155	0.968	0.992	1	Eif4g2
0.0022752	0.105481	0.793	0.837	1	Mphosph10
5.72581e-05	0.105826	0.975	0.99	1	Lsm2
0.00130945	0.105949	0.788	0.822	1	Jak1
0.00489164	0.106005	0.821	0.812	1	Tpx2
0.00128215	0.106434	0.965	0.982	1	Hnrnpm
0.0238579	0.107001	0.692	0.705	1	Jun
0.00603448	0.107127	0.813	0.85	1	Zfp91
0.0258546	0.10749	0.816	0.873	1	Top2b
0.000895193	0.10765	0.986	0.995	1	Hnrnpab
0.00153348	0.107842	0.875	0.902	1	Immt
0.00121509	0.10788	0.921	0.963	1	Txnl4a
0.00156296	0.107964	0.856	0.873	1	Pnn
0.00299095	0.107965	0.786	0.858	1	Nfu1
0.000698404	0.108035	0.922	0.957	1	Npm3
0.0333127	0.108647	0.865	0.888	1	Fus
0.0024805	0.109261	0.814	0.839	1	Prpf38b
0.00178239	0.109613	0.691	0.736	1	Rad23a
3.40556e-05	0.109882	0.994	0.994	0.602579	Atp5o
0.000263531	0.110266	0.871	0.904	1	G3bp2
0.00085672	0.110308	0.994	0.993	1	Hspd1
0.0135084	0.110789	0.835	0.876	1	Ccar1
0.0104019	0.110882	0.729	0.768	1	Iqgap1
6.41192e-05	0.111939	0.94	0.95	1	Ak2
8.23856e-22	0.112236	0.102	0.001	1.45773e-17	Eif2s3y
9.98513e-05	0.112629	0.931	0.956	1	Gspt1
0.00371982	0.112838	0.917	0.938	1	Lcp1
0.00135767	0.113233	0.731	0.797	1	Mak16
0.00449362	0.113588	0.713	0.723	1	Bub1b
0.00462922	0.115267	0.579	0.627	1	Arcn1
0.126489	0.115474	0.248	0.303	1	Mzb1
0.000365913	0.115589	0.538	0.545	1	Tomm34
0.000702499	0.11567	0.884	0.915	1	Ctcf
0.00313133	0.115725	0.6	0.656	1	Isca2
0.0681003	0.116027	0.607	0.665	1	Hsph1
0.0126927	0.116215	0.714	0.727	1	Ckap5
0.000167096	0.11642	0.322	0.28	1	Tmem14c
1.65086e-10	0.117037	1	1	2.92104e-06	Cox8a
5.99461e-05	0.11745	0.976	0.977	1	Top1
7.61539e-10	0.117521	1	1	1.34747e-05	Hsp90ab1
0.000534574	0.117849	0.824	0.835	1	Incenp
0.00112121	0.118203	0.785	0.805	1	Ube3a
0.00436569	0.118798	0.822	0.882	1	Ubtf
0.0299268	0.119611	0.43	0.452	1	Rlim
0.00105643	0.119883	0.898	0.944	1	Smarca5
1.08211e-09	0.119973	1	1	1.91469e-05	Serbp1
0.000805924	0.120161	0.928	0.919	1	Smc4
1.94593e-05	0.120223	0.887	0.93	0.344312	Hypk
2.54853e-10	0.120512	1	1	4.50936e-06	Anp32b
0.0128032	0.120921	0.504	0.542	1	Kpna3
9.94977e-05	0.121145	0.86	0.896	1	Papola
0.00250809	0.121158	0.644	0.651	1	Ehmt1
0.0010632	0.123482	0.817	0.815	1	Smchd1
0.00219801	0.124212	0.815	0.838	1	Pbrm1
0.001884	0.125829	0.894	0.929	1	Fubp1
0.217777	0.12642	0.381	0.389	1	Fos
0.020684	0.126488	0.895	0.899	1	Syce2
5.37665e-06	0.126971	0.989	0.989	0.0951345	Eif2s2
0.0205482	0.127404	0.634	0.667	1	Ctr9
3.85679e-14	0.127649	1	1	6.8242e-10	Chchd2
0.00020847	0.128062	0.677	0.701	1	Slc38a2
0.00531156	0.128876	0.671	0.717	1	Zc3h18
0.0024155	0.129014	0.886	0.921	1	Smarcc1
0.0350661	0.129637	0.68	0.714	1	Kif11
0.000228256	0.129848	0.883	0.901	1	Cdc5l
1.46106e-05	0.130096	0.978	0.983	0.258519	Hnrnpa0
0.000551194	0.130345	0.911	0.919	1	Ezh2
0.000141382	0.130382	0.952	0.961	1	Rbm25
0.0133291	0.13064	0.503	0.531	1	Asns
0.0820529	0.130926	0.454	0.47	1	Tsc22d1
1.388e-05	0.135414	0.982	0.975	0.245592	Eif3c
0.00241518	0.136798	0.661	0.708	1	Cd27
0.00138595	0.137019	0.715	0.753	1	Cdc40
0.0898767	0.137892	0.527	0.555	1	Hist1h2ab
0.0301109	0.138661	0.715	0.749	1	Tuba1c
6.55733e-06	0.139346	0.473	0.457	0.116025	Phpt1
8.37387e-05	0.13951	0.965	0.948	1	Smc1a
0.0996722	0.139658	0.467	0.506	1	Runx3
3.23576e-05	0.140693	0.892	0.921	0.572535	Ddx46
0.000265603	0.141624	0.933	0.938	1	Smc3
4.22291e-08	0.141887	1	1	0.000747202	Gm42418
7.59157e-07	0.142157	0.99	0.983	0.0134325	mt-Cytb
5.66651e-05	0.142991	0.947	0.959	1	Tln1
4.75039e-07	0.143025	0.978	0.991	0.00840534	Cbx1
3.37176e-05	0.143445	0.778	0.805	0.596599	Pum1
0.000141182	0.144157	0.903	0.903	1	Thrap3
0.000206584	0.144213	0.737	0.74	1	Atad2
0.00019	0.144553	0.917	0.939	1	Lmnb1
1.33846e-05	0.145113	0.962	0.972	0.236828	Eif3a
8.13737e-05	0.145625	0.927	0.944	1	Sox4
0.00085562	0.146329	0.781	0.813	1	Usp1
1.82101e-05	0.147802	0.858	0.877	0.322209	Mat2a
3.87607e-05	0.148057	0.946	0.931	0.685832	Prrc2c
0.000100801	0.15039	0.986	0.99	1	Hnrnpu
1.89337e-05	0.150466	0.917	0.927	0.335013	Parp1
1.60412e-05	0.151259	0.919	0.938	0.283833	Eprs
8.23232e-05	0.151387	0.769	0.758	1	Prc1
4.18295e-09	0.151576	0.999	0.999	7.40132e-05	Tuba1b
3.64903e-06	0.15259	0.999	0.999	0.064566	Ncl
9.91052e-09	0.153343	1	1	0.000175357	Hsp90aa1
2.47544e-05	0.154136	0.957	0.983	0.438004	Sfpq
0.0238129	0.154393	0.135	0.106	1	Id2
3.8118e-07	0.154888	0.332	0.263	0.0067446	Alb
0.000388132	0.158127	0.957	0.966	1	H2afx
9.4289e-07	0.159507	0.648	0.655	0.0166835	Rps27rt
8.52018e-07	0.15981	0.988	0.974	0.0150756	mt-Nd4
8.57591e-07	0.160202	0.911	0.933	0.0151742	Cdk2ap1
2.53105e-05	0.160487	0.844	0.896	0.447844	Ddx21
0.21084	0.161165	0.906	0.938	1	Ifitm1
1.08988e-09	0.161982	0.829	0.866	1.92843e-05	Snf8
0.000603517	0.163131	0.579	0.612	1	Lmo4
2.53266e-09	0.164561	0.323	0.231	4.48128e-05	Hddc3
3.89708e-08	0.165198	0.989	0.992	0.000689549	Tpm3
1.22731e-07	0.167725	0.87	0.901	0.00217161	Vars
5.56184e-06	0.168043	0.854	0.857	0.0984112	Scaf11
2.96529e-05	0.16836	0.895	0.915	0.524678	Hspa4
3.48436e-06	0.171897	0.939	0.946	0.0616522	Supt16
5.46633e-05	0.173622	0.767	0.778	0.967213	Dhx9
2.52694e-07	0.173875	0.916	0.931	0.00447117	Acin1
6.61248e-05	0.178717	0.889	0.904	1	Dnmt1
4.97573e-09	0.181161	0.995	0.991	8.80405e-05	mt-Co3
3.65389e-10	0.18312	0.714	0.72	6.46519e-06	Rpl10-ps3
0.0919773	0.185881	0.569	0.614	1	H1fx
1.51284e-06	0.186803	0.804	0.857	0.0267683	Plgrkt
0.000751003	0.187538	0.743	0.756	1	Mndal
6.49957e-07	0.188185	0.979	0.973	0.0115003	mt-Nd1
1.73085e-13	0.18849	0.982	0.99	3.06257e-09	Snrpd3
0.000345331	0.190886	0.924	0.936	1	Cdv3
1.19536e-06	0.191511	0.89	0.926	0.0211508	Caprin1
0.0032195	0.194674	0.423	0.398	1	Serpina3g
1.41186e-09	0.194834	0.987	0.99	2.49815e-05	mt-Co2
2.45346e-07	0.196155	0.433	0.387	0.00434116	Afp
7.36939e-15	0.210326	0.924	0.933	1.30394e-10	Gadd45gip1
1.26875e-06	0.214764	0.941	0.914	0.0224492	Top2a
2.91398e-09	0.219882	0.976	0.97	5.15599e-05	mt-Nd2
1.04901e-11	0.225075	0.99	0.986	1.85611e-07	mt-Atp6
1.61903e-06	0.246686	0.611	0.617	0.0286471	Shisa5
1.3952e-17	0.26752	0.74	0.734	2.46866e-13	Wdr89
1.27978e-18	0.269356	0.683	0.611	2.26443e-14	Rnaset2a
2.74658e-20	0.276995	0.783	0.744	4.85979e-16	Rpl9-ps6
1.31327e-15	0.280667	1	0.979	2.32371e-11	Rpl29
2.03817e-41	0.453355	0.898	0.879	3.60634e-37	Hba-a2
1.29825e-58	0.463882	0.979	0.975	2.29712e-54	Gm8797
1.74468e-13	0.471152	0.671	0.583	3.08704e-09	Ltb
6.51036e-34	0.537712	0.921	0.902	1.15194e-29	Hba-a1
1.21716e-94	0.706482	0.993	0.997	2.15365e-90	Hbb-bs

## Sheet: DEG_KOvsWT_cluster_1
p_val	avg_log2FC	pct.1	pct.2	p_val_adj	Gene
1.13643e-61	-0.873006	0.923	0.948	2.0108e-57	Hist1h2ap
4.39747e-131	-0.776319	0.983	0.996	7.78089e-127	Stmn1
5.72602e-231	-0.76126	1	1	1.01316e-226	Gm10076
1.44542e-166	-0.511545	0.006	0.651	2.55752e-162	Gm15915
4.27985e-187	-0.480337	1	1	7.57278e-183	Rpl35
1.05158e-15	-0.406233	0.796	0.882	1.86067e-11	Hist1h2ae
1.03932e-69	-0.393852	0.93	0.991	1.83897e-65	Polr2l
9.08575e-194	-0.393222	1	1	1.60763e-189	Rps29
1.41565e-136	-0.34882	1	1	2.50486e-132	Rps28
1.07762e-130	-0.3411	1	1	1.90674e-126	Rpl38
1.93052e-134	-0.326253	1	1	3.41587e-130	Rps27
2.31856e-13	-0.32611	0.719	0.842	4.10245e-09	AI506816
3.08131e-14	-0.305902	0.718	0.994	5.45207e-10	Xist
1.52196e-52	-0.295952	1	1	2.69296e-48	Srsf2
4.19873e-41	-0.295444	0.986	0.994	7.42923e-37	Hmgn2
8.44141e-131	-0.289934	1	1	1.49362e-126	Rps21
5.79547e-53	-0.279565	0.997	0.997	1.02545e-48	Erh
3.2816e-44	-0.273657	0.994	1	5.80647e-40	Atp5k
1.99484e-33	-0.265643	0.991	0.996	3.52968e-29	Eif3j1
1.25664e-36	-0.262842	0.766	0.959	2.22351e-32	Hmga1
1.69585e-42	-0.262277	0.998	0.999	3.00063e-38	Ubb
2.49631e-66	-0.262072	1	1	4.41698e-62	Snrpf
2.3416e-106	-0.244736	1	1	4.14322e-102	Rpl37
5.57608e-86	-0.238018	1	1	9.86632e-82	Rpl36
2.92522e-34	-0.236397	0.994	0.999	5.17588e-30	Atp5md
4.13343e-82	-0.235213	1	1	7.31369e-78	Rpl39
6.75648e-35	-0.2281	0.999	0.997	1.19549e-30	Ndufb1-ps
8.1313e-85	-0.227738	1	1	1.43875e-80	Rpl37a
1.61315e-20	-0.227304	0.935	0.978	2.8543e-16	Hectd1
1.22063e-25	-0.223998	0.877	0.97	2.15978e-21	Hdac1
3.66771e-41	-0.216983	0.405	0.794	6.48964e-37	Dynlt1f
6.41903e-28	-0.216937	0.994	0.997	1.13578e-23	Romo1
2.20458e-29	-0.208155	0.58	0.867	3.90078e-25	Gstp1
1.44085e-32	-0.207592	0.999	0.997	2.54944e-28	Tomm7
2.74798e-24	-0.201652	0.826	0.954	4.86227e-20	Thg1l
6.22136e-26	-0.197982	0.997	0.997	1.10081e-21	Tomm6
6.59068e-23	-0.19374	0.99	0.993	1.16615e-18	Sap18
2.16288e-17	-0.189067	0.454	0.678	3.827e-13	Hist1h4h
2.56863e-20	-0.185912	0.995	0.999	4.54494e-16	Atox1
9.03328e-59	-0.183236	1	1	1.59835e-54	Rpl10
2.64107e-15	-0.182254	0.995	1	4.67312e-11	Gm47283
9.52487e-22	-0.181169	1	0.997	1.68533e-17	Cox17
4.43607e-20	-0.180884	0.897	0.973	7.84919e-16	Ciapin1
6.16211e-21	-0.175075	1	0.997	1.09032e-16	Sec61g
2.00694e-18	-0.174082	0.997	0.999	3.55109e-14	Ndufa12
1.35072e-15	-0.168592	0.834	0.956	2.38996e-11	1190007I07Rik
0.00011154	-0.168589	0.716	0.8	1	Hist2h2ac
3.21254e-37	-0.167311	1	1	5.68426e-33	Cox7c
2.72065e-10	-0.165521	0.983	0.993	4.81392e-06	Eno1
6.25765e-16	-0.162396	0.945	0.994	1.10723e-11	Adrm1
6.57259e-11	-0.161923	1	1	1.16295e-06	Hspa8
1.01994e-08	-0.160672	0.982	0.996	0.000180468	Snhg3
4.43232e-15	-0.15832	0.957	0.993	7.84254e-11	Cops9
1.94683e-14	-0.156674	0.945	0.99	3.44471e-10	Ndufa3
1.81134e-25	-0.152822	0.227	0.493	3.20499e-21	Hist1h2ad
5.07188e-14	-0.151495	0.99	0.996	8.97418e-10	Bola2
3.4218e-12	-0.148811	0.96	0.99	6.05453e-08	Tnfaip2
2.16133e-14	-0.145923	0.615	0.83	3.82426e-10	Aunip
6.10715e-12	-0.144547	0.937	0.988	1.0806e-07	Snhg8
2.79316e-18	-0.141824	0.717	0.923	4.94222e-14	Pnpo
1e-05	-0.139298	0.831	0.917	0.17694	mt-Nd4l
4.07774e-13	-0.137004	0.798	0.939	7.21516e-09	Ramac
2.35553e-13	-0.135508	0.964	0.987	4.16787e-09	Slirp
8.74791e-10	-0.134403	0.959	0.99	1.54786e-05	Eif2s3x
2.93234e-14	-0.134335	0.837	0.963	5.18848e-10	Mettl23
0.685041	-0.131794	0.822	0.891	1	Tmsb4x
1.15882e-16	-0.130488	0.998	1	2.05042e-12	Atp5e
7.62687e-18	-0.128705	0.999	1	1.3495e-13	Uqcrq
4.08678e-30	-0.128683	1	1	7.23115e-26	Rps26
5.36934e-09	-0.126109	0.902	0.962	9.50051e-05	Tspo2
7.63682e-08	-0.124877	0.974	0.991	0.00135126	Tuba4a
2.25521e-09	-0.123493	0.994	0.993	3.99037e-05	Mrpl42
6.16577e-10	-0.123048	0.959	0.978	1.09097e-05	Lars
2.37548e-10	-0.122934	0.979	0.991	4.20317e-06	Ahsa1
1.49653e-10	-0.121919	0.999	0.997	2.64796e-06	Mrpl52
2.20945e-09	-0.121528	0.997	0.999	3.9094e-05	Tomm22
2.27785e-05	-0.119025	0.879	0.939	0.403042	AI662270
5.13015e-30	-0.118651	0.212	0.528	9.07729e-26	Dynlt1a
1.08054e-09	-0.115676	0.651	0.839	1.9119e-05	Tdg
3.123e-14	-0.113653	1	1	5.52584e-10	Hmgb2
4.81222e-10	-0.113615	0.819	0.95	8.51475e-06	Frg1
4.19482e-10	-0.112832	0.989	0.994	7.42231e-06	Rbis
9.76057e-25	-0.112265	1	1	1.72703e-20	Rpl26
6.67978e-62	-0.111981	0.002	0.283	1.18192e-57	Nfkbia
5.48768e-05	-0.111833	0.719	0.809	0.970989	Hist1h4d
1.63187e-07	-0.108326	0.892	0.962	0.00288743	Smim4
6.13024e-10	-0.108323	0.999	0.999	1.08469e-05	Nudc
7.02802e-23	-0.107616	1	1	1.24354e-18	Rpl31
0.0166361	-0.10681	0.799	0.854	1	Hist1h1a
1.38131e-08	-0.106426	0.991	0.997	0.000244408	Ndufa7
6.5509e-08	-0.106388	0.747	0.899	0.00115912	Rbfa
1.13086e-09	-0.105576	0.725	0.913	2.00095e-05	Pet100
4.89211e-21	-0.104973	1	1	8.6561e-17	Rpl36a
0.00049628	0.100252	0.832	0.854	1	Slc38a2
2.13918e-05	0.100693	0.967	0.981	0.378507	Syce2
0.00372621	0.102075	1	0.999	1	mt-Nd4
0.000901339	0.103719	0.832	0.868	1	Snhg12
3.05053e-05	0.104325	0.975	0.987	0.539761	Arpc4
0.000239657	0.105137	0.897	0.938	1	Rbm38
2.44211e-05	0.105768	0.999	0.997	0.432107	Txnl4a
5.33349e-06	0.106213	0.954	0.969	0.0943708	Mcm2
1.39123e-07	0.108686	0.991	0.996	0.00246165	Hypk
0.00016366	0.109001	0.98	0.982	1	Scaf11
2.47424e-05	0.109192	0.861	0.905	0.437792	Igf2bp1
0.0017212	0.109218	0.946	0.972	1	H2afx
3.25108e-06	0.112056	0.986	0.991	0.0575247	Dbi
7.31895e-05	0.113291	0.663	0.675	1	Sptb
2.90514e-05	0.114825	0.948	0.972	0.514035	Ssbp4
9.08532e-06	0.115014	0.982	0.987	0.160756	1810037I17Rik
0.000483238	0.118313	0.967	0.967	1	Ccnd3
3.42948e-12	0.118507	0.308	0.185	6.06812e-08	Gm12166
0.000131765	0.118895	1	1	1	Gm42418
1.68015e-05	0.120966	1	1	0.297285	mt-Cytb
4.10207e-12	0.125109	0.377	0.251	7.2582e-08	Hddc3
1.89273e-09	0.127407	0.752	0.757	3.34901e-05	Lrmp
3.72416e-08	0.127433	0.79	0.833	0.000658952	Rps27rt
3.33949e-08	0.129648	0.954	0.966	0.00059089	Pnp
1.47017e-09	0.130118	0.612	0.589	2.60131e-05	Tomm34
2.38448e-12	0.132005	0.998	0.999	4.2191e-08	Rab5if
3.56666e-13	0.132827	1	0.999	6.31085e-09	Snrpd3
0.0283093	0.132879	0.626	0.666	1	Hist1h2ab
6.70394e-08	0.133645	0.988	0.987	0.0011862	Hnrnpr
1.44362e-07	0.134055	0.852	0.893	0.00255433	Tuba1c
1.05498e-31	0.136813	0.183	0	1.86669e-27	Ddx3y
4.60844e-05	0.138161	0.631	0.648	0.815418	Fam210b
0.221148	0.140341	0.454	0.476	1	Car1
2.04138e-12	0.140761	0.576	0.55	3.61202e-08	Nutf2-ps1
1.40423e-11	0.141595	0.251	0.13	2.48464e-07	Gm17494
3.30231e-08	0.143167	0.988	0.988	0.000584311	Parp1
0.000719068	0.144087	1	0.997	1	mt-Nd2
2.78596e-09	0.147696	0.993	0.993	4.92947e-05	Mrpl17
3.29349e-08	0.149302	0.976	0.985	0.000582751	Mak16
7.88383e-13	0.152594	0.468	0.348	1.39497e-08	Alb
1.53611e-11	0.153352	0.836	0.84	2.718e-07	Dhrs4
0.000155443	0.153578	1	0.999	1	mt-Nd1
3.98392e-06	0.156404	1	0.999	0.0704915	mt-Co2
1.4102e-10	0.15769	0.992	0.999	2.49522e-06	Cdk2ap1
1.39981e-20	0.158428	1	1	2.47682e-16	Tuba1b
8.17921e-15	0.170133	0.614	0.572	1.44723e-10	Rnaset2a
2.64325e-15	0.179593	0.529	0.413	4.67697e-11	Afp
1.08054e-08	0.184023	0.656	0.66	0.000191191	Gm11361
0.00114436	0.187335	0.998	0.999	1	Hba-a1
1.6732e-18	0.197682	0.891	0.917	2.96055e-14	Rpl10-ps3
2.79755e-09	0.197983	1	1	4.94998e-05	mt-Co3
3.45184e-09	0.20623	1	1	6.10768e-05	mt-Atp6
4.30694e-08	0.210442	0.826	0.842	0.000762069	Ly6e
3.8729e-22	0.212818	0.903	0.911	6.85271e-18	Wdr89
1.02411e-43	0.215315	0.251	0.001	1.81206e-39	Eif2s3y
7.77976e-23	0.228506	0.893	0.859	1.37655e-18	Tmem14c
4.26677e-26	0.232504	0.994	0.994	7.54963e-22	Gadd45gip1
2.22788e-09	0.233265	0.684	0.645	3.94201e-05	Gypa
1.44296e-29	0.24389	0.885	0.873	2.55318e-25	Rpl9-ps6
1.55931e-09	0.310451	0.992	0.985	2.75904e-05	Hba-a2
7.42385e-56	0.375754	0.988	0.973	1.31358e-51	Gm8797
2.41296e-43	0.546695	1	0.985	4.26949e-39	Rpl29
9.46524e-39	0.726006	1	0.999	1.67478e-34	Hbb-bs

## Sheet: DEG_KOvsWT_cluster_2
p_val	avg_log2FC	pct.1	pct.2	p_val_adj	Gene
2.26264e-23	0.606598	1	0.945	4.00351e-19	Rpl29
1.88137e-18	0.451689	0.937	0.935	3.3289e-14	Fam210b
1.32913e-05	0.384185	1	1	0.235176	Hbb-bs
1.63795e-17	0.343876	0.954	0.913	2.8982e-13	Gm8797
7.58864e-13	0.329898	0.954	0.942	1.34273e-08	Tmem14c
3.09956e-16	0.255342	0.212	0	5.48437e-12	Eif2s3y
7.85568e-08	0.235701	0.746	0.731	0.00138998	Rpl9-ps6
1.10245e-05	0.232676	0.869	0.88	0.195068	Parp1
2.62934e-07	0.220879	0.475	0.338	0.00465236	Afp
0.706043	0.217327	0.112	0.105	1	Hbb-bh1
2.52635e-05	0.211784	0.691	0.669	0.447012	Vangl1
7.67679e-06	0.201915	0.989	0.978	0.135833	1810037I17Rik
8.27196e-06	0.200176	0.761	0.782	0.146364	Rpl10-ps3
2.26796e-05	0.196368	0.777	0.785	0.401293	Wdr89
8.76044e-06	0.193588	0.972	0.978	0.155007	Gadd45gip1
0.0143013	0.191713	0.578	0.567	1	Ly6e
0.0417072	0.188395	0.497	0.484	1	H1f0
0.000155107	0.186916	0.593	0.531	1	Lrmp
0.00375796	0.184836	0.639	0.615	1	Eif4ebp1
0.000724018	0.180301	0.801	0.844	1	Mak16
2.45755e-05	0.176676	0.897	0.945	0.434839	Pnp
0.000878585	0.171974	0.565	0.524	1	Gm11361
1.34205e-05	0.167898	0.403	0.305	0.237463	Nutf2-ps1
0.000105269	0.164632	0.987	0.996	1	Hnrnpa0
0.0816093	0.162476	0.551	0.571	1	C1qtnf12
0.0012374	0.158001	0.917	0.949	1	Mrpl17
9.50167e-09	0.153202	1	1	0.000168123	Tuba1b
0.00977576	0.152032	0.832	0.876	1	Snx5
0.0218767	0.149276	0.807	0.815	1	Srm
0.00644424	0.147709	0.709	0.727	1	Dhrs4
0.0111348	0.144934	0.904	0.916	1	Hspa9
0.000763777	0.144694	0.917	0.956	1	Csnk2b
0.000559304	0.144542	0.641	0.622	1	Rps27rt
9.46238e-05	0.142089	0.387	0.298	1	Alb
2.6158e-05	0.140467	1	1	0.46284	Hsp90aa1
0.229666	0.139013	0.381	0.364	1	Car1
0.251552	0.136666	0.641	0.658	1	Hist1h2ab
0.0183247	0.135857	1	1	1	mt-Co3
0.0186742	0.13478	0.527	0.531	1	Slc38a1
0.00485542	0.133375	0.974	0.989	1	Tpi1
0.0735416	0.133119	1	0.996	1	mt-Atp6
0.0336073	0.132505	1	0.996	1	mt-Co2
1.10612e-07	0.131903	0.162	0.036	0.00195717	Gm35082
0.0540738	0.131881	1	0.985	1	mt-Nd2
9.53549e-05	0.131673	0.989	0.993	1	Snrpd3
0.00994623	0.129967	0.683	0.735	1	Kdm1a
0.000439844	0.129919	0.379	0.298	1	Rnaset2a
0.00346948	0.125984	0.37	0.335	1	Snhg9
0.0268541	0.125334	0.711	0.742	1	Mthfd1
0.397149	0.124906	1	1	1	Hba-a2
0.00710669	0.124468	0.965	0.975	1	Abcf1
0.00269521	0.123831	0.928	0.956	1	Mrpl13
0.019055	0.122974	0.947	0.978	1	Tomm5
0.0190699	0.12237	0.93	0.942	1	Dbi
0.0273349	0.121453	0.84	0.876	1	Ppat
0.0924134	0.119443	1	1	1	Gm42418
0.00511096	0.118128	0.204	0.138	1	Pf4
0.0173162	0.1181	0.991	0.996	1	Gypa
0.0814516	0.117991	0.648	0.662	1	Tmsb4x
0.033153	0.117562	0.687	0.72	1	Zfand5
0.0456827	0.116434	0.56	0.596	1	Kmt5c
0.0077175	0.11642	0.584	0.6	1	Mrpl1
0.0232887	0.116244	0.954	0.964	1	Txnl4a
0.013899	0.115899	0.361	0.309	1	Rhobtb3
0.114518	0.115388	0.689	0.742	1	Npm3
0.0580122	0.115264	0.851	0.876	1	Wdr18
0.0540744	0.114905	0.816	0.855	1	Znrd2
0.276993	0.11464	1	1	1	Hba-a1
0.0037529	0.114199	0.926	0.931	1	Hars
0.00545583	0.113564	0.801	0.84	1	Dcps
0.0656952	0.113214	0.554	0.593	1	Rbm26
0.0342909	0.11297	0.985	0.985	1	Rbm8a
0.0627813	0.111053	1	0.993	1	mt-Cytb
0.00964328	0.110886	0.912	0.945	1	Cdk2ap1
0.0182899	0.110408	0.943	0.956	1	G3bp1
0.0158699	0.110333	0.972	0.971	1	Cetn3
0.0312176	0.110228	0.91	0.945	1	Hnrnpr
0.0673244	0.11021	0.761	0.753	1	Xpo1
0.0278034	0.109815	0.427	0.415	1	Lmo4
0.0206201	0.108428	0.501	0.505	1	Slc25a17
0.0753608	0.108163	0.919	0.938	1	Tomm40
0.0330417	0.107891	0.624	0.676	1	Timm22
0.0906393	0.107814	0.832	0.855	1	Tuba1c
0.0738063	0.107415	0.678	0.745	1	Gps1
0.0458075	0.107413	0.923	0.938	1	Acin1
0.0906474	0.107017	0.891	0.931	1	Hspa4
0.185839	0.106812	0.663	0.735	1	Frrs1
0.0795672	0.106545	0.643	0.687	1	Polr2b
0.000479637	0.106544	0.212	0.12	1	Gm12166
0.0483257	0.106413	0.764	0.807	1	Scoc
0.0694598	0.106073	0.646	0.716	1	Lap3
0.0763084	0.105834	0.858	0.876	1	Txnrd1
0.0352021	0.105176	0.958	0.978	1	Hmgn1
0.0105464	0.104698	0.908	0.945	1	Syce2
0.0777917	0.104354	0.591	0.622	1	Apobec3
0.0450771	0.104194	0.947	0.967	1	U2surp
0.0390406	0.103196	0.987	0.985	1	Smc3
0.20063	0.102676	0.617	0.687	1	Crnkl1
0.00751353	0.102292	0.676	0.629	1	Cenpv
0.242827	0.102284	0.832	0.905	1	Mphosph10
0.0321728	0.102258	0.987	1	1	Gstm5
0.0976778	0.101895	0.742	0.807	1	1300002E11Rik
0.0317646	0.101727	0.796	0.804	1	Hnrnpul2
0.0876789	0.101691	0.834	0.92	1	Sf3b3
0.0908919	0.101551	0.757	0.807	1	Nop14
0.0250627	0.100733	0.976	0.989	1	Sf3b5
0.102169	0.100339	0.501	0.545	1	Desi1
0.0323413	0.100002	0.836	0.858	1	Copb2
0.0118684	-0.100625	0.915	0.96	1	Eno1
0.000395593	-0.100654	0.368	0.538	1	Tdg
0.00117978	-0.100949	0.849	0.931	1	Wdr83os
0.0716089	-0.101259	0.86	0.905	1	mt-Nd5
0.00242551	-0.102033	0.969	1	1	Hpf1
5.29625e-05	-0.102223	1	1	0.937118	Uqcrq
0.0234979	-0.102285	0.823	0.927	1	Srrt
0.00149164	-0.102304	0.882	0.938	1	Ddost
0.000227552	-0.102893	1	1	1	Sem1
0.000647401	-0.102939	0.735	0.88	1	Steap3
0.0024523	-0.103288	0.481	0.633	1	Crip1
1.8107e-05	-0.103329	1	1	0.320385	Gpx1
0.00128543	-0.104826	0.858	0.953	1	Tspo2
4.42287e-05	-0.105369	0.998	1	0.782582	Uqcr10
1.59492e-06	-0.106019	0.204	0.393	0.0282205	Gm45890
0.00306864	-0.106131	0.849	0.96	1	Etfa
0.00161881	-0.106472	0.665	0.84	1	Atp2b4
4.2939e-07	-0.106617	1	1	0.00759763	Rps2
0.0036755	-0.106638	0.79	0.902	1	Topbp1
3.73868e-06	-0.108207	0.269	0.476	0.0661522	Ackr1
0.0408383	-0.1092	0.998	1	1	Cd24a
8.53811e-08	-0.109244	1	1	0.00151073	Hmgb2
0.00475142	-0.109504	0.374	0.527	1	Tac2
0.292531	-0.109514	0.733	0.778	1	Hist2h2ac
1.559e-06	-0.109618	1	1	0.027585	Prdx2
0.0145151	-0.109676	0.772	0.865	1	Pfkl
0.00175265	-0.110444	0.821	0.924	1	Mrpl2
0.00745354	-0.110458	0.886	0.942	1	Snhg3
0.00074333	-0.111086	0.648	0.84	1	Med30
5.62779e-05	-0.111256	0.996	0.996	0.995781	Uqcr11
0.000448471	-0.111843	0.829	0.945	1	Ahsa1
0.173596	-0.112241	0.862	0.913	1	Hist1h1e
0.000822398	-0.112269	0.794	0.945	1	Gins2
1.31954e-07	-0.112752	0.166	0.349	0.0023348	Hbq1b
0.00667921	-0.113608	0.746	0.895	1	Pdia6
0.00137706	-0.113857	0.967	0.996	1	Alyref
0.000687551	-0.113868	0.972	0.989	1	Ndufa12
0.00547499	-0.114711	0.729	0.898	1	Adam10
0.000291615	-0.114724	0.341	0.513	1	Hist1h3f
1.24239e-05	-0.116131	0.383	0.615	0.219828	Brd9
0.00233158	-0.116136	0.989	1	1	Rgcc
3.43036e-09	-0.116483	0.149	0.353	6.06968e-05	Hist1h4a
1.18569e-07	-0.11783	0.258	0.48	0.00209795	Dynlt1f
0.00140887	-0.118642	0.608	0.771	1	Cd82
5.27554e-07	-0.11896	0.293	0.52	0.00933454	Scarb1
0.000163706	-0.119045	0.985	0.993	1	Ciao2a
0.00133628	-0.119327	0.829	0.913	1	Atp6v1e1
0.122157	-0.120301	0.729	0.811	1	Hist1h1c
0.00293748	-0.120748	0.972	0.982	1	Mrpl52
0.000107117	-0.121406	0.217	0.353	1	Hist2h2aa1
1.69838e-05	-0.121562	0.744	0.92	0.300512	Anapc13
0.0357422	-0.122711	0.996	0.993	1	Tfrc
9.47983e-08	-0.122849	0.998	1	0.00167736	Snrpg
0.0131822	-0.123074	0.53	0.655	1	Hist2h2bb
2.29159e-05	-0.123499	0.319	0.513	0.405473	Them6
3.24548e-06	-0.123981	0.998	1	0.0574255	Atp5j2
0.00548148	-0.124757	0.764	0.884	1	Rpn1
1.20152e-11	-0.126795	0.186	0.444	2.12597e-07	Emilin2
0.000543669	-0.12687	0.667	0.815	1	Plk1
6.13497e-12	-0.128972	1	1	1.08552e-07	Rpl6
0.000144064	-0.130347	0.965	0.993	1	Srp19
1.04267e-05	-0.130425	0.996	1	0.18449	Ndufa2
3.8788e-05	-0.13354	0.617	0.84	0.686315	Frg1
0.000424433	-0.134176	0.921	0.975	1	Tprgl
0.00170395	-0.136621	0.991	1	1	Hemgn
0.0054843	-0.137393	1	1	1	Hspa8
0.0001221	-0.139597	0.803	0.92	1	Churc1
1.54644e-05	-0.140296	0.816	0.942	0.273627	Adrm1
1.79706e-14	-0.140616	1	1	3.17971e-10	Rpl34
0.000616419	-0.141068	0.792	0.895	1	Fam117a
3.18894e-05	-0.142047	0.952	0.989	0.564251	Rbis
0.000150586	-0.142766	0.958	0.989	1	Romo1
1.01356e-09	-0.143723	0.361	0.651	1.79339e-05	Gstp1
9.63251e-05	-0.145059	0.952	0.989	1	Eif3j1
1.52449e-05	-0.14673	0.985	0.996	0.269743	Tmem258
3.27243e-11	-0.148716	1	1	5.79024e-07	Rpl31
1.34671e-12	-0.149118	1	1	2.38287e-08	Rpl26
0.00629595	-0.149854	0.713	0.811	1	AI662270
1.38548e-06	-0.150431	0.497	0.749	0.0245148	Ift140
1.37608e-05	-0.151249	0.867	0.982	0.243483	Snhg8
1.08209e-05	-0.152743	0.667	0.815	0.191466	Mettl23
0.039515	-0.152948	0.687	0.753	1	Hist1h1d
9.00035e-08	-0.155372	0.481	0.72	0.00159252	Prnp
0.0159993	-0.15583	0.698	0.785	1	Hist1h4d
0.00423213	-0.157696	0.65	0.742	1	mt-Nd4l
4.35473e-08	-0.158278	0.51	0.764	0.000770526	Yipf4
3.05222e-06	-0.15833	0.989	0.993	0.054006	Ndufc1
0.00176034	-0.159087	0.976	0.996	1	Slc25a37
5.19438e-06	-0.160955	0.613	0.807	0.0919093	Dhrs11
1.79406e-15	-0.161806	0.127	0.396	3.17441e-11	Dynlt1a
0.000160828	-0.162978	0.871	0.956	1	1810058I24Rik
2.95699e-06	-0.162982	0.974	0.993	0.052321	Atox1
1.90033e-17	-0.168024	1	1	3.36245e-13	Rps26
6.99309e-05	-0.169392	0.906	0.978	1	Lbr
8.89663e-10	-0.173668	0.374	0.669	1.57417e-05	1190007I07Rik
2.43208e-08	-0.176909	0.392	0.625	0.000430333	Smim5
3.79512e-07	-0.184814	0.912	1	0.00671508	Bola2
1.53676e-13	-0.185978	1	1	2.71914e-09	Cox7c
1.72278e-09	-0.187194	0.989	0.996	3.04829e-05	Cox17
2.66547e-12	-0.196493	0.998	1	4.71628e-08	Atp5e
5.32276e-12	-0.198658	0.998	0.996	9.4181e-08	Sec61g
1.8019e-06	-0.20914	0.764	0.898	0.0318827	Hdac1
2.61058e-10	-0.211083	0.989	1	4.61916e-06	Atp5md
2.61638e-27	-0.211346	1	1	4.62942e-23	Rpl10
5.56486e-10	-0.21472	0.978	0.996	9.84646e-06	Tomm6
8.10955e-12	-0.218085	0.989	1	1.4349e-07	Tomm7
2.47506e-07	-0.221758	0.978	0.996	0.00437936	Gm47283
2.76087e-10	-0.22176	0.978	1	4.88509e-06	Ubb
1.07434e-25	-0.223468	1	1	1.90093e-21	Rpl37a
4.59224e-21	-0.228747	0.16	0.502	8.12551e-17	Rps6ka1
9.05508e-11	-0.238714	0.945	1	1.60221e-06	Sap18
0.000164064	-0.241695	1	1	1	Hbb-bt
0.0611584	-0.24358	0.893	0.927	1	Hist1h1b
4.87285e-16	-0.258177	0.996	0.996	8.62203e-12	Snrpf
2.05463e-12	-0.263074	0.891	0.964	3.63547e-08	Ndufa3
8.24079e-40	-0.272391	1	1	1.45813e-35	Rpl37
1.64227e-14	-0.274884	0.987	0.996	2.90583e-10	Srsf2
3.41305e-15	-0.275532	0.989	0.996	6.03904e-11	Ndufb1-ps
1.95304e-18	-0.282245	0.63	0.982	3.4557e-14	Pnpo
1.83988e-13	-0.291496	0.928	0.996	3.25549e-09	Hmgn2
4.9836e-20	-0.292967	0.985	1	8.81798e-16	Atp5k
8.70724e-10	-0.294997	0.256	0.462	1.54066e-05	AI506816
2.46156e-15	-0.296713	0.947	0.996	4.35549e-11	Erh
7.14057e-43	-0.299267	1	1	1.26345e-38	Rpl39
1.40045e-42	-0.301333	1	1	2.47795e-38	Rpl36
3.20785e-13	-0.3044	0.276	0.545	5.67597e-09	Hist1h2ad
3.82631e-09	-0.307645	0.438	0.651	6.77027e-05	Hist1h4h
1.07002e-40	-0.326408	1	1	1.8933e-36	Rps28
4.5797e-46	-0.328032	1	1	8.10331e-42	Rps21
3.68579e-46	-0.34762	1	1	6.52163e-42	Rps27
3.87511e-51	-0.351641	1	1	6.85663e-47	Rpl38
1.10911e-09	-0.362966	0.72	0.993	1.96246e-05	Xist
3.46558e-20	-0.380715	0.796	0.949	6.132e-16	Polr2l
8.7768e-05	-0.386659	0.761	0.811	1	Hist1h2ae
1.04114e-19	-0.39697	0.95	1	1.8422e-15	Tuba4a
4.372e-82	-0.424	1	1	7.73581e-78	Rps29
2.8473e-76	-0.479574	1	1	5.03801e-72	Rpl35
1.52441e-53	-0.760098	0.969	1	2.69729e-49	Stmn1
6.04938e-106	-0.84253	1	1	1.07038e-101	Gm10076
2.86731e-23	-0.961532	0.856	0.935	5.07341e-19	Hist1h2ap

## Sheet: DEG_KOvsWT_cluster_3
p_val	avg_log2FC	pct.1	pct.2	p_val_adj	Gene
2.69937e-32	0.835676	0.998	0.821	4.77627e-28	Rpl29
2.41548e-42	0.669807	0.983	0.958	4.27395e-38	Fam210b
1.56468e-05	0.425538	0.892	0.815	0.276854	Fabp5
1.03793e-13	0.373803	0.951	0.863	1.83652e-09	Tmem14c
6.67895e-14	0.360475	0.678	0.518	1.18177e-09	Vangl1
2.91777e-05	0.332062	0.823	0.76	0.516271	Hspe1
1.81531e-07	0.317755	0.971	0.911	0.00321201	mt-Nd2
8.75413e-10	0.315172	0.971	0.911	1.54896e-05	1810037I17Rik
4.70997e-11	0.314589	0.867	0.786	8.33381e-07	Gm8797
0.00212953	0.313228	0.233	0.153	1	Krt15
6.89786e-09	0.304442	0.998	0.994	0.000122051	mt-Atp6
4.76762e-07	0.296356	0.894	0.843	0.00843583	Gadd45gip1
5.88324e-06	0.289101	0.346	0.217	0.104098	Ly6e
6.62346e-07	0.278371	0.975	0.952	0.0117195	Slc25a5
2.55853e-09	0.270905	0.993	0.997	4.52707e-05	mt-Co2
2.51311e-06	0.270748	0.671	0.607	0.0444669	G3bp1
1.49367e-08	0.265137	0.607	0.476	0.000264289	Wdr89
3.86881e-05	0.265124	0.983	0.974	0.684547	Hsp90ab1
3.60582e-06	0.249806	0.87	0.875	0.0638014	Slc29a1
0.000550024	0.248483	0.533	0.409	1	Gm10260
2.0935e-05	0.246833	0.506	0.422	0.370424	Rpl10-ps3
0.000143525	0.243587	0.975	0.962	1	Eef1g
0.00112403	0.242683	0.678	0.661	1	Ldha
8.60955e-06	0.24231	0.769	0.719	0.152337	Pnp
0.000617526	0.239969	0.975	0.942	1	Lgals1
1.67801e-07	0.236748	1	0.997	0.00296907	mt-Co3
5.00746e-07	0.235182	0.988	0.994	0.00886019	Srsf3
8.64868e-07	0.233684	0.985	0.981	0.015303	Ndufb10
6.78303e-05	0.233574	1	0.997	1	Rpl18
9.38775e-05	0.230247	0.749	0.7	1	Tomm20
0.000202001	0.229749	0.897	0.856	1	Ybx1
8.1798e-05	0.229031	0.715	0.655	1	Nhp2
9.89127e-06	0.228623	0.784	0.725	0.175016	Rcc2
1.50185e-05	0.225663	1	0.997	0.265737	Rpl13a
6.97273e-05	0.223461	0.887	0.85	1	Snrpd3
4.1889e-07	0.22343	0.455	0.284	0.00741185	Gm16867
0.000106005	0.222871	0.998	0.997	1	Rpl14
1.55985e-06	0.217389	0.445	0.307	0.0276	Afp
6.3462e-05	0.216611	0.717	0.661	1	Mrpl13
8.63147e-05	0.216363	0.975	0.971	1	Eif4a1
0.00276424	0.216223	0.7	0.629	1	Hspd1
3.85701e-05	0.215637	0.998	0.99	0.682459	Rpl4
0.00147299	0.215237	0.757	0.716	1	Nop56
0.000160492	0.213913	0.526	0.473	1	Rtf2
3.41725e-05	0.213797	0.995	0.99	0.604647	Hsp90aa1
1.94603e-07	0.213673	0.334	0.185	0.00344331	Gm11361
2.73461e-05	0.212914	0.985	0.978	0.483862	mt-Nd4
6.87511e-05	0.212071	0.971	0.971	1	Rbx1
0.000174321	0.211754	0.791	0.744	1	Mif
0.00117741	0.211071	0.762	0.776	1	Clic1
0.000151243	0.210031	0.867	0.824	1	Cacybp
2.15487e-05	0.209437	0.985	0.962	0.381284	Snrpd2
5.46694e-07	0.207317	0.41	0.272	0.0096732	Alb
4.89889e-05	0.206559	1	1	0.86681	Rps14
0.000213046	0.205765	0.479	0.431	1	Rpl9-ps6
1.07823e-07	0.204534	0.995	0.997	0.00190783	Tuba1b
0.000334983	0.203418	0.968	0.955	1	Ranbp1
0.000233594	0.203371	1	1	1	Rps11
0.000189992	0.203093	0.823	0.754	1	Tpi1
0.000242601	0.200108	0.791	0.776	1	Rtraf
7.13686e-05	0.199624	0.99	0.968	1	mt-Nd1
0.00289232	0.199417	0.889	0.834	1	Dut
0.000390636	0.198931	0.907	0.911	1	Tecr
7.39058e-05	0.198308	1	1	1	Chchd2
0.000300837	0.197769	0.806	0.764	1	Txn2
0.00176807	0.196961	0.968	0.958	1	Npm1
0.000534717	0.19538	1	0.99	1	Gapdh
3.73789e-05	0.194348	0.995	0.997	0.661382	mt-Cytb
3.17773e-05	0.193687	1	1	0.562267	Rpl8
0.000384383	0.190692	0.799	0.754	1	Mcm4
0.00441647	0.190551	0.816	0.796	1	Phb2
0.000465953	0.190245	1	1	1	Rpl11
0.000852766	0.188726	0.86	0.815	1	Pomp
0.000459409	0.188583	0.907	0.856	1	Cited4
0.00114092	0.188235	0.72	0.681	1	Selenoh
0.000138206	0.187793	1	1	1	Rpl7a
0.000134479	0.187021	0.496	0.415	1	Mphosph10
0.00114269	0.186898	0.73	0.725	1	Magoh
0.0368121	0.186171	0.516	0.495	1	Hmgn1
0.000425373	0.18599	1	1	1	Rpl27a
0.000245155	0.184796	0.961	0.955	1	Rfesd
0.000297098	0.184179	0.816	0.744	1	Mrpl54
0.000522375	0.18387	0.924	0.895	1	Rab5if
0.000284518	0.181702	1	1	1	Rpl27
0.000759053	0.180901	1	1	1	Rpl9
5.03334e-05	0.180842	1	1	0.890599	Rpl7
9.0321e-13	0.180703	0.15	0	1.59814e-08	Eif2s3y
0.00377618	0.180335	0.951	0.904	1	Nme1
0.000218352	0.180044	0.993	0.981	1	Atp5g1
0.000737454	0.179608	1	0.997	1	Rps13
0.00149853	0.17912	0.914	0.891	1	Cyc1
0.0006469	0.178857	0.683	0.629	1	Eif3b
0.000570648	0.178172	0.658	0.617	1	Scoc
0.00698157	0.177515	0.737	0.76	1	Nop10
0.000484733	0.177136	0.941	0.911	1	Mcm7
0.00102623	0.176488	0.747	0.693	1	Chchd1
0.00382332	0.175724	0.644	0.607	1	C1qbp
0.00210618	0.17557	0.953	0.927	1	Mrpl14
0.00151816	0.175476	0.914	0.923	1	Psmb6
0.00290196	0.175465	0.951	0.933	1	Cct5
0.00136161	0.175233	1	0.994	1	Rack1
0.00100331	0.174784	1	0.994	1	Rpl15
0.00549975	0.174617	0.651	0.578	1	Cdk4
0.000409413	0.17461	1	1	1	Rps3
0.000199972	0.174081	0.924	0.904	1	Ndufs7
0.00367873	0.173553	0.889	0.888	1	Sf3b5
0.000923509	0.173337	0.921	0.933	1	Ddx39
0.000528828	0.172545	0.867	0.85	1	Dtymk
0.000731228	0.171599	0.671	0.607	1	Ppid
0.000587181	0.17159	0.767	0.767	1	Stoml2
0.00961546	0.171156	0.865	0.879	1	U2af1
0.00238134	0.171156	1	0.997	1	Btf3
0.00512147	0.170939	0.926	0.911	1	Psmb3
0.000698578	0.169523	0.975	0.958	1	D8Ertd738e
0.0118613	0.169253	0.69	0.661	1	Pgls
0.00123965	0.169228	1	1	1	Rps10
0.0121322	0.167986	0.875	0.821	1	Siva1
0.00294204	0.166983	0.794	0.754	1	Cops5
0.00311152	0.166373	0.759	0.751	1	Ndufb5
0.00414054	0.165647	0.956	0.939	1	Mrpl18
0.00262705	0.16497	0.909	0.869	1	Psmb4
0.00735466	0.164955	0.855	0.869	1	Fam241a
0.000434753	0.164657	1	1	1	Rps15
0.0119898	0.164311	0.907	0.882	1	Gstm5
0.00757632	0.164307	0.946	0.927	1	Slc25a3
0.00175092	0.164047	0.921	0.907	1	Cct8
0.0026934	0.163283	0.801	0.831	1	Pop5
0.013887	0.163129	0.853	0.843	1	Prdx1
0.000945962	0.163016	0.818	0.815	1	Polr2c
0.00894549	0.162596	0.882	0.911	1	Dad1
0.00139442	0.162346	0.993	0.978	1	Ndufb8
0.00111682	0.161572	0.894	0.84	1	Tuba1c
0.0078603	0.161449	0.771	0.821	1	Vamp5
0.154477	0.161343	0.423	0.403	1	Kcnq1ot1
0.00216645	0.160239	0.73	0.716	1	Etfb
0.00302317	0.159611	1	1	1	Rpl17
0.00254024	0.159267	1	0.997	1	Rps6
0.000256061	0.159239	0.99	0.974	1	Eif3k
0.00614378	0.159053	0.998	0.978	1	Ppia
0.00116064	0.158858	0.929	0.904	1	Cct7
0.00132449	0.158788	1	1	1	Rpl24
0.0105589	0.158468	0.482	0.457	1	Nolc1
0.00601652	0.158116	0.993	0.971	1	Eef1b2
0.00213344	0.158101	0.966	0.958	1	Nedd8
0.00510232	0.157894	0.779	0.751	1	Hnrnpm
0.00311795	0.157102	0.771	0.799	1	Hypk
0.000968696	0.156964	0.958	0.962	1	Psma3
0.00224238	0.156266	1	1	1	Rps27a
0.00934356	0.155429	0.882	0.853	1	Eif3d
0.00563982	0.155276	0.995	0.99	1	Naca
0.0531625	0.155153	0.595	0.594	1	Erp29
0.00359952	0.153806	0.725	0.751	1	Cdc5l
0.00973727	0.153579	0.892	0.85	1	Psmb2
0.0281217	0.153309	0.612	0.604	1	Aldoa
0.00650027	0.153211	0.84	0.859	1	Hnrnpc
0.00352259	0.152968	1	1	1	Rpl13
0.0039628	0.152946	0.855	0.888	1	Tsn
0.00374516	0.152776	1	1	1	Rpl12
0.015833	0.152773	0.717	0.751	1	Ddx46
0.0524068	0.15272	0.7	0.725	1	Atp5g2
0.00421295	0.152337	0.56	0.537	1	Adk
0.0418809	0.152216	0.555	0.553	1	Fh1
0.0175487	0.151616	0.708	0.716	1	Txnl4a
0.00583471	0.151371	0.919	0.911	1	Snrpd1
0.0055407	0.150993	0.791	0.789	1	Rbm25
0.0973514	0.150927	0.789	0.786	1	Snhg1
0.00430795	0.150042	0.88	0.84	1	Hnrnpa0
0.0396719	0.149933	0.568	0.585	1	Mrpl36
0.00250508	0.149891	0.919	0.843	1	Rfc4
0.00233989	0.149472	0.867	0.85	1	Sarnp
0.0138268	0.149439	0.678	0.658	1	Trmt112
0.00767385	0.149252	0.504	0.482	1	Farsb
0.00515619	0.149136	0.58	0.524	1	Fbl
0.00523451	0.14863	0.995	0.994	1	Rpl5
0.00442986	0.148612	0.302	0.236	1	Psph
0.0109466	0.148149	0.904	0.911	1	Cyb5r3
0.00483109	0.148065	0.953	0.914	1	Eif3f
0.00531477	0.147642	0.934	0.923	1	Park7
0.00221643	0.147616	0.86	0.805	1	Cct4
0.00835813	0.147405	0.971	0.949	1	Psmb1
0.00529315	0.146782	0.948	0.949	1	Tkt
0.00693259	0.146718	1	0.994	1	Rpl10a
0.00116503	0.145281	1	1	1	Rps16
0.0174782	0.145276	0.875	0.885	1	Sub1
0.0183066	0.145185	0.902	0.92	1	Snu13
0.00450737	0.144865	0.894	0.853	1	Nasp
0.00660128	0.144462	0.713	0.665	1	mt-Nd3
0.010293	0.144232	0.705	0.712	1	Cct6a
0.0131405	0.143625	1	1	1	Eef1a1
0.00163836	0.143425	0.936	0.942	1	Cox5a
0.00366168	0.143042	0.555	0.514	1	Commd3
0.0107049	0.142359	0.759	0.738	1	Dbi
0.00767395	0.142124	1	1	1	Rps5
0.00761875	0.141279	0.87	0.882	1	Sf3b2
0.00505748	0.141213	0.629	0.607	1	Ncaph2
0.0104409	0.141147	0.926	0.927	1	Micos13
0.000581402	0.141133	0.985	0.994	1	Gnas
0.0193825	0.140985	0.631	0.655	1	Mrps7
0.00179201	0.140865	0.916	0.923	1	Ssb
0.00874158	0.140748	0.983	0.981	1	Ncl
0.00970524	0.140492	0.786	0.767	1	Timm23
0.00243309	0.139817	0.568	0.53	1	Lrwd1
0.0178603	0.139758	0.585	0.556	1	Acbd6
0.0086495	0.139561	1	1	1	Rps8
0.0849415	0.138327	0.457	0.473	1	Lyar
0.00790169	0.13821	0.853	0.843	1	1110004F10Rik
0.019269	0.137827	0.752	0.744	1	Prelid1
0.0121371	0.13751	1	1	1	Rpl23
0.0336181	0.137481	0.356	0.335	1	Fdx2
0.00869092	0.137449	1	1	1	Rps7
0.0014742	0.137021	1	1	1	Tubb5
0.00170229	0.136581	1	1	1	Eif5a
0.0117281	0.136473	0.867	0.898	1	Fen1
0.0107119	0.136264	0.956	0.962	1	Ndufab1
0.0255028	0.135766	0.934	0.942	1	Snrpb
0.0346276	0.135698	0.565	0.543	1	Bex3
0.00361675	0.135562	0.526	0.489	1	Dcps
0.280589	0.135308	0.71	0.722	1	Hist1h2ab
0.0149764	0.134933	1	1	1	Rpl3
0.0121838	0.134147	0.904	0.879	1	Cct2
0.0214611	0.133802	0.88	0.888	1	Psmd7
0.0821399	0.133642	0.486	0.505	1	Mrpl55
0.0207163	0.133533	0.86	0.891	1	Lsm2
0.0463672	0.132701	0.467	0.473	1	Dpm3
0.0120012	0.132217	1	1	1	Rps19
0.03874	0.131884	0.835	0.872	1	Sfr1
0.00419505	0.131715	0.536	0.492	1	Ssr2
0.033512	0.129903	1	1	1	Rpl32
0.00363185	0.129847	0.474	0.409	1	Ruvbl1
0.0345287	0.129631	0.671	0.687	1	Fus
0.00279554	0.129395	0.7	0.668	1	Mrps16
0.0256248	0.129004	0.857	0.843	1	Eif3m
0.0189584	0.128992	0.425	0.396	1	Bud23
0.0200786	0.128492	1	1	1	Rps20
0.0396307	0.128142	0.526	0.537	1	Mphosph8
0.00226562	0.128054	0.216	0.141	1	Apoa2
0.0524748	0.12789	0.658	0.687	1	Rheb
0.00992235	0.127685	0.799	0.744	1	Dctpp1
0.0214236	0.127326	0.614	0.594	1	mt-Nd5
0.0543949	0.12651	0.386	0.361	1	Crip2
0.0013057	0.126327	0.568	0.514	1	Itpa
0.0200154	0.125814	0.828	0.796	1	Psmd6
0.0430405	0.125581	0.455	0.409	1	Trp53
0.0325987	0.125421	0.72	0.725	1	Ddx24
0.082683	0.125387	0.418	0.393	1	Twistnb
0.000310171	0.124795	0.138	0.058	1	Gm35082
0.0106397	0.124601	0.314	0.249	1	Atic
0.00406394	0.124036	0.425	0.355	1	Gm2000
0.00318879	0.123955	0.995	0.99	1	Txn1
0.0378006	0.123815	0.565	0.556	1	Fkbp4
0.0349526	0.123356	0.769	0.792	1	Nsmce1
0.0544958	0.123083	0.631	0.655	1	Bclaf1
0.0300122	0.122466	0.545	0.543	1	Tubg1
0.00739513	0.122462	0.939	0.974	1	Atp5c1
6.24836e-05	0.122409	0.209	0.105	1	Jkamp
0.0153331	0.122387	0.951	0.952	1	Mrpl20
0.00890067	0.122129	1	1	1	Cox8a
0.016286	0.122096	0.971	0.968	1	Atp5g3
0.00974726	0.121918	0.494	0.457	1	Chd7
0.0458475	0.121569	0.614	0.645	1	Taok3
0.0470317	0.121532	0.936	0.952	1	Eny2
0.0161672	0.12143	1	1	1	Ptma
0.0275633	0.121335	0.425	0.396	1	Hacd1
0.0449355	0.120856	0.563	0.527	1	Lage3
0.0181184	0.120753	1	1	1	Rpl19
0.0300979	0.120728	0.533	0.537	1	Abcb6
0.0228354	0.120344	0.872	0.831	1	Mcm6
0.0189207	0.120338	0.604	0.617	1	Arpc4
0.0370186	0.120286	0.305	0.275	1	Atp6ap1
0.0789825	0.119989	0.69	0.703	1	Lamtor2
0.00188264	0.119977	1	1	1	Rpsa
0.0236273	0.119944	0.541	0.527	1	Mrpl15
0.00782377	0.119927	1	1	1	Rpl23a
0.0379629	0.11985	0.3	0.272	1	Thoc6
0.0282202	0.119688	0.993	0.981	1	Rpl22l1
0.16908	0.119583	0.268	0.249	1	Gart
0.14833	0.119492	0.15	0.121	1	Pf4
0.00190091	0.119475	0.256	0.176	1	Jpt2
0.00586224	0.11947	0.936	0.933	1	Asns
0.0720709	0.119372	0.747	0.741	1	Pfdn1
0.0209918	0.119104	0.774	0.827	1	Atp6v0e
0.0119641	0.119056	0.975	0.987	1	Gng5
0.030334	0.119043	0.816	0.799	1	Eif3l
0.0364566	0.118726	0.727	0.728	1	Vdac1
0.159572	0.118582	0.853	0.882	1	Sfpq
0.0214335	0.118444	0.597	0.575	1	Mrto4
0.0314796	0.118146	0.862	0.875	1	Ubxn1
0.166049	0.118116	0.307	0.313	1	Senp1
0.0494297	0.118116	1	0.994	1	Rpl30
0.0251319	0.118056	0.543	0.53	1	Rpl7l1
0.0141098	0.117993	1	1	1	Rps4x
0.0196004	0.117835	1	1	1	Rps24
0.0101654	0.117727	0.604	0.565	1	Vars
0.00626208	0.117555	0.654	0.658	1	Pdia2
0.0402867	0.1175	0.617	0.642	1	Gm11808
0.0253536	0.117076	0.978	0.974	1	Rps27l
0.0761043	0.117011	0.543	0.562	1	Gde1
0.0538234	0.116865	0.418	0.387	1	Emp3
0.00905063	0.116835	0.577	0.572	1	Prpf38a
0.137762	0.116819	0.607	0.626	1	Glrx3
0.0595772	0.116618	0.737	0.773	1	Polr2f
0.021375	0.116277	0.563	0.565	1	Pmf1
0.0479744	0.116134	0.533	0.511	1	Timm8a1
0.145869	0.115916	0.423	0.441	1	Dnajc15
0.0283053	0.115816	0.482	0.45	1	Dhrs4
0.0178014	0.115792	0.572	0.556	1	Topbp1
0.0156378	0.115631	0.973	0.965	1	Ndufs6
0.0260849	0.115397	0.975	0.981	1	Eef2
0.102272	0.115301	0.504	0.502	1	Mrpl16
0.0101091	0.115253	0.472	0.441	1	Myg1
0.0484123	0.11521	0.543	0.54	1	Ap1s1
0.0421218	0.115162	0.504	0.466	1	Rif1
0.0329374	0.114998	0.337	0.297	1	Phgdh
0.0326046	0.114815	1	1	1	Rpl35a
0.037272	0.114468	0.373	0.342	1	Lamtor4
0.0687944	0.114404	0.631	0.652	1	Hmgn5
0.058251	0.114231	0.826	0.831	1	Cisd1
0.096187	0.114167	0.708	0.741	1	Mrpl21
0.0466279	0.114111	0.42	0.393	1	Ahctf1
0.0271331	0.114089	0.612	0.636	1	Anapc15
0.15427	0.114032	0.636	0.645	1	Nme2
0.0360486	0.113625	0.31	0.278	1	Wdr74
0.100745	0.113612	0.4	0.399	1	Hspa9
0.0488882	0.113428	1	1	1	Rpl18a
0.0142004	0.113055	0.494	0.482	1	Dlst
0.0241597	0.112472	0.98	0.981	1	Smdt1
0.0500803	0.112111	0.939	0.946	1	Gmnn
0.14436	0.111985	0.393	0.39	1	Ddx21
0.0970512	0.11193	0.69	0.738	1	Atp6v1f
0.0631232	0.111677	0.776	0.786	1	Uqcrc2
0.080305	0.111587	0.875	0.859	1	Dnajc19
0.170356	0.111584	0.673	0.757	1	Cope
0.0654137	0.111452	0.86	0.933	1	Ube2d3
0.0158268	0.111191	0.921	0.927	1	Psmb5
0.0331087	0.111146	0.666	0.604	1	Nt5dc2
0.0478737	0.111056	0.821	0.85	1	Srp19
0.00434527	0.110995	0.238	0.166	1	Tada3
0.0377779	0.11065	0.85	0.853	1	Mrpl23
0.0160775	0.110469	0.332	0.278	1	Commd2
0.0316451	0.110237	0.865	0.869	1	Polr2j
0.0335525	0.109443	0.356	0.323	1	Grhpr
0.026217	0.109393	0.668	0.633	1	Mrpl41
0.0199514	0.109103	0.757	0.76	1	Csnk2b
0.229455	0.109038	0.408	0.441	1	Commd6
0.0518957	0.108989	0.899	0.914	1	Sf3b6
0.0808754	0.108892	0.514	0.534	1	Polr2g
0.0783303	0.108749	0.749	0.792	1	Ddx39b
0.0240351	0.10869	0.796	0.805	1	Ndufb6
0.0704856	0.10821	0.953	0.968	1	Taf10
0.0680996	0.108117	0.781	0.78	1	Ssna1
0.0134431	0.108089	0.983	0.994	1	Hnrnpf
0.0119032	0.107935	1	1	1	Rpl21
0.0279942	0.107724	0.781	0.796	1	Med8
0.0498348	0.107605	0.791	0.818	1	Emg1
0.0858248	0.107559	0.892	0.92	1	Ndufv2
0.0360718	0.107464	0.472	0.438	1	Lcmt1
0.0193157	0.107376	0.74	0.722	1	Gspt1
0.0681422	0.10722	0.921	0.911	1	Phf5a
0.0899935	0.107067	0.872	0.879	1	Polr1d
0.0431084	0.10695	0.708	0.703	1	Ndufs2
0.0768376	0.106887	0.592	0.613	1	Ilkap
0.0403227	0.106795	0.796	0.802	1	Ndufs8
0.101793	0.106754	0.713	0.735	1	Akr1a1
0.0925374	0.106721	0.961	0.927	1	Eif3i
0.407689	0.106421	0.715	0.773	1	Incenp
0.0131876	0.106379	0.369	0.316	1	Adh5
0.0274135	0.106338	0.801	0.799	1	Cox6b2
0.060437	0.106314	0.769	0.792	1	Itm2b
0.00952722	0.106272	1	1	1	Cox4i1
0.0171745	0.105976	0.597	0.591	1	Pitpna
0.109701	0.105864	0.784	0.792	1	Snrpa1
0.125872	0.105539	0.521	0.543	1	Ormdl2
0.125525	0.105533	0.575	0.607	1	Lamtor1
0.0551826	0.105479	0.356	0.335	1	Mtpn
0.0665426	0.105347	0.649	0.668	1	Ddost
0.0340566	0.105091	0.55	0.55	1	Rfc5
0.0506737	0.105031	0.568	0.575	1	Vps29
0.0975571	0.104974	0.246	0.22	1	Arfrp1
0.0466792	0.104919	0.904	0.907	1	Banf1
0.0294864	0.104834	0.253	0.204	1	Ltv1
0.00610003	0.104805	0.99	1	1	Atp5o
0.193067	0.104647	0.585	0.623	1	Txnrd1
0.0209704	0.104627	0.57	0.597	1	Psmd5
0.0610337	0.104592	0.845	0.888	1	Snf8
0.0560448	0.104544	0.506	0.527	1	Med21
0.0843623	0.104523	0.673	0.706	1	Ska1
0.0898379	0.104284	0.587	0.626	1	Pdcd6
0.111576	0.104243	0.324	0.307	1	Xrcc1
0.207266	0.104158	0.806	0.827	1	Snrpc
0.132038	0.103849	0.545	0.572	1	Mrpl12
0.292332	0.103814	0.909	0.898	1	Zcrb1
0.0232457	0.103705	0.848	0.891	1	Comt
0.20626	0.103684	0.152	0.131	1	Atf5
0.14921	0.103599	0.929	0.965	1	Smc1a
0.129252	0.103561	0.371	0.361	1	Coq5
0.0879053	0.10351	0.518	0.559	1	Sin3b
0.0348551	0.103492	0.59	0.597	1	Wdr61
0.0392256	0.103403	0.885	0.869	1	Eloc
0.0809312	0.10336	0.715	0.764	1	Ccdc124
0.12932	0.103325	0.381	0.377	1	Mtdh
0.0800928	0.103206	0.673	0.703	1	Txndc9
0.22689	0.103138	0.639	0.681	1	Mrpl17
0.0815272	0.103021	0.771	0.767	1	Psma6
0.0451822	0.102972	0.921	0.946	1	Srrm2
0.107916	0.102871	0.963	0.949	1	Eif3h
0.0834065	0.102772	0.671	0.671	1	Ola1
0.198039	0.102571	0.548	0.556	1	Rpn2
0.115379	0.102386	0.482	0.476	1	Uchl3
0.0385495	0.102189	0.914	0.927	1	Timm13
0.18711	0.102143	0.55	0.617	1	Nelfcd
0.043399	0.102108	0.919	0.914	1	Pdcd5
0.100418	0.102098	0.553	0.556	1	Ebna1bp2
0.0934542	0.101816	0.848	0.853	1	Ssrp1
0.1335	0.101802	0.447	0.473	1	Smim7
0.0901756	0.101757	0.587	0.645	1	Idh3b
0.146773	0.101679	0.668	0.681	1	Mtch2
0.05753	0.101572	1	1	1	Rpl28
0.175899	0.101405	0.472	0.502	1	Prpf31
0.0218346	0.101341	0.349	0.304	1	Tmem147
0.0774626	0.101321	0.595	0.588	1	Pgk1
0.00106944	0.101248	0.174	0.096	1	Dynlt1c
0.117478	0.101248	0.914	0.936	1	Calr
0.119996	0.101232	0.324	0.307	1	Eif2b5
0.167654	0.101175	0.42	0.422	1	Tmem223
0.114692	0.101056	0.4	0.396	1	Samd11
0.00665163	0.100987	1	1	1	Atp5h
0.0811289	0.100964	0.204	0.173	1	Ddx56
0.0624148	0.100934	0.373	0.339	1	Mrps31
0.113182	0.100915	0.794	0.805	1	Abcf1
0.0616115	0.100879	1	1	1	Fau
0.0650299	0.100737	0.988	0.968	1	Snrpg
0.0131485	0.100718	0.666	0.633	1	Gtf2f1
0.013554	0.100688	0.351	0.3	1	Polr3h
0.121398	0.100285	0.575	0.585	1	Prmt1
0.0761644	0.100265	0.781	0.827	1	Cct3
0.076158	0.10018	0.639	0.649	1	Sra1
0.0328393	0.10015	0.43	0.406	1	Triap1
0.152425	0.100129	0.445	0.454	1	Ptrh2
0.000120885	-0.10003	0.197	0.339	1	Trim33
0.00956906	-0.100237	0.494	0.661	1	Fbxw2
0.16702	-0.100517	0.99	0.99	1	Tfrc
0.0299318	-0.100649	0.747	0.847	1	Ubald2
0.00480507	-0.101593	0.794	0.927	1	Arrb1
0.00024695	-0.10165	0.258	0.415	1	Snx22
0.0390713	-0.1018	0.887	0.936	1	Tomm7
0.077568	-0.102862	0.587	0.696	1	Kif23
0.0203143	-0.103095	0.744	0.843	1	Rock1
5.50676e-05	-0.103759	0.251	0.419	0.974366	Dapk2
0.00489303	-0.103957	0.727	0.856	1	Azin1
0.00148099	-0.104188	0.425	0.613	1	Cdkn2c
0.00603423	-0.104248	0.907	0.958	1	Rbm38
0.0195386	-0.1063	0.882	0.949	1	Jpt1
0.00108897	-0.108005	0.491	0.674	1	Rab11b
0.123216	-0.108047	0.7	0.728	1	Hist1h3c
0.0252697	-0.108844	0.464	0.575	1	Cpeb4
0.00934815	-0.109506	0.747	0.863	1	Trim59
0.00175967	-0.109575	0.334	0.473	1	Hist1h2ac
0.0021192	-0.109664	0.678	0.859	1	Ptbp3
0.00336657	-0.110041	0.988	0.997	1	Cd47
9.62981e-06	-0.110082	0.184	0.351	0.17039	Hist1h2bb
7.46958e-05	-0.110362	0.248	0.412	1	Pir
0.0017631	-0.110735	0.445	0.633	1	Pank2
0.00130793	-0.110897	1	0.994	1	Atp5e
0.330894	-0.111006	0.985	0.987	1	Malat1
3.16349e-10	-0.111216	0.027	0.16	5.59748e-06	AI506816
0.00019321	-0.111346	0.204	0.339	1	Tmx4
2.16549e-07	-0.11157	0.081	0.227	0.00383161	Hist1h2br
0.0107586	-0.111679	0.713	0.853	1	Mpst
0.0918024	-0.111857	0.799	0.84	1	Clspn
0.00507958	-0.112159	0.889	0.949	1	Rap1a
0.00765767	-0.112292	0.543	0.687	1	March8
0.0157902	-0.112529	0.936	0.978	1	Ermap
1.69942e-05	-0.113132	0.204	0.367	0.300695	Pcgf5
9.57679e-05	-0.113787	0.371	0.572	1	Sertad2
0.0255642	-0.114351	0.577	0.706	1	Gm867
0.00125197	-0.114397	0.342	0.482	1	Prnp
0.00100049	-0.114935	0.248	0.38	1	Hist2h2aa1
0.000666279	-0.114946	0.391	0.546	1	Hscb
5.73499e-05	-0.115016	0.236	0.396	1	Ypel4
0.0166533	-0.115095	0.998	1	1	Ucp2
0.00236752	-0.115434	0.391	0.534	1	Grifin
0.0431252	-0.115674	0.902	0.968	1	Cbx3
0.0029062	-0.115741	0.538	0.696	1	Fbxo9
0.0292758	-0.11677	0.985	0.994	1	Rgcc
0.023857	-0.118133	0.604	0.728	1	Ndufa1
0.02091	-0.118199	0.931	0.99	1	Rbm39
2.38577e-05	-0.119232	0.268	0.454	0.422138	Mxi1
0.0142044	-0.119506	0.794	0.872	1	Gypc
0.00783667	-0.120136	0.678	0.776	1	Spc25
3.65534e-05	-0.120532	0.268	0.454	0.646776	Smim5
0.139043	-0.120576	0.799	0.827	1	Hist1h1a
0.000804184	-0.120674	0.484	0.668	1	Dleu2
0.00616683	-0.12078	0.4	0.537	1	Hist1h2ak
7.64071e-07	-0.121379	0.283	0.502	0.0135195	Npc2
2.95779e-06	-0.12162	0.111	0.246	0.0523351	Tinagl1
0.000110635	-0.121979	0.27	0.428	1	Fmr1
0.00363255	-0.122748	0.813	0.917	1	Nt5c3
0.000177788	-0.123074	0.337	0.511	1	Ypel3
0.00086111	-0.123171	0.469	0.639	1	Slc16a1
0.199182	-0.124462	1	1	1	Mt1
0.0034876	-0.125295	0.624	0.786	1	Pkn2
0.00496609	-0.127539	0.764	0.85	1	Erh
3.44044e-06	-0.127901	0.231	0.419	0.0608751	Pnrc1
0.00132057	-0.128396	0.383	0.534	1	Pbk
0.0272278	-0.12866	0.796	0.885	1	Fbxo5
0.00914858	-0.12883	0.742	0.872	1	Rnf10
0.00402348	-0.129064	0.958	0.984	1	Creg1
0.00287862	-0.129111	0.931	0.968	1	Ube2l6
0.00271635	-0.129166	0.85	0.965	1	Tprgl
0.00238074	-0.130977	0.666	0.808	1	Fn3k
4.22526e-05	-0.131242	0.17	0.313	0.747618	Hist1h4a
3.31161e-05	-0.131244	0.342	0.53	0.585957	Mettl23
0.000573689	-0.131387	0.998	1	1	Fech
0.00633336	-0.131586	0.683	0.802	1	Tmod1
0.00310973	-0.131651	0.428	0.565	1	Hist1h3i
0.00159411	-0.132486	0.961	0.984	1	Pabpc1
0.0208251	-0.133911	0.998	0.981	1	Rps27
0.000993727	-0.135389	0.553	0.735	1	Cdr2
0.0191144	-0.136341	0.818	0.914	1	Abcb10
0.000134022	-0.136503	1	0.994	1	Gclm
6.16551e-05	-0.140188	0.396	0.591	1	Mylk3
0.00144228	-0.140583	0.445	0.578	1	Hist1h2be
3.46608e-05	-0.141157	1	1	0.613288	Ubac1
0.000286482	-0.141515	0.595	0.76	1	Cmpk1
0.00192	-0.142051	0.595	0.764	1	Gadd45a
4.43218e-05	-0.142477	1	1	0.78423	Ftl1
0.00109662	-0.143145	0.84	0.923	1	Sap18
0.00072212	-0.143184	0.727	0.866	1	Smox
0.000114865	-0.143485	0.752	0.885	1	Nfe2
0.000181326	-0.145592	0.366	0.537	1	Hist1h2bj
0.00489497	-0.145756	0.853	0.936	1	Tfdp2
0.00227924	-0.147525	0.602	0.764	1	Epb41
0.00103446	-0.149274	0.924	0.978	1	Grina
0.0020728	-0.149393	0.872	0.888	1	Cenpa
1.43878e-05	-0.150838	0.3	0.476	0.254578	Aunip
0.00390553	-0.151296	0.359	0.498	1	Tmcc2
0.0022831	-0.151438	0.816	0.888	1	St3gal5
8.57831e-09	-0.151951	0.128	0.316	0.000151785	Rps6ka1
0.000116053	-0.152122	0.575	0.783	1	Riok3
0.000225993	-0.152777	0.86	0.949	1	Sec62
0.00542095	-0.152799	0.668	0.812	1	Esco2
0.000250796	-0.15544	0.595	0.757	1	Chac2
3.50467e-20	-0.155763	1	1	6.20117e-16	Prdx2
0.000964088	-0.156216	1	1	1	Rpl36
1.8268e-07	-0.156327	1	1	0.00323235	Rhd
0.100273	-0.157294	1	1	1	Hba-a2
3.17185e-15	-0.158132	0.012	0.179	5.61226e-11	Tmem184a
1.87684e-06	-0.158332	0.823	0.901	0.0332088	Ndufa3
2.56757e-07	-0.158523	0.346	0.588	0.00454305	Yipf4
1.19329e-07	-0.158779	0.344	0.575	0.00211141	Ramac
5.76399e-05	-0.159483	0.676	0.808	1	Ywhab
0.00067015	-0.159764	0.813	0.923	1	Eif3j1
0.00378639	-0.162167	0.735	0.984	1	Xist
0.000194317	-0.162399	0.717	0.859	1	Dmtn
9.65865e-05	-0.164708	0.985	1	1	Ube2s
0.00244327	-0.16547	0.528	0.652	1	Hist1h2bm
0.00166012	-0.166067	0.86	0.936	1	Ndufb1-ps
0.000275087	-0.166328	0.479	0.645	1	Rnf11
0.000205706	-0.167079	0.558	0.748	1	Churc1
0.000693683	-0.167951	0.821	0.895	1	Ppp1r15a
0.000402739	-0.168833	0.442	0.604	1	AI662270
0.0021892	-0.17013	0.909	0.942	1	Slc25a39
1.77326e-06	-0.17062	0.167	0.326	0.0313761	Gm45890
4.70542e-05	-0.171481	1	1	0.832576	Slc4a1
0.000109469	-0.172047	0.494	0.665	1	Specc1
5.55454e-05	-0.173714	0.961	0.99	0.98282	Serinc3
0.000941923	-0.178602	0.459	0.591	1	Tent5c
0.00150008	-0.180537	0.693	0.805	1	Klf3
0.044569	-0.180771	0.87	0.927	1	H2afx
2.29251e-05	-0.181713	0.72	0.882	0.405636	Kif2a
0.00215087	-0.182097	0.995	1	1	Slc25a37
0.000929864	-0.182662	0.885	0.962	1	Lbr
0.00200103	-0.184183	0.995	0.971	1	Rps28
0.187846	-0.185102	0.963	0.978	1	Ube2c
1.56211e-05	-0.185562	1	1	0.2764	Cd24a
0.000138656	-0.19021	0.936	0.997	1	Ubb
0.00202401	-0.191928	0.833	0.911	1	Srsf2
6.80355e-15	-0.192946	1	1	1.20382e-10	H3f3a
4.80595e-09	-0.193087	1	1	8.50365e-05	Rpl39
5.78146e-08	-0.193615	1	0.997	0.00102297	Rps21
0.00014426	-0.194395	0.725	0.856	1	Ncoa4
0.000356128	-0.195047	0.828	0.923	1	Tspo2
3.06509e-05	-0.195651	0.921	0.984	0.542337	Sh3glb1
7.6672e-09	-0.196256	0.248	0.482	0.000135663	Ypel5
2.35948e-06	-0.199348	0.597	0.808	0.0417487	Cd82
0.00402301	-0.200751	0.688	0.786	1	Pim1
5.6902e-07	-0.204309	0.447	0.684	0.0100682	Hbq1b
1.22023e-06	-0.210521	0.486	0.7	0.0215907	Ift140
5.54748e-06	-0.211722	0.995	1	0.0981572	Hemgn
9.45276e-17	-0.214439	1	1	1.67257e-12	Gpx1
5.9037e-10	-0.215172	1	0.997	1.0446e-05	Sec61g
0.00068442	-0.216412	0.899	0.968	1	Snca
7.01722e-07	-0.216875	0.639	0.84	0.0124163	Dhrs11
0.00169987	-0.219275	0.897	0.952	1	Hist1h1e
1.75857e-08	-0.222622	0.948	0.968	0.000311161	Atp5k
3.29121e-05	-0.225681	0.916	0.968	0.582346	Tspo
1.74511e-06	-0.22926	0.86	0.955	0.030878	March2
0.000407086	-0.22946	0.6	0.696	1	Hist2h2bb
3.61993e-06	-0.230622	0.865	0.955	0.0640511	Nudt4
6.632e-06	-0.232225	0.988	1	0.117347	Alas2
9.77583e-07	-0.238617	0.919	0.965	0.0172974	Bnip3l
2.71061e-08	-0.239333	1	1	0.000479615	Rpl38
6.4677e-09	-0.243911	0.875	0.962	0.000114439	Ptp4a3
2.69718e-06	-0.248553	0.388	0.575	0.0477238	Hist1h2bn
1.8122e-06	-0.251373	0.897	0.971	0.0320651	1810058I24Rik
7.07962e-06	-0.251596	0.705	0.821	0.125267	Hist1h1d
8.78084e-08	-0.254195	0.791	0.917	0.00155368	Lockd
0.00475751	-0.25562	0.735	0.818	1	Cdkn2d
4.35035e-16	-0.266376	1	1	7.69751e-12	Rps29
7.34346e-10	-0.281939	0.486	0.773	1.29935e-05	Cmas
0.0019571	-0.291449	0.909	0.933	1	Hist1h1b
2.79747e-10	-0.293077	0.545	0.805	4.94985e-06	Polr2l
3.65831e-09	-0.29431	0.747	0.856	6.47301e-05	Hmgn2
1.69778e-09	-0.316443	1	1	3.00405e-05	Hbb-bt
2.56426e-05	-0.32606	0.779	0.837	0.45372	Hist1h4d
2.46328e-16	-0.328	1	1	4.35852e-12	Rpl35
6.73137e-05	-0.329658	0.676	0.786	1	Slc2a1
4.3728e-05	-0.353557	0.801	0.888	0.773722	Hist1h1c
0.000661839	-0.354874	0.73	0.789	1	Hist2h2ac
6.93019e-16	-0.387785	0.595	1	1.22623e-11	Pnpo
1.75076e-09	-0.392012	0.383	0.588	3.09779e-05	Hist1h2ad
2.53981e-13	-0.484274	0.491	0.732	4.49393e-09	Hist1h4h
2.80657e-15	-0.486797	0.87	0.942	4.96595e-11	Stmn1
3.06606e-07	-0.494519	0.784	0.815	0.00542509	Hist1h2ae
1.29342e-29	-0.566303	0.948	0.99	2.28857e-25	Tuba4a
2.5195e-57	-0.703653	0.998	0.997	4.458e-53	Gm10076
2.94242e-34	-1.04998	0.845	0.936	5.20633e-30	Hist1h2ap
0.0037635	-1.46222	0.143	0.22	1	Hbb-bh1

## Sheet: DEG_KOvsWT_cluster_4
p_val	avg_log2FC	pct.1	pct.2	p_val_adj	Gene
4.17785e-18	0.57436	1	0.988	7.3923e-14	Rpl29
0.00121382	0.464535	1	1	1	Gm42418
1.80846e-06	0.384867	0.978	0.967	0.0319989	mt-Atp6
8.99178e-18	0.355885	0.984	0.964	1.591e-13	Gm8797
6.96784e-06	0.347746	0.984	0.967	0.123289	mt-Co2
0.00791002	0.332231	0.752	0.742	1	AY036118
1.00134e-05	0.312985	0.978	0.985	0.177178	mt-Co3
5.09236e-15	0.292329	0.901	0.867	9.01042e-11	Wdr89
2.99139e-05	0.288134	0.963	0.93	0.529297	mt-Nd2
6.0071e-06	0.281869	0.963	0.915	0.10629	mt-Nd1
4.36158e-12	0.271918	0.699	0.618	7.71737e-08	Rnaset2a
1.71456e-12	0.271805	0.86	0.815	3.03375e-08	Rpl9-ps6
0.000173844	0.235673	0.969	0.924	1	mt-Nd4
0.000458836	0.220748	0.96	0.973	1	Ddx21
0.00156008	0.209852	0.984	0.973	1	Eif3a
8.00755e-06	0.208834	0.901	0.861	0.141686	Ly6e
0.0080032	0.208809	0.907	0.855	1	mt-Nd3
0.000115168	0.204065	0.851	0.836	1	Ccnd2
0.000423816	0.20333	0.615	0.618	1	Gm11361
7.36926e-06	0.20159	0.953	0.964	0.130392	Parp1
0.0803715	0.195387	0.96	0.967	1	Tmsb4x
0.0013251	0.186493	0.978	0.967	1	mt-Cytb
0.304029	0.182212	0.621	0.597	1	Kcnq1ot1
0.000236909	0.180571	1	1	1	Hsp90aa1
5.74201e-05	0.178974	0.922	0.948	1	Hmgn5
0.00440323	0.17853	0.547	0.512	1	Hmga2
1.86057e-07	0.177453	0.429	0.282	0.00329209	Hddc3
0.00344415	0.176544	0.963	0.964	1	Supt16
0.00124218	0.17652	0.984	0.952	1	Cmtm7
0.000332979	0.170568	0.938	0.927	1	Grb2
0.00560825	0.170228	0.925	0.906	1	Mpp6
0.0114566	0.167274	0.531	0.518	1	Bex1
0.00115416	0.165846	0.994	0.967	1	Eif5
0.000317145	0.165278	0.866	0.906	1	Copb2
0.00236095	0.164464	0.87	0.821	1	Ube3a
0.00291223	0.164286	0.711	0.73	1	Kif15
0.000850429	0.16215	0.994	0.988	1	Vcp
0.00456526	0.161734	0.77	0.797	1	Larp4
5.51096e-06	0.161243	0.991	0.991	0.0975109	Snrpd3
0.00266619	0.160596	0.972	0.967	1	Eprs
0.00935406	0.159917	0.925	0.909	1	Ezh2
0.0808526	0.15972	0.345	0.315	1	Fos
0.000152709	0.159168	0.845	0.879	1	Rpl10-ps3
0.00272155	0.158909	0.978	0.973	1	H2afy
0.0160961	0.157637	0.96	0.909	1	Prrc2c
0.00986973	0.157615	0.727	0.715	1	Iqgap1
0.00297592	0.155714	0.891	0.888	1	Prpf38b
0.000994161	0.155086	0.922	0.906	1	Cdc5l
3.98942e-05	0.154715	1	0.994	0.705887	Calm1
0.00281988	0.154703	0.997	0.997	1	Nop56
0.0082523	0.152835	0.95	0.939	1	Thrap3
0.00647257	0.152242	0.798	0.839	1	Chaf1a
0.0671957	0.151414	0.807	0.852	1	Dhx9
0.00836932	0.150988	0.984	0.964	1	Rbm25
0.0262506	0.150337	0.91	0.915	1	Cdk6
0.0783062	0.1499	0.634	0.691	1	Wdcp
0.00972039	0.149436	0.618	0.621	1	Ehmt1
0.00012362	0.149161	0.978	0.985	1	Gadd45gip1
0.00133986	0.148948	0.854	0.839	1	Trmt6
0.00123971	0.148508	1	0.994	1	Hspa9
0.00336514	0.148062	0.991	0.973	1	Sf3b1
0.0131443	0.147953	0.342	0.276	1	Fosb
0.000285915	0.147549	0.804	0.824	1	Dync1i2
6.42477e-05	0.147545	1	0.994	1	Cct6a
0.0684201	0.147298	0.901	0.93	1	Taf1d
0.00928627	0.147222	0.941	0.933	1	Smc1a
0.0572166	0.147019	0.894	0.939	1	Pnn
0.00313182	0.146034	0.984	0.988	1	Nolc1
0.0376872	0.145741	0.752	0.809	1	Slc38a1
0.00219677	0.145546	0.748	0.776	1	Uri1
2.21351e-16	0.145348	0.186	0	3.91658e-12	Eif2s3y
0.00241176	0.14511	0.96	0.927	1	Clint1
0.0171536	0.144424	0.953	0.961	1	Pgam1
0.119986	0.144049	0.736	0.764	1	Nktr
0.000170004	0.143827	0.944	0.952	1	Polr2m
0.00171136	0.143242	0.879	0.894	1	Chordc1
0.00196877	0.143141	0.978	0.955	1	Prpf19
0.00809579	0.142641	0.91	0.93	1	Ctcf
0.0518385	0.14249	0.463	0.43	1	H1fx
0.00070131	0.142419	1	1	1	Hsp90ab1
0.0395012	0.142342	0.929	0.924	1	Bclaf1
0.0493641	0.14194	0.649	0.682	1	Zbtb7a
0.0184645	0.141429	0.944	0.967	1	Ubtf
0.0535002	0.141109	0.866	0.903	1	Sltm
0.0860987	0.140341	0.68	0.712	1	Gm26917
0.0237914	0.14026	0.966	0.958	1	Tpm3
0.00629648	0.139854	0.932	0.942	1	Mak16
0.00768812	0.139482	0.994	0.985	1	Nucks1
0.00241206	0.139472	0.643	0.685	1	Tmem14c
0.030063	0.139312	0.86	0.903	1	Txnrd1
0.000176787	0.138873	0.975	0.973	1	Sec11a
0.00864659	0.138771	0.925	0.921	1	Esf1
0.000326052	0.138505	1	1	1	Actb
0.00255825	0.137722	0.761	0.752	1	Riok1
2.45123e-05	0.137408	0.581	0.515	0.43372	A930005H10Rik
2.85979e-06	0.135343	0.32	0.185	0.0506011	Gm12166
0.0239625	0.135034	0.932	0.952	1	Ptp4a2
0.0304007	0.135029	0.978	0.945	1	mt-Co1
0.000196703	0.134197	0.988	0.991	1	Rab5if
0.00165739	0.133976	0.969	0.976	1	Cdk2ap1
0.0492963	0.133403	0.953	0.982	1	Hspa4
0.0135143	0.133075	0.618	0.636	1	Rprd1b
0.00583412	0.132726	0.988	0.982	1	Tagln2
0.00674534	0.132515	0.835	0.888	1	Ctsl
0.116873	0.132031	0.705	0.773	1	Ipo7
0.00687914	0.131863	0.394	0.358	1	Ehd3
0.000485796	0.131615	0.981	0.982	1	Hypk
0.000938068	0.131193	0.829	0.855	1	Dnlz
0.00962492	0.131158	0.963	0.961	1	Atic
0.0142425	0.131131	0.935	0.955	1	Kpnb1
0.00781242	0.130529	0.994	0.967	1	Srsf11
0.0115387	0.130458	0.991	0.985	1	Hnrnpa0
0.0530847	0.130297	0.798	0.824	1	Suz12
0.000713023	0.13015	0.969	0.979	1	Sfr1
0.809854	0.130097	0.407	0.464	1	Ctla2a
0.00362175	0.128097	0.904	0.897	1	Ubxn4
0.02223	0.128014	0.975	0.991	1	Sfpq
0.0141763	0.127983	0.761	0.794	1	Dhx36
0.0136919	0.127723	0.984	0.967	1	Gspt1
0.00170622	0.127619	0.947	0.942	1	Rars
0.0026776	0.127219	0.665	0.682	1	Timeless
0.0955256	0.126876	0.696	0.721	1	2900097C17Rik
0.0160925	0.126705	0.984	0.976	1	Dkc1
0.0442841	0.126548	0.873	0.897	1	Tcof1
0.293585	0.125845	0.68	0.715	1	Car1
0.00889387	0.125464	0.525	0.53	1	Ndrg3
0.0146008	0.125328	0.913	0.912	1	Mlec
0.0086129	0.125129	0.786	0.773	1	Cul3
0.00161422	0.125106	0.969	0.967	1	Cbx1
0.0102065	0.12479	0.944	0.952	1	Sept7
0.00331146	0.12477	0.981	0.982	1	Bzw1
0.0334522	0.124653	0.807	0.785	1	Hnrnpul2
0.00753673	0.124595	0.972	0.973	1	Mat2a
0.0161849	0.124576	0.565	0.621	1	Sec23b
7.07082e-08	0.12437	1	1	0.00125111	Rpl12
0.00151834	0.124171	1	0.997	1	Anp32b
0.059753	0.12386	0.814	0.764	1	mt-Nd5
0.0135627	0.123692	0.72	0.733	1	Alkbh1
0.0228141	0.123566	0.758	0.809	1	Kdm1a
0.170515	0.123264	0.649	0.648	1	Jun
0.00779911	0.12323	0.804	0.797	1	Dhrs4
0.0958447	0.123102	0.736	0.782	1	Ogdh
0.0144805	0.122896	0.609	0.576	1	Ddx23
0.00487397	0.122878	0.947	0.936	1	Hnrnpr
0.0313422	0.122624	0.776	0.767	1	Cenpf
0.0217369	0.122446	1	1	1	Ncl
0.012988	0.122311	0.522	0.512	1	2410002F23Rik
0.0610964	0.122286	0.947	0.939	1	Mtdh
0.0180155	0.121822	0.947	0.97	1	Syce2
0.0173808	0.121793	0.932	0.924	1	Ppig
0.000177915	0.121622	0.748	0.73	1	Rps27rt
0.0167363	0.121455	0.792	0.861	1	Pwp1
0.0038077	0.121342	0.935	0.945	1	Rsl24d1
0.0378669	0.120993	0.814	0.761	1	Cbfa2t3
0.00064601	0.120841	0.997	0.994	1	Hnrnpc
0.0350145	0.120784	0.929	0.927	1	Smc4
0.0923029	0.120724	0.804	0.839	1	Kif5b
0.0361764	0.120378	0.727	0.715	1	Clspn
0.0740228	0.120334	0.894	0.9	1	Baz1a
0.0898645	0.120136	0.795	0.788	1	Ythdc1
0.0177718	0.11991	0.91	0.891	1	Nop14
0.0114573	0.119906	0.783	0.83	1	Mtf2
0.00662312	0.11987	0.845	0.845	1	Brd3
0.0211081	0.119486	0.957	0.958	1	Dnttip2
0.0119933	0.119446	0.773	0.791	1	Upf3b
0.01946	0.119428	0.913	0.936	1	Uqcc3
0.00650478	0.119321	0.525	0.542	1	Nutf2-ps1
0.0200416	0.119194	0.879	0.876	1	Smarcc1
0.0583514	0.118873	0.922	0.948	1	Ubap2l
0.00240438	0.118466	0.95	0.955	1	Etf1
0.000193967	0.118013	1	0.997	1	Tomm20
0.00821383	0.117996	0.764	0.761	1	Tacc1
0.0276259	0.117934	0.553	0.53	1	Usp47
0.00487751	0.117619	0.78	0.855	1	Mesd
0.0141521	0.117588	0.988	0.994	1	Pgk1
0.00244971	0.117505	0.814	0.8	1	Srek1
0.0122366	0.117326	0.882	0.903	1	Tpx2
0.0807967	0.117119	0.761	0.8	1	Igf2bp1
0.000116996	0.116747	0.994	1	1	Txn1
0.037112	0.116208	0.879	0.933	1	Tomm70a
0.0420352	0.11578	0.854	0.848	1	Frrs1
0.0976473	0.115293	0.587	0.576	1	Rreb1
0.00198712	0.115151	0.978	0.985	1	Dbi
0.0255781	0.11509	0.981	0.991	1	Cdv3
0.0198203	0.114998	0.658	0.724	1	Exosc10
0.0970032	0.11492	0.798	0.836	1	Api5
0.0108147	0.114826	0.975	0.976	1	Dnajc2
0.0369948	0.114738	0.953	0.967	1	Fubp1
0.0128878	0.114543	0.994	1	1	Vamp5
0.0152604	0.114444	0.991	0.991	1	Eif3c
0.0144929	0.113895	0.811	0.824	1	Zmynd19
0.0100537	0.113846	0.997	1	1	Hdgf
0.0319498	0.113679	0.708	0.739	1	Mcmbp
0.069678	0.113409	0.969	0.988	1	Emp3
0.036547	0.113216	0.829	0.824	1	Mphosph8
0.0864427	0.1125	0.693	0.776	1	N4bp2l2
0.013458	0.112431	0.354	0.3	1	Lcp1
0.00767466	0.112362	0.627	0.67	1	Pdcd7
0.0103615	0.112353	0.957	0.945	1	Psip1
0.0772274	0.11152	0.885	0.903	1	Cpsf2
0.0448964	0.111357	0.944	0.955	1	Smc3
0.0820037	0.111134	0.655	0.688	1	Ctr9
0.229921	0.110756	0.624	0.667	1	Fnbp4
0.206794	0.110297	0.537	0.576	1	Rsf1
0.0426248	0.110279	0.736	0.794	1	Orc2
0.0519755	0.110251	0.981	0.97	1	Mcm6
0.114884	0.110242	0.705	0.761	1	Nfx1
0.0258021	0.110229	0.944	0.918	1	Zranb2
0.109332	0.110147	0.717	0.776	1	Bub1b
0.0772531	0.110137	0.537	0.555	1	Prrc2b
0.00302793	0.110008	0.997	0.988	1	Eif3e
0.020813	0.109546	1	1	1	Set
0.0039576	0.108917	0.975	0.982	1	Bzw2
0.0991987	0.108854	0.789	0.83	1	Wbp4
1.17657e-10	0.108398	0.127	0.003	2.08183e-06	Ddx3y
0.0972782	0.108248	0.839	0.867	1	Xpo1
0.0331076	0.108135	0.646	0.676	1	Xpo5
0.0229821	0.107716	0.975	0.988	1	Srrm2
0.124226	0.107609	0.848	0.891	1	Rap1b
0.0202759	0.107242	0.702	0.758	1	Lrmp
0.0125908	0.107035	0.59	0.624	1	Cox10
0.0661376	0.106874	0.941	0.936	1	Caprin1
0.042163	0.106095	0.851	0.903	1	Ube2r2
0.0267273	0.105676	0.932	0.927	1	U2surp
0.00931159	0.10565	0.978	0.979	1	Rwdd1
0.0706432	0.105553	0.888	0.933	1	Hdlbp
0.020883	0.105376	0.537	0.524	1	Dhx29
0.0253698	0.105317	0.736	0.776	1	Pum1
0.0282751	0.10517	0.64	0.639	1	Nrip1
0.0195943	0.105143	0.991	0.985	1	Snx5
0.0540421	0.10477	0.922	0.924	1	Top2a
0.127884	0.104639	0.661	0.67	1	Thap12
0.212228	0.10437	0.584	0.63	1	Topors
0.170142	0.104256	0.689	0.752	1	Dtl
0.0197399	0.10419	0.913	0.93	1	Atxn7l3b
0.00528387	0.104128	0.916	0.948	1	Usp14
0.00332917	0.104111	0.978	0.976	1	Ptbp1
0.0145472	0.103955	0.857	0.909	1	Vps35
0.0242289	0.103525	0.497	0.5	1	Kansl1
0.0527559	0.103381	0.969	0.964	1	Tpr
0.0500764	0.103364	0.879	0.894	1	Usp1
0.0395373	0.103116	0.975	0.961	1	Pabpn1
0.0109334	0.102914	0.854	0.861	1	Fxr1
0.097102	0.102885	0.876	0.873	1	Zfp91
0.00530814	0.102556	0.913	0.955	1	Nap1l4
0.0324584	0.102377	0.78	0.776	1	Dis3
0.0230827	0.102366	0.988	0.991	1	Abcf1
0.00194309	0.10234	1	1	1	Ybx1
0.109944	0.102068	0.643	0.655	1	Elf2
0.0429264	0.101933	0.981	0.976	1	Gnai2
0.0271166	0.101782	0.776	0.794	1	Pelp1
0.00243843	0.101664	0.916	0.915	1	Ccar1
0.176033	0.101626	0.668	0.745	1	Ptpn1
0.0511955	0.100943	0.953	0.964	1	Kmt5a
0.195065	0.100838	0.534	0.582	1	Bag4
0.126017	0.100742	0.929	0.933	1	Mphosph10
0.241134	0.100708	0.95	0.961	1	Bcl11a
0.0769334	0.100584	0.882	0.9	1	Tcerg1
0.04276	0.10031	0.73	0.767	1	Hsd17b12
0.150603	0.100266	0.618	0.63	1	Klk8
0.00868278	0.100255	0.991	0.988	1	Dnajc8
0.00242565	-0.100279	1	1	1	Cox5b
0.00843677	-0.100419	0.984	0.991	1	Ube2m
9.12043e-05	-0.100591	0.118	0.236	1	Mrap
1.01125e-07	-0.10079	0.208	0.43	0.00178931	Ccnb1ip1
0.0200824	-0.100836	0.935	0.967	1	2410006H16Rik
0.0125124	-0.101414	0.919	0.955	1	Wdr83os
0.00216402	-0.101849	0.935	0.967	1	Cenpw
0.00915995	-0.102105	0.96	0.985	1	Ndufb4
7.80666e-05	-0.1022	0.543	0.73	1	Atg101
0.000484307	-0.102934	0.997	1	1	Cox7a2
0.00508555	-0.103033	0.95	0.964	1	Cops9
0.000750089	-0.103048	0.748	0.888	1	Comtd1
0.00645828	-0.103255	0.416	0.542	1	Acp5
0.00139811	-0.10326	0.901	0.955	1	Psmg3
1.54974e-05	-0.103296	0.137	0.276	0.27421	Hesx1
0.0145466	-0.103585	0.941	0.979	1	Serinc3
5.21431e-06	-0.104436	1	1	0.0922621	Rpl6
0.00354932	-0.104697	0.842	0.955	1	Pole4
0.0383592	-0.104721	0.978	0.991	1	Lsm7
0.00109878	-0.104938	0.609	0.776	1	Ctsb
0.00082906	-0.105762	0.997	1	1	Uba52
0.00326298	-0.105986	0.674	0.839	1	Selenbp1
9.52804e-06	-0.106388	0.599	0.824	0.168589	Aunip
0.00650448	-0.106437	0.966	0.994	1	Ndufc1
0.00320879	-0.106706	0.845	0.93	1	Gata1
7.08563e-07	-0.106708	0.329	0.576	0.0125373	Ap3s2
0.00989332	-0.107538	0.935	0.967	1	Ucp2
0.000662281	-0.10755	0.957	0.973	1	Uchl3
0.000816402	-0.108341	0.801	0.9	1	Klhdc2
0.0226703	-0.10906	0.562	0.664	1	Kpna2
0.000207989	-0.109309	0.54	0.739	1	Ankrd54
0.00223602	-0.109463	0.894	0.961	1	Skp1a
1.99009e-06	-0.110903	0.311	0.527	0.0352127	Them6
8.56738e-08	-0.111112	0.342	0.588	0.00151591	Pqlc1
0.021522	-0.111531	0.804	0.903	1	Sec62
0.000247306	-0.111708	0.64	0.815	1	Prkag1
2.06225e-05	-0.11177	0.581	0.827	0.364895	Pnpo
0.000480923	-0.11187	0.988	0.991	1	Pdcd5
1.2741e-06	-0.112033	1	1	0.022544	Rps2
1.78816e-05	-0.113197	0.45	0.685	0.316396	Zfyve21
0.000116457	-0.113216	0.289	0.442	1	Nxpe2
0.00217029	-0.113996	0.78	0.894	1	Pycr2
0.000505867	-0.114824	0.916	0.961	1	Ube2n
3.28147e-05	-0.114926	0.463	0.645	0.580623	Tpp1
0.000939562	-0.115029	0.86	0.936	1	Eif2s3x
0.000432139	-0.11641	0.587	0.755	1	Tmem9
0.0130444	-0.116423	0.559	0.661	1	Lmna
0.0312421	-0.117897	0.963	0.985	1	Crip1
3.70458e-09	-0.118738	0.199	0.445	6.55488e-05	Gm21887
0.0887022	-0.11875	0.804	0.852	1	Icam4
0.0001278	-0.119157	0.761	0.894	1	Pet100
0.00160893	-0.119185	0.736	0.867	1	Asf1b
1.3425e-09	-0.11923	1	1	2.37541e-05	Rpl34
0.00134293	-0.119312	0.944	0.967	1	Tmem256
0.000294035	-0.119416	0.932	0.97	1	Acp1
0.00196617	-0.119541	0.612	0.758	1	Fech
0.0320245	-0.119647	0.807	0.885	1	Slc29a1
0.0300824	-0.119904	0.255	0.345	1	Ifitm1
1.5094e-13	-0.122322	0.18	0.488	2.67074e-09	Dynlt1a
0.000148912	-0.12343	0.981	0.985	1	Arpp19
0.00540566	-0.124946	0.935	0.979	1	Prdx3
0.0427337	-0.125365	0.714	0.933	1	Xist
0.005009	-0.125566	0.888	0.942	1	Sf3b4
0.000423622	-0.125906	0.953	0.979	1	Mrps21
0.00011105	-0.129574	0.932	0.964	1	Snhg8
4.06318e-05	-0.132488	0.901	0.97	0.718938	Dpm3
2.08942e-09	-0.133077	1	1	3.69701e-05	Rpl31
2.9548e-05	-0.133557	0.981	0.991	0.522822	Bola2
0.00019921	-0.136848	0.916	0.97	1	Brix1
0.176155	-0.136904	0.615	0.7	1	Tspan33
0.0301858	-0.137044	0.686	0.782	1	Rfesd
0.0466805	-0.137069	0.863	0.903	1	Ass1
0.0133245	-0.138411	0.817	0.861	1	Hectd1
5.25572e-06	-0.146135	0.991	0.994	0.0929946	Atp5mpl
1.68235e-09	-0.146235	0.997	1	2.97674e-05	Snrpg
2.49521e-05	-0.1471	0.832	0.903	0.441502	Ciapin1
1.3263e-05	-0.147392	0.37	0.588	0.234676	Hist1h4h
5.68883e-05	-0.148515	0.969	0.985	1	Ndufb2
0.000594759	-0.149272	0.969	0.991	1	Uqcrc1
0.00160991	-0.150691	0.994	0.994	1	Cox6a1
2.75284e-14	-0.151507	1	1	4.87087e-10	Rpl10
0.0140103	-0.152583	0.944	0.973	1	Smim1
1.46937e-11	-0.152919	1	1	2.5999e-07	Rpl26
1.00446e-06	-0.152922	0.978	0.982	0.0177729	Romo1
5.39113e-06	-0.153205	0.96	0.982	0.0953907	Ndufv3
0.419697	-0.153641	0.904	0.87	1	Malat1
3.88319e-05	-0.155385	0.929	0.979	0.687092	Slirp
6.58966e-05	-0.156464	0.963	0.991	1	Tmem258
2.95187e-08	-0.156602	0.227	0.458	0.000522304	Ltbp1
1.23275e-05	-0.156865	0.68	0.861	0.218123	Rbfa
9.5138e-06	-0.157435	0.823	0.936	0.168337	Cox20
0.241374	-0.15769	0.388	0.433	1	Cldn13
0.482429	-0.162318	0.96	0.979	1	Hmbs
4.56924e-06	-0.162504	0.969	0.988	0.0808481	Ndufa7
5.71969e-06	-0.16262	0.95	0.988	0.101204	1110038B12Rik
0.00338712	-0.163636	0.497	0.627	1	Tspo2
0.136259	-0.165591	0.575	0.63	1	Mt2
4.01793e-06	-0.166247	1	1	0.0710932	Uqcr11
1.20776e-06	-0.171678	0.978	0.997	0.0213701	Ndufa5
1.31095e-12	-0.171891	1	1	2.31959e-08	Rps26
0.0326733	-0.172832	0.997	1	1	Ftl1
6.7979e-08	-0.173997	0.991	0.997	0.00120282	Ndufa12
2.03759e-05	-0.174047	0.888	0.964	0.360532	Adrm1
0.00103693	-0.174463	0.913	0.961	1	Urod
6.0107e-12	-0.176222	0.994	0.997	1.06353e-07	Snrpf
1.15124e-28	-0.177573	0	0.324	2.037e-24	Nfkbia
1.02689e-05	-0.180207	0.814	0.906	0.181697	1190007I07Rik
1.18455e-11	-0.1822	1	1	2.09594e-07	Cox7c
5.87948e-08	-0.183341	0.984	0.991	0.00104032	Uqcrq
3.40121e-07	-0.186295	0.966	0.991	0.00601811	Tomm22
9.58772e-07	-0.186438	0.969	0.988	0.0169645	Rbis
0.000491919	-0.187443	0.904	0.955	1	E2f4
6.69233e-05	-0.189217	0.742	0.897	1	Ubac1
1.83105e-12	-0.191187	0.991	0.997	3.23985e-08	Tomm7
1.27185e-05	-0.191474	0.984	0.988	0.225042	Mrpl52
6.74401e-08	-0.193466	0.764	0.891	0.00119329	Hdac1
0.0172357	-0.193704	0.997	1	1	Fth1
3.56925e-11	-0.19614	0.994	0.991	6.31542e-07	Atp5e
2.58198e-08	-0.199146	0.929	0.976	0.000456855	Naa38
0.000488546	-0.201742	0.916	0.964	1	Klf1
2.84288e-09	-0.205478	0.96	0.991	5.03018e-05	Sap18
0.0286317	-0.206893	0.953	0.976	1	Blvrb
2.0954e-05	-0.207029	1	1	0.37076	Hspa8
8.53881e-09	-0.207664	0.736	0.897	0.000151086	Mettl23
2.03059e-13	-0.216601	0.481	0.77	3.59292e-09	Gstp1
2.41764e-07	-0.216749	0.991	0.982	0.00427778	Hmgn2
5.7955e-09	-0.217014	0.95	0.991	0.000102546	Ahsa1
0.000409934	-0.217471	0.963	0.988	1	Erp29
4.91754e-10	-0.217588	0.988	0.991	8.70109e-06	Atox1
7.96582e-10	-0.219204	1	0.994	1.40947e-05	Atpif1
8.45496e-08	-0.220672	0.981	0.991	0.00149602	Cox17
1.50164e-09	-0.228684	0.919	0.973	2.65701e-05	Ndufa3
2.96641e-10	-0.229615	0.981	0.991	5.24877e-06	Tomm6
0.000645317	-0.229698	0.944	0.982	1	Alad
1.01334e-25	-0.233708	1	1	1.793e-21	Rpl39
0.000310529	-0.241496	0.997	0.994	1	Gpx1
0.00133889	-0.24882	0.736	0.867	1	Josd2
2.3633e-10	-0.256278	0.984	0.997	4.18162e-06	Eno1
1.76894e-32	-0.264261	1	1	3.12997e-28	Rpl37a
1.82849e-16	-0.264839	0.978	0.997	3.23532e-12	Ndufb1-ps
9.62139e-19	-0.265902	0.398	0.794	1.70241e-14	Dynlt1f
1.93987e-31	-0.26856	1	1	3.4324e-27	Rps27
1.04671e-16	-0.271269	0.981	0.994	1.85204e-12	Erh
3.00238e-14	-0.272026	0.984	0.994	5.31241e-10	Sec61g
4.91691e-15	-0.274244	0.984	0.997	8.69999e-11	Atp5md
0.00330177	-0.274455	0.646	0.739	1	Cd24a
0.00453872	-0.27448	0.969	0.982	1	Mt1
1.69666e-12	-0.276659	0.994	0.997	3.00206e-08	Gm47283
0.0766614	-0.282197	0.724	0.782	1	Mgst3
2.01321e-39	-0.282705	1	1	3.56217e-35	Rpl37
1.16717e-35	-0.283039	1	1	2.06519e-31	Rpl36
6.98381e-06	-0.284596	0.453	0.633	0.123572	Rhd
1.70194e-20	-0.285173	0.981	0.994	3.01142e-16	Atp5k
3.92528e-05	-0.296432	0.997	1	0.694539	Prdx2
1.2822e-14	-0.297115	0.994	0.991	2.26872e-10	Ubb
8.61954e-05	-0.297489	0.789	0.885	1	Hebp1
9.18581e-46	-0.299519	1	1	1.62534e-41	Rps21
0.00149008	-0.299648	0.658	0.764	1	Hist1h2ae
1.55346e-17	-0.30844	0.984	0.994	2.74868e-13	Srsf2
7.6336e-42	-0.331808	1	1	1.35069e-37	Rpl38
5.22769e-16	-0.33707	0.826	0.945	9.24988e-12	Hmga1
2.03682e-53	-0.348843	1	1	3.60395e-49	Rps29
0.00273454	-0.360721	0.422	0.521	1	Rgcc
9.62952e-47	-0.363143	1	1	1.70385e-42	Rps28
2.4788e-06	-0.403285	0.559	0.694	0.04386	AI506816
3.08877e-26	-0.404506	0.888	0.979	5.46526e-22	Polr2l
2.47552e-73	-0.534918	1	0.997	4.38018e-69	Rpl35
2.68623e-49	-0.698793	0.984	0.994	4.75302e-45	Stmn1
5.33051e-93	-0.799807	0.994	0.997	9.43181e-89	Gm10076
1.64777e-24	-0.816136	0.904	0.97	2.91557e-20	Hist1h2ap
8.2861e-08	-1.32888	0.978	0.952	0.00146614	Hba-a2
1.5147e-93	-1.38272	0.022	0.852	2.68011e-89	Gm15915
2.15987e-26	-1.65882	1	0.997	3.82168e-22	Hbb-bs
0.295699	-2.08375	0.953	0.982	1	Hbb-bt
2.62393e-07	-2.10556	0.969	0.976	0.00464278	Hba-a1

## Sheet: DEG_KOvsWT_cluster_5
p_val	avg_log2FC	pct.1	pct.2	p_val_adj	Gene
0.395352	0.709438	0.803	0.838	1	Lyz2
1.16189e-38	0.683717	1	0.987	2.05584e-34	Hbb-bs
1.25113e-13	0.568636	0.954	0.911	2.21375e-09	Hba-a1
1.10086e-18	0.542398	1	0.974	1.94787e-14	Rpl29
5.05833e-31	0.485539	0.986	0.983	8.95021e-27	Gm8797
5.3821e-08	0.47551	0.951	0.95	0.000952308	Hbb-bt
3.55792e-20	0.453475	0.936	0.911	6.29539e-16	Hba-a2
0.111133	0.429737	0.28	0.403	1	Slpi
0.0119419	0.368065	0.743	0.729	1	Cd63
3.68171e-12	0.342296	0.838	0.812	6.51441e-08	Rnaset2a
0.0358631	0.334178	0.682	0.66	1	Ctsg
0.45944	0.330137	0.266	0.248	1	S100a9
0.0112831	0.316097	0.564	0.538	1	Nkg7
0.261504	0.286213	0.578	0.587	1	Ctsl
0.508638	0.275231	0.656	0.729	1	Anxa1
0.151275	0.261458	0.535	0.508	1	Ms4a3
5.40949e-06	0.260538	0.991	0.99	0.0957155	Etfb
0.0276551	0.258211	0.549	0.469	1	Elane
1.10913e-09	0.257393	0.795	0.802	1.9625e-05	Rpl9-ps6
0.0011459	0.244128	0.908	0.871	1	Lmo4
0.050442	0.243224	0.89	0.917	1	Mpo
0.00632819	0.238995	0.922	0.957	1	Med21
1.16111e-09	0.236687	0.873	0.838	2.05447e-05	Wdr89
1.55537e-07	0.226877	0.595	0.488	0.00275207	Gm11361
0.00842195	0.222041	0.91	0.937	1	Cited2
0.0461026	0.220013	0.572	0.554	1	Rgcc
0.00142371	0.211431	0.246	0.158	1	Ltb
2.67132e-06	0.211112	0.942	0.908	0.0472663	Pnp
0.103702	0.210412	0.448	0.419	1	Cebpe
2.43063e-06	0.210116	0.945	0.957	0.0430076	Gadd45gip1
1.6341e-18	0.210072	0.225	0	2.89137e-14	Eif2s3y
8.34624e-09	0.202822	0.425	0.257	0.000147678	Hddc3
0.000324969	0.200773	0.954	0.964	1	1810037I17Rik
2.38946e-05	0.200187	0.968	0.964	0.42279	Glo1
1.57128e-06	0.198591	0.841	0.848	0.0278022	Rpl10-ps3
0.565095	0.196376	0.543	0.558	1	Fos
0.830719	0.191356	0.5	0.561	1	Car2
0.000139814	0.189056	0.977	0.954	1	Atxn7l3b
0.0232154	0.187271	0.965	0.964	1	Ctsz
0.0632711	0.182419	0.867	0.904	1	Tmed3
6.37399e-05	0.18002	1	0.983	1	Ube2s
0.0979047	0.179748	0.598	0.624	1	Igsf6
0.000413596	0.178977	0.991	0.99	1	Spcs2
8.6918e-05	0.177567	0.957	0.944	1	Cdk2ap1
7.06467e-05	0.1767	0.951	0.97	1	Mrpl17
0.330859	0.176465	0.679	0.7	1	Apoc1
0.0361883	0.174002	0.792	0.828	1	Anxa3
0.0438277	0.173682	0.306	0.231	1	Cstdc5
4.22715e-05	0.173483	0.951	0.944	0.747952	Hypk
0.00080392	0.17078	0.98	0.993	1	Lamtor4
0.0523556	0.170652	0.373	0.323	1	Fosb
4.59112e-05	0.16862	0.997	0.997	0.812352	Rab5if
2.56301e-05	0.167677	0.994	0.987	0.453499	Snrpd3
0.00015895	0.166694	0.72	0.703	1	Nadk
0.0235859	0.166232	0.945	0.977	1	Tuba4a
4.78449e-06	0.16553	0.581	0.502	0.0846567	A930005H10Rik
0.0307081	0.165125	0.85	0.891	1	Dstn
0.200112	0.165092	0.139	0.106	1	Cstdc4
0.00921355	0.16214	0.884	0.891	1	Tmem97
6.25005e-10	0.159461	1	1	1.10588e-05	H2afz
0.513066	0.157497	0.942	0.941	1	Prtn3
0.0104519	0.157007	0.893	0.875	1	Hmbs
0.0428282	0.155676	1	1	1	Calr
0.000439572	0.155643	0.977	0.983	1	Ssr2
0.0500539	0.152823	0.988	0.977	1	Ly6e
4.52369e-09	0.152759	1	1	8.00422e-05	Cox8a
0.000104385	0.152509	0.694	0.683	1	Tomm34
0.00284661	0.150378	0.997	1	1	Ssr4
0.0258481	0.150116	0.991	1	1	Atp6v0c
0.00266654	0.150102	0.991	0.977	1	Sarnp
5.06182e-05	0.148421	0.971	0.954	0.895638	Psmc2
0.000697743	0.146978	0.991	0.993	1	Vamp8
0.0063611	0.146244	0.968	0.954	1	Tmbim6
0.00803504	0.14567	0.254	0.185	1	Hck
0.000120999	0.145016	0.994	0.987	1	Tecr
0.0048249	0.144378	1	0.997	1	Ftl1-ps1
2.84934e-07	0.143809	0.306	0.155	0.00504162	Gm12166
0.00875306	0.143127	0.789	0.795	1	Rbm38
0.230828	0.142481	0.405	0.383	1	Mgst1
0.00675344	0.141488	0.997	0.98	1	Tubb4b
5.4368e-05	0.1412	0.457	0.353	0.961988	Afp
0.0021028	0.140692	1	0.99	1	Dbi
0.0242487	0.140474	0.78	0.799	1	Ncf4
0.000269113	0.139156	0.789	0.776	1	Ccdc58
0.198057	0.138329	0.879	0.917	1	Mt1
0.0611315	0.138113	0.905	0.931	1	Fdps
0.0315818	0.137456	0.954	0.967	1	Sri
0.000895485	0.135813	0.974	0.977	1	Uqcrc2
0.0105753	0.135671	0.882	0.901	1	Odc1
0.00403011	0.135491	0.983	0.97	1	Mrpl20
0.155813	0.135248	0.488	0.472	1	Ltb4r1
0.00452883	0.134814	0.939	0.974	1	Txnl4a
0.0192896	0.134578	0.876	0.901	1	Rrm2
0.00106618	0.134142	0.884	0.888	1	Dnajb11
0.000174843	0.133704	0.98	0.977	1	Mrps16
0.00386787	0.133232	0.659	0.614	1	Spns3
0.830381	0.131289	0.124	0.122	1	Olfm4
1.34796e-06	0.131192	1	1	0.0238508	Chchd2
0.00172673	0.129518	0.74	0.736	1	Magohb
9.23666e-06	0.129444	1	1	0.163433	Ndufb8
0.00369538	0.129121	0.986	0.987	1	Sumo1
0.155696	0.128026	0.361	0.33	1	Pglyrp1
0.0674465	0.127768	0.844	0.825	1	Prc1
0.0267808	0.127718	0.867	0.868	1	Mapkapk2
0.000621265	0.127382	0.98	0.983	1	Hnrnpm
0.00204992	0.127286	0.936	0.911	1	Ube2a
0.0106691	0.125111	0.844	0.858	1	Gm11808
0.03613	0.12506	0.997	0.99	1	Lamtor2
0.000791352	0.124268	0.685	0.713	1	Rps27rt
0.00803877	0.123724	0.983	0.987	1	Dpy30
0.00367131	0.123272	0.604	0.604	1	Bloc1s1
0.022006	0.122934	0.61	0.594	1	Acsl1
0.0255024	0.122768	0.775	0.822	1	1700123O20Rik
0.158215	0.122629	0.769	0.818	1	B4galnt1
0.433523	0.121906	0.491	0.515	1	Cpox
0.003472	0.121614	0.824	0.818	1	Sf3a1
0.00612378	0.121238	0.948	0.944	1	Eif3b
0.000682415	0.121226	1	1	1	Eif5a
0.00161273	0.121077	0.983	0.974	1	Mrpl51
0.00918845	0.120144	0.662	0.686	1	Gm2000
0.00195529	0.120079	0.786	0.795	1	Nmt1
0.565199	0.119866	0.942	0.974	1	S100a11
0.015548	0.119719	0.939	0.964	1	Ptpn6
0.172473	0.119634	0.535	0.535	1	Tent5a
0.377207	0.119452	0.639	0.69	1	Fcgr3
0.000794842	0.118858	0.997	0.993	1	Srsf7
0.0262849	0.118841	0.723	0.769	1	R3hdm4
0.00199872	0.118673	1	1	1	Eif4a1
0.00215063	0.118139	1	0.997	1	Pfdn5
0.0541142	0.117868	0.899	0.858	1	Cdc20
0.0751984	0.117362	0.864	0.891	1	Echs1
0.00477637	0.117267	0.803	0.845	1	Mrps9
0.0738187	0.117265	0.367	0.333	1	Dusp1
0.0485517	0.117044	0.994	1	1	Hsp90b1
0.000626099	0.116954	0.994	0.99	1	Mrpl18
0.0056476	0.116922	0.824	0.842	1	Erg28
0.322038	0.116508	0.922	0.947	1	Fabp5
0.128262	0.116503	0.306	0.248	1	S100a8
0.000631434	0.115963	0.997	1	1	Gnb2
0.0033113	0.115223	0.986	0.993	1	Dad1
0.22131	0.115096	0.367	0.343	1	H1fx
0.093855	0.114926	0.997	1	1	Cyba
0.00180238	0.114906	0.954	0.954	1	Spc24
0.0415528	0.114853	0.994	0.993	1	Npc2
0.170847	0.114748	1	0.993	1	Plac8
0.0216238	0.113271	0.87	0.904	1	Trappc2l
0.00994671	0.113222	0.243	0.168	1	C3
0.248726	0.112951	0.76	0.782	1	Kif11
0.0136231	0.112884	1	1	1	Aldoa
0.136244	0.112676	0.997	1	1	Gpi1
7.604e-05	0.112018	0.344	0.234	1	Alb
0.0114779	0.111175	0.87	0.868	1	Fcf1
0.00432584	0.111146	0.977	0.96	1	Emg1
0.000117026	0.110749	0.997	1	1	Snrpd1
0.00972459	0.110696	0.957	0.964	1	0610012G03Rik
0.0069518	0.110526	0.864	0.832	1	Tuba1c
0.0428067	0.110337	0.997	0.997	1	Hspe1
0.0312048	0.10961	0.809	0.875	1	Mrpl4
0.0166653	0.109384	0.827	0.868	1	Coq7
0.00225561	0.108783	0.988	1	1	Ndufb10
0.0336797	0.108704	0.61	0.531	1	Hp
0.0540797	0.108694	0.662	0.736	1	Tmem179b
0.029505	0.10867	0.986	0.97	1	Jpt1
0.0208436	0.107097	0.884	0.908	1	Timm17a
0.0182209	0.106875	0.98	0.987	1	Vcp
0.0265835	0.106188	0.977	0.993	1	Manf
0.0036781	0.1058	0.988	0.987	1	Ubxn1
0.00658905	0.105293	0.936	0.96	1	Stoml2
0.0554013	0.105135	0.954	0.964	1	Pin1
0.00434925	0.105027	0.824	0.805	1	Derl1
0.00846712	0.105013	0.962	0.974	1	Mrpl21
0.0020632	0.104715	0.997	1	1	Eef1d
0.0589406	0.104689	0.769	0.799	1	Tex30
0.0041087	0.104519	1	1	1	Aprt
0.0450063	0.104502	0.72	0.719	1	Pla2g12a
0.0120029	0.104162	0.89	0.894	1	Arl1
0.0437732	0.103671	0.78	0.815	1	Fam32a
0.020952	0.103651	0.988	0.99	1	Ndufb3
0.0336735	0.103597	0.494	0.488	1	Phpt1
0.129759	0.103569	0.876	0.878	1	Tpx2
0.0256378	0.103463	0.899	0.904	1	Mrps34
0.0298645	0.103359	0.717	0.749	1	Egln2
0.0432973	0.102563	0.662	0.719	1	Phf10
0.0711062	0.102487	0.656	0.71	1	Cul5
0.00989595	0.102386	0.936	0.97	1	Tnfaip8
0.000603783	0.102229	1	1	1	Atp5f1
0.0448737	0.101775	0.679	0.69	1	Dis3
0.092553	0.10158	0.769	0.785	1	Ddx10
0.156769	0.100754	0.509	0.528	1	Mthfsl
0.0165879	0.100711	0.988	0.977	1	Supt4a
0.0370781	0.100704	0.347	0.31	1	Mtus1
0.165171	0.100236	0.277	0.244	1	Mgl2
0.00601507	-0.100082	0.74	0.851	1	Bmyc
2.143e-05	-0.100267	0.442	0.657	0.379182	Zfp992
0.000209009	-0.100302	0.439	0.63	1	Glul
1.36059e-05	-0.100338	0.327	0.521	0.240742	Wwc2
0.0498785	-0.100608	0.916	0.96	1	Ptbp3
2.77647e-05	-0.100889	0.382	0.584	0.491269	Snx10
0.000152741	-0.101759	0.59	0.766	1	Mettl23
0.689039	-0.102744	0.471	0.455	1	Ikzf2
0.0112033	-0.102808	0.74	0.815	1	Bin2
0.0202575	-0.102819	0.405	0.512	1	Ctla2a
0.00340662	-0.1029	0.867	0.937	1	Twf2
6.81734e-05	-0.103169	1	1	1	Rps17
0.00255958	-0.103284	0.723	0.868	1	Sept6
0.0856684	-0.103386	0.153	0.211	1	Itgb7
0.00450685	-0.104601	1	1	1	Arpc2
0.0177536	-0.104705	0.746	0.815	1	Ranbp2
0.201085	-0.105554	0.425	0.495	1	Basp1
0.00548223	-0.105559	0.725	0.871	1	Ivns1abp
0.000827283	-0.105612	0.708	0.871	1	Pet100
0.000357569	-0.105889	0.405	0.584	1	Plec
0.00469039	-0.10597	0.827	0.894	1	Noc2l
0.00318518	-0.106659	0.942	0.944	1	Fxyd5
5.95044e-10	-0.106812	0	0.106	1.05287e-05	Gm15915
0.00520146	-0.107462	0.815	0.904	1	Itgb1
0.000517787	-0.108072	0.506	0.67	1	Rad51
0.00464183	-0.1081	0.763	0.845	1	Mettl9
0.0121321	-0.108377	0.289	0.393	1	Tubb2a
0.00166782	-0.108727	0.954	0.98	1	Rbis
0.00509588	-0.109574	0.795	0.901	1	Pole4
0.0713185	-0.109714	0.491	0.601	1	Ms4a6c
0.000290013	-0.10973	0.838	0.937	1	Cdk9
0.0344024	-0.110439	0.743	0.868	1	Wnk1
0.00428852	-0.110649	0.763	0.848	1	BC005537
0.000889064	-0.110793	0.668	0.858	1	Eif4ebp2
0.00624832	-0.111292	0.618	0.746	1	Adam10
0.000859867	-0.111618	0.98	0.993	1	Ndufa7
0.00319664	-0.111761	0.512	0.677	1	Atad5
0.00465666	-0.112888	0.543	0.657	1	Capg
0.0082268	-0.113073	0.581	0.723	1	Parp8
0.000141325	-0.113105	0.451	0.627	1	Dusp2
5.23011e-05	-0.11311	1	1	0.925416	Cox7c
0.000539507	-0.113166	0.52	0.706	1	Anxa6
0.000441631	-0.113564	0.965	0.983	1	Tsc22d4
0.0028412	-0.113687	0.584	0.749	1	Fli1
2.94716e-05	-0.113727	0.561	0.799	0.52147	Xrcc6
0.00445935	-0.113797	0.971	0.98	1	Cbx3
0.003956	-0.114233	0.65	0.789	1	Atp13a2
0.00254786	-0.114853	0.587	0.726	1	Hist1h4d
7.30282e-05	-0.115117	0.382	0.564	1	Fmnl1
3.66972e-05	-0.115514	1	1	0.64932	Rps25
0.000683612	-0.116952	0.653	0.822	1	Macf1
0.000452446	-0.11717	0.783	0.894	1	Adrm1
0.000597963	-0.117341	0.202	0.333	1	Egr1
0.181597	-0.117495	0.728	0.776	1	Pdcd4
0.00863339	-0.117988	0.818	0.911	1	Senp6
0.0109781	-0.118173	0.197	0.287	1	Gnb4
0.00185327	-0.118329	0.546	0.716	1	Gm2a
0.00508143	-0.118434	0.24	0.36	1	Ckb
6.93176e-07	-0.11865	1	1	0.012265	Atp5e
9.69294e-05	-0.119217	0.408	0.604	1	Pan3
0.000631863	-0.120662	0.879	0.944	1	Lst1
0.000468143	-0.1208	0.934	0.964	1	Ndufa3
0.0238829	-0.121335	0.671	0.782	1	Bcl11a
0.00189853	-0.121797	0.913	0.947	1	Fam111a
0.0147985	-0.122157	0.925	0.964	1	Tra2b
0.0156103	-0.122714	0.939	0.96	1	Serinc3
0.0350169	-0.122743	0.795	0.881	1	Rgs18
0.00266068	-0.122769	0.63	0.739	1	Ktn1
0.000353847	-0.122797	0.254	0.399	1	Cox4i2
0.00232427	-0.123288	0.529	0.696	1	Adgrg3
0.00116571	-0.12342	0.324	0.465	1	Angpt1
1.102e-07	-0.1241	1	1	0.00194987	Rpl31
0.103054	-0.124128	0.882	0.908	1	Cdk6
0.0761577	-0.124364	0.162	0.218	1	Id3
0.0031761	-0.124475	0.948	0.97	1	Dnajc2
0.0208364	-0.124508	0.54	0.667	1	St8sia4
0.0034187	-0.125509	0.844	0.931	1	Taf1d
0.0291759	-0.12672	0.642	0.762	1	Pim1
0.0169019	-0.127055	0.957	0.977	1	Chd4
0.000735593	-0.127604	0.902	0.96	1	Wdr83os
0.0255923	-0.129612	0.936	0.983	1	Uqcrc1
0.000704182	-0.129897	0.997	1	1	Gas5
0.000195791	-0.130628	0.691	0.825	1	Sinhcaf
0.000362902	-0.130687	0.971	0.98	1	Bola2
1.11819e-10	-0.1307	1	1	1.97852e-06	Rpl36a
0.0245787	-0.130791	0.595	0.693	1	Hist1h1d
0.00939965	-0.130921	0.965	0.98	1	Laptm5
4.28004e-05	-0.132659	0.699	0.842	0.75731	Tsg101
0.920111	-0.132729	0.991	0.99	1	Malat1
0.343789	-0.133207	0.214	0.248	1	Id2
8.29014e-05	-0.133587	0.91	0.95	1	Dpm3
0.0016579	-0.133989	0.728	0.865	1	Ppp1cb
0.00142772	-0.134394	0.714	0.845	1	Samsn1
4.13772e-05	-0.134628	0.72	0.845	0.732127	Gipc1
0.000623612	-0.134929	0.708	0.828	1	Cd48
3.19601e-05	-0.136733	0.994	0.993	0.565502	Atox1
0.0275461	-0.137945	0.257	0.33	1	Ighm
5.15239e-05	-0.138656	0.673	0.851	0.911664	Rbfa
2.39041e-05	-0.141544	0.451	0.65	0.422959	mt-Atp8
0.00640921	-0.14175	0.694	0.69	1	Gm10260
0.0243832	-0.142624	0.777	0.868	1	Runx1
0.0466492	-0.143378	0.734	0.832	1	Itga4
5.1997e-05	-0.14585	0.928	0.967	0.920034	Sap18
0.00485326	-0.146241	0.983	0.983	1	Gm47283
3.26127e-11	-0.147242	1	1	5.77049e-07	Rps26
2.05242e-11	-0.147516	1	1	3.63155e-07	Rpl26
0.133189	-0.148618	0.751	0.845	1	Psap
0.0255262	-0.148708	0.962	0.977	1	Ifitm2
0.00561786	-0.150168	0.87	0.947	1	Actr2
0.000124116	-0.151135	0.286	0.442	1	Kctd14
0.000160488	-0.152186	0.858	0.891	1	Nme4
1.4536e-09	-0.154103	0.188	0.409	2.57201e-05	Hist1h2ad
0.00108838	-0.15788	0.884	0.927	1	Psmb8
1.2427e-06	-0.160358	1	1	0.0219884	Uqcrq
3.92885e-06	-0.162795	0.858	0.964	0.069517	Dap3
2.23169e-06	-0.163596	0.983	0.977	0.0394875	Tomm6
2.10204e-07	-0.164207	0.994	1	0.00371934	Snrpf
1.73657e-06	-0.164686	0.763	0.908	0.0307269	Ciapin1
3.91283e-05	-0.165136	0.954	0.97	0.692336	Sms
1.63244e-05	-0.165458	0.893	0.947	0.288844	Ahsa1
0.0101203	-0.168812	0.491	0.607	1	Lsp1
0.0207706	-0.169098	0.491	0.594	1	Ifitm3
5.13262e-05	-0.169463	1	1	0.908165	Hspa8
0.225921	-0.16957	0.775	0.822	1	Crip1
9.58852e-07	-0.16973	1	1	0.0169659	Sh3bgrl3
4.29819e-05	-0.170666	0.723	0.875	0.760522	Sod1
0.008333	-0.17193	0.902	0.927	1	mt-Nd5
1.26498e-12	-0.172278	0.306	0.607	2.23826e-08	Gstp1
1.89391e-07	-0.173467	0.919	0.954	0.00335109	Snhg8
5.46071e-08	-0.182672	0.968	0.98	0.000966219	Romo1
3.07159e-08	-0.188626	0.656	0.884	0.000543487	Ramac
0.000152567	-0.189061	0.775	0.891	1	Zfas1
2.19559e-07	-0.190352	0.74	0.908	0.00388488	Hdac1
3.51525e-08	-0.19735	0.991	1	0.000621988	Atp5md
1.46385e-08	-0.197523	0.983	0.99	0.000259014	Atp5k
0.00690817	-0.198211	0.15	0.231	1	Ctsh
0.0023951	-0.198364	1	0.997	1	H2afy
7.14871e-08	-0.20165	0.882	0.957	0.00126489	Bloc1s2
0.00878424	-0.203703	0.74	0.828	1	Egfl7
8.42931e-05	-0.210825	0.569	0.752	1	Kit
0.00118078	-0.21124	0.725	0.858	1	Mef2c
0.000143094	-0.212645	0.997	0.99	1	mt-Co1
2.70864e-06	-0.21516	0.997	1	0.0479268	Hmgn2
1.21853e-12	-0.221281	0.439	0.762	2.15606e-08	Dynlt1f
9.32106e-05	-0.225383	0.893	0.964	1	Zfp36l2
1.2305e-23	-0.22594	1	1	2.17725e-19	Rpl10
0.0205427	-0.228235	0.442	0.541	1	Irf8
1.19166e-10	-0.230515	0.994	0.993	2.10852e-06	Ndufb1-ps
0.121998	-0.232915	0.775	0.825	1	Hmga2
4.72677e-11	-0.236899	0.983	0.993	8.36355e-07	Erh
0.00125548	-0.238806	0.994	0.983	1	Tmsb10
7.70526e-11	-0.240239	0.795	0.891	1.36337e-06	Polr2l
0.463361	-0.240928	0.893	0.865	1	Apoe
1.01342e-06	-0.245488	0.416	0.594	0.0179315	Hist1h4h
1.17043e-10	-0.24615	0.997	0.997	2.07096e-06	Ubb
7.5898e-35	-0.251273	1	1	1.34294e-30	Rpl36
1.05031e-08	-0.251665	0.983	0.99	0.000185841	Eno1
1.30302e-15	-0.251792	1	0.997	2.30556e-11	Tomm7
3.50867e-38	-0.256356	1	1	6.20825e-34	Rpl39
2.86547e-37	-0.259426	1	1	5.07015e-33	Rpl37
1.57677e-13	-0.264513	0.517	0.809	2.78993e-09	Lbp
1.87903e-05	-0.274975	0.746	0.805	0.332476	mt-Nd4l
3.88722e-05	-0.279446	0.737	0.977	0.687804	Xist
7.09927e-38	-0.279971	1	1	1.25614e-33	Rpl37a
2.66731e-44	-0.284667	1	1	4.71954e-40	Rps21
3.54337e-15	-0.302468	0.986	0.987	6.26963e-11	Srsf2
5.82168e-15	-0.316359	0.74	0.891	1.03009e-10	Hmga1
1.80001e-34	-0.320186	1	1	3.18494e-30	Rps27
0.000264657	-0.333539	0.78	0.835	1	Hist1h2ae
0.000757067	-0.336173	0.393	0.528	1	Ifi203
1.86727e-53	-0.358494	1	1	3.30394e-49	Rps28
6.70099e-63	-0.372317	1	1	1.18567e-58	Rps29
9.68758e-56	-0.37707	1	1	1.71412e-51	Rpl38
2.53354e-50	-0.381323	0.009	0.521	4.48285e-46	Nfkbia
8.58525e-14	-0.486594	0.543	0.762	1.51907e-09	AI506816
3.14371e-71	-0.493513	1	1	5.56248e-67	Rpl35
0.287675	-0.633579	0.309	0.35	1	Cpa3
2.99483e-89	-0.751763	1	0.997	5.29905e-85	Gm10076
4.84375e-39	-0.782427	0.988	1	8.57054e-35	Stmn1
2.55994e-19	-0.860838	0.916	0.954	4.52956e-15	Hist1h2ap

## Sheet: DEG_KOvsWT_cluster_6
p_val	avg_log2FC	pct.1	pct.2	p_val_adj	Gene
7.82748e-14	0.778773	0.88	0.818	1.38499e-09	Ltb
1.20733e-27	0.654701	0.996	0.987	2.13625e-23	Hbb-bs
2.90808e-14	0.465165	0.923	0.865	5.14555e-10	Gm8797
1.58662e-09	0.437544	0.838	0.768	2.80737e-05	Hba-a2
5.19751e-09	0.423096	0.87	0.853	9.19647e-05	Hba-a1
5.53394e-08	0.412971	0.602	0.53	0.000979176	Wdr89
6.85456e-08	0.364588	0.43	0.266	0.00121285	Afp
0.000151092	0.34374	0.278	0.172	1	Pf4
0.00236794	0.343307	0.63	0.639	1	Shisa5
1.90284e-05	0.330016	0.623	0.592	0.336688	Rpl9-ps6
2.94375e-07	0.327045	0.363	0.204	0.00520868	Alb
0.127554	0.32326	0.236	0.197	1	Id3
5.27417e-08	0.320521	1	0.969	0.000933211	Rpl29
0.0835497	0.285942	0.352	0.323	1	Fos
0.000322707	0.281559	0.546	0.495	1	Rps27rt
0.00320441	0.277305	0.479	0.414	1	Serpina3g
0.000176033	0.275396	0.493	0.433	1	Rnaset2a
0.00164588	0.274929	0.982	0.972	1	Ifitm1
0.000338236	0.25916	0.919	0.918	1	Gabarap
0.119852	0.249506	0.342	0.313	1	Id1
0.00013184	0.247267	0.697	0.687	1	Vars
0.0292491	0.24446	0.687	0.693	1	Jun
0.00266109	0.23877	0.546	0.527	1	Dnttip1
0.0268045	0.237971	0.968	0.972	1	B2m
0.0049246	0.23611	0.299	0.238	1	Rras
0.00185841	0.233912	0.757	0.815	1	Gadd45gip1
0.16626	0.226208	0.19	0.16	1	Fosb
0.0259834	0.222423	0.542	0.558	1	Rpl10-ps3
0.17317	0.21848	0.236	0.21	1	Klf2
0.0753909	0.217853	0.197	0.16	1	Rasip1
0.0257446	0.214757	0.423	0.423	1	Rbck1
0.000545802	0.212617	0.933	0.934	1	Atxn7l3b
0.000538671	0.208807	0.894	0.906	1	Trp53
0.00895179	0.207393	0.239	0.172	1	Socs2
0.920424	0.206923	0.468	0.574	1	Ypel3
0.0668071	0.204279	0.588	0.646	1	Gm11808
0.0130234	0.203861	0.912	0.922	1	Ubc
0.0143661	0.199906	0.232	0.172	1	Dusp1
0.0364709	0.199041	0.722	0.796	1	Mrpl17
0.102659	0.193066	0.754	0.818	1	Plgrkt
0.0568902	0.192573	0.637	0.69	1	Zfand6
0.0185604	0.191053	0.574	0.567	1	Dtl
0.11655	0.1903	0.715	0.796	1	Mrpl13
0.0187005	0.187	0.609	0.602	1	Nrgn
9.85679e-05	0.186665	1	1	1	Cox8a
0.0249503	0.185495	0.486	0.48	1	Ppil2
0.00940986	0.180478	0.877	0.922	1	Snrpd3
0.15325	0.17758	0.444	0.448	1	Retreg1
0.115502	0.177171	0.331	0.323	1	Phpt1
0.130645	0.176701	0.489	0.533	1	Nkap
0.0236191	0.176437	0.563	0.549	1	Ctsl
0.0425366	0.176256	0.236	0.194	1	Fubp3
0.0344658	0.1761	0.528	0.542	1	Bud31
0.0607674	0.171435	0.496	0.489	1	H1fx
0.44676	0.171305	0.271	0.298	1	Tmem230
0.163002	0.171131	0.384	0.392	1	Camk2d
4.12819e-07	0.170974	1	1	0.00730442	Rps18
0.0851555	0.170427	0.609	0.649	1	Cops4
0.0323321	0.169799	0.908	0.944	1	Gimap6
0.0949614	0.169193	0.155	0.119	1	Pcp4l1
0.00994801	0.16909	0.757	0.781	1	Map2k2
0.00722701	0.168761	0.711	0.737	1	Txn2
0.0843646	0.166804	0.972	0.981	1	Ifitm3
0.108871	0.166505	0.651	0.737	1	Tipin
0.13183	0.165744	0.475	0.511	1	Strbp
0.00169945	0.163153	0.975	0.987	1	Sfr1
0.13926	0.16199	0.511	0.542	1	Pdcd6ip
0.121031	0.161417	0.574	0.608	1	Ddt
0.213818	0.157954	0.662	0.721	1	Ebi3
0.571645	0.157602	0.451	0.533	1	Dhrs4
0.00537772	0.157573	0.31	0.235	1	Men1
0.106698	0.156853	0.25	0.229	1	Atp6ap1
0.240025	0.156488	0.335	0.31	1	Dennd5b
0.0466745	0.154836	0.711	0.734	1	Iqgap1
0.0895152	0.153643	0.366	0.357	1	A930005H10Rik
0.390094	0.15341	0.577	0.696	1	Hikeshi
0.0703322	0.15299	0.866	0.925	1	Fabp5
0.421294	0.152808	0.155	0.144	1	Slfn2
0.591518	0.152036	0.324	0.37	1	Gcc2
0.294297	0.151944	0.458	0.502	1	Ndufaf4
0.134481	0.151532	0.873	0.928	1	Npc2
0.0126631	0.151238	0.863	0.909	1	Tecr
0.0299211	0.150798	0.817	0.9	1	Ddx24
0.0250512	0.149039	0.884	0.897	1	Edf1
0.0917309	0.14879	0.289	0.257	1	Asl
0.050798	0.14879	0.88	0.925	1	Fis1
0.099235	0.14743	0.204	0.172	1	Tmem14c
0.0644281	0.145684	0.732	0.796	1	Eml4
0.385476	0.1453	0.271	0.279	1	Tmed7
0.0497209	0.143655	0.662	0.721	1	Mphosph10
0.580721	0.143643	0.32	0.373	1	Arl2bp
0.529878	0.14324	0.38	0.417	1	Mbtd1
0.203362	0.142827	0.261	0.248	1	Acp5
0.000520813	0.142338	1	1	1	mt-Cytb
0.0265048	0.142332	0.898	0.953	1	Msn
0.0278035	0.14228	0.792	0.846	1	Mrpl54
0.0269241	0.14204	0.933	0.925	1	Cdc37
0.00170359	0.141577	1	1	1	mt-Atp6
0.161795	0.141157	0.408	0.411	1	Trappc6b
0.00276375	0.141082	0.993	0.987	1	Atp5h
0.0350829	0.140903	0.856	0.906	1	Ndufv2
0.134946	0.140868	0.616	0.668	1	Laptm4a
0.0100743	0.140784	0.996	0.994	1	Ftl1-ps1
0.343623	0.140635	0.623	0.705	1	Prr13
0.0356702	0.140368	0.901	0.912	1	Psmb2
0.0290869	0.139949	0.915	0.953	1	Abracl
0.353306	0.138532	0.313	0.329	1	Zfp131
0.0420761	0.137846	0.757	0.809	1	Idh3g
0.00914936	0.137652	0.123	0.066	1	Cul9
0.0524077	0.137043	0.732	0.79	1	Ube2v1
0.202534	0.136928	0.535	0.577	1	Ehmt1
0.200947	0.136669	0.232	0.21	1	Pdlim1
0.000233549	0.136546	0.109	0.034	1	Ttr
0.0742387	0.136402	0.655	0.702	1	Timm8a1
0.171694	0.136123	0.655	0.724	1	Puf60
0.141042	0.135923	0.585	0.624	1	Pin4
0.572198	0.135563	0.271	0.298	1	Rela
0.0945616	0.135415	0.651	0.721	1	Zfp207
0.20438	0.135349	0.518	0.558	1	Rab7
0.360628	0.13511	0.268	0.263	1	Ankrd12
0.28565	0.13477	0.338	0.342	1	Mt1
0.00726535	0.134717	0.169	0.103	1	Ints3
0.0295755	0.13463	0.965	0.969	1	Limd2
0.242709	0.133994	0.549	0.602	1	Nenf
0.22244	0.133992	0.285	0.279	1	Pja2
0.388563	0.133624	0.349	0.364	1	Aplp2
0.0322828	0.133479	0.68	0.734	1	Ddx50
0.221606	0.133447	0.57	0.614	1	Ankrd10
0.383929	0.133437	0.356	0.386	1	Tmem179b
0.145939	0.133387	0.648	0.718	1	Hadha
0.0802553	0.132804	0.595	0.627	1	Ap1s1
0.151708	0.132775	0.585	0.661	1	Mrps17
0.127441	0.132711	0.577	0.618	1	Rars
0.190312	0.132093	0.391	0.401	1	Glrx
0.358977	0.131704	0.243	0.241	1	Fahd2a
0.12445	0.131105	0.803	0.865	1	Parp1
0.251182	0.130775	0.37	0.379	1	Ift74
0.118006	0.130664	0.778	0.871	1	Cdc26
0.108989	0.130567	0.806	0.843	1	Ndufs4
0.0585411	0.130488	0.789	0.824	1	Cetn3
0.565326	0.130478	0.56	0.683	1	Mplkip
0.882893	0.130362	0.423	0.53	1	Stard10
0.0991281	0.130337	0.901	0.931	1	Psmb3
0.0769171	0.130231	0.827	0.897	1	Map1lc3b
0.546518	0.130194	0.641	0.721	1	H2-K1
0.536426	0.129709	0.232	0.245	1	Gm45716
0.52893	0.129494	0.257	0.273	1	Mthfsl
0.12808	0.129325	0.993	0.991	1	Eif3e
0.0401672	0.12851	0.838	0.881	1	Mdh1
0.123007	0.128376	0.401	0.37	1	Cdk1
0.211765	0.12835	0.588	0.649	1	Gart
0.0972741	0.127968	0.595	0.665	1	Cdc40
0.177089	0.127892	0.736	0.803	1	Ddx21
0.548604	0.127715	0.37	0.417	1	Mtfr1l
0.168647	0.12765	0.454	0.476	1	Sf3b4
0.3886	0.127171	0.292	0.292	1	Gabpb2
0.576298	0.127125	0.313	0.351	1	Lonp1
0.090577	0.126915	0.486	0.498	1	Tspan14
0.190188	0.126842	0.711	0.777	1	Ctnnb1
0.0862585	0.126575	0.817	0.828	1	Ramp1
0.0798841	0.126532	0.852	0.871	1	Snhg1
0.042395	0.125785	0.93	0.94	1	Psma2
0.00573675	0.125403	0.996	1	1	Cfl1
0.43646	0.124544	0.408	0.458	1	Hk1
0.00435222	0.124464	1	0.997	1	mt-Nd2
0.033255	0.124179	0.937	0.962	1	Swi5
0.257971	0.124105	0.577	0.658	1	Ghitm
0.309625	0.123306	0.697	0.774	1	Mrpl11
0.00333268	0.123129	1	1	1	Eif5a
0.48336	0.123118	0.338	0.364	1	Bloc1s1
0.193131	0.122671	0.176	0.147	1	Exoc6b
0.366682	0.122569	0.331	0.354	1	Prep
0.400211	0.12209	0.243	0.238	1	Heatr5a
0.167	0.12192	0.366	0.376	1	Pelo
0.25866	0.121831	0.458	0.47	1	Ubl4a
0.071173	0.121791	0.792	0.846	1	Tubb4b
0.179575	0.121678	0.239	0.223	1	Prelid2
0.248214	0.121284	0.637	0.73	1	Tmbim6
0.325295	0.120711	0.493	0.53	1	Gng2
0.169363	0.120551	0.746	0.834	1	Ap2s1
0.12372	0.120456	0.176	0.144	1	Vps35l
0.446585	0.120442	0.292	0.313	1	Yipf5
0.0432901	0.120263	0.859	0.915	1	Ube2l3
0.163058	0.119852	0.296	0.279	1	Tada2a
0.257772	0.119823	0.482	0.498	1	Rrs1
0.134413	0.119798	0.521	0.545	1	Ash1l
9.67704e-08	0.119728	1	1	0.00171225	Rpl18a
0.638618	0.119703	0.289	0.32	1	Naa25
0.0339784	0.119634	0.169	0.116	1	Bbc3
0.391458	0.119541	0.588	0.646	1	Larp4
0.277538	0.11905	0.461	0.508	1	Hmbs
0.116263	0.118555	0.511	0.53	1	Ppil4
0.371478	0.118549	0.5	0.533	1	Cd27
0.131427	0.118319	0.799	0.853	1	Ak2
0.407352	0.118265	0.415	0.464	1	2510002D24Rik
0.211996	0.118126	0.461	0.486	1	Dpm2
0.291169	0.118095	0.507	0.53	1	Top2a
0.463415	0.118023	0.162	0.16	1	Iqcc
0.486829	0.117637	0.539	0.627	1	Ppil1
0.311583	0.117458	0.472	0.527	1	Psmg2
0.0187787	0.11709	0.986	1	1	Hnrnpk
0.51553	0.116686	0.373	0.411	1	Jarid2
0.0307725	0.11652	0.986	1	1	Ifitm2
0.250643	0.116409	0.683	0.749	1	Rfc1
0.226861	0.116134	0.327	0.329	1	Dr1
0.728869	0.116068	0.419	0.461	1	H1f0
0.0411521	0.116031	0.989	0.984	1	Atp5d
0.341512	0.115581	0.324	0.335	1	Slc25a17
0.462437	0.115374	0.292	0.31	1	Wdr83
0.666801	0.115349	0.398	0.451	1	Aggf1
0.432081	0.114951	0.317	0.326	1	Mrrf
0.872003	0.11495	0.327	0.389	1	Nfat5
0.653516	0.114835	0.243	0.266	1	Rgl2
0.491968	0.11482	0.521	0.599	1	Acadm
0.557514	0.114679	0.141	0.138	1	Mtor
0.134542	0.114583	0.831	0.865	1	Atp6v1g1
0.549121	0.114415	0.183	0.182	1	Hddc3
0.10061	0.114414	0.148	0.113	1	Traip
0.336868	0.114408	0.451	0.505	1	Ptrh2
0.0855945	0.113915	0.982	0.981	1	Pfdn5
0.326587	0.113545	0.609	0.687	1	Ddx42
0.355778	0.113411	0.268	0.273	1	Med31
0.0594758	0.113342	0.866	0.881	1	Cox6a1
0.536641	0.113339	0.278	0.298	1	Rnf34
0.215377	0.113149	0.306	0.307	1	Papss1
0.0472976	0.112995	0.845	0.865	1	Dpy30
0.0177068	0.112921	0.965	0.981	1	Cox5a
0.294157	0.1128	0.204	0.188	1	Mmut
0.453715	0.112157	0.542	0.605	1	Pnkd
0.721336	0.112127	0.461	0.574	1	Wbp4
0.235587	0.112088	0.511	0.564	1	Ube2q1
0.934282	0.111916	0.465	0.539	1	Nkx2-3
0.877152	0.111867	0.25	0.282	1	Nadk
0.303634	0.111765	0.176	0.163	1	Cep162
0.00921581	0.111694	1	1	1	mt-Co2
0.517553	0.11138	0.577	0.671	1	Timm17b
0.424973	0.111217	0.239	0.241	1	Rab11fip2
0.775183	0.110971	0.447	0.517	1	Ecscr
0.757736	0.110398	0.299	0.335	1	Eef2kmt
0.515609	0.110272	0.289	0.31	1	Lmo1
0.741971	0.11025	0.373	0.433	1	Prkacb
0.338296	0.109989	0.658	0.724	1	Sys1
0.36974	0.109968	0.243	0.235	1	Slc44a2
0.55321	0.109533	0.349	0.379	1	Usp47
0.186428	0.109355	0.426	0.445	1	Ngdn
0.719084	0.109345	0.377	0.439	1	Tlk1
0.248427	0.109056	0.352	0.351	1	Cwf19l2
0.259965	0.108964	0.539	0.605	1	Smap2
0.33228	0.10882	0.683	0.79	1	Pnrc1
0.450343	0.10878	0.468	0.517	1	Itm2a
0.920064	0.108765	0.514	0.602	1	Mndal
0.391522	0.108376	0.602	0.671	1	Rrp15
0.216409	0.108375	0.775	0.834	1	Txnl4a
0.0170996	0.108275	0.972	0.984	1	Rbx1
0.189361	0.108166	0.944	0.956	1	Emp3
0.771118	0.108087	0.532	0.599	1	Atad2
0.192877	0.107765	0.574	0.608	1	Bex4
0.0378772	0.107441	0.986	0.981	1	Clic1
0.607273	0.107126	0.711	0.815	1	Snx6
0.901304	0.107065	0.306	0.361	1	Blvrb
0.643306	0.107019	0.398	0.467	1	Cpsf3
0.390001	0.106865	0.408	0.439	1	Ddx23
0.826351	0.106759	0.401	0.508	1	Pes1
0.523247	0.106737	0.303	0.386	1	Tomm34
0.189766	0.106731	0.94	0.972	1	Tuba1b
0.254845	0.106473	0.398	0.392	1	Borcs7
0.449178	0.106422	0.5	0.583	1	Mcee
0.5559	0.106411	0.176	0.179	1	B4galt4
0.506721	0.106279	0.201	0.197	1	Mdfi
0.943917	0.106146	0.472	0.611	1	Oxa1l
0.157329	0.106119	0.102	0.075	1	Tspan33
0.746227	0.10583	0.352	0.417	1	Emilin1
0.642351	0.105704	0.261	0.279	1	Ado
0.446362	0.105667	0.482	0.552	1	Commd4
2.96067e-05	0.105609	1	1	0.52386	Rpl18
0.185017	0.105418	0.662	0.708	1	Kdm1a
0.394036	0.105353	0.232	0.232	1	Pgm2
0.559124	0.105351	0.352	0.389	1	Rab6a
0.481	0.105332	0.37	0.417	1	Nufip1
0.816292	0.105296	0.345	0.42	1	Tmem60
0.430227	0.105172	0.606	0.708	1	Cmpk1
0.29729	0.105076	0.451	0.476	1	Mrpl4
0.685153	0.104982	0.458	0.533	1	Ifnar2
0.609905	0.104961	0.366	0.417	1	Cd320
0.679134	0.104927	0.25	0.266	1	Arid5b
0.900785	0.104862	0.377	0.473	1	Rbm38
0.959037	0.10443	0.222	0.254	1	Jak3
0.842762	0.104326	0.225	0.254	1	Coasy
0.436163	0.104232	0.44	0.489	1	Ctsz
0.0835832	0.10415	0.708	0.755	1	Pdcd6
0.671285	0.103991	0.218	0.235	1	Gstz1
0.318854	0.103963	0.634	0.687	1	Emc10
0.515103	0.103745	0.437	0.505	1	Tm2d2
0.753191	0.103351	0.451	0.533	1	Cstb
0.110947	0.103179	0.165	0.132	1	Iqce
0.202719	0.103152	0.94	0.956	1	Eif5
0.766393	0.10315	0.275	0.301	1	Ube2c
0.674163	0.103056	0.468	0.571	1	Dgcr6
0.0152273	0.102817	1	0.997	1	Cox4i1
0.637025	0.102352	0.239	0.292	1	Rnasel
0.443566	0.102222	0.778	0.887	1	Mrps16
0.964253	0.10222	0.25	0.292	1	Atxn3
0.245562	0.102129	0.637	0.715	1	Mrpl32
0.575289	0.101982	0.31	0.335	1	Batf
0.513355	0.101978	0.239	0.248	1	Sass6
0.215579	0.101741	0.137	0.113	1	Agtrap
0.358631	0.101595	0.12	0.103	1	Bmt2
0.573498	0.101544	0.394	0.439	1	Eva1b
0.408831	0.101515	0.486	0.539	1	Casp3
0.221729	0.101494	0.162	0.138	1	Tspan8
0.806539	0.101446	0.454	0.539	1	Rbm28
0.167374	0.101237	0.81	0.909	1	Dynlrb1
0.90094	0.100972	0.261	0.298	1	Aftph
0.199207	0.100934	0.725	0.812	1	Ubxn4
0.510515	0.100918	0.31	0.332	1	Rnf115
0.322877	0.100776	0.317	0.323	1	Heatr3
0.856402	0.100372	0.327	0.379	1	Cdkn2d
0.482859	0.100333	0.401	0.448	1	Bcl10
0.475852	0.100205	0.525	0.599	1	Rsf1
0.096707	0.100079	0.134	0.097	1	Emilin2
0.372718	0.100007	0.746	0.834	1	Ctcf
0.000155797	-0.100009	0.13	0.27	1	B4galt1
0.00865722	-0.100256	0.637	0.821	1	Mrps21
0.0342872	-0.100269	0.701	0.824	1	Lamtor4
0.000951339	-0.100362	0.141	0.263	1	Pag1
0.000460684	-0.100566	0.109	0.229	1	Metap1d
0.0410173	-0.100774	0.613	0.771	1	Pbdc1
0.00792187	-0.100833	0.891	0.95	1	Atp5mpl
0.0184684	-0.100986	0.472	0.646	1	Cers2
0.0225798	-0.101034	0.173	0.257	1	Hist1h2ac
0.0546602	-0.101155	0.165	0.235	1	Kif15
0.0956367	-0.101231	0.824	0.922	1	Dut
0.00565763	-0.101244	0.451	0.636	1	Vps4b
0.0025316	-0.101476	0.299	0.47	1	Cfap36
0.00051932	-0.101513	0.106	0.219	1	Bank1
0.00621814	-0.101525	0.415	0.608	1	Golga7
0.0550921	-0.101604	0.951	0.991	1	Nsa2
0.000116019	-0.101617	0.194	0.367	1	Xrn1
0.00207639	-0.101644	0.229	0.376	1	Sac3d1
0.000386668	-0.101778	0.155	0.295	1	Nfrkb
0.0194114	-0.1018	0.866	0.94	1	St13
0.0499909	-0.101818	0.63	0.803	1	Zyx
0.00200772	-0.101829	0.194	0.326	1	Itih5
0.108309	-0.101947	0.81	0.906	1	Ssrp1
0.00868417	-0.101962	0.458	0.624	1	Numa1
0.032313	-0.102037	0.754	0.875	1	Alox5ap
0.000456514	-0.102154	0.183	0.335	1	Nacc1
0.0611948	-0.102404	0.412	0.555	1	Pds5a
0.00270037	-0.102532	0.331	0.508	1	E2f4
2.26174e-05	-0.102539	1	1	0.400193	Rpl36a
0.0114083	-0.102738	0.313	0.451	1	Dido1
8.65801e-05	-0.102743	0.261	0.476	1	Unc13d
0.000773044	-0.102763	0.278	0.455	1	Mrpl39
0.0168023	-0.102939	0.38	0.527	1	Ino80e
0.00130734	-0.103079	0.993	1	1	Snrpg
0.0727627	-0.103115	0.711	0.84	1	Txnrd1
0.00873441	-0.103182	0.451	0.636	1	Cpsf6
0.0547576	-0.103257	0.725	0.868	1	Cbx5
0.0283925	-0.103376	0.725	0.865	1	Skp1a
0.00067715	-0.103763	0.13	0.254	1	Arhgap31
0.000286914	-0.103798	0.095	0.213	1	Rbl2
0.0635977	-0.103844	0.673	0.79	1	Gtf3a
0.00125608	-0.104034	0.232	0.389	1	Eef2k
0.0345862	-0.104091	0.352	0.461	1	Hes6
0.000600871	-0.104279	0.183	0.332	1	Slc24a5
0.000349332	-0.104312	0.13	0.26	1	Crim1
0.000300382	-0.104368	0.092	0.204	1	Irak1bp1
0.0239388	-0.10448	0.528	0.696	1	Dock2
0.000811636	-0.104613	0.285	0.47	1	Cldnd1
0.00359935	-0.104657	0.201	0.323	1	BC035044
0.0544376	-0.104825	0.754	0.84	1	Apex1
0.00862722	-0.105069	0.528	0.712	1	Cd37
0.00636862	-0.105219	0.511	0.687	1	Fdx2
5.54586e-05	-0.105224	0.144	0.301	0.981285	1810030O07Rik
0.00922725	-0.10547	0.905	0.972	1	Psma4
0.00277429	-0.105529	0.289	0.458	1	Wwc2
0.0525646	-0.105584	0.489	0.649	1	Gpbp1
0.00542013	-0.105911	0.599	0.781	1	Ube2d2a
0.00180509	-0.106166	0.151	0.273	1	Mrps2
0.0759351	-0.106189	0.465	0.58	1	Calcrl
0.00349142	-0.106304	0.201	0.326	1	Mtmr3
8.21578e-07	-0.106386	0.007	0.1	0.014537	Gm14403
0.000978169	-0.106852	0.264	0.445	1	Cdk17
0.000866067	-0.106908	0.053	0.135	1	9930111J21Rik2
0.0128653	-0.106909	0.574	0.746	1	Ddx1
0.00505939	-0.107122	0.327	0.476	1	Stat3
0.00563537	-0.107445	0.317	0.473	1	Klhl9
0.0122404	-0.107458	0.979	0.991	1	Srrm2
0.00137664	-0.107472	0.225	0.379	1	Ptprs
0.0480946	-0.107599	0.486	0.624	1	Ptprc
0.0408571	-0.107973	0.761	0.881	1	Psma6
0.0213549	-0.108063	0.62	0.815	1	Ube3a
0.0830478	-0.108107	0.757	0.843	1	Mcm3
0.000212706	-0.10835	0.187	0.348	1	Clasp1
0.00249603	-0.108668	0.352	0.539	1	Mrpl45
0.0110021	-0.108672	0.585	0.784	1	Man2b1
0.00106033	-0.108746	0.268	0.439	1	Szrd1
0.0257276	-0.108789	0.56	0.752	1	Polr2g
0.00143635	-0.108845	0.335	0.524	1	Ptpra
0.000608694	-0.108925	0.151	0.282	1	Atp2a3
0.00732661	-0.108968	0.465	0.655	1	Fam136a
0.00117232	-0.109022	0.169	0.301	1	Dtx3
0.00198684	-0.109136	0.289	0.464	1	Fmr1
0.0146782	-0.109147	0.38	0.53	1	Maf1
0.00350293	-0.10925	0.398	0.558	1	Chd2
0.016336	-0.109325	0.44	0.599	1	Ddx10
0.053867	-0.109328	0.722	0.856	1	Rbis
0.000131906	-0.10935	0.173	0.335	1	Rasal3
0.00015629	-0.109374	0.077	0.191	1	Gatb
0.0020806	-0.109414	0.275	0.429	1	R3hcc1
0.0394265	-0.10967	0.88	0.947	1	Micos10
0.0419399	-0.110162	0.919	0.944	1	Zfp36l2
0.00486692	-0.110363	0.236	0.364	1	Gp9
0.00477789	-0.110387	0.468	0.643	1	Ddrgk1
8.95873e-05	-0.110401	0.099	0.229	1	Zer1
0.0128032	-0.110421	0.496	0.693	1	Rnh1
0.0126126	-0.110449	0.651	0.793	1	Rexo2
7.5669e-05	-0.11051	0.218	0.404	1	Slc25a36
0.0291635	-0.110541	0.901	0.981	1	Chd4
4.72394e-05	-0.110575	0.13	0.282	0.835854	Oxld1
0.00244279	-0.110601	0.19	0.313	1	Tusc2
0.000256932	-0.110849	0.158	0.301	1	Stx17
6.4225e-05	-0.110969	0.081	0.204	1	Dennd1a
0.00405546	-0.110978	0.447	0.63	1	Hscb
0.0137014	-0.111031	0.415	0.583	1	Cops7a
0.0158541	-0.11105	0.56	0.708	1	Kmt5a
0.0322282	-0.11132	0.366	0.502	1	Pds5b
0.00662455	-0.111396	0.507	0.699	1	Hectd1
0.000525571	-0.111409	0.31	0.517	1	Fam53a
0.0098643	-0.111548	0.532	0.712	1	Slirp
0.0222263	-0.111664	0.458	0.592	1	Adsl
5.44329e-05	-0.111791	0.081	0.207	0.963135	Zfp362
1.6647e-05	-0.111947	0.113	0.266	0.294552	Twnk
0.00298314	-0.111953	0.254	0.398	1	Jpt2
0.0270051	-0.112308	0.93	0.962	1	Mef2c
0.0279434	-0.112604	0.662	0.812	1	Ppp1cc
0.00069981	-0.112612	0.169	0.304	1	Itga6
0.0426154	-0.112624	0.613	0.765	1	Dnajc19
0.0547058	-0.112701	0.732	0.818	1	Mrpl42
0.002567	-0.112817	0.817	0.937	1	Raly
0.0027737	-0.112831	0.423	0.621	1	Commd2
0.00119725	-0.112841	0.144	0.266	1	Dtx3l
0.026712	-0.113235	0.715	0.821	1	Crip1
0.00129339	-0.113533	0.165	0.285	1	Prkar2a
0.00247908	-0.113592	0.458	0.665	1	Lrrc59
0.00170274	-0.113865	0.25	0.411	1	Ints7
0.00414636	-0.113867	0.514	0.724	1	Purb
0.00383368	-0.114605	0.299	0.461	1	Rnf138
0.0155838	-0.11473	0.673	0.859	1	Arpc5l
0.13316	-0.114839	0.412	0.495	1	Zeb2
1.57565e-05	-0.115159	0.141	0.31	0.278795	Crtc3
0.0253711	-0.115316	0.486	0.639	1	Qk
0.013681	-0.115419	0.577	0.737	1	Tmco1
0.00652051	-0.115453	0.349	0.498	1	Dhfr
0.00022231	-0.115509	0.218	0.395	1	Lypla1
0.000575772	-0.115541	0.261	0.436	1	Mapre2
0.000776287	-0.115603	0.155	0.285	1	Tgfbr2
0.00161007	-0.116074	0.398	0.592	1	Isoc1
0.00014399	-0.116661	0.271	0.47	1	Zfp990
0.000895194	-0.116852	0.254	0.42	1	Inpp5d
1.2255e-05	-0.116853	0.12	0.279	0.216839	Smim6
9.22098e-05	-0.117051	0.268	0.464	1	Usp39
0.000145048	-0.117172	0.218	0.404	1	Zfp992
0.005715	-0.117754	0.574	0.768	1	Ahsa1
0.000170638	-0.117891	0.19	0.354	1	Coil
0.00724991	-0.118831	0.75	0.903	1	Rp9
0.00923932	-0.119051	0.592	0.768	1	Dpm3
0.0119327	-0.119129	0.842	0.94	1	Phgdh
0.0101834	-0.119223	0.486	0.668	1	Tbcb
0.0729269	-0.119227	0.669	0.831	1	Gmps
0.00432559	-0.119433	0.415	0.614	1	Mcts1
1.46633e-05	-0.119442	0.049	0.163	0.259452	Cmtm4
0.0239504	-0.119677	0.838	0.918	1	Pdia3
0.0174878	-0.119737	0.19	0.285	1	Tpx2
0.00135979	-0.119945	0.56	0.784	1	Yif1b
0.0201494	-0.120578	0.849	0.928	1	S100a11
0.00849316	-0.120747	0.5	0.683	1	Etfa
0.0247874	-0.120969	0.884	0.947	1	Impdh2
0.000129001	-0.121012	0.303	0.527	1	Zdhhc3
0.0190451	-0.121027	0.732	0.868	1	Snrpa1
0.0326432	-0.12106	0.535	0.696	1	Tia1
0.0083374	-0.121565	0.606	0.793	1	Ube2n
0.00287247	-0.121599	0.398	0.583	1	Ap3b1
0.0319231	-0.121623	0.514	0.661	1	Topbp1
0.00420328	-0.1217	0.43	0.618	1	Dusp11
0.00837071	-0.121809	0.711	0.868	1	Ppid
0.000417919	-0.122761	0.201	0.364	1	Ica1
1.38361e-05	-0.122815	0.067	0.194	0.244816	Zbtb33
0.00241172	-0.123231	0.278	0.433	1	Msrb2
0.0253612	-0.123462	0.704	0.856	1	Rtf1
0.0188049	-0.123647	0.729	0.85	1	Mbnl1
0.00432227	-0.123767	0.852	0.962	1	Srrm1
0.0104613	-0.123878	0.704	0.887	1	Gtf2h5
0.00239621	-0.124015	0.377	0.574	1	Adam10
0.0171634	-0.124202	0.817	0.925	1	Romo1
0.000940443	-0.124207	0.236	0.379	1	Fbxl6
0.000918706	-0.124509	0.18	0.317	1	Dctn5
0.0730628	-0.124643	0.665	0.793	1	Bnip3l
0.0038701	-0.125093	0.412	0.596	1	Rps6ka1
0.00957289	-0.125368	0.588	0.768	1	Atp13a2
0.0118149	-0.125627	0.725	0.884	1	Smarce1
0.0163339	-0.12571	0.57	0.755	1	Eif1a
0.000310822	-0.125773	0.257	0.433	1	Ate1
0.00196941	-0.126139	0.585	0.787	1	Chmp2a
2.06195e-05	-0.126272	0.151	0.32	0.364841	Rnf5
0.00247736	-0.126481	0.38	0.583	1	Fam192a
0.000971962	-0.126699	0.306	0.495	1	Tle4
0.000184789	-0.127106	0.204	0.376	1	Ubp1
6.15944e-07	-0.127179	1	1	0.0108985	Rpl10
0.000456955	-0.127276	0.197	0.348	1	Notch1
0.00177154	-0.12745	0.335	0.514	1	Zfp266
9.84376e-05	-0.127683	0.165	0.326	1	Ints9
8.92984e-05	-0.128679	0.225	0.42	1	Tmem222
0.000683167	-0.129824	0.278	0.445	1	Tor1aip1
0.00321324	-0.130021	0.419	0.614	1	Sp110
0.00393213	-0.130355	0.768	0.922	1	Ndufb4
0.0241961	-0.130674	0.856	0.959	1	Samsn1
0.0240731	-0.130993	0.718	0.834	1	Gnl3
0.000599034	-0.131112	0.412	0.624	1	Rad21
0.00181227	-0.131721	0.592	0.796	1	Rap1b
0.000761981	-0.131742	0.275	0.436	1	Spast
0.0105254	-0.132347	0.69	0.828	1	Anp32e
0.000260769	-0.13246	0.338	0.542	1	Btk
0.01357	-0.132601	0.606	0.771	1	Ktn1
0.00329823	-0.133748	0.44	0.63	1	Brix1
0.00791378	-0.133767	0.796	0.893	1	Tmem256
0.000657722	-0.1338	0.225	0.376	1	Map4k1
0.00658304	-0.134004	0.451	0.608	1	Mlec
0.00111482	-0.134174	0.187	0.317	1	Dusp5
0.24027	-0.134286	0.278	0.335	1	Mki67
0.00102106	-0.134347	0.954	0.981	1	Sec61g
0.00364505	-0.134349	0.687	0.893	1	Tmem234
0.000151675	-0.134533	0.275	0.464	1	mt-Atp8
0.00694517	-0.134889	0.44	0.643	1	Mpl
0.00251381	-0.135375	0.342	0.505	1	Zbtb7a
7.6739e-05	-0.135402	0.19	0.357	1	Arhgef18
0.00119208	-0.136098	0.405	0.608	1	Cd93
0.00146043	-0.136154	0.359	0.539	1	1190007I07Rik
0.000375507	-0.136334	0.194	0.342	1	Wdhd1
0.0451985	-0.136505	0.12	0.179	1	Meg3
0.00131795	-0.136519	0.542	0.746	1	Dapp1
0.0857332	-0.137047	0.106	0.154	1	Trbc2
0.00287879	-0.137287	0.246	0.386	1	Pnrc2
1.87666e-05	-0.137444	0.169	0.351	0.332057	Rbm33
0.000842858	-0.137464	0.363	0.552	1	Tm6sf1
0.0180447	-0.137686	0.581	0.762	1	Ptbp3
0.0231478	-0.137853	0.989	1	1	H2afy
0.00468052	-0.138056	0.514	0.712	1	Git2
0.0326289	-0.1383	0.947	0.987	1	Hmga2
0.000548992	-0.138669	0.32	0.517	1	Lta4h
1.57093e-05	-0.139063	0.148	0.32	0.277961	Mov10
0.0277977	-0.139116	0.761	0.846	1	Denr
4.68399e-05	-0.139406	0.201	0.376	0.828785	Slc1a5
0.00210615	-0.139449	0.792	0.906	1	Tomm6
0.00025893	-0.140102	0.38	0.596	1	Gpatch8
0.000293568	-0.140363	0.25	0.429	1	Nab1
0.00041026	-0.140539	0.303	0.498	1	Atp6v1a
0.00492252	-0.14104	0.511	0.652	1	Gpatch4
0.000825655	-0.141046	0.356	0.552	1	Arhgef2
0.0103673	-0.141639	0.57	0.765	1	U2af2
0.000283878	-0.142239	0.218	0.386	1	Tbc1d9b
0.000545696	-0.142787	0.373	0.577	1	Csrp1
0.00362851	-0.142847	0.423	0.577	1	4931406C07Rik
8.17722e-06	-0.142989	1	1	0.144688	Rpl23a
2.64584e-05	-0.143606	0.158	0.326	0.468155	Cpsf7
0.0134243	-0.143785	0.718	0.846	1	Msi2
0.00368577	-0.144035	0.366	0.527	1	Trap1
0.00241759	-0.144049	0.38	0.561	1	Ptpn1
0.00163567	-0.145204	0.669	0.828	1	Lsm5
0.0215391	-0.145274	0.831	0.918	1	Capza2
0.000419206	-0.145671	0.387	0.596	1	Mtln
0.00093879	-0.146877	1	0.997	1	Hmgb1
0.0521197	-0.147356	0.683	0.759	1	Pcna
0.00087631	-0.147982	0.5	0.702	1	Sod1
0.00315994	-0.148015	0.595	0.777	1	Kit
0.000914529	-0.149175	0.873	0.953	1	Uqcr11
0.00422312	-0.150395	0.676	0.828	1	Tomm22
0.000978836	-0.15045	0.31	0.47	1	Spc24
0.000507971	-0.150656	0.447	0.696	1	Rpp21
0.000693405	-0.15207	0.359	0.564	1	Sesn1
0.00163771	-0.15374	0.651	0.831	1	Bola2
0.000294779	-0.154256	0.183	0.335	1	Cela1
0.00820173	-0.154337	0.75	0.887	1	Cd34
0.00234501	-0.154994	0.648	0.815	1	Itgb1
1.33272e-05	-0.155263	0.222	0.426	0.235812	Kmt2c
0.000230763	-0.155966	0.419	0.643	1	Rbm42
7.13519e-06	-0.156272	0.19	0.386	0.12625	Stard4
0.00477586	-0.156434	0.701	0.84	1	Zfas1
2.06757e-05	-0.157194	0.225	0.417	0.365836	Stim1
0.00127273	-0.157233	0.461	0.646	1	Ilf3
5.46238e-05	-0.157441	0.278	0.495	0.966513	Rrp8
0.000726738	-0.15911	0.563	0.799	1	Eif3j1
0.00452611	-0.161065	0.697	0.85	1	Eno1
0.000714451	-0.161422	0.697	0.918	1	Sec62
0.000208959	-0.161797	0.391	0.618	1	Kdelr2
0.0264612	-0.16188	0.729	0.871	1	Celf2
0.00100691	-0.164037	0.993	0.997	1	Hspa8
0.000105563	-0.164358	0.282	0.47	1	Wdfy1
0.00260841	-0.164664	0.775	0.987	1	Xist
0.00015366	-0.164966	0.282	0.458	1	Eea1
0.00465984	-0.166232	0.581	0.715	1	Sinhcaf
0.00133736	-0.167097	0.454	0.63	1	Hist1h2ae
7.4592e-05	-0.167914	0.496	0.749	1	Akt1
0.0289047	-0.168821	0.866	0.915	1	Ctla2a
0.000113464	-0.169378	0.327	0.542	1	Cops2
0.00129328	-0.170151	0.884	0.956	1	Nudc
0.00182457	-0.171066	0.518	0.696	1	Lars
1.1373e-06	-0.171346	0.127	0.307	0.0201233	Zfp746
0.000298924	-0.172155	0.401	0.608	1	Cux1
0.000665135	-0.172866	0.968	0.997	1	Sh3bgrl3
3.8423e-05	-0.173946	0.996	1	0.679856	Tmsb10
0.00239665	-0.17527	0.718	0.84	1	Canx
0.00227298	-0.176692	0.401	0.58	1	Vezf1
0.000313796	-0.177591	0.574	0.796	1	Sap18
2.257e-07	-0.177895	0.225	0.47	0.00399354	Mpst
0.000143546	-0.180036	0.866	0.975	1	Son
0.000367698	-0.182217	0.257	0.417	1	Cdca8
0.000384631	-0.183255	0.958	0.981	1	Morf4l1
0.000835588	-0.183323	0.704	0.871	1	Pak2
3.95118e-05	-0.183603	0.426	0.665	0.699122	Rpa3
1.29145e-06	-0.184489	0.451	0.73	0.0228509	Smim4
0.000106214	-0.185771	0.905	0.978	1	Uqcrq
0.000804462	-0.186027	0.926	0.981	1	Ubb
0.0011158	-0.186592	0.387	0.567	1	Fli1
0.000128254	-0.188524	0.507	0.73	1	Dap3
1.77973e-06	-0.192307	0.317	0.555	0.0314905	Acadl
0.00473237	-0.192709	0.813	0.944	1	Adgrl4
0.000346333	-0.195076	0.739	0.875	1	Zranb2
0.0425884	-0.195701	0.968	0.981	1	Malat1
0.00118648	-0.197636	0.437	0.605	1	Tyrobp
3.12656e-06	-0.198651	0.986	1	0.0553213	Cox7c
1.6415e-05	-0.19867	0.482	0.721	0.290447	Ptpn7
5.32744e-07	-0.199114	0.215	0.439	0.00942637	Pola2
2.86282e-14	-0.200445	1	1	5.06548e-10	Rpl39
8.16998e-05	-0.204675	0.454	0.674	1	Noc2l
0.000180554	-0.205526	0.556	0.777	1	Reep5
0.00760462	-0.205892	0.644	0.784	1	Ifi203
2.48771e-06	-0.21437	0.32	0.564	0.0440175	Rbfa
1.85771e-06	-0.216686	0.482	0.762	0.0328703	Bloc1s2
0.000798089	-0.218267	0.507	0.718	1	Macf1
6.90268e-06	-0.218719	0.426	0.658	0.122136	Suclg2
0.000990349	-0.222246	0.736	0.887	1	Prtn3
3.30942e-06	-0.224488	1	1	0.0585569	mt-Co1
0.00239434	-0.225305	0.926	0.969	1	Hmgb2
0.000727537	-0.225906	0.644	0.853	1	Taf1d
9.95254e-07	-0.230751	0.852	0.937	0.01761	Atp5md
3.31575e-05	-0.232133	0.842	0.94	0.586688	Srsf2
2.38021e-18	-0.232637	1	1	4.21155e-14	Rpl37
0.00129074	-0.234994	0.553	0.727	1	mt-Nd4l
9.1214e-05	-0.235135	0.651	0.84	1	Snhg8
4.6425e-07	-0.236993	0.951	0.991	0.00821443	Snrpf
7.94604e-05	-0.237225	0.799	0.915	1	Atp5k
1.37057e-21	-0.240016	1	1	2.42509e-17	Rpl37a
1.04672e-20	-0.240565	1	1	1.85207e-16	Rpl36
1.77064e-07	-0.241822	0.923	0.962	0.00313296	Tomm7
7.20197e-06	-0.245277	0.261	0.458	0.127432	AI506816
7.19943e-07	-0.250329	0.254	0.476	0.0127387	Cd52
3.50326e-06	-0.251313	0.775	0.925	0.0619867	Ndufb1-ps
6.38196e-06	-0.251506	0.827	0.947	0.112922	Gm47283
2.42256e-07	-0.257333	0.782	0.931	0.00428648	Erh
1.1827e-05	-0.258531	0.771	0.875	0.209267	Hlf
0.000355929	-0.265192	0.165	0.301	1	Wfdc17
7.14202e-25	-0.286071	1	1	1.26371e-20	Rps28
6.7875e-30	-0.289385	1	1	1.20098e-25	Rps21
2.6032e-22	-0.292049	1	1	4.6061e-18	Rps27
8.76915e-08	-0.293654	0.954	0.987	0.00155161	Hmgn2
1.04954e-18	-0.313083	0	0.241	1.85705e-14	Nfkbia
2.87996e-44	-0.321801	1	1	5.09581e-40	Rps29
2.65572e-32	-0.325304	1	1	4.69904e-28	Rpl38
6.60406e-13	-0.333128	0.204	0.527	1.16852e-08	Dynlt1f
1.55482e-12	-0.360365	0.313	0.627	2.75111e-08	Polr2l
1.15138e-11	-0.373633	0.507	0.812	2.03724e-07	Hdac1
1.87729e-12	-0.386426	0.465	0.771	3.32168e-08	Hmga1
1.31376e-41	-0.421437	1	1	2.32456e-37	Rpl35
9.01036e-19	-0.527256	0.405	0.784	1.59429e-14	Lbp
3.46337e-16	-0.536864	0.423	0.768	6.12808e-12	Gm10260
2.75181e-06	-0.541018	0.947	0.962	0.0486905	Hbb-bt
2.69272e-56	-0.715635	1	1	4.7645e-52	Gm10076
1.20098e-35	-0.774202	0.944	0.994	2.12501e-31	Stmn1
6.42911e-20	-0.837691	0.637	0.915	1.13757e-15	Hist1h2ap

## Sheet: DEG_KOvsWT_cluster_7
p_val	avg_log2FC	pct.1	pct.2	p_val_adj	Gene
0.000186014	0.705511	1	1	1	Hbb-bs
0.0131378	0.501811	1	1	1	Hba-a1
2.15522e-19	0.485014	0.978	0.94	3.81344e-15	Gm8797
8.47012e-12	0.45121	1	0.983	1.4987e-07	Rpl29
0.00540022	0.410056	1	0.991	1	Hba-a2
1.20534e-05	0.397005	0.796	0.698	0.213274	Fam210b
0.052964	0.393822	0.532	0.483	1	Afp
3.85807e-05	0.374656	0.833	0.698	0.682647	H1f0
0.0899681	0.350384	1	0.991	1	Hbb-bt
0.00676834	0.333743	0.559	0.431	1	Ltb
0.00325246	0.308768	0.457	0.336	1	Alb
0.00316238	0.307574	0.984	0.983	1	Mgst3
0.0184916	0.306711	0.849	0.802	1	Gypa
1.07676e-05	0.286919	1	1	0.190522	Tuba1b
2.75184e-08	0.281471	0.898	0.776	0.000486911	Rpl9-ps6
0.0731653	0.258207	0.656	0.56	1	Slc4a1
4.49601e-05	0.258116	0.925	0.784	0.795524	Tmem14c
0.0121258	0.251059	1	1	1	mt-Atp6
0.0047809	0.238727	0.79	0.69	1	Sptb
0.00300625	0.238641	0.984	0.957	1	Ccnd3
0.0407196	0.232365	0.624	0.578	1	Btg2
0.000925846	0.224414	0.935	0.845	1	Tuba1c
2.93309e-06	0.22204	0.796	0.707	0.0518981	Rnaset2a
0.852129	0.220633	0.108	0.103	1	Hbb-bh1
0.00458292	0.218003	1	1	1	Hmbs
7.88166e-05	0.21521	0.995	0.974	1	Gadd45gip1
0.130021	0.212463	0.989	0.983	1	Cd24a
0.60241	0.210524	0.984	0.948	1	Mki67
0.00197848	0.196814	0.909	0.845	1	Shmt2
0.00148253	0.194639	0.968	0.897	1	Vars
0.0195024	0.190908	0.613	0.483	1	Alas2
5.97625e-11	0.189459	0.323	0.009	1.05744e-06	Eif2s3y
0.000816834	0.189169	0.78	0.655	1	Hhex
0.00213321	0.186968	0.78	0.716	1	Ank1
7.39164e-05	0.182603	0.935	0.888	1	Rbm38
0.00104014	0.178367	0.978	0.94	1	Rnaseh2c
0.024326	0.177379	0.925	0.879	1	Limd2
0.00378332	0.175234	0.952	0.905	1	Ubald2
0.0736069	0.171857	1	1	1	mt-Co3
0.102418	0.168189	0.989	0.991	1	mt-Co2
0.0559156	0.167983	0.215	0.138	1	Rbp4
0.00127699	0.167416	1	1	1	Ftl1-ps1
0.0240953	0.166562	0.935	0.905	1	Fech
0.121407	0.166201	0.64	0.621	1	Spta1
9.9109e-05	0.165071	0.855	0.845	1	Wdr89
0.28839	0.164552	0.14	0.103	1	Ttr
0.0780755	0.16422	0.973	0.983	1	Rhd
3.91266e-05	0.16333	1	1	0.692307	Tubb5
0.00390301	0.161345	0.968	0.94	1	Ndufs2
0.26922	0.159691	1	1	1	Mt1
0.000567391	0.159054	0.973	0.957	1	Tecr
0.00203808	0.157884	0.914	0.81	1	Qars
0.346047	0.157363	0.984	0.983	1	mt-Nd2
0.00154766	0.155819	0.973	0.966	1	Snrpd3
0.00272985	0.155504	0.925	0.845	1	Mrpl4
0.0302074	0.154658	0.957	0.897	1	Ly6e
0.0781054	0.152338	0.892	0.802	1	Sox4
0.00938011	0.151092	1	1	1	Cfl1
0.0783026	0.150475	0.978	0.957	1	H2afx
0.000299914	0.15024	0.683	0.586	1	Tomm34
0.00303309	0.14974	0.995	0.974	1	Taf10
0.00100122	0.148645	0.586	0.509	1	Hgs
0.00141084	0.147986	0.919	0.828	1	Dnajb1
0.0105879	0.147972	0.919	0.819	1	Gps1
0.360245	0.146753	0.801	0.793	1	Ctla2a
0.0254405	0.14675	0.909	0.836	1	Mrpl38
0.0292122	0.14666	0.93	0.888	1	0610010K14Rik
0.0773891	0.146428	0.978	0.957	1	Ube2c
0.00906574	0.146199	0.806	0.75	1	Numa1
0.00134881	0.145056	0.683	0.621	1	Lypla2
0.000785239	0.14487	0.984	0.983	1	D8Ertd738e
0.102848	0.144566	0.71	0.638	1	Hist1h2ab
0.314939	0.143829	0.844	0.862	1	Slc25a37
0.0411016	0.142372	0.828	0.784	1	Mllt3
0.000652616	0.141732	0.995	0.974	1	Edf1
0.00013645	0.141316	1	1	1	Atp5h
0.0816478	0.141133	0.796	0.733	1	Tmem176b
0.00312662	0.140124	0.833	0.793	1	Rhno1
0.0100924	0.139135	0.796	0.716	1	Rasgrp2
0.00812922	0.138985	1	0.983	1	Birc5
0.0588956	0.138644	0.909	0.879	1	Adgrg1
0.00311897	0.138496	0.785	0.681	1	Pop4
0.0082187	0.138223	0.892	0.828	1	Ppox
0.00082877	0.138015	0.952	0.888	1	Pkig
0.00547494	0.136865	0.597	0.483	1	Phpt1
8.58155e-05	0.135978	0.495	0.328	1	Hddc3
0.00313733	0.135445	0.522	0.371	1	Tmod1
0.00934128	0.135267	0.715	0.621	1	Plp2
0.0772901	0.135222	0.699	0.664	1	C1qtnf12
0.0111748	0.134961	0.785	0.672	1	Cdkn3
0.352424	0.134332	0.892	0.819	1	Hmga2
0.159559	0.133217	0.608	0.569	1	Cdc25b
0.0005702	0.132833	0.935	0.905	1	Timm17b
0.00823911	0.132553	0.618	0.526	1	Ndrg3
0.954214	0.132339	0.231	0.241	1	Apoa2
0.104716	0.132219	0.978	1	1	mt-Nd4
0.00425301	0.131943	0.726	0.629	1	Swt1
0.00347126	0.130802	0.715	0.612	1	Ctnna1
0.00104813	0.130592	0.694	0.603	1	Fra10ac1
0.65975	0.129717	0.086	0.103	1	Meg3
0.0328718	0.129556	0.952	0.879	1	Ptpn18
0.00203276	0.129181	0.78	0.741	1	Mrpl10
0.0106938	0.128852	0.871	0.767	1	Slc38a5
0.00501597	0.128803	0.753	0.716	1	Ngrn
0.128308	0.128306	0.989	0.948	1	Tagln2
0.0248019	0.127236	0.909	0.819	1	Wnk1
0.0587335	0.126777	0.962	0.905	1	Pnp
0.00584393	0.126441	0.989	0.957	1	Eif3d
0.00624144	0.126216	0.414	0.284	1	Serpina3g
0.0272746	0.125905	0.602	0.509	1	Cd27
0.0154877	0.125855	0.903	0.862	1	Cenpm
0.0566552	0.125671	0.887	0.862	1	Txnrd2
0.0367551	0.125659	0.989	0.966	1	Ucp2
0.944302	0.124965	0.446	0.5	1	Car1
0.00305308	0.124782	0.898	0.845	1	Nmral1
0.00342133	0.124642	0.995	0.983	1	Eif3k
0.852257	0.124507	0.183	0.207	1	Apoa1
0.0410441	0.124479	0.995	0.966	1	Gnb2
0.0956627	0.124402	0.823	0.733	1	Dnmt3b
0.180489	0.123603	0.984	0.983	1	Top2a
0.208876	0.123517	0.758	0.776	1	Mcee
0.303399	0.123473	0.667	0.629	1	Cd48
0.00362331	0.123154	0.683	0.612	1	Stom
0.0348069	0.122794	0.505	0.448	1	Hif3a
0.217869	0.122511	0.989	0.991	1	mt-Cytb
0.01164	0.121855	0.484	0.397	1	Ahi1
0.0237137	0.121185	0.823	0.759	1	Slc25a1
0.0180271	0.1209	0.946	0.94	1	Epn1
0.0133895	0.120687	1	0.983	1	Mcm7
0.0231929	0.119764	0.898	0.836	1	Aup1
0.0313821	0.119462	0.973	0.948	1	Map2k2
0.0148552	0.119131	0.672	0.603	1	Jkamp
0.022041	0.11905	0.984	0.991	1	Ndufs7
0.0793774	0.118857	0.823	0.793	1	Cd34
0.0913349	0.118356	0.952	0.897	1	Incenp
0.0433777	0.117633	0.984	0.974	1	Tle5
0.00619876	0.117328	0.597	0.526	1	Wdr45b
0.0855189	0.116272	0.941	0.922	1	Nt5dc2
0.0832475	0.11624	1	1	1	Blvrb
0.00902167	0.115472	0.812	0.767	1	Nsmce3
0.0120242	0.115382	0.495	0.422	1	Kri1
0.0356705	0.11474	0.984	0.983	1	Selenoh
0.128123	0.114559	0.973	0.922	1	Cd81
0.0117079	0.114428	0.801	0.724	1	Dpf2
0.0217652	0.114207	0.989	0.931	1	1810037I17Rik
0.0463931	0.114069	0.941	0.845	1	Gmpr
0.0302218	0.113981	0.887	0.853	1	Aurka
0.0016423	0.113893	0.919	0.862	1	Rpl10-ps3
0.0436379	0.113875	0.925	0.871	1	Ptdss2
0.237224	0.113305	0.118	0.078	1	Serpina6
0.00800807	0.113047	0.489	0.362	1	Cd59a
0.0224045	0.112979	0.93	0.845	1	Gins4
0.0445703	0.112798	0.785	0.767	1	Mpst
0.191588	0.112377	0.806	0.767	1	Gimap1
0.0395836	0.112328	0.737	0.655	1	Exosc2
0.0191204	0.112313	0.995	0.983	1	Prdx1
0.0291264	0.112134	0.833	0.793	1	Fopnl
0.0696649	0.112083	0.935	0.871	1	Ube2r2
0.133142	0.112077	1	0.974	1	Odc1
0.0496641	0.111929	0.957	0.879	1	Cyba
0.0208157	0.11186	0.909	0.802	1	Pigq
0.0748793	0.110923	0.909	0.828	1	Pum1
0.0607834	0.110848	0.887	0.845	1	Memo1
0.00908817	0.110713	1	0.991	1	Atp5o
0.182243	0.110058	0.978	0.922	1	Ifitm2
0.0729135	0.109745	0.855	0.845	1	Fam192a
0.0463324	0.109473	0.962	0.948	1	Cdk1
0.0383332	0.109406	0.817	0.767	1	Nelfcd
0.0216125	0.109038	1	0.991	1	Ppp1ca
0.181806	0.109029	0.973	0.948	1	Phgdh
0.0234933	0.10896	0.731	0.664	1	Rbm4
0.0236977	0.108909	0.968	0.931	1	Ndufb6
0.0291641	0.108785	0.774	0.75	1	Mpp1
0.216744	0.108734	0.882	0.828	1	Acp5
0.0272326	0.108165	0.64	0.578	1	Adcy7
0.074149	0.108102	0.683	0.698	1	Gm11361
0.0336457	0.107852	0.941	0.879	1	Rnaseh2a
0.0697174	0.10777	0.866	0.776	1	Psmb8
0.029341	0.107704	0.855	0.819	1	Dhrs4
0.217397	0.107557	0.769	0.759	1	Srp68
0.245606	0.106659	0.995	0.974	1	Tpm3
0.0317754	0.106294	0.833	0.733	1	Igf2bp1
0.155618	0.106177	0.962	0.922	1	Ptbp1
0.0183699	0.106127	0.995	1	1	Tubb4b
0.00138393	0.105905	0.349	0.216	1	Rras
7.54132e-07	0.105868	0.188	0	0.0133436	Ddx3y
0.0542524	0.105853	0.581	0.543	1	Slc6a13
0.609011	0.105742	0.441	0.448	1	Sox6
0.099461	0.105652	0.581	0.552	1	Evl
0.134223	0.105389	0.817	0.793	1	Zyx
0.0446787	0.105158	0.903	0.836	1	Glod4
0.0746844	0.105038	0.694	0.612	1	Ube2l6
0.0285052	0.104814	0.575	0.474	1	Hoxa7
0.0273911	0.104685	0.715	0.664	1	Med13l
0.0315915	0.104408	0.887	0.853	1	Thyn1
0.0710863	0.104262	0.591	0.552	1	Trrap
0.263972	0.104047	0.333	0.302	1	Mecom
0.0135538	0.103598	0.446	0.345	1	Gale
0.0934036	0.103555	0.586	0.509	1	Slc16a3
0.00923354	0.10334	0.747	0.741	1	Nfkbib
0.0904786	0.103301	0.973	0.966	1	Pycr2
0.0041374	0.103045	1	1	1	Eif3h
0.202714	0.102638	0.952	0.871	1	Myl12b
0.0712216	0.102531	0.978	0.905	1	Mbd2
0.138499	0.10244	0.892	0.862	1	Isyna1
0.171951	0.102204	0.903	0.862	1	Plgrkt
0.0363455	0.102035	0.833	0.741	1	Slc9a3r1
0.0559886	0.101733	0.855	0.784	1	Grina
0.0744952	0.101692	0.763	0.759	1	Nrros
0.0848173	0.101688	0.984	0.922	1	Cuta
0.00433968	0.101556	0.629	0.552	1	Atp6ap1
0.023917	0.101474	0.591	0.526	1	Syk
0.0229583	0.101065	0.774	0.767	1	Yars
0.0275983	0.100979	1	0.991	1	Atp5c1
0.00513959	0.100739	0.656	0.578	1	A930005H10Rik
0.0202201	0.100724	0.677	0.595	1	G6pc3
0.0149842	0.100562	0.747	0.638	1	Dcakd
0.0846366	0.100552	0.742	0.698	1	H2-K1
0.0263235	0.100467	0.806	0.802	1	Naxd
0.104986	0.100211	0.962	0.931	1	Idh2
0.23025	0.100098	0.86	0.793	1	Hagh
0.00287452	-0.100023	0.312	0.483	1	Vps33a
0.463142	-0.100106	0.957	0.94	1	Ube2k
0.0714478	-0.100126	0.968	0.974	1	Timm10b
0.084445	-0.100166	0.957	0.948	1	Sltm
0.139892	-0.100272	0.957	0.931	1	Ubap2l
0.107667	-0.100341	0.78	0.793	1	Nup54
0.127673	-0.100435	0.758	0.819	1	Ammecr1
0.250262	-0.100752	0.876	0.905	1	Fignl1
0.145568	-0.100987	0.763	0.776	1	Cenpv
0.123962	-0.101282	0.849	0.931	1	Serp1
0.0655783	-0.101316	0.833	0.862	1	Tm9sf3
0.282954	-0.101327	0.978	0.974	1	Mns1
0.150776	-0.101619	0.984	0.983	1	Rgcc
0.344659	-0.101813	0.978	0.966	1	Eloc
0.235459	-0.101905	0.909	0.948	1	Hdlbp
0.0454203	-0.10199	0.887	0.871	1	Adrm1
0.196351	-0.102024	0.575	0.672	1	Fam122a
0.0639085	-0.102143	0.957	0.948	1	Lsm12
0.112175	-0.102373	0.72	0.828	1	Fmr1
0.00908791	-0.10238	0.989	0.966	1	Ndufa2
0.0592867	-0.102523	0.694	0.759	1	Yipf4
0.111198	-0.10283	0.785	0.845	1	Mycbp
0.0860353	-0.102925	0.952	0.94	1	Bclaf1
0.191418	-0.102967	0.484	0.543	1	Sh2d4a
0.0130033	-0.103119	0.462	0.655	1	Ttc27
0.203179	-0.10342	0.661	0.733	1	Mitd1
0.0859032	-0.103551	0.79	0.871	1	Upf3a
0.0764881	-0.103761	0.989	1	1	U2af1
0.0437142	-0.10392	0.726	0.819	1	Stt3b
0.10072	-0.104065	0.989	0.991	1	Anp32a
0.0583088	-0.104355	0.806	0.845	1	Gpn3
0.07059	-0.104438	0.957	0.948	1	Morf4l2
0.0699735	-0.104441	0.984	1	1	Atp5mpl
0.00450577	-0.10455	1	1	1	Rpl6
0.815692	-0.104875	0.554	0.543	1	Serpinb1a
0.0206231	-0.104877	0.952	0.966	1	Samm50
0.00647852	-0.104989	1	1	1	Rps17
0.0999029	-0.105058	0.704	0.793	1	Rrp8
0.0191877	-0.105349	0.694	0.776	1	Tmem222
0.00859347	-0.105393	0.968	0.931	1	Rp9
0.0279144	-0.105669	0.398	0.543	1	Hist1h3i
0.0548928	-0.106007	0.914	0.914	1	Hikeshi
0.0487612	-0.106043	0.957	0.957	1	Pfdn6
0.0145968	-0.106064	0.613	0.784	1	Ebpl
0.170393	-0.106069	0.812	0.836	1	Gsr
0.354112	-0.106234	0.78	0.888	1	Wtap
0.0889381	-0.106319	0.962	0.966	1	Ddx24
0.135586	-0.106453	0.962	0.931	1	Smc6
0.0148535	-0.106777	0.097	0.198	1	Hdc
0.10157	-0.106792	0.172	0.25	1	Anxa3
0.0433083	-0.10714	1	1	1	Hsp90ab1
0.316343	-0.107244	0.946	0.931	1	Knop1
0.146956	-0.107284	0.833	0.862	1	Ufm1
0.238437	-0.107334	0.769	0.819	1	Impa2
0.0422937	-0.107344	0.667	0.767	1	Msl3
0.0275613	-0.107825	0.78	0.836	1	Ier2
0.0470129	-0.107835	0.984	0.974	1	Ndufc1
0.00385584	-0.107867	0.532	0.664	1	Zmpste24
0.211344	-0.107998	0.957	0.957	1	Papola
0.0452499	-0.108045	0.898	0.948	1	Emc8
0.27116	-0.108049	0.898	0.957	1	Pole4
0.0349547	-0.108357	0.468	0.595	1	Trmt10a
0.0212411	-0.108496	0.489	0.603	1	Zmiz1
0.0070872	-0.108519	1	1	1	Uqcr10
0.0485996	-0.108631	0.833	0.897	1	Asf1b
0.0154605	-0.108669	0.661	0.784	1	Smim26
0.00936168	-0.108719	0.753	0.819	1	Pdcd2
0.0646578	-0.108779	0.919	0.948	1	Atp6v1e1
0.180517	-0.108809	0.774	0.802	1	Aatf
0.14251	-0.109018	0.898	0.922	1	Brix1
0.0665714	-0.10916	0.769	0.845	1	Nup37
0.0711809	-0.109197	0.747	0.871	1	Ppp2r1a
0.203286	-0.109207	0.952	0.957	1	Gtf2a2
0.125196	-0.109583	0.935	0.905	1	Jund
0.115199	-0.10979	0.817	0.888	1	Tut7
0.102031	-0.109855	0.86	0.931	1	Dhx15
0.120655	-0.110009	0.962	0.94	1	Arglu1
0.0526135	-0.11008	1	1	1	Ddx5
0.162179	-0.110656	0.823	0.862	1	Ranbp2
0.086929	-0.110672	0.984	1	1	C1qbp
0.0377873	-0.110759	0.86	0.888	1	Rpp21
0.0439966	-0.110872	0.833	0.871	1	Rcc1
0.0120428	-0.110927	0.532	0.681	1	Ctdspl2
0.0489379	-0.111028	0.828	0.862	1	Ssr3
0.120026	-0.111306	0.989	0.983	1	Hspa9
0.0991555	-0.111452	0.828	0.853	1	Pno1
0.0293975	-0.111821	0.946	0.931	1	Zfp36l2
0.0580312	-0.112074	0.952	0.974	1	Ssbp1
0.0345818	-0.112118	0.677	0.802	1	Cnot7
0.0743954	-0.11234	0.629	0.741	1	Taf5
0.0511082	-0.112349	0.86	0.914	1	Dhx36
0.450312	-0.112365	0.758	0.802	1	Aggf1
0.0488311	-0.112457	0.731	0.862	1	Nit2
0.000213852	-0.112579	1	1	1	Rps12
0.0348915	-0.112955	0.855	0.94	1	Slc25a38
0.216623	-0.113101	0.817	0.836	1	Hist1h1d
0.0229786	-0.113182	0.79	0.888	1	Mcts1
0.00870715	-0.113265	0.726	0.802	1	Manbal
0.0358157	-0.11329	0.817	0.784	1	Rnmt
0.118095	-0.11335	0.962	0.974	1	Hspa4
0.0464946	-0.11359	0.919	0.905	1	Frg1
0.140828	-0.113628	0.968	0.974	1	Nars
0.0273852	-0.113885	0.452	0.621	1	Gin1
0.0121262	-0.114334	0.833	0.905	1	Atf1
0.0169176	-0.114541	0.634	0.75	1	Nadk
0.152399	-0.114804	0.796	0.784	1	Mllt10
0.0156603	-0.114965	0.532	0.698	1	Tfb2m
0.126658	-0.115045	0.753	0.862	1	Snhg12
0.0307424	-0.115178	0.866	0.888	1	Smap2
0.0157493	-0.115273	0.634	0.75	1	1600002K03Rik
0.110606	-0.115705	0.925	0.966	1	Tardbp
0.166447	-0.11638	0.833	0.836	1	Mrpl19
0.0518882	-0.116503	0.516	0.655	1	Rcn1
0.10678	-0.116584	0.57	0.621	1	Fkbp11
0.0388267	-0.116973	0.925	0.905	1	Dap3
0.129411	-0.117043	0.581	0.647	1	Dpp8
0.0627647	-0.11769	1	1	1	Cox7b
0.0290071	-0.117822	0.957	0.957	1	Vapa
0.0162956	-0.117842	0.952	0.957	1	Usp14
0.00636748	-0.1179	0.946	0.931	1	Ddost
0.101566	-0.118144	0.989	0.983	1	St13
0.0287142	-0.118263	0.898	0.94	1	Churc1
0.123765	-0.1183	0.882	0.931	1	Rsl24d1
0.0079395	-0.118336	0.661	0.784	1	Eloa
0.0128413	-0.11854	1	1	1	Ybx1
0.315239	-0.118953	0.806	0.802	1	Emb
0.205551	-0.119038	0.849	0.922	1	2310033P09Rik
0.0651947	-0.119155	0.989	0.991	1	Hnrnpc
0.0421883	-0.119497	0.71	0.828	1	Nvl
0.118919	-0.11965	0.823	0.836	1	Cd3eap
0.0147133	-0.119995	0.613	0.767	1	Kmt2a
0.0479771	-0.120008	0.71	0.767	1	Gtf2h1
0.0875639	-0.120071	0.763	0.845	1	Ptpn2
0.0606102	-0.120124	0.806	0.828	1	Ramac
0.29986	-0.12041	0.806	0.81	1	Ipo7
0.00969704	-0.120474	0.505	0.664	1	Zfp990
0.147093	-0.121171	0.828	0.897	1	Mrpl9
0.0751421	-0.121212	0.898	0.922	1	Clspn
0.0218535	-0.121569	0.409	0.569	1	Ccne2
0.180918	-0.121975	0.957	0.966	1	Immt
0.0289273	-0.121986	0.855	0.922	1	Dusp11
0.000861671	-0.122096	0.339	0.517	1	Gsdme
0.00971376	-0.122605	0.156	0.276	1	Gm45890
0.0317035	-0.122631	0.79	0.871	1	Zfp593
0.0529822	-0.122787	0.941	0.905	1	Idh3a
0.135485	-0.122868	0.704	0.741	1	Ifngr1
0.0736	-0.123106	0.952	0.983	1	Rnasek
0.00286873	-0.123119	0.43	0.612	1	Lyrm4
0.167351	-0.123193	0.64	0.672	1	Kpna2
0.0114458	-0.123224	0.995	1	1	Rbm39
0.0387506	-0.123249	0.957	0.983	1	Zc3h15
0.0817108	-0.123452	0.78	0.793	1	mt-Nd4l
0.0125028	-0.123718	0.989	0.991	1	Uba52
0.0115342	-0.123872	0.855	0.897	1	Tpm1
0.00856258	-0.124273	1	1	1	Metap2
0.112392	-0.124282	0.855	0.897	1	Larp4b
0.0409031	-0.124326	0.742	0.75	1	Ankrd49
0.0699529	-0.124373	0.935	0.966	1	Pdia6
0.0951698	-0.124662	0.473	0.578	1	Vps13c
0.0186391	-0.124902	0.978	0.974	1	Aimp1
0.011343	-0.12493	0.79	0.776	1	Bcap29
0.00787988	-0.125278	0.629	0.759	1	Golph3
0.0275744	-0.125493	0.866	0.879	1	Ezr
0.00891897	-0.125749	0.855	0.888	1	Tmem33
0.00619703	-0.126349	0.823	0.879	1	Mettl23
0.00754114	-0.126865	0.887	0.905	1	Ciapin1
0.176013	-0.12698	0.925	0.914	1	Crip1
0.0711064	-0.12722	0.742	0.828	1	Atad5
0.171407	-0.127581	0.995	1	1	Hnrnpu
0.0428878	-0.127703	0.973	0.983	1	Hnrnpd
0.0087997	-0.127741	0.554	0.681	1	Gid4
0.0305416	-0.127969	0.968	0.991	1	Psmd6
0.0394247	-0.128055	0.866	0.905	1	Hsph1
0.00971835	-0.128058	0.978	0.991	1	Ppib
0.00277167	-0.128204	0.522	0.733	1	Ier5
0.141122	-0.128248	0.93	0.922	1	Chchd7
0.0366219	-0.128328	0.828	0.862	1	S100a11
0.00462141	-0.128457	0.973	0.966	1	Ppig
0.0202778	-0.128535	0.914	0.888	1	Arf4
0.0138694	-0.128582	0.661	0.767	1	Crls1
0.0946863	-0.128703	0.989	1	1	Erp29
0.00642268	-0.128866	0.72	0.836	1	Znhit1
0.136345	-0.129042	0.618	0.681	1	Myh10
0.0196118	-0.129485	0.984	0.991	1	Srsf5
0.0768089	-0.129632	0.903	0.905	1	Eef1e1
0.096004	-0.129701	0.898	0.905	1	Dmac1
0.0130975	-0.129733	0.677	0.793	1	Thap12
0.0446365	-0.130037	0.903	0.905	1	Nop14
0.00954202	-0.130732	0.478	0.638	1	Smim27
0.00787185	-0.131268	0.968	0.983	1	Rwdd1
0.0331331	-0.131755	0.984	1	1	Vdac1
0.023351	-0.131993	0.796	0.819	1	Ktn1
0.0954915	-0.132153	0.984	1	1	Supt16
0.00894376	-0.13234	0.887	0.914	1	Emc7
0.0222781	-0.133055	0.995	0.991	1	Cct6a
0.315084	-0.133059	0.801	0.862	1	Dbf4
0.395076	-0.13389	0.624	0.638	1	Lyz2
0.0427777	-0.133983	0.774	0.819	1	Copb1
0.0387494	-0.134196	0.962	0.966	1	Tra2b
0.0328785	-0.134539	0.677	0.776	1	Ccdc47
0.00950474	-0.134974	0.656	0.784	1	Zcchc7
0.0464812	-0.135072	0.957	0.957	1	Manf
0.0454623	-0.135337	0.866	0.931	1	Nip7
0.0189982	-0.135575	0.898	0.914	1	Snrpb2
0.000683108	-0.135943	0.597	0.733	1	Gstp1
0.0215698	-0.135974	0.941	0.991	1	Eif4e
0.000413293	-0.13625	0.538	0.759	1	Stx17
0.0233657	-0.137003	0.79	0.819	1	Hcfc1
0.0279496	-0.137124	0.849	0.871	1	Ndufaf4
0.0125891	-0.1372	0.801	0.828	1	Selenos
1.4089e-06	-0.137201	0.242	0.526	0.0249291	Dynlt1a
0.00981528	-0.137639	0.925	0.914	1	Ube2n
0.00585397	-0.137858	0.548	0.707	1	Pex2
0.0777074	-0.137879	0.774	0.862	1	1700021F05Rik
0.0120099	-0.138062	0.984	0.991	1	Sf3b6
0.208898	-0.139253	0.995	1	1	Eif2s2
0.00775464	-0.139371	0.747	0.819	1	Fbxw2
0.0286107	-0.139759	0.957	0.957	1	Sod2
0.145456	-0.14049	0.973	0.983	1	Naa50
0.0119107	-0.140597	0.898	0.931	1	Eif2s3x
0.133113	-0.140658	0.968	0.914	1	Ddx18
0.0612159	-0.140802	0.887	0.922	1	Bex4
0.0309619	-0.140887	1	1	1	Actb
0.0731679	-0.141179	0.962	0.983	1	Ola1
0.00831547	-0.141183	0.597	0.707	1	Zfp992
0.0620897	-0.14128	0.952	0.974	1	Ermap
0.0512979	-0.141364	0.957	0.966	1	Tfrc
0.0689538	-0.141829	0.78	0.802	1	Gnai3
0.0302074	-0.14184	0.903	0.983	1	Tk1
0.000250624	-0.142227	0.608	0.741	1	Dynlt1f
0.0211418	-0.142851	0.935	0.957	1	Smarce1
0.00286899	-0.142878	0.704	0.819	1	Ppm1a
0.00827911	-0.142959	0.651	0.81	1	Akirin1
0.0914851	-0.143049	0.941	0.94	1	AI662270
0.122478	-0.143063	0.882	0.879	1	Rif1
0.112313	-0.143136	0.898	0.914	1	Pla2g12a
0.126283	-0.143781	0.973	1	1	Srrm2
1.63637e-07	-0.143805	0.704	0.931	0.0028954	Pnpo
0.0209265	-0.143832	0.984	0.983	1	Rbis
0.00139542	-0.144229	0.941	0.957	1	Tcea1
0.0160219	-0.144501	0.457	0.586	1	Tmx3
0.053543	-0.144896	0.844	0.888	1	Ubap2
0.119061	-0.144928	0.989	1	1	Cpox
0.0104086	-0.145663	0.511	0.664	1	Cbll1
0.0543344	-0.145882	0.64	0.741	1	Tyrobp
0.0111907	-0.14604	0.699	0.776	1	Aunip
1.13622e-07	-0.146069	1	1	0.00201042	Rpl34
0.0176396	-0.146208	0.946	0.966	1	Gar1
0.0142221	-0.146407	0.957	0.983	1	Bola2
0.212762	-0.148371	0.694	0.75	1	Mia2
0.00277411	-0.148456	0.516	0.69	1	E2f6
0.0589997	-0.149286	0.892	0.862	1	Eif1a
0.0489942	-0.150139	0.941	0.983	1	Gmps
0.0151037	-0.150252	0.995	1	1	Hnrnpab
0.00981966	-0.151103	0.688	0.767	1	Pacsin2
0.254814	-0.15113	0.984	0.983	1	Calr
0.0930086	-0.151505	0.726	0.776	1	Zeb2
0.000905939	-0.151699	0.957	0.931	1	Ndufa3
0.0271137	-0.15185	0.683	0.759	1	Tsr1
0.0252095	-0.15258	0.978	1	1	Llph
0.00136616	-0.152834	0.871	0.914	1	Fam49b
0.013542	-0.15285	0.978	0.974	1	Psmd4
0.0584873	-0.153023	0.984	0.966	1	Smarca5
0.0104985	-0.153196	0.925	0.948	1	Snhg8
0.0219118	-0.154066	0.935	0.957	1	Vrk1
0.00812921	-0.1546	0.984	1	1	Ube2m
0.0192332	-0.154673	0.925	0.922	1	Prpf4b
0.0317008	-0.155005	0.946	0.974	1	Syncrip
0.0822731	-0.155011	0.79	0.802	1	Thumpd1
0.0256995	-0.155245	0.989	1	1	Hmgb3
0.00299986	-0.155936	0.989	0.983	1	Gm47283
0.00358386	-0.156341	0.828	0.897	1	Fam136a
0.784831	-0.156349	0.312	0.328	1	Anxa1
0.000419833	-0.156858	1	1	1	Cox6c
0.0363289	-0.156943	0.962	0.991	1	Srsf10
0.415786	-0.157429	0.833	0.862	1	Casp3
0.0379866	-0.157632	0.952	0.966	1	Chd4
0.0289288	-0.157709	0.817	0.897	1	Commd2
4.80702e-07	-0.158588	1	1	0.00850553	Rpl26
0.0506032	-0.161681	0.806	0.836	1	Nfe2l2
0.0171209	-0.161756	0.597	0.716	1	Cebpzos
0.00769383	-0.162319	0.898	0.931	1	Cebpz
0.00188092	-0.16246	0.527	0.69	1	Paxbp1
5.92211e-05	-0.162507	0.231	0.457	1	1810009A15Rik
0.0513021	-0.162519	0.973	0.966	1	Canx
0.00509253	-0.162906	0.973	0.983	1	Srp19
0.0109437	-0.163092	0.935	0.983	1	Xist
0.00335253	-0.163776	0.941	0.957	1	Khdrbs1
0.000669017	-0.163864	1	1	1	Hmgb2
0.00949172	-0.164764	1	1	1	Npm1
0.000419833	-0.164985	1	1	1	Rps25
1.32843e-07	-0.165386	0.285	0.612	0.00235053	Hist1h2ad
0.0368031	-0.166008	0.914	0.897	1	Hells
0.0523906	-0.166187	0.876	0.922	1	Kdelr2
0.00029837	-0.166364	1	1	1	Snrpg
0.005748	-0.167337	0.984	0.983	1	Gspt1
0.0407711	-0.167979	0.774	0.802	1	Tmem165
0.00289331	-0.168171	0.93	0.966	1	Smim11
0.00274194	-0.168544	0.935	0.931	1	Snhg3
7.15726e-23	-0.168606	0	0.44	1.26641e-18	Nfkbia
0.0321398	-0.168762	0.968	1	1	Ppid
3.37812e-06	-0.169638	0.995	1	0.0597724	Uqcrq
0.00367126	-0.170148	0.892	0.94	1	Lars
0.0247385	-0.170156	0.785	0.845	1	Rsrc1
0.00947303	-0.170249	0.995	1	1	Cacybp
0.00717404	-0.170853	0.989	0.991	1	Tomm22
0.000835631	-0.171018	0.409	0.621	1	Hist1h2bc
0.0562138	-0.171135	0.774	0.905	1	Ifi30
0.0051457	-0.171523	0.973	0.957	1	Pbdc1
0.00281132	-0.171717	0.527	0.69	1	mt-Atp8
0.00424479	-0.171897	0.978	0.983	1	Morf4l1
3.31222e-06	-0.171983	1	1	0.0586064	Atp5e
0.000233818	-0.172116	0.699	0.853	1	Thg1l
0.0208501	-0.17272	0.962	0.983	1	Mrpl52
0.00165157	-0.172941	0.957	0.983	1	Mrpl42
0.0141916	-0.173093	0.844	0.905	1	Itgb1
0.103309	-0.174238	0.887	0.957	1	Psmb10
7.18013e-05	-0.174797	0.452	0.716	1	B4galt1
0.0144851	-0.174888	0.935	0.957	1	Dnajc2
0.00165337	-0.175488	0.866	0.914	1	Fam133b
9.86985e-09	-0.176164	1	1	0.000174637	Rpl36a
0.0190512	-0.17691	0.989	1	1	Pabpn1
0.000683979	-0.17698	0.806	0.897	1	Casp8ap2
0.0045028	-0.177897	0.941	0.957	1	Polr2k
0.00101289	-0.178241	0.86	0.94	1	Taf12
0.020478	-0.178247	0.957	0.983	1	Strap
0.00263482	-0.179105	0.925	0.957	1	Arpc5
0.00140643	-0.179169	0.984	1	1	Spcs2
0.0445856	-0.179544	0.973	0.983	1	Prrc2c
0.000511526	-0.179794	0.909	0.94	1	Pcnp
0.00372279	-0.181373	0.833	0.879	1	Minpp1
8.53583e-06	-0.18228	1	1	0.151033	Ptma
0.00219433	-0.182973	0.989	1	1	Bzw1
0.00222996	-0.183215	0.817	0.853	1	Pet100
0.000264387	-0.183531	0.978	0.966	1	Eno1
0.0225993	-0.18425	0.898	0.948	1	Actr3
0.0112026	-0.184695	0.952	0.974	1	Zranb2
0.012626	-0.185524	0.817	0.871	1	Snhg4
0.0688235	-0.186233	0.828	0.871	1	1190007I07Rik
1.68486e-06	-0.187027	1	1	0.0298119	Rpl31
0.00126463	-0.187694	0.962	0.966	1	Reep5
3.67454e-06	-0.187793	0.339	0.595	0.0650172	Lbp
0.00973607	-0.188353	0.93	0.897	1	Taf1d
0.00832674	-0.188592	0.995	1	1	Hnrnpa1
0.000213833	-0.188614	0.973	0.983	1	Tomm6
0.024415	-0.188859	0.93	0.974	1	Pnn
0.00172812	-0.188956	0.925	0.966	1	Atic
0.00221189	-0.189058	0.925	0.966	1	Slirp
0.0190851	-0.189103	0.844	0.905	1	Ppat
0.000227001	-0.193501	0.495	0.664	1	Hist1h4h
8.2131e-10	-0.19351	1	1	1.45323e-05	Rpl10
0.0119865	-0.193696	0.973	0.983	1	Srrm1
0.00839345	-0.194946	0.978	1	1	Tpr
0.00846079	-0.196268	0.995	1	1	Hspd1
5.28619e-06	-0.197161	0.919	0.94	0.0935338	Tsc22d4
0.0209268	-0.19747	1	0.991	1	Ptges3
0.000344621	-0.200504	0.935	0.94	1	Zfas1
0.000384757	-0.203355	0.995	1	1	Nudc
6.11689e-05	-0.203625	1	1	1	Sec61g
3.91513e-05	-0.204476	0.817	0.862	0.692742	Hmga1
0.00196606	-0.206324	0.833	0.922	1	Rpn1
0.00608578	-0.207025	0.887	0.905	1	Hectd1
0.0949324	-0.212227	0.522	0.629	1	Alas1
0.227733	-0.212308	0.704	0.784	1	Plac8
0.000241694	-0.213111	1	0.991	1	Cox17
0.350862	-0.213608	0.108	0.138	1	Ms4a3
6.23989e-05	-0.213675	0.973	0.974	1	Romo1
1.41284e-06	-0.214195	0.989	1	0.0249987	Ubb
0.0134319	-0.218306	0.774	0.845	1	Hist2h2ac
0.00366753	-0.221921	0.995	1	1	Set
0.000747626	-0.222534	0.978	1	1	Nop58
1.5958e-07	-0.222775	1	1	0.00282362	Hmgb1
0.0115409	-0.223251	0.849	0.914	1	Lman1
4.75824e-05	-0.223849	0.984	0.991	0.841923	Atox1
0.0792216	-0.224506	0.968	0.957	1	Srgn
9.78796e-06	-0.224756	0.946	0.948	0.173188	Ahsa1
0.000576068	-0.22542	0.495	0.655	1	Cd52
1.98662e-05	-0.226288	0.973	0.974	0.351513	Sap18
0.000824142	-0.227793	0.952	0.957	1	Mbnl1
0.0182362	-0.22972	1	1	1	Ncl
0.327844	-0.231117	0.742	0.802	1	Mpo
9.47693e-05	-0.233777	0.758	0.879	1	Actr2
1.839e-06	-0.234605	0.973	1	0.0325393	Atp5k
5.00884e-06	-0.235096	0.984	0.991	0.0886264	Tomm7
0.00694453	-0.235222	1	1	1	Hnrnpa3
0.000273167	-0.238165	0.613	0.733	1	Pdcd4
8.2131e-10	-0.240024	1	1	1.45323e-05	Cox7c
0.00109101	-0.24058	0.941	0.983	1	1110038B12Rik
0.000261599	-0.24165	0.962	0.983	1	Hsp90b1
0.000986804	-0.246523	0.989	1	1	Cbx3
2.31503e-08	-0.248489	0.984	0.983	0.000409622	Ndufb1-ps
0.00105512	-0.255903	0.747	0.845	1	Khsrp
3.73295e-05	-0.259283	1	1	0.660508	Hspa8
0.559002	-0.260147	0.118	0.138	1	Cpa3
2.06845e-10	-0.263917	0.995	1	3.65991e-06	Snrpf
8.32274e-06	-0.265411	0.978	1	0.147263	Son
0.00666011	-0.26649	0.946	0.922	1	Hist1h2ae
0.000647564	-0.266656	0.796	0.888	1	Gm10260
0.00157656	-0.267031	0.952	0.983	1	Gnl3
0.000386308	-0.268108	0.86	0.914	1	Zfp106
0.00243393	-0.268209	0.978	0.983	1	Hspa5
0.000183128	-0.268794	0.801	0.897	1	Tnfaip2
2.21946e-10	-0.276426	1	1	3.92711e-06	Rps26
1.9384e-16	-0.27723	1	1	3.42981e-12	Rpl36
7.31962e-05	-0.278528	0.952	0.991	1	Pdia3
8.08489e-05	-0.278543	0.989	1	1	Eif5b
2.41776e-06	-0.281078	0.952	0.974	0.0427799	Eif3j1
6.62638e-08	-0.282818	0.995	1	0.00117247	Atp5md
0.144014	-0.289723	0.543	0.638	1	Rpgrip1
2.34313e-21	-0.299144	1	1	4.14594e-17	Rpl39
3.0154e-09	-0.308708	0.995	0.983	5.33545e-05	Srsf2
0.00186216	-0.310349	0.973	0.983	1	Malat1
0.000755062	-0.311847	0.892	0.931	1	Sod1
7.36279e-09	-0.323317	0.887	0.948	0.000130277	Hdac1
5.73243e-21	-0.326614	0.011	0.431	1.0143e-16	Gm15915
1.57734e-23	-0.333347	1	1	2.79094e-19	Rpl37a
7.72661e-24	-0.357426	1	1	1.36715e-19	Rpl37
2.19017e-24	-0.36288	1	1	3.87528e-20	Rps21
7.40264e-13	-0.371024	0.978	1	1.30982e-08	Erh
1.24464e-08	-0.371772	0.618	0.828	0.000220226	AI506816
1.06679e-27	-0.378337	1	1	1.88759e-23	Rpl38
7.8801e-25	-0.395941	1	1	1.39431e-20	Rps27
0.109119	-0.411726	0.075	0.129	1	Elane
2.24196e-27	-0.41819	1	1	3.96692e-23	Rps28
1.36812e-13	-0.437225	0.995	0.991	2.42076e-09	Hmgn2
9.24089e-17	-0.443465	0.871	0.974	1.63508e-12	Polr2l
0.107193	-0.447464	0.801	0.871	1	Prtn3
2.49943e-37	-0.454026	1	1	4.42249e-33	Rps29
1.85889e-37	-0.542965	1	1	3.28912e-33	Rpl35
0.692407	-0.594225	0.177	0.19	1	Ctsg
3.46837e-10	-0.718338	0.978	0.991	6.13693e-06	Hist1h2ap
3.31573e-26	-0.772186	0.995	1	5.86686e-22	Stmn1
2.13208e-41	-0.77246	1	1	3.7725e-37	Gm10076

[truncated: 7 more sheets: DEG_KOvsWT_cluster_8, DEG_KOvsWT_cluster_9, DEG_KOvsWT_cluster_10, DEG_KO_vs_WT_LT-HSC, DEG_KO_vs_WT_ST-HSC_MPP1, DEG_KO_vs_WT_C2_C3_Ery_MPP2_4, DEG_KO_vs_WT_C2_3_MPP3_neut]
