# Supplementary material for: IκBα controls dormancy in hematopoietic stem cells via retinoic acid during embryonic development
Source: Nat Commun. 2024 Jun 1;15:4673. doi: 10.1038/s41467-024-48854-5 (PMC11144194; doi:10.1038/s41467-024-48854-5)
Supplement: Supplementary file 6 — Supplementary Data 3 [file 41467_2024_48854_MOESM6_ESM.xlsx]

## Sheet: README
Ikba controls dormancy induction in Hematopoietic Stem Cells via retinoic acid during embryonic development
This Supplementary Table file T3 refers to the bulk RNAseq data analysis and includes the following information:
Sheet 1:	Expression levels of all genes under test for KO, WT and HETs samples. Normalized and gender-corrected values
Sheet 2:	Differential expression analysis (DEA) results from the comparison HET vs WT samples.
Sheet 3:	Differential expression analysis (DEA) results from the comparison KO vs WT/HET samples.
Sheet 4:	GSEA results (MSigDB Hallmark) based on DEA results from KO vs WT/HET samples
Sheet 5:	GSEA results (ChEA TF) based on DEA results from KO vs WT/HET samples
Sheet 6:	GSEA results for specific signatures based on DEA results from KO vs WT/HET samples

## Sheet: Exprs_mat_Norm_Gender_corrected
gene_id	HE1	HE2	HE3	KO1	KO2	WT1	WT2	WT3
ENSMUSG00000025902	7.27856	7.88087	7.33806	7.45465	7.33806	7.41577	7.92214	7.33806
ENSMUSG00000098104	7.63621	7.66366	7.59967	7.53822	7.53767	7.46604	7.63053	7.55283
ENSMUSG00000103922	7.52007	7.4122	7.39953	7.37601	7.33875	7.36295	7.44286	7.51711
ENSMUSG00000033845	13.2224	12.6493	12.9708	11.6128	12.1063	12.5817	12.4017	12.9041
ENSMUSG00000102275	7.2236	7.32017	7.15176	7.38476	7.15176	7.33801	7.41088	7.36208
ENSMUSG00000025903	11.7683	11.4543	11.7205	11.5518	11.4888	11.7515	11.5986	11.856
ENSMUSG00000033813	10.4785	10.2047	10.3931	9.73749	9.94786	10.1541	10.1557	10.3345
ENSMUSG00000062588	7.91779	7.78074	7.86418	7.59494	7.81312	7.69946	7.77775	7.83393
ENSMUSG00000103280	7.31699	7.29823	7.17911	7.29571	7.29552	7.35801	7.43791	7.47628
ENSMUSG00000102653	7.18768	7.18768	7.18768	7.18768	7.67932	7.18768	7.18768	7.18768
ENSMUSG00000033793	11.981	11.7695	12.1561	11.6761	11.537	11.9541	11.9501	11.9704
ENSMUSG00000025907	10.1577	10.8326	10.4255	11.3314	11.1064	10.8441	10.9066	10.404
ENSMUSG00000090031	7.71789	7.96837	7.79833	8.17653	8.1084	8.02939	8.06832	7.8834
ENSMUSG00000104385	7.32411	7.34107	7.44731	7.33854	7.45458	7.40897	7.41808	7.34345
ENSMUSG00000102135	7.41127	7.41112	7.54048	7.33794	7.48059	7.40033	7.41847	7.34486
ENSMUSG00000051285	9.19558	10.1141	9.54717	10.855	10.1513	10.2436	10.1126	9.54305
ENSMUSG00000103509	7.29456	7.40774	7.4269	7.31813	7.20154	7.42938	7.56276	7.37331
ENSMUSG00000097797	7.95329	8.09502	8.03381	7.8036	7.95466	7.8369	7.86694	7.74079
ENSMUSG00000103933	7.43104	7.52904	7.47169	7.48247	7.38594	7.52427	7.46371	7.42467
ENSMUSG00000101571	7.34045	7.27476	7.38101	7.32049	7.32023	7.33413	7.37266	7.36596
ENSMUSG00000061024	11.5879	11.242	11.3687	10.246	10.8539	10.6179	10.6267	10.9048
ENSMUSG00000025911	7.72075	7.77279	7.80855	7.67984	7.22997	7.95975	7.79796	7.80893
ENSMUSG00000079671	7.65223	7.85351	7.62908	7.95468	7.90032	7.76326	7.5218	7.55347
ENSMUSG00000025912	7.68813	8.05643	7.86995	7.75587	7.51012	8.0852	7.6069	7.57099
ENSMUSG00000045210	10.1392	10.2109	10.2322	10.1334	10.1753	10.2328	10.2766	10.1723
ENSMUSG00000097893	8.00404	8.13461	7.78362	7.51301	7.63908	7.66669	7.55927	7.65791
ENSMUSG00000025915	10.5291	11.2129	10.43	11.6559	11	10.9545	10.7559	10.5629
ENSMUSG00000046334	7.62781	7.57485	7.665	7.54951	7.59598	7.55155	7.63207	7.59969
ENSMUSG00000046101	7.788	7.68793	7.86986	7.94222	7.63644	7.4349	7.49324	7.47317
ENSMUSG00000098234	9.73459	9.7001	9.64278	9.78559	9.5393	9.52958	9.6294	9.64264
ENSMUSG00000093178	7.51488	7.5156	7.52313	7.67176	7.48685	7.42465	7.53737	7.47652
ENSMUSG00000099032	7.21467	7.1607	7.1607	7.32554	7.27711	7.59312	7.21467	7.45787
ENSMUSG00000025916	7.17929	7.40228	7.56347	7.58173	7.63013	7.60591	7.63642	7.31758
ENSMUSG00000087199	7.26308	7.11228	7.40302	7.22888	7.3723	7.26308	7.37126	7.3226
ENSMUSG00000025917	12.9888	12.5769	12.7838	11.8208	12.0941	12.5457	12.2944	12.7285
ENSMUSG00000056763	10.158	10.1969	10.1591	10.5018	10.5069	10.0496	10.1509	10.0802
ENSMUSG00000102356	7.28623	7.25983	7.4439	7.25983	7.25983	7.22994	7.421	7.25983
ENSMUSG00000067851	10.6428	10.8411	10.7113	10.4775	10.6988	10.4348	10.6535	10.4108
ENSMUSG00000102556	7.60842	7.78951	7.80852	8.13424	7.72663	7.67751	7.80355	7.54993
ENSMUSG00000100648	7.23024	7.31353	7.27532	7.30997	7.30971	7.34465	7.41752	7.3169
ENSMUSG00000048960	7.65069	8.04461	7.54165	8.60521	8.07225	7.78087	8.46036	7.97817
ENSMUSG00000101827	7.42235	7.16201	7.45275	7.16201	7.27842	7.21336	7.3663	7.40479
ENSMUSG00000101610	7.25231	7.24218	7.25326	7.2879	7.32458	7.25231	7.40525	7.33337
ENSMUSG00000097628	7.49215	7.48101	7.51401	7.28931	7.32599	7.50645	7.59226	7.54399
ENSMUSG00000025938	7.22674	7.14863	7.14863	7.26522	7.43339	7.22674	7.33491	7.35894
ENSMUSG00000005886	9.70764	10.2063	9.92225	10.5891	10.372	10.0336	10.1445	9.73243
ENSMUSG00000103506	7.56024	7.60547	7.24892	7.79272	7.55642	7.56793	7.3911	7.61256
ENSMUSG00000103495	7.53094	7.33991	7.33991	7.84568	7.33991	7.46208	7.32125	7.58269
ENSMUSG00000102639	7.33503	7.21103	7.21103	7.61372	7.21103	7.36239	7.406	7.5082
ENSMUSG00000104170	7.25184	7.24426	7.37446	7.24426	7.24426	7.13111	7.47246	7.24426
ENSMUSG00000103085	8.0153	7.90095	7.85611	8.39272	7.87605	7.7954	8.28278	8.17586
ENSMUSG00000102664	8.11282	7.86468	8.09131	8.6047	8.09346	7.85554	8.21699	8.17109
ENSMUSG00000025935	12.3029	12.5142	12.7146	12.6666	12.6626	12.802	12.8747	12.5269
ENSMUSG00000025937	10.7093	10.1046	10.5174	9.12265	9.82701	10.0262	10.0901	10.4564
ENSMUSG00000102982	7.58035	7.55208	7.44478	7.56869	7.37713	7.52586	7.559	7.62435
ENSMUSG00000097711	7.49974	7.23698	7.46233	7.46998	7.40156	7.33644	7.38005	7.50833
ENSMUSG00000025932	8.01059	8.91072	7.9915	10.0238	9.18532	8.32978	8.76045	8.1046
ENSMUSG00000082193	7.4203	7.33247	7.42419	7.28065	7.39669	7.43994	7.39858	7.46123
ENSMUSG00000032769	7.23542	7.26068	7.26068	7.26068	7.26068	7.45719	7.11469	7.26068
ENSMUSG00000073737	7.36825	7.38452	7.3463	7.21611	7.38069	7.35732	7.31221	7.3376
ENSMUSG00000101652	7.35456	7.42953	7.45163	7.30809	7.35608	7.18387	7.37115	7.19149
ENSMUSG00000025925	10.6823	10.6519	10.7421	10.9312	10.5291	10.5166	10.726	10.6066
ENSMUSG00000100652	7.59737	7.54093	7.52724	7.44589	7.38163	7.50713	7.46578	7.54974
ENSMUSG00000043716	13.1375	12.9192	12.9813	12.1889	12.4465	12.8605	12.6988	12.9669
ENSMUSG00000025921	9.06958	9.02761	9.33528	8.94579	8.87899	9.23799	9.15331	9.08378
ENSMUSG00000025920	9.3461	10.1312	9.26684	10.5155	10.2932	9.94414	9.49973	9.36904
ENSMUSG00000025939	10.1203	10.3079	10.246	10.6955	10.3518	10.607	10.4439	10.3688
ENSMUSG00000102457	7.48927	7.58594	7.66367	7.89912	7.73826	7.65665	7.79691	7.59125
ENSMUSG00000079658	12.8858	12.3679	12.7214	11.4701	12.0444	12.5001	12.2724	12.7274
ENSMUSG00000025940	12.1785	11.7281	12.1766	11.1249	11.5614	12.0178	12.1118	12.291
ENSMUSG00000025779	8.17663	8.17835	8.67088	8.80874	8.63575	8.39409	9.04209	8.47011
ENSMUSG00000091020	7.76028	7.70412	7.26005	7.62786	7.26005	7.57116	7.47325	7.8004
ENSMUSG00000042686	7.50203	7.73212	7.2726	7.60175	7.38901	7.44527	7.44413	7.44437
ENSMUSG00000025777	7.16159	7.6733	7.21378	7.81541	7.54241	7.58821	7.40325	7.21378
ENSMUSG00000101589	7.45902	7.623	7.50238	7.47207	7.47167	7.52466	7.44952	7.38342
ENSMUSG00000102048	7.51492	7.47068	7.47005	7.41231	7.3439	7.45161	7.41225	7.47648
ENSMUSG00000085125	7.53238	7.71621	7.51016	7.79899	7.74719	7.6757	7.48882	7.50146
ENSMUSG00000025776	8.01754	9.03008	8.11925	10.0754	9.58759	8.71001	8.60802	8.1019
ENSMUSG00000099895	7.24449	7.25161	7.25161	7.70147	7.48424	7.28551	7.23193	7.25161
ENSMUSG00000100720	7.40092	7.38964	7.40879	7.18343	7.18343	7.30634	7.30011	7.30493
ENSMUSG00000100204	7.43811	7.17851	7.52229	7.34335	7.38003	7.31126	7.41305	7.44987
ENSMUSG00000041859	12.8334	12.6005	12.9593	12.4747	13.0172	12.8648	13.0777	13.0248
ENSMUSG00000097934	7.32969	7.74624	7.34656	7.33296	7.21636	7.55419	7.31195	7.21636
ENSMUSG00000025931	8.07765	8.32278	8.03744	8.63269	8.64037	8.21346	8.1731	8.09082
ENSMUSG00000041809	7.61256	7.62751	7.72337	8.01534	7.99539	7.63097	7.84784	7.67652
ENSMUSG00000041779	8.19161	8.49967	8.25377	8.72542	8.80531	8.41337	8.42232	8.23274
ENSMUSG00000100819	7.31386	7.40061	7.2322	7.54018	7.34861	7.42304	7.46708	7.44251
ENSMUSG00000025933	8.34846	8.72957	8.52577	8.99949	8.34223	8.81751	8.91351	8.5863
ENSMUSG00000025934	7.93275	7.77833	7.79356	7.29126	7.49025	7.87853	7.82567	7.99891
ENSMUSG00000028033	8.06227	7.78247	8.04472	8.02438	8.09054	7.94788	8.02581	8.13553
ENSMUSG00000104138	7.36924	7.27578	7.59416	7.6248	7.58327	7.29764	7.38539	7.27578
ENSMUSG00000082935	8.08149	8.19181	8.33646	8.17719	8.02653	8.72977	8.13469	8.24959
ENSMUSG00000103748	7.65998	7.44571	7.55195	7.94978	7.76064	7.40971	7.40671	7.56937
ENSMUSG00000026158	11.0502	11.3683	11.2195	11.7398	11.6455	11.171	11.3676	11.0255
ENSMUSG00000097920	7.41146	7.41136	7.20515	7.32175	7.43779	7.33197	7.35749	7.44793
ENSMUSG00000026156	7.69321	7.49227	7.36172	7.50681	7.34224	7.59289	7.19772	7.66151
ENSMUSG00000026155	10.9113	10.7065	10.9152	10.301	10.5038	10.6267	10.6345	10.731
ENSMUSG00000026154	11.0753	11.1254	10.9983	11.0907	10.8262	11.1957	11.1021	11.1623
ENSMUSG00000026153	7.78424	8.06992	7.77952	9.09594	8.31515	8.26937	8.13974	8.06408
ENSMUSG00000099997	7.4786	7.30643	7.32208	7.13802	7.46665	7.35176	7.23735	7.4589
ENSMUSG00000101939	8.31053	7.9261	7.9796	6.98127	7.84725	7.51069	7.51069	7.86837
ENSMUSG00000101111	8.13553	8.12082	8.02658	8.06742	8.0315	8.02914	8.08599	8.1194
ENSMUSG00000100862	7.37189	7.34258	7.39953	7.17417	7.29058	7.2012	7.38847	7.29567
ENSMUSG00000102070	7.5035	7.43288	7.59087	7.44949	7.42628	7.3956	7.49851	7.43868
ENSMUSG00000101249	7.35139	7.23297	7.23297	7.23297	7.49299	7.1424	7.32967	7.35446
ENSMUSG00000073725	9.89317	10.2009	10.276	10.5509	10.0061	10.3766	10.4234	10.0547
ENSMUSG00000033569	7.31809	7.17801	7.36207	7.17801	7.43803	7.19736	7.30554	7.2995
ENSMUSG00000086240	7.47978	7.5482	7.50423	7.33868	7.30143	7.43658	7.52432	7.43401
ENSMUSG00000081557	7.39804	7.31643	7.33209	7.26461	7.3126	7.34176	7.22735	7.35833
ENSMUSG00000099492	7.37256	7.34191	7.3037	7.33834	7.33808	7.20187	7.38914	7.34527
ENSMUSG00000101726	7.4407	7.41052	7.57171	7.43732	7.46434	7.47326	7.45685	7.41463
ENSMUSG00000048874	10.4948	10.5428	10.4092	10.5871	10.483	10.4721	10.4325	10.4711
ENSMUSG00000103783	7.44964	7.45549	7.28708	7.85476	7.76499	7.28634	7.37409	7.40857
ENSMUSG00000104315	8.13369	8.12724	7.75374	8.38533	8.17778	7.76957	8.11377	8.13487
ENSMUSG00000026064	7.66765	7.47992	7.78123	7.53758	7.59062	7.64266	7.71394	7.71537
ENSMUSG00000070960	7.47442	7.31614	7.52042	7.5886	7.27453	7.62636	7.50708	7.62286
ENSMUSG00000026058	7.25972	7.23476	7.24585	7.37608	7.57941	7.37413	7.41267	7.41281
ENSMUSG00000026134	11.8271	11.4098	11.6534	10.9307	11.0773	11.5277	11.2082	11.6634
ENSMUSG00000102714	7.73453	7.3353	7.21619	7.68068	7.41771	7.15918	7.15918	7.61797
ENSMUSG00000102093	7.30534	7.24071	7.24071	7.40556	7.47335	7.29641	7.39931	7.41249
ENSMUSG00000103746	7.74953	7.70562	7.76923	7.69424	7.76351	7.73412	7.99078	7.87457
ENSMUSG00000004768	8.77271	9.10717	9.00298	9.64841	9.48428	9.07097	9.06443	8.78533
ENSMUSG00000042215	12.2253	11.5018	12.1036	10.3512	11.0941	11.5968	11.3649	11.9034
ENSMUSG00000042197	10.2668	10.4049	10.2994	10.8443	10.8571	10.3813	10.3615	10.2861
ENSMUSG00000042182	7.11948	7.25589	7.38609	7.42074	7.25589	7.53069	7.38413	7.25589
ENSMUSG00000026131	8.23572	8.87914	8.15925	9.31033	9.05868	8.89232	8.6237	8.47453
ENSMUSG00000103364	7.35991	7.45221	7.31635	7.60518	7.18615	7.46909	7.49468	7.45751
ENSMUSG00000101462	7.19203	7.49796	7.18334	7.29993	7.18334	7.4719	7.19203	7.18334
ENSMUSG00000102336	7.43945	7.20557	7.57296	7.466	7.32198	7.33155	7.32275	7.37734
ENSMUSG00000042111	11.081	10.9474	11.0084	11.0074	10.663	10.9709	10.8649	11.021
ENSMUSG00000026127	12.8311	12.2235	12.4943	11.1652	11.5515	12.0685	11.6363	12.3246
ENSMUSG00000026126	9.85899	11.1179	9.66728	12.3539	11.656	10.8088	10.6786	10.2101
ENSMUSG00000100280	7.91465	8.54725	8.06849	9.03493	8.56634	8.59411	8.28177	8.04473
ENSMUSG00000101223	7.13104	7.48236	7.24432	7.5523	7.55182	7.43326	7.51998	7.24432
ENSMUSG00000026125	7.22796	7.63634	7.14741	7.14741	7.14741	7.55096	7.41523	7.31918
ENSMUSG00000037509	7.92588	8.07945	8.0242	8.43108	8.34783	8.24351	8.32895	8.16028
ENSMUSG00000104002	7.28567	7.32774	7.47925	7.3227	7.50807	7.28567	7.47294	7.26148
ENSMUSG00000037503	10.6417	10.68	10.471	10.4208	10.6401	10.3933	10.5831	10.5544
ENSMUSG00000104358	7.34675	7.35555	7.49312	7.14935	7.14935	7.50589	7.49068	7.4207
ENSMUSG00000026123	9.51161	9.96484	9.90053	10.514	9.99062	9.76475	9.73472	9.32866
ENSMUSG00000045216	8.98385	9.16902	9.22121	8.28284	8.93474	8.71756	9.02337	8.6592
ENSMUSG00000102202	7.22086	7.27363	7.5219	7.31935	7.15451	7.54386	7.46251	7.32628
ENSMUSG00000037470	10.1063	10.3394	10.3769	10.5234	10.1073	10.5028	10.3357	10.1674
ENSMUSG00000047180	8.83271	10.1686	8.85367	12.1614	11.5691	10.2608	10.4081	9.65606
ENSMUSG00000037447	8.14934	8.7704	8.55221	9.65448	9.24134	9.0022	9.24813	8.6132
ENSMUSG00000102762	7.38775	7.22887	7.45423	7.4893	7.22887	7.37513	7.33377	7.40064
ENSMUSG00000010453	9.36507	9.61657	9.29934	9.98262	9.98578	9.71541	9.52047	9.52506
ENSMUSG00000037432	7.38661	7.57303	7.38861	7.70827	7.66047	7.62608	7.62187	7.52976
ENSMUSG00000001143	9.6738	9.81039	9.72356	10.5473	10.3003	10.0796	9.77496	9.83412
ENSMUSG00000037408	8.49715	8.74665	8.70154	9.22037	9.005	8.80684	8.68279	8.51787
ENSMUSG00000001138	8.97933	9.20865	8.93497	9.25718	9.24135	9.13072	8.81266	8.87922
ENSMUSG00000067653	7.32612	7.58134	7.16998	7.47796	7.55503	7.67514	7.49118	7.53362
ENSMUSG00000079610	9.15074	9.14408	9.12324	8.98612	9.10061	9.32366	9.08368	9.22075
ENSMUSG00000026121	7.29746	7.2486	7.2486	7.45044	7.2486	7.42898	7.31404	7.42037
ENSMUSG00000046337	7.25322	7.12215	7.38229	7.38258	7.32367	7.50877	7.67081	7.59078
ENSMUSG00000061518	12.0657	11.714	11.7458	10.9093	11.2243	11.4025	11.3578	11.7158
ENSMUSG00000037351	11.1567	10.9425	11.2243	10.8484	10.975	10.9624	11.0911	11.1
ENSMUSG00000026116	10.4397	10.3112	10.3658	9.93065	10.1244	9.905	10.2031	10.1553
ENSMUSG00000102930	7.94214	7.82125	7.75892	7.98445	7.89208	7.6636	7.95628	7.96199
ENSMUSG00000103159	7.57299	7.20163	7.33183	7.31823	7.20163	7.53467	7.28191	7.71455
ENSMUSG00000080054	7.56705	7.43572	7.51345	7.28626	7.45443	7.43433	7.44735	7.53331
ENSMUSG00000050122	7.21765	7.44908	7.15772	7.15772	7.27413	7.61283	7.21765	7.32949
ENSMUSG00000026113	8.36653	8.85381	8.31516	9.19563	8.9295	8.62368	9.00775	8.59775
ENSMUSG00000086064	7.29718	7.28717	7.28717	7.73704	7.28717	7.24995	7.30439	7.28717
ENSMUSG00000026112	12.254	11.6446	12.086	10.8355	11.2491	11.5263	11.5002	11.902
ENSMUSG00000026111	11.8026	11.7458	11.8108	11.2445	11.499	11.8224	11.6197	11.7454
ENSMUSG00000026110	8.89012	8.45275	8.77177	8.66793	8.54171	8.7207	8.63988	8.95815
ENSMUSG00000026090	7.1032	7.27217	7.27217	7.63997	7.53219	7.51441	7.36786	7.27217
ENSMUSG00000060771	8.91545	9.13248	8.8869	9.71429	9.80916	9.19316	9.30514	9.15491
ENSMUSG00000037216	9.10407	8.68416	9.30073	8.64989	8.93971	9.19292	9.2168	9.31649
ENSMUSG00000026088	10.7262	10.5561	10.7249	10.1687	10.3534	10.5868	10.5639	10.6611
ENSMUSG00000026087	12.6374	12.1443	12.2881	10.8277	11.4921	11.8792	11.7981	12.2599
ENSMUSG00000058407	11.9023	11.5979	11.6407	11.1178	11.4143	11.5719	11.4872	11.8125
ENSMUSG00000026083	13.1882	12.5903	12.7618	11.3984	12.0771	12.2549	12.1616	12.7204
ENSMUSG00000026082	9.68995	9.61688	9.78353	9.82655	9.68392	9.77534	9.63187	9.69334
ENSMUSG00000037138	7.88633	8.56295	8.10955	9.3491	9.12447	8.43206	8.94169	8.23695
ENSMUSG00000085391	7.25541	7.4091	7.24069	7.6085	7.58917	7.33273	7.28762	7.24069
ENSMUSG00000087131	7.34222	7.35202	7.48222	7.93125	7.35202	7.32557	7.52826	7.35202
ENSMUSG00000048814	7.24635	7.55705	7.12901	7.45817	7.53108	7.54857	7.24635	7.30079
ENSMUSG00000026080	7.37059	7.96809	7.21377	8.17841	8.17694	8.0759	7.9748	7.80501
ENSMUSG00000026078	11.3401	11.3282	11.3829	11.3657	11.2669	11.4423	11.3843	11.3979
ENSMUSG00000103046	7.28245	7.26361	7.26361	7.69834	7.49624	7.64546	7.2647	7.47392
ENSMUSG00000026077	7.31886	7.34631	7.22719	7.55635	7.22719	7.37681	7.25635	7.34869
ENSMUSG00000073702	9.91812	9.63306	9.68314	8.97139	9.18206	9.38452	9.39594	9.65025
ENSMUSG00000003134	8.89005	8.97077	8.91258	9.25931	8.88618	8.93534	9.2301	9.0311
ENSMUSG00000003135	10.7804	10.6498	10.8067	10.1235	10.4589	10.4859	10.6007	10.5954
ENSMUSG00000085894	7.74627	7.7407	7.66225	7.65446	7.78238	7.97515	7.75857	7.91166
ENSMUSG00000077704	7.38908	7.39595	7.35774	7.34413	7.22754	7.30958	7.36402	7.34904
ENSMUSG00000048234	10.2476	10.2847	10.2481	10.2035	10.5207	10.3793	10.4012	10.3714
ENSMUSG00000064936	7.54169	7.48991	7.41391	7.59169	7.40012	7.25341	7.37745	7.40521
ENSMUSG00000102471	7.45069	7.33434	7.42606	7.45114	7.42595	7.37119	7.36239	7.43728
ENSMUSG00000057173	7.93769	8.53656	8.08003	8.84733	8.27281	8.95224	8.34296	8.27699
ENSMUSG00000026074	8.59567	9.00523	8.46712	9.80761	9.43068	8.80818	8.84874	8.68796
ENSMUSG00000026073	7.46129	7.52528	7.78541	8.30669	8.05589	7.75087	8.03133	7.69705
ENSMUSG00000097899	7.32858	7.21748	7.21748	7.47791	7.21748	7.35594	7.39954	7.48884
ENSMUSG00000102975	7.44327	7.27288	7.27288	7.50588	7.27288	7.10249	7.10249	7.27288
ENSMUSG00000026072	7.62973	7.71559	7.50126	7.96194	7.44265	7.72473	7.68264	7.72499
ENSMUSG00000070942	7.88334	8.00787	8.04482	7.84258	8.30677	7.85465	7.55232	7.56049
ENSMUSG00000026069	8.54747	8.12801	8.23993	6.90924	7.68112	7.46613	7.61907	7.90611
ENSMUSG00000026070	7.34954	7.29547	7.29547	7.52847	7.29547	7.4029	7.0799	7.29547
ENSMUSG00000026068	7.86243	8.9807	7.83791	10.0583	9.74945	9.25537	9.09821	8.62991
ENSMUSG00000103270	7.35374	7.34856	7.27255	7.14236	7.14236	7.23301	7.38596	7.35267
ENSMUSG00000041945	7.54184	7.9145	7.7855	7.82319	7.86802	7.87512	7.81855	7.53868
ENSMUSG00000079588	7.42415	7.292	7.292	7.62115	7.40841	7.08337	7.23631	7.292
ENSMUSG00000060679	11.6321	11.4509	11.65	10.8447	11.213	11.6202	11.4204	11.6019
ENSMUSG00000041907	7.77601	8.16187	7.72953	9.03101	8.76072	8.44274	8.387	8.24518
ENSMUSG00000070939	8.97893	8.89477	8.94398	8.44924	8.99693	8.83559	8.95252	8.9536
ENSMUSG00000041878	7.16376	7.33072	7.50234	7.3282	7.68952	7.59039	7.58135	7.3331
ENSMUSG00000010290	10.2741	9.8988	10.1597	9.60905	9.90156	10.1718	10.2863	10.4739
ENSMUSG00000008136	7.62157	8.01625	7.75978	8.32136	7.99128	7.58326	7.9489	7.49964
ENSMUSG00000094497	7.33755	7.44654	7.20851	7.41034	7.20851	7.36491	7.27503	7.33
ENSMUSG00000066877	9.63716	9.53511	9.80975	9.25164	9.80101	9.47648	9.73337	9.56965
ENSMUSG00000103945	7.61481	7.49029	7.75164	7.61324	7.54411	7.43378	7.68941	7.55544
ENSMUSG00000100764	7.36815	7.41931	7.31202	7.24454	7.12795	7.24742	7.48907	7.37073
ENSMUSG00000100480	7.19162	7.18375	7.44388	7.18375	7.34833	7.42025	7.19162	7.18375
ENSMUSG00000057363	9.45405	9.51697	9.50312	9.28165	9.1032	9.43118	9.24046	9.27982
ENSMUSG00000090243	7.38959	7.31389	7.4549	7.31136	7.31118	7.37865	7.48606	7.43755
ENSMUSG00000100701	7.32203	7.4121	7.35813	7.33891	7.17407	7.36305	7.35424	7.29556
ENSMUSG00000041763	11.855	11.3589	11.7959	11.1909	11.3941	11.7176	11.6383	11.9555
ENSMUSG00000047343	7.60881	7.52812	7.42028	7.82152	7.4916	7.34084	7.39074	7.5004
ENSMUSG00000091844	7.89083	7.3995	7.71071	7.32631	7.46896	7.44254	7.36685	7.74042
ENSMUSG00000026049	12.3218	11.6245	12.0706	10.667	11.3268	11.5995	11.5536	12.0507
ENSMUSG00000026047	10.722	10.5178	11.0755	10.5615	10.4645	11.0154	10.9017	10.8839
ENSMUSG00000041684	9.16039	9.19806	9.28537	9.88941	9.72944	9.59385	9.59657	9.51388
ENSMUSG00000026048	9.20469	9.47224	9.51128	9.18654	9.41401	9.59126	9.49296	9.25505
ENSMUSG00000101567	7.59143	7.57656	7.68587	7.48604	7.69247	7.53547	7.63166	7.54377
ENSMUSG00000056870	8.26638	9.16455	8.28813	10.4879	9.7864	9.12465	9.2873	8.74601
ENSMUSG00000102319	7.24443	7.5406	7.37219	7.95142	7.57371	7.68347	7.48482	7.37219
ENSMUSG00000026042	7.30178	7.28258	7.28258	7.28258	7.39899	7.43529	7.33445	7.40407
ENSMUSG00000025995	12.8103	12.0194	12.4618	10.7501	11.4883	12.0147	11.7124	12.4333
ENSMUSG00000084817	7.44105	7.38177	7.30577	7.17557	7.37709	7.1998	7.1998	7.29707
ENSMUSG00000025993	11.9876	10.8142	11.3585	8.64174	10.6708	10.4244	11.3077	11.7673
ENSMUSG00000041144	7.17315	7.20222	7.33242	7.46265	7.20222	7.47536	7.36042	7.32372
ENSMUSG00000101262	7.57482	7.43403	7.37954	7.28425	7.35204	7.53583	7.36413	7.61802
ENSMUSG00000025986	9.8702	9.85702	10.2189	10.4551	9.86009	10.4944	10.1559	10.1574
ENSMUSG00000100213	7.40852	7.49046	7.46658	7.5615	7.52432	7.66928	7.46419	7.49673
ENSMUSG00000100033	7.56477	7.5575	7.47324	7.29431	7.4581	7.50146	7.5317	7.56599
ENSMUSG00000096973	7.50645	7.47884	7.34828	7.42465	7.39685	7.3729	7.36409	7.46139
ENSMUSG00000097883	7.4586	7.42445	7.37048	7.51557	7.41905	7.41758	7.47475	7.5073
ENSMUSG00000100671	7.53295	7.49782	7.36727	7.2998	7.44322	7.47204	7.37944	7.52614
ENSMUSG00000099625	7.23606	7.25843	7.26951	7.13931	7.37194	7.59699	7.42333	7.48225
ENSMUSG00000045954	8.03807	9.3395	8.20395	10.8356	9.20802	8.87654	9.8599	8.63456
ENSMUSG00000026107	8.90882	9.01776	9.25803	9.43908	9.00053	9.61601	9.51656	9.33721
ENSMUSG00000018417	7.5228	8.07839	7.47524	8.4783	7.9932	8.11248	8.47882	8.04163
ENSMUSG00000072324	7.32148	7.39298	7.40864	7.34117	7.42609	7.34885	7.25897	7.22458
ENSMUSG00000062939	9.07064	10.6047	8.67097	11.9645	11.4041	10.3379	10.1142	9.65886
ENSMUSG00000078291	7.21438	7.36718	7.34505	7.42141	7.421	7.46994	7.47904	7.33276
ENSMUSG00000109599	7.52965	7.51103	7.56336	8.00106	7.64704	7.73157	7.64653	7.6815
ENSMUSG00000026104	8.88909	9.26988	9.04372	9.64059	9.35245	9.19083	9.42366	9.03953
ENSMUSG00000026103	11.4509	11.198	11.3434	10.7663	11.1525	11.0751	11.5011	11.4683
ENSMUSG00000002881	10.1079	10.69	10.4285	11.4449	11.068	10.593	10.614	10.1522
ENSMUSG00000097833	7.43636	7.37706	7.49939	7.3735	7.41017	7.28112	7.38291	7.33015
ENSMUSG00000101501	7.28193	7.33328	7.34437	7.49938	7.21417	7.35925	7.42586	7.33566
ENSMUSG00000100120	7.27226	7.39225	7.22384	7.53182	7.53133	7.15153	7.36772	7.22384
ENSMUSG00000100007	7.31059	7.35458	7.46082	7.23546	7.40005	7.33796	7.32718	7.23546
ENSMUSG00000043015	8.90626	9.84524	9.12316	10.5527	10.1512	9.42147	9.3257	8.79564
ENSMUSG00000103630	7.12477	7.2506	7.2506	7.4836	7.41519	7.23917	7.5137	7.2506
ENSMUSG00000041439	8.36558	9.15536	8.36221	9.90696	9.28297	8.66354	8.7156	8.29636
ENSMUSG00000100302	7.21041	7.16496	7.16496	7.45017	7.16496	7.37216	7.21041	7.33673
ENSMUSG00000026102	8.58334	10.0646	8.80245	11.1986	10.509	10.0005	9.95815	9.12913
ENSMUSG00000041426	11.0167	10.6766	10.9738	10.2615	10.6441	10.769	10.7618	10.9569
ENSMUSG00000043629	7.77726	7.86538	7.79278	8.39624	8.16704	7.76354	7.90397	7.78194
ENSMUSG00000026098	10.0955	9.65941	10.2647	9.83391	9.77352	9.92003	9.71088	9.94894
ENSMUSG00000100763	7.14941	7.22596	7.22596	7.53394	7.42748	7.34746	7.25758	7.22596
ENSMUSG00000026097	10.6003	10.5172	10.6644	10.4496	10.3401	10.7983	10.6227	10.72
ENSMUSG00000026096	10.3687	9.83833	10.1515	8.97258	9.38473	9.78477	9.67092	10.1016
ENSMUSG00000099913	7.40671	7.20991	7.39398	7.32651	7.32632	7.32721	7.56898	7.55285
ENSMUSG00000026095	9.84861	9.65701	9.58212	9.2366	9.4788	9.34666	9.38283	9.59379
ENSMUSG00000096141	7.13777	7.35671	7.2376	7.35419	7.35401	7.43999	7.35397	7.2376
ENSMUSG00000026094	10.7529	11.1249	10.882	11.4085	11.1523	11.0907	11.1798	10.8847
ENSMUSG00000042807	7.20898	7.40442	7.29658	7.39938	7.28279	7.48885	7.61251	7.40916
ENSMUSG00000025983	7.82469	7.72634	7.72546	7.84642	7.80662	7.63999	7.43415	7.63587
ENSMUSG00000041303	10.6454	10.2795	10.4792	10.0162	10.1906	10.5181	10.0748	10.5625
ENSMUSG00000073678	7.81695	7.93463	7.49707	8.04077	8.09555	7.59899	7.92978	7.86548
ENSMUSG00000052331	8.71181	8.96315	8.60252	8.8902	8.83859	8.63099	8.69185	8.5904
ENSMUSG00000102503	7.30563	7.24043	7.4245	7.44227	7.52519	7.13494	7.3996	7.24043
ENSMUSG00000102642	7.57056	7.5233	7.35489	8.19214	7.4713	7.30035	7.49003	7.52666
ENSMUSG00000025982	13.8494	13.7732	13.9786	13.6845	13.6433	13.9993	13.8246	13.8854
ENSMUSG00000103030	7.51936	7.38863	7.32262	7.26211	7.26185	7.39251	7.27811	7.49904
ENSMUSG00000025981	9.71785	9.62243	9.79776	9.36567	9.18213	9.52678	9.38361	9.46295
ENSMUSG00000101122	7.44314	7.4881	7.49186	7.17348	7.28989	7.48176	7.20189	7.29498
ENSMUSG00000025980	14.0218	13.1235	13.7049	11.6943	12.8006	13.136	12.8004	13.5759
ENSMUSG00000073676	11.9898	11.1522	11.9261	10.0179	11.0346	11.4854	11.413	11.8999
ENSMUSG00000025979	11.1564	11.364	11.2523	11.5818	11.2994	11.4825	11.4803	11.3297
ENSMUSG00000025978	7.37377	7.75001	7.66074	8.64487	8.13675	8.11805	8.14319	7.79902
ENSMUSG00000046994	10.6549	10.177	10.569	9.42728	10.0129	10.1297	10.1367	10.4151
ENSMUSG00000025977	7.5478	7.48297	7.65339	7.69979	7.28476	7.8391	7.74489	7.77161
ENSMUSG00000100215	7.64089	8.16854	7.77106	8.83877	8.31629	8.16356	8.14077	7.82326
ENSMUSG00000038349	7.44175	8.21887	7.94127	9.16576	8.38876	8.37347	8.33497	7.71591
ENSMUSG00000102145	7.6286	7.62484	7.45694	7.58246	7.61518	7.58977	7.59615	7.68067
ENSMUSG00000038331	7.42706	7.4804	7.41282	7.35425	7.41752	7.53496	7.54798	7.52192
ENSMUSG00000087022	7.23063	7.14474	7.14474	7.14474	7.47338	7.23063	7.23063	7.31651
ENSMUSG00000097519	8.66775	8.33647	8.66082	7.75435	7.98072	8.29636	8.50501	8.56979
ENSMUSG00000038323	9.88573	9.45853	9.70094	9.07344	9.2382	9.34163	9.41308	9.68335
ENSMUSG00000048495	10.1223	9.95684	10.0172	9.60346	9.91573	10.1362	9.82872	10.1177
ENSMUSG00000025971	10.7409	10.4272	10.7452	9.78553	10.1455	10.4535	10.4608	10.6119
ENSMUSG00000038305	7.60795	7.64749	7.60933	7.69364	7.49247	7.66402	7.60056	7.61183
ENSMUSG00000054770	8.71929	8.76783	8.84097	9.23409	9.20241	9.00513	8.9131	8.87401
ENSMUSG00000026039	9.79996	9.32559	9.70672	9.50508	9.66414	9.52597	9.49116	9.79238
ENSMUSG00000103839	7.35995	7.45348	7.28507	7.63409	7.40148	7.50151	7.50789	7.49538
ENSMUSG00000051223	14.3191	13.7522	14.2864	13.219	13.5484	14.0594	13.7594	14.2092
ENSMUSG00000026034	11.3316	11.689	11.8242	12.9407	12.081	12.3974	12.0265	11.7869
ENSMUSG00000026035	11.014	10.7315	10.8602	10.0816	10.4025	10.874	10.5588	10.9345
ENSMUSG00000026036	11.8597	11.2392	11.6422	10.5558	11.0448	11.4209	10.9793	11.6191
ENSMUSG00000026037	12.1234	11.3131	11.9563	10.0834	11.0562	11.1648	11.1248	11.6336
ENSMUSG00000085054	7.45637	7.86107	7.63664	7.43485	7.64689	7.56624	7.65524	7.31826
ENSMUSG00000038174	9.49425	9.71132	9.57702	9.79571	9.69191	9.60171	9.61222	9.45705
ENSMUSG00000026032	11.7451	11.5725	11.5716	11.0648	11.1409	11.3774	11.2921	11.5078
ENSMUSG00000102059	7.78886	8.16999	7.883	8.74855	8.31127	8.11565	8.37194	8.00616
ENSMUSG00000026031	9.18018	9.66263	9.02549	10.3568	9.87914	9.7679	9.65776	9.54895
ENSMUSG00000026029	11.3456	11.7367	11.404	12.7473	12.3057	12.0936	11.6665	11.6553
ENSMUSG00000102719	8.04443	8.12723	7.98812	8.40694	8.04715	8.04721	8.1131	8.06691
ENSMUSG00000026028	10.3006	10.2276	10.1392	9.50012	9.6154	9.96321	9.8624	10.03
ENSMUSG00000026027	10.8214	10.7484	10.7453	10.9642	10.666	10.7598	10.7538	10.8314
ENSMUSG00000038079	10.1042	10.5413	10.2836	10.9101	10.6091	10.6537	10.1783	10.1077
ENSMUSG00000097573	8.21186	8.18553	8.37112	8.43165	8.30141	8.41214	8.02156	8.15039
ENSMUSG00000079550	7.47021	7.78311	7.49187	7.90019	7.91961	7.52007	7.5905	7.38801
ENSMUSG00000101586	7.28402	7.30034	7.30034	7.46518	7.30034	7.55828	7.07503	7.30034
ENSMUSG00000026024	8.86256	9.43572	8.89952	9.79494	9.81472	9.31755	9.25584	8.98164
ENSMUSG00000041075	8.52726	8.62917	8.41838	8.04903	8.80131	8.41202	8.52027	8.46963
ENSMUSG00000097819	7.5432	7.74263	7.61858	7.26763	7.45853	7.47989	7.44053	7.3228
ENSMUSG00000047361	7.63708	8.5057	7.78834	9.85614	9.06846	8.89641	8.80721	8.34187
ENSMUSG00000026021	11.8912	11.7686	11.9595	11.6266	11.5612	11.9698	11.7825	11.9033
ENSMUSG00000103821	7.90228	7.76628	7.35492	8.09359	7.35492	7.30032	7.59922	7.79145
ENSMUSG00000026020	14.1116	13.5379	13.7345	12.4878	12.9728	13.4372	13.0902	13.739
ENSMUSG00000089512	7.27168	7.39282	7.35461	7.42625	7.22442	7.34901	7.3039	7.22442
ENSMUSG00000067336	8.92805	9.79878	9.26066	10.3369	10.2682	9.42705	9.80673	9.01522
ENSMUSG00000104052	7.54927	7.36307	7.36307	8.00706	8.06443	7.39075	7.50571	7.63443
ENSMUSG00000041040	10.1664	10.0456	10.1082	9.51245	9.70605	10.0632	10.1406	10.1913
ENSMUSG00000103696	7.79932	7.72657	7.64034	7.9574	7.71494	7.60688	7.94362	7.89112
ENSMUSG00000026018	8.59092	8.77955	8.98462	9.08626	8.862	9.27042	8.85539	8.77174
ENSMUSG00000026019	13.0706	12.4614	12.8452	11.5901	12.0799	12.5813	12.2796	12.8477
ENSMUSG00000026017	8.90468	8.81964	8.7266	8.72655	8.92075	8.8804	8.92011	9.03181
ENSMUSG00000082609	7.28613	7.37838	7.43533	7.4704	7.20997	7.2798	7.38159	7.20997
ENSMUSG00000073664	9.2452	9.59825	9.2901	9.8341	9.36779	9.40673	9.5147	9.26174
ENSMUSG00000049439	10.7507	10.6384	11.1101	10.5482	10.6051	10.8707	10.6624	10.643
ENSMUSG00000103822	7.58877	7.59611	7.56416	7.69905	7.77539	7.59646	7.51292	7.56332
ENSMUSG00000026782	9.67699	10.0012	9.90049	11.0309	10.4184	10.0736	10.0767	9.80128
ENSMUSG00000026014	8.79142	8.95823	8.48095	9.32261	8.81661	8.86659	8.62407	8.81717
ENSMUSG00000103215	7.28348	7.09189	7.09189	7.09189	7.09189	7.28348	7.28348	7.47508
ENSMUSG00000101188	8.16807	8.09688	8.03547	7.71375	7.98551	7.99695	7.88923	8.04498
ENSMUSG00000026012	7.32249	7.57126	7.45214	8.00801	7.91591	7.65692	7.62577	7.45214
ENSMUSG00000102549	7.41979	7.48891	7.25087	7.25087	7.6181	7.1245	7.27744	7.25087
ENSMUSG00000026011	7.14542	7.6239	7.22995	7.22995	7.34636	7.57204	7.45088	7.22995
ENSMUSG00000081382	8.47726	8.47707	8.52031	8.45122	8.41587	8.50109	8.45491	8.45657
ENSMUSG00000026009	7.69211	7.5208	7.60115	7.51577	7.74654	7.34815	7.641	7.62571
ENSMUSG00000052062	8.56815	9.20963	8.21332	10.1274	9.65049	8.87087	8.93791	8.76107
ENSMUSG00000103656	7.3157	7.23036	7.23036	7.76179	7.51512	7.14501	7.14501	7.23036
ENSMUSG00000104402	7.45522	7.55744	7.31941	7.62738	7.6269	7.28459	7.32062	7.31941
ENSMUSG00000085842	7.45306	7.3031	7.3031	7.68875	7.53573	7.23402	7.07227	7.3031
ENSMUSG00000103002	7.50356	7.60356	7.3375	7.64548	7.50209	7.63904	7.45545	7.58028
ENSMUSG00000100344	7.3565	7.28851	7.28851	7.57372	7.52115	7.20126	7.2398	7.28851
ENSMUSG00000102359	7.32794	7.48549	7.31708	7.57751	7.31708	7.43675	7.34409	7.31708
ENSMUSG00000084333	7.3528	7.23156	7.36176	7.23156	7.39615	7.34186	7.25198	7.35306
ENSMUSG00000025969	7.38281	7.2622	7.3924	7.61123	7.42679	7.65872	7.69194	7.73084
ENSMUSG00000040865	9.52818	9.78986	9.4022	10.0638	9.87957	9.70645	9.72702	9.64888
ENSMUSG00000081429	7.21381	7.16156	7.42169	7.39456	7.36308	7.46936	7.43	7.37187
ENSMUSG00000084799	7.79555	7.90547	7.77502	8.38336	7.94789	7.99039	7.88312	7.89206
ENSMUSG00000101599	8.00131	8.07907	7.94273	8.26357	8.35561	7.99323	8.24898	8.11152
ENSMUSG00000025968	12.854	12.1928	12.7367	11.4024	11.9688	12.3767	12.0651	12.6101
ENSMUSG00000025967	13.3714	13.1863	13.19	12.4534	12.7754	13.0413	12.8472	13.1275
ENSMUSG00000064602	7.60509	7.52609	7.51332	7.5552	7.55459	7.40388	7.35877	7.46671
ENSMUSG00000027520	7.9568	8.37386	7.70012	8.57266	8.45957	8.01042	8.24447	8.04726
ENSMUSG00000081643	7.30997	7.30524	7.18612	7.44655	7.44614	7.18924	7.29742	7.30762
ENSMUSG00000025964	7.33746	7.4148	7.39266	7.37344	7.32501	7.16677	7.38296	7.2086
ENSMUSG00000025963	7.1989	7.17647	7.49485	7.3783	7.17647	7.42753	7.1989	7.17647
ENSMUSG00000025962	12.2446	11.6103	12.0737	10.6421	11.2011	11.8564	11.4044	12.0331
ENSMUSG00000025959	8.10124	8.49666	8.27296	8.84311	8.39352	8.59375	8.57351	8.30007
ENSMUSG00000086721	7.23154	7.26294	7.36918	7.14383	7.26024	7.42959	7.44774	7.35414
ENSMUSG00000025958	10.7482	10.7388	10.6786	10.3914	10.5942	10.4145	10.6847	10.5891
ENSMUSG00000025956	9.4965	9.73899	9.90532	10.1191	10.1237	10.2139	10.1369	9.84973
ENSMUSG00000101832	7.25995	7.40456	7.23615	7.54413	7.35256	7.30097	7.29216	7.23615
ENSMUSG00000087213	10.2027	9.79262	9.86741	8.87945	9.17858	9.52109	9.32024	9.79333
ENSMUSG00000070871	8.06494	8.14496	8.03156	8.27485	8.22904	8.16617	8.04322	8.08138
ENSMUSG00000045005	7.86258	7.68952	7.79251	7.40713	7.56507	7.50853	7.98504	7.86836
ENSMUSG00000051344	8.33565	8.46661	8.15706	8.92563	8.47147	8.59231	8.51378	8.57687
ENSMUSG00000084416	9.00635	8.86462	8.83704	8.55325	8.61604	8.8421	8.83858	8.99585
ENSMUSG00000044816	7.51296	7.34325	7.34325	7.77797	7.7283	7.67416	7.47648	7.74503
ENSMUSG00000025950	10.7263	10.4912	10.6003	11.1691	10.8878	11.0674	10.8303	11.1294
ENSMUSG00000025949	9.49026	9.37819	9.35318	9.28777	9.28974	9.08435	9.39492	9.36421
ENSMUSG00000082774	7.54567	7.54621	7.58096	7.40348	7.17048	7.52788	7.49068	7.49137
ENSMUSG00000083242	7.66483	7.6896	7.64375	7.41777	7.49484	7.66075	7.53023	7.59365
ENSMUSG00000015222	7.16805	7.37573	7.20732	7.37216	7.20732	7.73654	7.16805	7.32882
ENSMUSG00000055567	7.11179	7.26358	7.26358	7.26358	7.26358	7.45429	7.37645	7.26358
ENSMUSG00000026005	11.2117	10.9416	11.2244	10.4521	10.8296	10.9485	10.9291	11.0675
ENSMUSG00000026004	9.30029	9.64754	9.11992	10.1979	9.82775	9.51263	9.41857	9.38216
ENSMUSG00000102559	7.52771	7.55591	7.44862	7.72904	7.89725	7.67931	7.63794	7.68407
ENSMUSG00000102374	7.62247	7.57849	7.34046	7.66961	7.7745	7.53127	7.72939	7.79333
ENSMUSG00000102776	7.54799	7.35091	7.7183	7.69993	7.81468	7.32668	7.34837	7.35091
ENSMUSG00000082057	7.50093	7.6613	7.59529	7.9258	7.36993	7.40062	7.59397	7.36993
ENSMUSG00000103706	7.10611	7.26925	7.26925	7.67195	7.26925	7.10611	7.75868	7.26925
ENSMUSG00000103756	7.10517	7.2702	7.2702	7.5032	7.2702	7.40738	7.4631	7.2702
ENSMUSG00000103382	7.44191	7.44076	7.3049	7.65337	7.17471	7.45621	7.5586	7.57649
ENSMUSG00000103553	7.32824	7.16786	7.16786	7.36969	7.28427	7.20751	7.49331	7.5108
ENSMUSG00000026003	11.7751	11.5183	11.6743	11.445	11.4829	11.6337	11.6014	11.7964
ENSMUSG00000026000	10.6281	10.5092	10.5445	10.9507	10.6035	10.7627	10.9846	10.9749
ENSMUSG00000025991	7.41275	7.33835	7.621	6.96262	7.27012	7.41275	7.41275	7.34582
ENSMUSG00000101156	7.41998	7.41529	7.29617	7.68183	7.29617	7.0792	7.38465	7.29617
ENSMUSG00000025997	10.0521	11.0728	9.40348	12.7567	12.2688	10.6575	10.8109	10.5482
ENSMUSG00000100815	7.78056	7.70641	7.83661	9.14424	8.64299	7.83195	7.90632	7.87818
ENSMUSG00000099954	7.58645	7.65092	7.62878	8.26644	7.89388	7.27315	7.72307	7.44472
ENSMUSG00000053153	7.25293	7.92275	7.46322	8.26102	8.13607	8.02845	7.77809	7.46322
ENSMUSG00000026196	9.47737	9.38147	9.38863	8.9165	8.81109	8.90594	8.94785	9.01921
ENSMUSG00000026192	11.9513	11.5839	11.8771	11.1325	11.2969	11.6978	11.4117	11.7756
ENSMUSG00000026193	8.94237	9.18971	8.36145	9.73088	9.15403	8.66944	9.73827	9.37064
ENSMUSG00000073652	7.09387	7.2815	7.2815	7.71623	7.2815	7.52049	7.41778	7.2815
ENSMUSG00000100319	7.45088	7.37194	7.42587	7.28233	7.33033	7.40768	7.36257	7.4371
ENSMUSG00000101496	7.26091	7.28287	7.24466	7.27931	7.27905	7.51646	7.26091	7.38582
ENSMUSG00000102123	7.12029	7.25508	7.25508	7.25508	7.25508	7.44328	7.33648	7.25508
ENSMUSG00000039395	7.62783	7.61875	7.53377	7.52823	7.35944	7.6287	7.34854	7.54019
ENSMUSG00000094655	7.79063	7.5319	7.24054	7.65957	7.62559	7.13483	7.37648	7.66006
ENSMUSG00000026189	10.5018	10.3559	10.4814	10.1686	10.2565	10.5471	10.1944	10.4539
ENSMUSG00000026187	11.9107	11.3457	11.9744	10.9118	11.1564	11.6139	11.327	11.7211
ENSMUSG00000085812	7.33882	7.2764	7.28748	7.41771	7.32187	7.21809	7.32626	7.32905
ENSMUSG00000039354	10.1177	10.1409	9.95396	10.2153	10.1394	10.245	10.0511	10.2183
ENSMUSG00000046330	13.1373	12.9991	12.8595	12.5543	12.6162	12.9182	12.7856	13.0599
ENSMUSG00000055322	8.88975	9.08538	8.86063	8.85354	9.23282	8.72975	9.07759	8.82042
ENSMUSG00000061815	7.17302	7.32146	7.20234	7.98375	7.46236	7.64278	7.3603	7.41266
ENSMUSG00000026180	7.28264	7.83799	7.09273	7.96011	8.28018	8.47063	8.04638	8.07578
ENSMUSG00000048480	7.1272	7.24817	7.24817	7.45	7.24817	7.32526	7.413	7.24817
ENSMUSG00000006304	13.8764	14.0497	13.9586	14.2808	13.9986	14.1249	14.1563	14.0128
ENSMUSG00000006299	12.44	12.5698	12.5343	12.6639	12.7397	12.7088	12.5989	12.5419
ENSMUSG00000026179	9.80674	10.3286	9.99102	10.6589	10.4005	10.3075	10.3335	9.96742
ENSMUSG00000103013	7.51396	7.72323	7.2952	7.75969	7.49672	7.56342	7.43811	7.50551
ENSMUSG00000006301	9.53081	9.83777	9.94964	10.4294	10.1338	9.75349	10.5423	9.78503
ENSMUSG00000103403	7.63581	7.27557	7.47483	7.44166	7.27286	7.59737	7.32709	7.72284
ENSMUSG00000073650	7.34969	7.26693	7.39713	7.49993	7.669	7.36399	7.67727	7.53829
ENSMUSG00000026177	8.53948	7.83872	7.81551	7.56787	8.17182	7.84546	8.17848	8.72433
ENSMUSG00000026176	8.77862	9.05576	8.64344	9.0739	8.83614	8.79739	8.84614	8.75079
ENSMUSG00000026175	7.44923	7.60317	7.26693	7.55213	7.43151	7.33707	7.51197	7.4387
ENSMUSG00000033364	10.6303	10.728	10.6048	11.1327	10.8988	10.7135	10.8509	10.7462
ENSMUSG00000103227	7.84998	7.75326	7.58536	7.8811	7.91486	7.61863	7.54356	7.76176
ENSMUSG00000026174	12.2051	11.6684	12.0261	11.0333	11.3141	11.6156	11.571	11.9511
ENSMUSG00000026173	7.18057	7.31392	7.325	7.45523	7.1948	7.37862	7.28874	7.1948
ENSMUSG00000026135	8.48589	8.22258	8.39326	8.36358	8.56797	8.31561	8.24495	8.45825
ENSMUSG00000026172	10.6367	10.2468	10.5178	9.69231	10.0414	10.4638	10.2891	10.6309
ENSMUSG00000026171	8.72514	8.81845	8.91483	8.86594	9.13408	9.09406	9.07647	8.94376
ENSMUSG00000033276	7.44942	7.77623	7.54744	7.89982	7.81791	7.71003	7.53242	7.4088
ENSMUSG00000033257	10.3933	9.91955	10.1179	9.45872	9.8961	9.78727	9.81836	10.1774
ENSMUSG00000026170	7.91824	8.57153	8.03132	9.3765	9.20694	8.74819	9.37275	8.67728
ENSMUSG00000006542	7.60568	7.61565	7.50476	7.6821	8.02568	7.61753	7.5776	7.64304
ENSMUSG00000033227	7.82538	8.27228	7.5742	9.06705	8.64777	8.37616	8.0216	8.10102
ENSMUSG00000099472	7.52521	7.30019	7.30019	7.46504	7.62883	7.07518	7.07518	7.30019
ENSMUSG00000026167	7.17237	7.32212	7.203	7.40484	7.40452	7.17237	7.41402	7.203
ENSMUSG00000055197	7.45527	7.73534	7.26088	7.26088	7.54564	7.49294	7.11449	7.26088
ENSMUSG00000006538	7.42313	7.29303	7.29303	7.601	7.29303	7.44328	7.36814	7.53581
ENSMUSG00000026162	9.01244	9.00655	9.04004	9.03057	8.9242	8.96539	9.03977	8.99172
ENSMUSG00000026205	7.25596	7.23853	7.30348	7.35241	7.32093	7.25596	7.25596	7.24091
ENSMUSG00000033159	11.0364	11.0958	11.0925	10.967	11.1886	10.9307	11.005	10.9101
ENSMUSG00000049339	11.2122	11.3763	11.4015	10.8103	11.3656	11.202	11.3198	11.0842
ENSMUSG00000026197	10.8631	10.7785	10.6992	10.4512	10.6429	10.7066	10.6439	10.7996
ENSMUSG00000026198	7.90517	8.05183	7.95942	7.70433	7.87419	7.69456	8.00973	7.75168
ENSMUSG00000033124	8.24997	8.27847	8.47658	8.82827	8.56019	8.15855	8.36171	8.13257
ENSMUSG00000026199	8.94599	9.31252	9.12479	9.47938	9.42462	9.22806	9.31154	8.99713
ENSMUSG00000026200	7.87097	8.33162	8.25127	8.84705	8.77858	8.30078	8.46567	7.96275
ENSMUSG00000026201	11.8967	11.7036	11.7433	11.6371	11.5081	11.5947	11.4622	11.7017
ENSMUSG00000026202	12.9594	12.8807	12.9854	13.1398	13.0121	12.863	12.944	12.9299
ENSMUSG00000096094	7.11917	7.2562	7.2562	7.2562	7.2562	7.51435	7.27211	7.2562
ENSMUSG00000026203	8.88878	8.81693	8.77014	9.039	8.9205	8.96328	8.96272	9.05824
ENSMUSG00000026204	7.70505	7.74928	7.86455	7.56165	7.8569	7.89789	7.876	7.78509
ENSMUSG00000026209	11.0268	10.9581	11.0205	10.9424	10.9496	11.1134	10.8799	11.0342
ENSMUSG00000026207	7.90226	8.29207	8.08385	8.97411	8.88464	8.44512	8.79183	8.33277
ENSMUSG00000033021	10.4613	10.331	10.2611	9.85263	10.1342	10.3041	10.2989	10.4668
ENSMUSG00000032997	8.87552	8.61562	8.5747	7.85452	8.24647	8.38658	8.59397	8.77063
ENSMUSG00000026211	8.84195	10.1887	8.80521	11.408	10.8859	9.58634	9.38061	8.82848
ENSMUSG00000032968	7.5914	7.81759	7.77208	8.18379	8.11404	7.78106	7.58851	7.48134
ENSMUSG00000026213	8.82309	9.42005	9.30665	9.58605	9.76639	9.37325	9.12539	8.70906
ENSMUSG00000006576	7.14998	7.22538	7.40945	7.64441	7.59261	7.31174	7.4739	7.22538
ENSMUSG00000100534	7.53362	7.46794	7.37153	7.11139	7.34403	7.26397	7.41692	7.45433
ENSMUSG00000026235	7.44474	7.47762	7.45548	7.76382	7.96341	7.42695	7.84538	7.61435
ENSMUSG00000032908	7.56077	7.57041	7.43922	7.64859	7.33027	7.32326	7.53527	7.48522
ENSMUSG00000026245	13.6175	12.9185	13.2758	11.8279	12.6564	12.8428	12.6681	13.2757
ENSMUSG00000101798	7.53392	7.27944	7.34438	7.27691	7.48895	7.4131	7.43124	7.64418
ENSMUSG00000104018	7.76091	7.64234	7.43245	7.76715	7.61561	7.40686	7.51592	7.68491
ENSMUSG00000032883	10.5796	10.2013	10.5781	9.687	9.95925	10.017	10.2095	10.3032
ENSMUSG00000079470	8.13161	8.01119	8.31353	8.04306	7.88051	8.18394	8.47021	8.29632
ENSMUSG00000099377	7.48512	7.41532	7.5275	7.44212	7.41064	7.46847	7.40791	7.4519
ENSMUSG00000054702	7.99337	8.1664	8.08581	8.31933	8.13177	8.12591	8.31388	8.08717
ENSMUSG00000073643	9.45719	10.2524	9.73026	10.7217	10.3644	10.0654	10.4802	9.73871
ENSMUSG00000026248	11.5195	11.26	11.3397	10.8834	11.1281	11.2415	11.1835	11.4322
ENSMUSG00000026249	7.79739	9.55615	8.16088	9.63088	8.99773	8.56076	9.69382	8.06616
ENSMUSG00000067106	7.43502	7.41539	7.37469	7.35117	7.40936	7.22603	7.41331	7.35965
ENSMUSG00000100397	7.21648	7.36509	7.28909	7.32373	7.2753	7.37823	7.40375	7.28039
ENSMUSG00000043230	7.17075	7.20462	7.20462	7.43761	7.32103	7.54921	7.17075	7.32611
ENSMUSG00000004364	11.8475	11.8305	12.0562	11.7884	11.8454	11.9884	11.9808	11.8888
ENSMUSG00000103076	7.46961	7.65265	7.59201	7.80385	7.59185	7.3125	7.78572	7.39639
ENSMUSG00000103525	7.43152	7.67859	7.76967	7.61379	7.28463	7.84961	7.54787	7.40613
ENSMUSG00000038608	9.79919	9.82767	9.70997	10.0594	9.90714	9.61642	9.24929	9.46322
ENSMUSG00000103192	7.70494	7.52466	7.76724	7.76473	7.60052	7.7939	7.35827	7.63507
ENSMUSG00000104488	7.95642	7.85653	7.77161	8.10287	7.81611	7.61526	7.59143	7.7457
ENSMUSG00000102721	7.84983	7.79607	7.85328	7.91793	7.55554	7.66072	7.81244	7.76173
ENSMUSG00000087008	7.47129	7.17373	7.39909	7.37556	7.40636	7.31605	7.38891	7.53736
ENSMUSG00000100561	7.33597	7.21009	7.43545	7.44309	7.3265	7.36333	7.27345	7.33159
ENSMUSG00000026142	8.47088	8.53924	8.66023	8.71839	8.87311	8.69264	8.57039	8.50265
ENSMUSG00000104493	7.46621	7.02988	7.21395	7.29031	7.02988	7.34548	7.34548	7.68978
ENSMUSG00000067158	7.58796	7.41481	7.37411	7.14876	7.14876	7.22661	7.22661	7.42011
ENSMUSG00000097564	7.43631	7.53685	7.56985	7.46551	7.29672	7.35682	7.48086	7.3018
ENSMUSG00000026150	12.5393	12.4571	12.5946	12.1133	12.2123	12.4245	12.49	12.4708
ENSMUSG00000101450	7.52346	7.41958	7.38137	7.61898	7.36758	7.28595	7.51313	7.52253
ENSMUSG00000100744	7.35883	7.30634	7.37129	7.18723	7.35181	7.30255	7.37542	7.359
ENSMUSG00000026159	11.8412	11.4902	11.7221	10.8985	11.4682	11.3638	11.3253	11.5796
ENSMUSG00000038496	7.46356	7.65955	7.42151	8.10507	8.05421	7.36506	7.6319	7.42151
ENSMUSG00000045658	8.12896	7.65193	7.46389	7.29833	7.61445	7.27887	7.71006	8.06552
ENSMUSG00000102481	7.38913	7.32533	7.38228	7.15692	7.27333	7.3802	7.40572	7.42828
ENSMUSG00000026219	11.2376	11.3018	11.0926	11.0959	11.0614	10.9184	11.1212	11.0603
ENSMUSG00000103505	7.13608	7.23929	7.42336	7.65831	7.54678	7.39163	7.47743	7.23929
ENSMUSG00000104503	7.29265	7.29171	7.29171	7.52471	7.59921	7.28171	7.29985	7.29171
ENSMUSG00000073633	8.94775	8.72459	8.76481	8.06012	8.37267	8.64426	8.61428	8.83232
ENSMUSG00000052477	7.1495	7.22587	7.22587	7.4277	7.39045	7.1495	7.45496	7.22587
ENSMUSG00000064281	7.40174	7.26276	7.31971	7.09435	7.21076	7.28101	7.28101	7.39152
ENSMUSG00000089844	7.18171	7.36207	7.19366	7.54268	7.19366	7.18171	7.3979	7.19366
ENSMUSG00000070034	8.88022	9.71693	8.7816	10.7029	10.0309	9.49573	9.50146	9.12954
ENSMUSG00000070031	8.18429	8.66962	8.24914	9.12668	8.71349	8.7556	8.51773	8.36158
ENSMUSG00000026222	8.70731	10.1065	8.69996	11.2414	10.3346	9.98396	9.66709	9.1296
ENSMUSG00000052760	9.24476	9.59324	9.39785	10.0856	9.79401	9.64031	9.5671	9.35292
ENSMUSG00000036707	11.4217	11.2326	11.4267	10.986	11.2312	11.1392	11.2742	11.2988
ENSMUSG00000026223	9.16259	9.13745	9.33249	9.55527	9.40224	9.4888	9.56331	9.45368
ENSMUSG00000099342	7.39467	7.51331	7.48208	7.65668	7.48197	7.5949	7.59777	7.49331
ENSMUSG00000026227	7.56782	7.31449	7.29662	6.97824	7.14282	7.39713	7.39713	7.65939
ENSMUSG00000026229	13.4302	12.8926	13.3759	12.3467	12.7893	13.0759	12.7735	13.2207
ENSMUSG00000026228	7.44355	7.14081	7.5082	7.42602	7.14081	7.23456	7.45075	7.46169
ENSMUSG00000103272	7.36461	7.45778	7.21975	7.33634	7.45238	7.41117	7.39727	7.43006
ENSMUSG00000062590	9.41993	9.11266	9.47017	8.6584	9.30383	9.14035	8.79806	9.09772
ENSMUSG00000087538	7.37219	7.29298	7.35793	7.29046	7.29027	7.43014	7.30968	7.41664
ENSMUSG00000079445	9.62569	9.37301	9.73737	9.15084	9.48882	9.49606	9.59354	9.6153
ENSMUSG00000026234	16.2856	15.5227	15.9497	14.3404	15.2217	15.4802	15.176	15.8775
ENSMUSG00000064823	7.31051	7.23555	7.49568	7.35214	7.40013	7.25422	7.32709	7.23555
ENSMUSG00000073627	8.36109	8.4612	8.15372	8.38683	8.19244	8.41056	8.50146	8.50963
ENSMUSG00000026238	12.5638	12.3025	12.2896	11.7471	11.9555	12.0144	11.9656	12.2577
ENSMUSG00000026239	11.1636	11.2687	11.1213	11.2413	11.2794	11.1979	11.0722	11.1037
ENSMUSG00000102927	7.44425	7.48802	7.61737	7.68471	7.51	7.50384	7.55657	7.42176
ENSMUSG00000026240	10.4288	10.2201	10.4902	9.74474	10.0811	10.478	10.4596	10.5425
ENSMUSG00000053333	10.2138	10.0427	10.1143	9.95191	10.2674	9.92094	10.0704	10.1309
ENSMUSG00000100768	7.34372	7.37075	7.20234	7.20234	7.53098	7.17303	7.3603	7.32384
ENSMUSG00000104121	7.25758	7.11779	7.11779	7.11779	7.53616	7.53745	7.25758	7.53731
ENSMUSG00000102383	7.40423	7.21238	7.62286	7.21238	7.44502	7.48598	7.60734	7.53327
ENSMUSG00000104400	7.40916	7.26151	7.26151	7.59066	7.26151	7.11386	7.11386	7.26151
ENSMUSG00000102293	7.44363	7.40678	7.32479	7.30557	7.14072	7.23464	7.23464	7.3125
ENSMUSG00000102649	7.62916	7.35167	7.46385	7.53112	7.3781	7.34431	7.47156	7.62933
ENSMUSG00000084106	7.93469	7.76478	7.83534	7.68528	7.67261	7.82625	7.56322	7.82936
ENSMUSG00000102571	7.41072	7.25994	7.4853	7.6456	7.58858	7.34406	7.7414	7.58083
ENSMUSG00000103984	7.51912	7.49889	7.37978	7.74758	7.37978	7.31859	7.28139	7.37978
ENSMUSG00000026254	12.8507	12.4086	12.6613	11.7316	12.2047	12.4148	12.1327	12.5895
ENSMUSG00000026255	7.07049	7.30488	7.30488	7.76937	7.8945	7.6501	7.42843	7.30488
ENSMUSG00000048000	10.1166	10.0708	10.1681	10.0764	10.2236	10.1348	10.1275	10.1283
ENSMUSG00000095281	7.43192	7.27156	7.3778	7.38544	7.35396	7.22293	7.4102	7.4238
ENSMUSG00000079436	7.30695	7.2774	7.46147	7.53783	7.47892	7.29602	7.38376	7.2774
ENSMUSG00000089613	7.43246	7.21255	7.39662	7.32915	7.37714	7.16281	7.35009	7.38433
ENSMUSG00000026288	10.293	10.4358	10.3915	10.8936	10.622	10.4488	10.7548	10.4811
ENSMUSG00000026289	9.96564	9.77581	10.0282	9.77298	9.67368	9.67005	9.71188	9.75458
ENSMUSG00000087968	7.45498	7.42769	7.48002	7.39464	7.39427	7.46928	7.53764	7.50458
ENSMUSG00000056055	7.55847	7.5145	7.5678	7.3431	7.48575	7.39517	7.52103	7.47542
ENSMUSG00000070738	9.6362	9.62555	9.59649	9.80089	9.67939	9.38353	9.76005	9.59697
ENSMUSG00000101942	7.38778	7.42565	7.38744	7.42208	7.37365	7.49658	7.47606	7.46755
ENSMUSG00000103996	7.42459	7.38876	7.39984	7.55485	7.26965	7.42872	7.293	7.39114
ENSMUSG00000103591	7.79974	7.70417	7.58355	7.84868	7.97531	7.52404	7.71753	7.77667
ENSMUSG00000005501	9.07439	9.30236	9.07569	10.2617	9.84571	9.338	9.48977	9.29925
ENSMUSG00000084021	7.37816	7.3363	7.39325	7.16789	7.2843	7.36923	7.36042	7.37821
ENSMUSG00000090165	7.3078	7.23826	7.23826	7.49869	7.23826	7.33516	7.24528	7.35976
ENSMUSG00000089675	7.37962	7.6273	7.29105	7.65885	7.49257	7.51094	7.47325	7.41254
ENSMUSG00000090124	7.731	8.30024	7.78951	9.09099	8.69908	8.25533	8.49794	8.06276
ENSMUSG00000084195	7.18596	7.45546	7.18941	7.35426	7.18941	7.46583	7.18596	7.18941
ENSMUSG00000054545	7.3072	7.47783	7.30942	7.59463	7.75858	7.29458	7.49713	7.30942
ENSMUSG00000081984	9.0646	8.825	8.85292	8.28494	8.39915	8.65824	8.47053	8.79002
ENSMUSG00000079429	7.97588	8.05593	7.80915	7.81944	8.02138	7.97409	8.01274	8.03675
ENSMUSG00000044783	11.3333	11.5594	11.3981	11.9245	11.7794	11.4497	11.6727	11.4157
ENSMUSG00000026295	8.1824	7.00822	7.90261	6.53376	7.07671	7.84161	7.84161	8.5686
ENSMUSG00000062310	7.17843	7.19694	7.19694	7.77617	7.45696	7.17843	7.59602	7.36871
ENSMUSG00000100367	7.38109	7.11501	7.11501	7.34801	7.11501	7.37476	7.26036	7.58364
ENSMUSG00000049866	7.69811	7.83264	7.47391	8.0078	7.83535	7.66374	7.77308	7.76324
ENSMUSG00000097398	7.46838	7.20229	7.33249	7.31889	7.40381	7.17308	7.17308	7.37406
ENSMUSG00000036206	7.64747	8.29918	7.54486	8.63722	8.25546	7.83972	8.21974	7.75518
ENSMUSG00000102700	7.35044	7.55701	7.40579	7.37866	7.31024	7.45834	7.33788	7.26715
ENSMUSG00000055013	8.83714	9.25673	8.42367	9.39637	9.19631	9.0966	9.18216	9.13632
ENSMUSG00000104114	7.41438	7.34975	7.45599	7.69513	7.49065	7.34279	7.63815	7.50199
ENSMUSG00000102009	7.19552	7.17985	7.17985	7.46506	7.29626	7.19552	7.55345	7.39016
ENSMUSG00000034486	7.87564	8.19677	7.88915	9.14838	8.40089	7.90935	8.4497	8.01221
ENSMUSG00000092627	8.22585	8.91556	8.40448	9.67045	9.4112	8.63797	8.79389	8.28177
ENSMUSG00000026301	7.19434	7.38723	7.18103	7.18103	7.67267	7.19434	7.34728	7.18103
ENSMUSG00000044337	7.46043	7.18458	7.7487	7.30118	7.34917	7.19079	7.19079	7.18458
ENSMUSG00000034432	12.2821	11.9963	12.1661	11.5197	11.7929	12.0935	11.8408	12.168
ENSMUSG00000026304	8.14404	8.88655	8.28278	9.6622	9.58187	9.04053	8.76189	8.46058
ENSMUSG00000026305	10.5055	11.2803	10.7128	12.3916	11.8331	11.3301	11.109	10.7285
ENSMUSG00000070732	7.28251	7.09286	7.09286	8.14464	8.04284	7.28251	8.11593	7.88888
ENSMUSG00000100018	7.70919	7.62761	7.68381	7.61895	7.74687	7.70467	7.72795	7.76979
ENSMUSG00000034353	10.6082	11.779	10.122	12.6616	12.027	11.1467	11.4537	10.9579
ENSMUSG00000034343	11.4866	11.0313	11.2971	10.2168	10.6393	11.2066	10.9347	11.3931
ENSMUSG00000083064	7.96485	8.47417	8.26569	8.48007	8.29287	8.32712	7.9415	7.72923
ENSMUSG00000026307	9.55912	9.50598	9.67352	9.32096	9.53963	9.72127	9.48963	9.57482
ENSMUSG00000049515	7.42142	7.58744	7.40302	7.43766	7.4374	7.21695	7.47631	7.27282
ENSMUSG00000026308	7.18768	7.18768	7.18768	7.18768	7.63685	7.18768	7.18768	7.18768
ENSMUSG00000047443	8.02823	8.00816	7.97222	7.64886	7.62359	7.98992	7.76402	7.91501
ENSMUSG00000026309	12.4251	12.3131	12.3785	11.7438	11.917	12.207	12.0383	12.202
ENSMUSG00000067071	11.4698	11.3384	11.4546	11.2436	11.0826	11.25	11.2209	11.3087
ENSMUSG00000055866	8.71188	8.72738	8.57619	8.47112	8.65246	8.44024	8.19507	8.37775
ENSMUSG00000034292	8.87319	8.81882	8.90047	8.74334	8.51345	8.88765	8.71742	8.81609
ENSMUSG00000026311	9.30035	9.0817	9.2129	8.34648	8.92906	8.91962	8.8434	9.03456
ENSMUSG00000026313	9.76383	9.55431	9.66099	9.61876	9.81593	9.45312	9.56343	9.66445
ENSMUSG00000026260	13.2432	12.8161	13.058	11.8833	12.3641	12.7444	12.5538	12.9552
ENSMUSG00000073616	11.8603	11.6173	11.5677	10.9766	11.2716	11.4383	11.351	11.6624
ENSMUSG00000044055	7.91603	8.32756	7.78731	8.88916	8.46626	8.09595	8.17723	7.99518
ENSMUSG00000034220	7.87778	7.97951	7.54347	7.95517	8.01617	7.70225	7.80069	7.86776
ENSMUSG00000101995	7.3283	7.04707	7.23114	7.16367	7.04707	7.3283	7.56995	7.63831
ENSMUSG00000047067	9.27243	9.38885	9.29504	9.55967	8.9671	9.44667	9.30822	9.30793
ENSMUSG00000097251	7.37291	7.55122	7.44157	7.57305	7.38321	7.59468	7.62594	7.48682
ENSMUSG00000026269	10.0892	10.1822	10.2268	10.2555	10.3336	10.4894	10.4083	10.3336
ENSMUSG00000100632	7.42818	7.66091	7.71873	7.87096	7.54547	7.66766	7.53229	7.33833
ENSMUSG00000026270	8.96581	9.20102	9.3537	9.43117	9.07015	9.16995	9.26115	8.904
ENSMUSG00000026271	7.51402	7.57523	7.57899	7.91472	7.37702	7.7568	7.53235	7.58149
ENSMUSG00000026272	7.32195	7.22182	7.05342	7.05342	7.33818	7.32195	7.32195	7.50629
ENSMUSG00000034159	7.20396	7.17141	7.30161	7.288	7.50005	7.20396	7.20396	7.17141
ENSMUSG00000047793	7.34441	7.68357	7.27221	7.73671	7.63944	7.26491	7.78947	7.39371
ENSMUSG00000026273	9.95986	9.6872	10.0242	9.79887	9.79114	10.1933	9.79939	10.1005
ENSMUSG00000101172	7.14517	7.2302	7.36039	7.2302	7.2302	7.3738	7.38683	7.2302
ENSMUSG00000026274	9.10138	9.08833	9.29163	9.28433	9.34359	8.99238	8.8959	8.85554
ENSMUSG00000026275	12.0416	11.5177	11.8192	10.6363	10.9827	11.3415	11.1678	11.6277
ENSMUSG00000034107	7.65855	7.76042	7.55437	8.03668	7.82623	7.80275	7.68503	7.74505
ENSMUSG00000034088	11.6738	11.4709	11.7283	11.3181	11.4783	11.5873	11.4597	11.5977
ENSMUSG00000026276	7.73418	7.7585	7.72844	7.6779	7.74425	7.6318	7.8609	7.73706
ENSMUSG00000034066	7.50613	7.33295	7.55408	7.44975	7.62831	7.4907	7.55219	7.58406
ENSMUSG00000026277	9.91656	9.75509	9.8822	10.8366	10.7738	10.2041	10.9127	10.6563
ENSMUSG00000100927	7.25827	7.23783	7.49797	7.23783	7.23783	7.25194	7.44299	7.23783
ENSMUSG00000026278	8.5386	9.28357	8.102	9.96109	9.84339	9.01295	8.75368	8.72913
ENSMUSG00000026279	9.7244	9.90509	9.84919	10.0375	9.85839	10.0738	9.89151	9.8299
ENSMUSG00000101952	7.33911	7.3254	7.34105	7.15699	7.2734	7.41643	7.37132	7.39977
ENSMUSG00000026280	11.2868	11.0923	11.3403	10.687	10.8844	11.1873	11.0077	11.168
ENSMUSG00000026281	13.3313	13.1183	13.0859	12.4642	12.4752	12.9197	12.8173	13.0977
ENSMUSG00000026283	10.3262	10.3149	10.3847	10.049	10.0928	10.0421	10.0641	10.0295
ENSMUSG00000073609	8.35078	8.59966	8.60036	9.01751	8.96434	9.04413	8.90086	8.72327
ENSMUSG00000099624	7.4538	7.61082	7.34707	7.50208	7.41839	7.4815	7.42316	7.42718
ENSMUSG00000051185	10.119	10.9933	10.4832	11.4904	11.1128	10.9942	11.1224	10.4391
ENSMUSG00000103973	7.60983	7.64446	7.4833	7.97629	7.61312	7.55597	7.60104	7.62445
ENSMUSG00000081051	8.82604	8.7315	8.60455	8.64114	8.61184	8.76721	8.65898	8.87112
ENSMUSG00000040710	9.65904	11.1875	9.22283	11.9566	11.2914	10.6943	10.7235	10.1628
ENSMUSG00000103197	7.79969	8.28094	7.61291	8.66469	8.25589	8.02641	8.0882	7.91007
ENSMUSG00000040693	7.30244	7.24133	7.07292	7.30592	7.07292	7.58231	7.45539	7.66417
ENSMUSG00000097814	7.45313	7.59821	7.28359	7.80235	7.44817	7.54763	7.4157	7.4939
ENSMUSG00000097480	7.20021	7.38136	7.17516	7.29176	7.17516	7.36196	7.38748	7.29666
ENSMUSG00000101348	7.36523	7.29927	7.31493	7.13086	7.33238	7.2445	7.2445	7.30264
ENSMUSG00000044768	10.9502	10.4033	10.7074	8.95642	9.913	9.83633	9.96626	10.2962
ENSMUSG00000040648	11.4941	11.1466	11.5154	11.1581	11.169	11.1568	11.1604	11.3216
ENSMUSG00000026333	10.4088	9.96297	10.3798	9.40079	9.60593	10.0193	10.0081	10.2512
ENSMUSG00000026335	9.13189	10.108	9.08308	10.7408	10.2674	9.50775	9.78523	9.18284
ENSMUSG00000104140	7.62479	7.71833	7.49198	7.86755	7.36178	7.40877	7.5185	7.48328
ENSMUSG00000089782	8.55511	8.23054	8.42852	7.98941	8.19996	8.29526	8.29452	8.52047
ENSMUSG00000089706	7.97751	7.90379	7.62111	8.44765	8.09852	7.88742	7.90541	8.11146
ENSMUSG00000100182	8.02007	8.32411	7.35962	8.35007	8.0883	8.0129	7.88804	8.12867
ENSMUSG00000089791	7.27198	7.22251	7.28746	7.26824	7.30491	7.38638	7.27198	7.34617
ENSMUSG00000100009	7.30723	7.79147	7.62357	8.2159	7.96414	8.05636	7.95665	7.60621
ENSMUSG00000099686	7.30689	7.33813	7.33813	7.50297	7.62289	7.41569	7.32304	7.33813
ENSMUSG00000082431	9.6776	10.7968	10.0641	9.53663	9.62825	9.53052	8.89291	8.45888
ENSMUSG00000099835	7.47696	7.37769	7.58901	7.40009	7.39968	7.43376	7.34388	7.38244
ENSMUSG00000100222	7.42774	7.45493	7.37294	7.30547	7.4489	7.38455	7.45115	7.43165
ENSMUSG00000100349	7.6111	7.74088	7.32826	8.0119	7.72867	7.5003	7.28548	7.46942
ENSMUSG00000099375	7.46805	7.67614	7.47346	7.69797	7.44962	7.42948	7.28021	7.2481
ENSMUSG00000099702	7.40021	7.48435	7.44614	7.75067	7.54857	7.43788	7.32408	7.31594
ENSMUSG00000067017	9.78686	8.75341	9.04642	6.98937	7.10622	8.15445	8.18735	9.05784
ENSMUSG00000056536	9.39198	9.69555	9.74726	10.0697	9.8516	10.0218	9.77407	9.56851
ENSMUSG00000100672	7.36942	7.44401	7.2756	7.71033	7.47712	7.40198	7.47353	7.44737
ENSMUSG00000026319	9.84063	10.0151	9.87726	9.93503	9.78445	9.6395	9.89477	9.66158
ENSMUSG00000104044	7.91381	7.86696	7.86153	8.25393	7.81144	7.71819	8.00297	7.91014
ENSMUSG00000026321	7.42657	7.63805	7.53484	7.84573	7.96379	7.6404	7.80932	7.56498
ENSMUSG00000099843	8.11222	8.06356	8.05676	8.30192	8.24384	8.31357	8.04013	8.2289
ENSMUSG00000038866	9.15605	9.32043	9.30117	9.38881	9.48176	9.47761	9.45009	9.3091
ENSMUSG00000102501	7.46444	7.29172	7.29172	7.49356	7.29172	7.2817	7.29984	7.46349
ENSMUSG00000044340	8.18729	8.53405	8.2106	8.9534	8.85154	8.32423	8.26495	8.10955
ENSMUSG00000103291	7.13959	7.23578	7.41985	7.40062	7.23578	7.13959	7.70843	7.23578
ENSMUSG00000057329	8.70026	8.98572	8.52514	9.44607	9.15434	8.69619	8.60883	8.59735
ENSMUSG00000054006	7.22493	7.27117	7.27117	7.5316	7.68954	7.26595	7.36886	7.27117
ENSMUSG00000009905	9.81025	10.2244	10.1702	10.3967	10.0985	10.2314	10.1043	9.78081
ENSMUSG00000009907	11.6251	11.4544	11.7411	11.7271	11.6775	11.8252	11.7869	11.8334
ENSMUSG00000062345	7.97402	8.19533	7.60373	8.50011	7.60373	7.36214	8.29067	7.90089
ENSMUSG00000092572	7.91575	8.35154	7.60627	9.42456	8.07004	7.42092	8.33857	7.81659
ENSMUSG00000026315	7.84366	7.85137	7.49482	8.73881	7.65941	7.16041	7.4881	7.49482
ENSMUSG00000100025	7.52731	7.40941	7.43409	7.34519	7.37599	7.39377	7.44821	7.52655
ENSMUSG00000038702	8.07117	8.198	8.09797	8.44937	8.30078	7.93726	8.362	8.07282
ENSMUSG00000101875	7.43348	7.38934	7.36721	7.29973	7.34772	7.30663	7.19223	7.30464
ENSMUSG00000099571	7.38029	7.16577	7.34984	7.16577	7.33036	7.2096	7.36254	7.40855
ENSMUSG00000026374	13.3312	13.1394	13.2741	12.5563	12.7473	13.0699	12.917	13.1179
ENSMUSG00000026377	13.6079	12.9785	13.2843	11.9346	12.5307	12.9226	12.6418	13.2588
ENSMUSG00000064302	9.97841	9.61879	9.75751	9.86	9.71888	9.61118	9.82731	10.0095
ENSMUSG00000107722	7.67936	7.54094	7.69148	7.69214	7.48013	7.70395	7.77861	7.80442
ENSMUSG00000026380	7.38279	7.36947	7.29346	7.27986	7.36478	7.59056	7.60104	7.64713
ENSMUSG00000048402	7.3068	7.62444	7.30982	8.03062	8.07327	7.61111	7.87189	7.58117
ENSMUSG00000004451	9.81505	10.3559	10.193	11.0893	10.7926	10.4662	10.6002	10.0738
ENSMUSG00000098447	7.46819	7.46408	7.56982	7.62874	7.42757	7.5445	7.49068	7.46883
ENSMUSG00000098923	10.1814	10.3822	10.3702	10.3109	10.1524	10.7253	10.5445	10.4401
ENSMUSG00000026383	9.4547	9.45517	9.60244	8.94868	9.15974	9.61625	9.36135	9.4147
ENSMUSG00000102687	7.53106	7.44977	7.46893	7.57272	7.4762	7.41167	7.4176	7.48635
ENSMUSG00000026384	9.37175	9.71158	9.47386	9.50155	9.47407	9.54916	9.47348	9.29035
ENSMUSG00000103146	7.41115	7.36348	7.36348	7.69263	7.47989	7.1263	7.50531	7.36348
ENSMUSG00000036975	9.68512	9.41698	9.53329	9.28903	9.87852	9.70143	9.49276	9.80708
ENSMUSG00000050777	8.6243	8.88103	8.32025	9.11361	9.43687	9.54158	9.33553	9.46222
ENSMUSG00000026385	12.1778	12.0386	11.9944	11.9119	11.9616	11.9399	12.0491	12.1559
ENSMUSG00000026388	9.66066	9.48109	9.46377	8.67747	8.96495	9.28	9.09263	9.37455
ENSMUSG00000026389	11.6932	10.6476	11.0238	8.16018	10.1124	9.98653	9.86022	10.7809
ENSMUSG00000026390	8.79389	7.78739	8.20566	7.39194	8.5781	8.08493	8.31309	8.99636
ENSMUSG00000003721	9.50019	9.73315	9.59077	10.1734	9.89579	10.0305	9.89163	9.7993
ENSMUSG00000104253	7.42911	7.70484	7.68346	7.70832	7.21591	8.05339	7.84577	7.68454
ENSMUSG00000026339	9.5313	9.14486	9.39261	8.52191	9.2548	8.98949	9.23724	9.37592
ENSMUSG00000001674	11.2986	10.79	11.0203	9.85466	10.4276	10.5988	10.4977	10.9417
ENSMUSG00000026341	12.1447	11.9725	12.1716	12.2456	12.0638	12.0519	12.2357	12.2165
ENSMUSG00000026342	9.08516	9.16172	9.7086	9.75074	9.23432	9.60394	9.64301	9.27347
ENSMUSG00000026344	7.36312	7.71016	7.35143	7.48166	7.22123	7.15413	7.62368	7.22123
ENSMUSG00000049690	7.16211	7.21325	7.21325	7.21325	7.21325	7.32387	7.44791	7.33475
ENSMUSG00000036155	8.37569	8.49412	8.41535	8.93652	8.49233	8.54011	8.42176	8.40189
ENSMUSG00000104378	7.44198	7.25226	7.25226	7.60128	7.63731	7.28487	7.56747	7.61589
ENSMUSG00000099471	7.3837	7.43869	7.20065	7.40249	7.40217	7.28912	7.32766	7.37243
ENSMUSG00000026347	7.5991	8.20677	7.60114	8.58024	8.09547	7.55674	8.29009	7.61856
ENSMUSG00000026348	9.36355	8.77398	9.12027	7.31622	8.40794	8.19988	8.4502	8.74146
ENSMUSG00000102014	7.45363	7.33693	7.44911	7.36372	7.49795	7.47328	7.35282	7.47366
ENSMUSG00000026349	10.4288	10.4079	10.5696	10.3778	10.3917	10.3484	10.3201	10.2743
ENSMUSG00000036104	9.8145	9.88051	9.84716	10.1927	10.1175	10.2341	10.031	10.0832
ENSMUSG00000036086	9.18726	9.22287	9.17726	9.75691	9.25657	9.12502	9.10904	9.10422
ENSMUSG00000099760	7.36227	7.33197	7.46217	7.49681	7.49655	7.40434	7.3292	7.33197
ENSMUSG00000104164	8.1181	7.98392	7.89034	8.24369	8.0981	7.96344	7.98806	8.15672
ENSMUSG00000058603	8.49836	8.31873	8.29115	8.13278	8.21591	8.19928	8.24434	8.41523
ENSMUSG00000103999	7.25478	7.40973	7.24132	7.35792	7.24132	7.24845	7.3757	7.24132
ENSMUSG00000056211	11.5496	11.3421	11.3377	11.2686	11.1537	11.1477	11.2238	11.3954
ENSMUSG00000104239	7.34546	7.36901	7.38466	7.40243	7.2006	7.28918	7.17477	7.2006
ENSMUSG00000102179	7.57346	7.25195	7.73698	7.53715	7.51197	7.28517	7.48136	7.46226
ENSMUSG00000103497	8.3949	8.11896	8.18022	8.23455	8.04875	7.7794	8.01587	8.14295
ENSMUSG00000026353	12.0801	11.8663	12.0141	11.5891	11.8195	11.9732	11.84	12.0465
ENSMUSG00000026354	7.24569	7.25041	7.25041	7.48341	7.36682	7.52014	7.23313	7.37191
ENSMUSG00000026355	14.3085	14.0672	14.4651	13.8573	14.0729	14.3749	14.0762	14.2679
ENSMUSG00000026356	13.8625	13.3054	13.8238	12.602	13.0146	13.626	13.3391	13.7804
ENSMUSG00000100078	7.43166	7.38177	7.43872	7.54251	7.54199	7.32376	7.40367	7.38513
ENSMUSG00000045382	8.17177	8.84669	8.17651	9.74538	9.11616	8.73104	8.64231	8.34684
ENSMUSG00000042581	7.22126	7.27484	7.27484	7.39143	7.27484	7.21494	7.44189	7.27484
ENSMUSG00000104130	7.29682	7.07855	7.07855	7.07855	7.07855	7.29682	7.29682	7.51508
ENSMUSG00000089648	7.59197	7.48073	7.55455	7.49199	7.3842	7.50674	7.35936	7.50738
ENSMUSG00000094122	7.26202	7.31955	7.29741	7.22994	7.11335	7.26202	7.47822	7.32366
ENSMUSG00000086633	7.29094	7.25511	7.25511	7.25511	7.51513	7.31831	7.12026	7.25511
ENSMUSG00000087691	7.28662	7.37856	7.4848	7.49244	7.51946	7.47687	7.33212	7.25944
ENSMUSG00000086825	7.73235	7.40709	7.8944	8.09384	8.01665	7.83798	7.87275	7.93697
ENSMUSG00000026399	10.4359	10.5104	10.4754	10.4728	10.351	10.591	10.3229	10.3999
ENSMUSG00000085526	7.64891	7.64587	7.73868	7.49116	7.28932	7.31468	7.3507	7.28932
ENSMUSG00000102139	7.59666	7.65577	7.58819	7.91831	7.409	7.35959	7.60051	7.45473
ENSMUSG00000103751	7.29192	7.41156	7.47651	7.60042	7.40885	7.59205	7.54006	7.41394
ENSMUSG00000026409	8.36446	8.34383	8.07677	8.43917	8.25481	8.12559	8.24806	8.34099
ENSMUSG00000046404	10.4413	10.4063	10.1884	9.56875	9.97025	9.83456	9.98471	10.0535
ENSMUSG00000104515	7.33763	7.30739	7.49145	7.47223	7.54002	7.29661	7.44174	7.30739
ENSMUSG00000042510	7.99239	8.09397	8.28813	8.09038	8.50695	8.03294	8.20461	7.92012
ENSMUSG00000099556	8.14533	7.93261	7.84997	7.41481	7.81045	7.6893	7.70213	7.94976
ENSMUSG00000042474	7.08301	7.49856	7.29236	7.4942	7.29236	7.36288	7.84675	7.29236
ENSMUSG00000016528	10.4575	10.4729	10.5105	10.9677	10.7321	10.3743	10.5266	10.4163
ENSMUSG00000102856	7.42136	7.46169	7.35386	7.53163	7.53115	7.43158	7.5829	7.52082
ENSMUSG00000016526	10.9585	10.669	10.7744	9.39148	9.98439	10.0808	10.2375	10.396
ENSMUSG00000026427	11.2316	11.0175	11.4258	11.0546	10.9005	11.3342	11.2185	11.2863
ENSMUSG00000026430	9.95774	10.9284	10.2787	12.0055	11.7485	10.8943	10.8027	10.2027
ENSMUSG00000042349	8.44485	8.80426	8.51735	9.98406	9.62703	8.55363	8.70435	8.41304
ENSMUSG00000026425	9.26582	9.43577	9.36845	9.58274	9.51876	9.14935	8.97702	8.9269
ENSMUSG00000104060	7.44032	7.29541	7.40165	7.1763	7.1763	7.31348	7.19907	7.34807
ENSMUSG00000101778	7.36324	7.22112	7.51185	7.68561	7.22112	7.53271	7.55778	7.542
ENSMUSG00000055184	9.44538	9.11272	9.23999	8.45384	8.91088	9.29786	8.9834	9.40966
ENSMUSG00000004552	12.0001	9.80302	12.953	9.06288	9.49141	9.11583	9.47858	9.91934
ENSMUSG00000052688	7.44713	7.58335	7.43117	7.2471	7.36351	7.12827	7.4862	7.2471
ENSMUSG00000042268	7.23225	7.49966	7.14312	7.51092	7.14312	7.23225	7.23225	7.14312
ENSMUSG00000042251	7.29144	7.08392	7.63317	7.08392	7.08392	7.65238	7.29144	7.40481
ENSMUSG00000013275	8.18069	8.50723	8.24099	9.03911	8.69173	8.58727	8.80064	8.50053
ENSMUSG00000026433	10.0261	10.3471	10.15	10.6026	10.2589	10.4756	10.3802	10.2054
ENSMUSG00000026434	12.4035	12.295	12.274	11.934	11.9856	12.0341	12.2315	12.2517
ENSMUSG00000103569	7.82137	7.44928	7.541	7.58885	7.5135	7.25625	7.3803	7.64451
ENSMUSG00000026435	8.83181	8.23955	8.26534	7.26887	8.07077	7.71811	7.86182	8.36933
ENSMUSG00000026436	9.54205	9.84525	9.53288	9.99691	9.95637	9.54377	9.70497	9.47736
ENSMUSG00000059149	7.7402	8.20253	7.95083	8.47953	8.57871	8.49609	8.3114	8.06727
ENSMUSG00000103966	7.20087	7.61124	7.34518	7.88898	7.79434	7.79726	7.44778	7.34518
ENSMUSG00000026437	8.13075	9.01044	8.345	10.0657	9.87487	9.20882	9.29463	8.70476
ENSMUSG00000009772	7.75105	8.00664	7.50037	8.42786	8.04302	7.88526	7.96706	7.9237
ENSMUSG00000042066	9.63381	9.02091	9.13967	8.65105	8.86865	8.39247	8.50866	9.00409
ENSMUSG00000042046	8.4105	8.45039	8.39687	9.06434	8.93955	8.10519	8.86175	8.47034
ENSMUSG00000097760	8.02042	8.01975	7.81673	7.84087	7.80845	8.05151	7.86479	8.06033
ENSMUSG00000026439	10.6535	10.3938	10.6163	10.4032	10.5574	10.5264	10.3014	10.5624
ENSMUSG00000048174	7.96861	8.00462	8.08531	8.12571	8.09588	7.94334	7.95957	7.8751
ENSMUSG00000026442	7.76632	7.67579	7.68108	7.65075	7.59895	7.59949	7.56124	7.66825
ENSMUSG00000054387	10.7358	10.6288	10.6862	10.542	10.6756	10.4793	10.6565	10.6462
ENSMUSG00000100228	7.34455	7.43954	7.46164	7.4345	7.31791	7.28827	7.32681	7.2015
ENSMUSG00000026447	8.04235	8.26552	7.98524	8.34269	8.40243	8.19169	8.22005	8.12284
ENSMUSG00000102425	7.67281	7.56222	7.57874	7.45347	7.45302	7.20711	7.61063	7.5112
ENSMUSG00000046062	10.6633	10.6881	10.6691	9.79062	10.5847	10.4488	10.4175	10.4178
ENSMUSG00000041757	7.75478	7.70037	7.67574	7.3594	7.8951	7.44644	7.81593	7.69791
ENSMUSG00000070644	7.16595	7.20942	7.39348	7.32601	7.20942	7.16595	7.52388	7.20942
ENSMUSG00000070643	7.83119	8.26808	7.98467	7.97358	7.96288	7.75629	8.25317	7.70955
ENSMUSG00000090553	12.9586	12.6154	12.6599	11.9212	12.1288	12.3753	12.32	12.6686
ENSMUSG00000102976	8.52877	8.67459	8.51149	8.93953	8.77083	8.70409	8.47224	8.52389
ENSMUSG00000094410	8.34137	8.31684	8.20532	8.5188	8.60703	8.20816	8.49037	8.42955
ENSMUSG00000051998	8.01748	9.24949	7.99008	10.6233	10.088	9.31619	9.44285	8.77722
ENSMUSG00000026463	9.84114	10.1083	9.6497	10.1057	10.0236	9.68365	9.80346	9.70571
ENSMUSG00000102509	7.54353	7.46594	7.52289	7.60551	7.55755	7.42034	7.31949	7.41903
ENSMUSG00000020423	9.40855	10.472	8.70051	9.77172	9.49153	8.44904	9.10898	8.60131
ENSMUSG00000102380	7.19838	7.3454	7.17699	7.52602	7.59536	7.36013	7.46304	7.34876
ENSMUSG00000073559	7.3167	7.39777	7.22936	7.3942	7.34577	7.30776	7.38767	7.35085
ENSMUSG00000064246	7.63864	7.36413	7.88068	7.75219	7.60305	7.81099	7.58275	7.71311
ENSMUSG00000026458	8.00003	8.14299	7.70031	8.59523	8.16695	7.58992	7.79758	7.77212
ENSMUSG00000042305	11.7951	11.4825	11.7013	10.6767	11.0304	11.3955	11.3025	11.5523
ENSMUSG00000026456	10.6313	10.9351	10.2966	10.7042	10.7665	10.7408	10.4345	10.6031
ENSMUSG00000026457	12.4636	12.401	12.5518	12.2048	12.3136	12.3848	12.3387	12.349
ENSMUSG00000102722	7.1345	7.24087	7.37107	7.24087	7.24087	7.52968	7.53802	7.36237
ENSMUSG00000026455	10.7259	10.0449	10.9504	9.40404	9.98202	9.897	10.0684	10.211
ENSMUSG00000042229	11.6478	11.257	11.7626	10.9477	11.2505	11.7247	11.4425	11.7216
ENSMUSG00000096712	7.38332	7.16274	7.48112	7.16274	7.16274	7.41068	7.21263	7.37305
ENSMUSG00000046367	7.16066	7.21471	7.21471	7.21471	7.49947	7.16066	7.37685	7.21471
ENSMUSG00000042207	10.4933	10.7081	11.0488	11.6773	11.2593	11.1833	11.4196	10.9163
ENSMUSG00000026452	7.58942	7.33886	7.82616	7.45274	7.38432	7.27003	7.15563	7.21974
ENSMUSG00000073557	8.55934	8.55976	8.3663	8.35211	8.25768	8.16325	8.36483	8.36036
ENSMUSG00000103614	7.44319	7.46788	7.42719	7.7076	7.43446	7.49654	7.64309	7.56546
ENSMUSG00000103976	7.50549	7.55334	7.30423	7.44668	7.24346	7.4109	7.56116	7.56273
ENSMUSG00000101168	7.41316	7.23186	7.36205	7.23186	7.46449	7.14351	7.33079	7.35335
ENSMUSG00000026429	11.4322	11.2047	11.1364	10.8346	10.7518	10.8955	10.9692	11.194
ENSMUSG00000042793	7.39449	7.44459	7.27618	7.87781	7.44076	7.35474	7.47295	7.44795
ENSMUSG00000097993	7.95817	7.60579	7.9071	7.92694	7.92599	7.9125	7.69591	8.00594
ENSMUSG00000031506	11.379	11.2369	11.3529	11.7585	11.586	11.0441	11.3477	11.2801
ENSMUSG00000026426	9.78863	9.72062	9.96122	10.3234	10.1135	9.96338	10.1013	9.98006
ENSMUSG00000085311	7.42878	7.24188	7.37208	7.40673	7.40647	7.13348	7.34968	7.36338
ENSMUSG00000079139	8.26724	8.20536	8.24756	7.97066	8.18772	8.12264	8.13443	8.16931
ENSMUSG00000003051	7.5904	7.14632	7.14632	7.14632	7.14632	7.22905	7.22905	7.67313
ENSMUSG00000041926	11.2142	10.9263	10.4494	10.8417	10.8097	10.1796	10.632	10.9322
ENSMUSG00000062580	12.6433	12.1467	12.4731	10.9922	11.6705	12.1297	11.9608	12.3786
ENSMUSG00000041889	7.17923	7.65566	7.19613	7.48134	7.50363	7.17923	7.70636	7.19613
ENSMUSG00000041879	10.5707	10.6072	10.3772	11.245	10.8604	10.4038	10.6861	10.6234
ENSMUSG00000100620	7.48148	7.38116	7.34295	7.3776	7.37734	7.27702	7.50397	7.50992
ENSMUSG00000009418	8.28491	8.75705	8.035	9.41375	9.13321	8.18962	8.58085	8.27412
ENSMUSG00000102474	7.36516	7.27985	7.27985	7.48169	7.27985	7.29357	7.09552	7.27985
ENSMUSG00000104524	7.37261	7.34354	7.34354	7.46013	7.67218	7.19358	7.43535	7.34354
ENSMUSG00000026421	11.2404	11.3985	11.9889	11.7345	11.7561	12.1973	11.9115	11.601
ENSMUSG00000041801	9.03269	8.37094	9.63782	8.23449	8.90219	9.29733	9.21351	9.28373
ENSMUSG00000026418	8.20549	7.86699	8.27986	7.63764	8.07429	8.14605	7.99193	8.20105
ENSMUSG00000101482	7.2852	7.2109	7.2109	7.37575	7.41242	7.16447	7.35174	7.3324
ENSMUSG00000026411	10.5716	10.8348	10.9269	10.7286	10.7682	10.9719	10.8148	10.5842
ENSMUSG00000041642	8.67975	8.85332	8.64662	8.87424	8.78762	8.52319	8.76402	8.57339
ENSMUSG00000041605	7.39241	7.30183	7.30183	7.80759	7.41824	7.37576	7.28973	7.42332
ENSMUSG00000041570	9.4002	9.08144	9.31314	7.49416	8.91918	8.62601	8.5924	8.81212
ENSMUSG00000097403	7.76782	8.23162	8.05661	8.70375	8.30627	8.4231	8.35949	8.01501
ENSMUSG00000026404	9.67906	9.59435	9.71486	9.12168	9.39039	9.42336	9.41615	9.44421
ENSMUSG00000041498	9.70848	9.40215	9.5386	8.93083	9.32215	9.06732	9.22737	9.38544
ENSMUSG00000099337	7.48101	7.35807	7.50804	7.30625	7.18966	7.44126	7.18571	7.36143
ENSMUSG00000041483	9.89734	9.61952	9.82726	9.98658	9.76004	9.73921	9.6136	9.85036
ENSMUSG00000097113	7.64017	7.44346	7.63713	7.35393	7.35361	7.58421	7.48794	7.63595
ENSMUSG00000104360	7.23517	7.30861	7.2704	7.40063	7.34172	7.39692	7.23517	7.2617
ENSMUSG00000098243	7.73753	7.64749	7.78994	7.94566	7.65681	7.72557	7.80615	7.78467
ENSMUSG00000104118	7.72583	7.60158	7.71376	8.14282	7.51179	7.23554	7.83954	7.6057
ENSMUSG00000103038	7.84807	7.78904	7.67939	7.83967	7.79506	7.48411	7.81377	7.76279
ENSMUSG00000102277	7.43943	7.29729	7.55742	7.69998	7.62592	7.27613	7.29428	7.29729
ENSMUSG00000102142	7.37275	7.41703	7.29792	7.46276	7.4625	7.37967	7.18562	7.29792
ENSMUSG00000104145	7.36653	7.33694	7.21782	7.47825	7.45046	7.15755	7.44334	7.3896
ENSMUSG00000103427	7.80233	7.35533	7.53939	7.81982	7.70381	7.13445	7.40897	7.62668
ENSMUSG00000098206	7.41668	7.56163	7.35175	7.16768	7.16768	7.20769	7.20769	7.16768
ENSMUSG00000026395	9.91707	11.3429	9.82352	13.3317	12.3483	11.1029	11.2182	10.4944
ENSMUSG00000104291	8.18963	8.49779	7.80382	9.01234	8.3832	7.6963	8.23193	8.00295
ENSMUSG00000099459	7.27799	7.26807	7.26807	7.50106	7.43265	7.22171	7.29458	7.26807
ENSMUSG00000026393	10.05	10.1322	10.1127	10.5872	10.4538	10.3616	10.6118	10.4143
ENSMUSG00000102651	7.50277	7.27186	7.27186	7.38845	7.27186	7.10351	7.5211	7.54321
ENSMUSG00000102448	7.53474	7.46945	7.57569	8.03389	7.7524	7.7414	7.77398	7.76986
ENSMUSG00000100459	7.09228	7.28309	7.28309	7.48492	7.59058	7.61385	7.33394	7.28309
ENSMUSG00000079283	9.44948	9.4398	9.18176	9.13806	9.20383	9.26144	9.16526	9.35205
ENSMUSG00000102365	7.4648	7.29933	7.18022	7.29681	7.3448	7.30956	7.19515	7.47738
ENSMUSG00000056268	9.57422	9.61942	9.41863	9.31622	8.99756	9.47567	9.59302	9.58954
ENSMUSG00000104436	7.63243	7.44961	7.64888	7.98461	7.92012	7.72516	7.82309	7.85731
ENSMUSG00000104900	7.59483	7.73555	7.40622	7.44087	7.44061	7.09935	7.4048	7.27602
ENSMUSG00000085361	7.5095	7.49327	7.5456	7.42905	7.34363	7.42802	7.38981	7.39899
ENSMUSG00000102157	7.90829	7.83142	7.66264	8.26113	7.95023	7.49983	7.40699	7.61468
ENSMUSG00000105936	7.34372	7.56498	7.61769	7.7126	7.44336	7.6805	7.81216	7.49872
ENSMUSG00000102451	7.30555	7.47854	7.42458	7.67524	7.50053	7.24926	7.52379	7.24051
ENSMUSG00000102243	7.95361	7.60269	7.6297	8.19334	8.06624	7.64365	7.84227	8.08037
ENSMUSG00000063681	7.29376	7.20234	7.38641	7.55137	7.43497	7.33478	7.41468	7.37411
ENSMUSG00000033964	9.55384	9.3942	9.2365	9.56168	9.27941	9.43872	9.19597	9.55584
ENSMUSG00000033952	10.6193	10.5713	10.6652	10.397	10.5764	10.4741	10.4185	10.4473
ENSMUSG00000026368	7.35996	7.01541	7.42589	7.01541	7.01541	7.35996	7.35996	7.49927
ENSMUSG00000104496	7.92711	7.82931	7.90615	7.68376	7.82189	7.87265	7.78706	7.88924
ENSMUSG00000026365	7.83845	7.57909	7.65272	7.20337	8.03162	7.47422	7.95022	7.93476
ENSMUSG00000101795	8.52938	8.43251	8.51753	8.77312	8.8597	8.7485	8.21929	8.53826
ENSMUSG00000026361	11.3277	10.9559	11.1604	10.6807	10.998	11.0325	10.9158	11.2438
ENSMUSG00000033849	7.64346	7.41003	7.63116	7.70611	7.47425	7.5122	7.49168	7.62481
ENSMUSG00000089640	7.38249	7.32098	7.38593	7.50984	7.43449	7.42906	7.4593	7.47322
ENSMUSG00000018196	11.0416	11.1024	10.8958	10.6618	10.895	10.9552	10.9097	10.975
ENSMUSG00000018199	8.54328	9.45197	8.79279	10.3647	9.73488	9.31723	9.28731	8.72318
ENSMUSG00000018189	13.251	12.8739	13.1086	12.2154	12.5734	12.8386	12.7637	13.0609
ENSMUSG00000100455	8.42612	8.44864	8.56092	8.79173	8.60683	8.45936	8.62027	8.46115
ENSMUSG00000026360	10.0308	11.3662	8.94522	11.3401	10.84	9.79139	10.2502	9.89582
ENSMUSG00000026358	8.1694	8.71906	7.34608	7.71789	7.67997	7.4114	7.47801	7.58154
ENSMUSG00000100441	7.33311	7.42905	7.29319	7.39599	7.42301	7.46793	7.39965	7.40577
ENSMUSG00000026357	10.8954	12.187	10.4209	13.3144	12.4381	11.1811	11.4398	10.902
ENSMUSG00000097130	7.44196	7.44071	7.5642	7.29125	7.37617	7.50293	7.38799	7.38497
ENSMUSG00000099842	7.48222	7.50307	7.50683	7.42145	7.35303	7.41555	7.49238	7.43123
ENSMUSG00000056220	10.8106	11.0611	11.1231	12.1767	11.5628	11.4233	11.3402	11.1002
ENSMUSG00000032487	7.48134	7.79124	7.10302	7.21962	7.10302	7.27235	7.45962	7.40019
ENSMUSG00000097754	7.23225	7.49966	7.14312	7.25971	7.14312	7.23225	7.23225	7.14312
ENSMUSG00000099875	7.36349	7.37064	7.42335	7.41782	7.24902	7.35716	7.3957	7.34292
ENSMUSG00000006010	10.2433	10.3084	10.1915	10.3254	10.238	9.9379	10.321	10.1228
ENSMUSG00000006005	13.4886	13.4885	13.4338	13.0354	13.1333	13.2425	13.0809	13.1892
ENSMUSG00000006014	7.56889	7.6423	7.53522	7.60256	7.51631	7.43617	7.62512	7.51077
ENSMUSG00000066842	7.84044	8.49116	7.88863	9.14786	8.57848	8.4999	8.56307	8.18203
ENSMUSG00000100595	7.6586	7.57773	7.52321	7.51932	7.51871	7.58421	7.59964	7.70006
ENSMUSG00000097426	7.30586	7.30936	7.19024	7.30684	7.19024	7.18513	7.42678	7.36201
ENSMUSG00000100954	8.38949	8.58058	8.23574	8.64816	8.48243	8.36664	8.43918	8.38424
ENSMUSG00000023150	13.042	12.6743	13.1152	12.8839	12.8929	12.9422	12.961	13.0988
ENSMUSG00000052748	10.376	10.4625	10.4235	10.7615	10.4146	10.4408	10.5056	10.4062
ENSMUSG00000053286	10.8316	10.8302	10.8172	10.9115	10.8201	10.6913	10.6441	10.6756
ENSMUSG00000103928	7.46966	7.48452	7.24649	7.36309	7.57513	7.29063	7.41467	7.45681
ENSMUSG00000026484	11.4771	11.5238	11.6135	12.1913	11.8532	12.0164	11.7341	11.7837
ENSMUSG00000103238	7.3971	7.37753	7.37753	7.78022	7.37753	7.40905	7.65041	7.5493
ENSMUSG00000026483	7.87345	8.24583	8.02915	8.95404	8.11814	8.22339	8.59706	8.14618
ENSMUSG00000100594	7.98552	8.27673	7.54426	8.65319	8.25766	7.2843	7.81441	7.62438
ENSMUSG00000043019	9.65351	9.39659	9.89282	9.07795	9.18374	9.41019	9.50072	9.46426
ENSMUSG00000032666	8.42036	9.25458	7.94377	10.1788	9.92769	8.99569	9.01966	8.82886
ENSMUSG00000014980	10.7537	10.6083	10.5844	10.2697	10.2885	10.5176	10.45	10.6412
ENSMUSG00000026482	8.53459	9.54982	8.6499	10.7028	10.6426	10.3986	10.0202	9.64412
ENSMUSG00000080950	7.54664	7.41365	7.59695	7.26419	7.14759	7.48333	7.41505	7.49053
ENSMUSG00000008475	13.5493	13.4981	13.3979	13.2822	13.0745	13.2326	13.2797	13.3574
ENSMUSG00000026480	9.18974	10.0778	8.7349	11.4587	10.6656	9.22808	9.67504	9.23496
ENSMUSG00000042772	10.4611	10.5711	10.0231	10.5272	10.4761	10.0888	10.2553	10.336
ENSMUSG00000100394	7.95186	8.03706	7.81106	8.46415	8.05369	7.84072	8.06278	7.97954
ENSMUSG00000103840	7.29594	7.34908	7.34908	7.67823	7.69756	7.61678	7.5312	7.52085
ENSMUSG00000026478	9.02576	9.27276	8.79815	9.22531	9.15242	9.00209	9.05664	9.01967
ENSMUSG00000103818	7.37771	7.37506	7.20665	7.46708	7.37123	7.47094	7.45452	7.54959
ENSMUSG00000079138	7.33807	7.20798	7.20798	7.44098	7.20798	7.16738	7.40904	7.4183
ENSMUSG00000073538	7.41989	7.51649	7.51586	7.22512	7.22512	7.43011	7.4557	7.34662
ENSMUSG00000042708	7.8501	7.74219	7.70075	7.87349	7.51108	8.08564	8.05558	8.19923
ENSMUSG00000042699	10.8477	10.5351	10.5923	10.4844	10.4009	10.4207	10.3252	10.657
ENSMUSG00000042684	9.74696	10.5686	9.77007	11.7839	11.4756	10.6891	10.4716	10.158
ENSMUSG00000099858	7.6751	7.59359	7.69818	7.55309	7.53613	7.5643	7.58266	7.60269
ENSMUSG00000100334	7.20142	7.17395	7.17395	7.29054	7.29036	7.48129	7.35436	7.4453
ENSMUSG00000026475	7.19935	7.46738	7.17602	7.37786	7.37754	7.3974	7.19935	7.17602
ENSMUSG00000099568	7.18932	7.47742	7.31625	7.38789	7.38757	7.44487	7.34226	7.18605
ENSMUSG00000066800	9.51983	9.86257	9.75529	10.8991	10.6161	10.2647	10.2624	9.97444
ENSMUSG00000100183	7.31072	7.54393	7.30589	7.91841	7.73994	7.56584	7.61787	7.47767
ENSMUSG00000042641	7.40937	7.62092	7.38289	7.7507	7.64291	7.48884	7.46203	7.38289
ENSMUSG00000045968	7.52032	7.5272	7.4199	7.6857	7.66988	7.30129	7.49747	7.44615
ENSMUSG00000026473	10.2343	10.5713	10.3004	10.5901	10.5734	10.597	10.6904	10.4422
ENSMUSG00000101903	7.23388	7.74443	7.35047	8.01456	7.85545	7.68635	7.64173	7.35047
ENSMUSG00000100627	7.32176	7.29345	7.17433	7.29093	7.43435	7.31544	7.20103	7.34611
ENSMUSG00000004110	7.2631	7.23138	7.33762	7.22886	7.37228	7.42485	7.2631	7.32258
ENSMUSG00000096950	7.39715	7.37747	7.37747	7.61047	7.37747	7.37635	7.33925	7.37747
ENSMUSG00000056708	9.38411	9.68606	9.2441	9.26002	9.76377	9.09995	9.32393	9.13097
ENSMUSG00000026471	8.09766	8.53899	8.66764	9.67487	8.9674	9.18351	8.72671	8.44946
ENSMUSG00000026470	10.5524	10.6882	10.78	10.9661	10.9412	10.9031	10.9084	10.7241
ENSMUSG00000104181	7.40496	7.3473	7.32516	7.30594	7.1411	7.39602	7.23427	7.38388
ENSMUSG00000033722	7.39303	7.10307	7.36321	7.3635	7.21948	7.2723	7.38047	7.48627
ENSMUSG00000026469	10.0134	9.96047	9.97141	9.62772	9.94962	9.53935	9.71769	9.67596
ENSMUSG00000073535	7.63292	7.37637	7.37637	7.66158	7.98793	6.999	7.24065	7.37637
ENSMUSG00000033701	11.7951	11.4839	11.6559	10.6558	11.1579	11.3794	11.2596	11.5447
ENSMUSG00000033684	8.23997	8.72149	9.06614	8.83496	9.11917	9.15612	9.23539	8.54191
ENSMUSG00000033671	10.3078	10.4756	10.0524	10.5369	10.3535	10.038	10.13	10.1278
ENSMUSG00000102837	7.28746	7.2969	7.2969	7.62605	7.2969	7.19287	7.41982	7.2969
ENSMUSG00000102833	7.35634	7.22802	7.35822	7.39286	7.53551	7.5258	7.14735	7.39979
ENSMUSG00000026466	10.2376	10.4684	10.2639	10.5057	10.4595	10.389	10.1759	10.1539
ENSMUSG00000102964	7.56992	7.75399	7.47698	7.85032	7.75303	7.68549	7.8588	7.72658
ENSMUSG00000050565	12.1541	11.9307	12.197	11.8209	11.8085	12.2879	12.0886	12.2785
ENSMUSG00000060985	7.21524	7.51667	7.16012	7.16012	7.52735	7.32965	7.4799	7.28162
ENSMUSG00000026602	7.1019	7.27346	7.40366	7.27346	7.27346	7.62347	7.63977	7.39496
ENSMUSG00000026601	7.24698	7.2475	7.12838	7.33022	7.53045	7.36139	7.46318	7.47132
ENSMUSG00000078193	10.1463	9.93382	9.89089	9.40633	9.52436	9.81842	9.77709	10.0317
ENSMUSG00000026600	8.90835	9.07003	8.0586	9.53334	8.90863	8.69387	8.969	9.17547
ENSMUSG00000101523	7.60512	7.46757	7.62921	7.46005	7.51309	7.62527	7.48053	7.60964
ENSMUSG00000026596	9.25738	9.46163	9.1259	9.49648	9.19001	9.14304	9.21659	9.14343
ENSMUSG00000104293	7.50475	7.26988	7.45394	7.73437	7.5299	7.46643	7.42941	7.59076
ENSMUSG00000060519	8.85057	9.97673	9.14647	11.1953	10.9033	10.0015	9.91772	9.24856
ENSMUSG00000033557	9.45684	9.30596	9.71548	9.25695	9.12445	9.65522	9.45628	9.50186
ENSMUSG00000046057	7.39157	7.39252	7.41463	7.50352	7.43925	7.58181	7.43707	7.49743
ENSMUSG00000026594	10.2524	10.4036	10.2971	10.9592	10.7199	10.317	10.7564	10.4388
ENSMUSG00000101964	7.24624	7.41827	7.24986	7.69973	7.53462	7.56699	7.52903	7.46018
ENSMUSG00000033544	7.67631	7.58205	7.56937	7.89989	7.62878	7.35435	7.67519	7.61537
ENSMUSG00000103303	7.5599	7.40303	7.8135	7.82205	7.77025	7.22789	7.67488	7.40303
ENSMUSG00000101905	7.26511	7.37631	7.24046	7.45928	7.39502	7.46316	7.52977	7.4532
ENSMUSG00000070565	8.54525	8.67162	8.54511	9.0532	8.8657	8.55897	8.64719	8.53996
ENSMUSG00000102326	7.59798	7.57934	7.61048	7.59212	7.47572	7.80323	7.54987	7.67962
ENSMUSG00000102391	7.12272	7.25264	7.25264	7.25264	7.25264	7.28448	7.48066	7.25264
ENSMUSG00000103808	7.75069	7.54654	7.79866	8.07013	7.56524	7.61645	7.75606	7.76434
ENSMUSG00000049881	10.4891	10.6381	10.5501	10.5396	10.5332	10.6526	10.7573	10.5999
ENSMUSG00000033488	9.19885	9.42399	9.54094	10.1217	10.0117	10.09	10.0079	9.76536
ENSMUSG00000026589	7.2216	7.61075	7.53463	7.86504	7.50713	7.72283	7.87189	7.44627
ENSMUSG00000026587	7.26393	7.23217	7.23217	7.34876	7.78717	7.25761	7.1432	7.23217
ENSMUSG00000040782	9.97076	9.78598	9.68139	9.85181	9.68377	9.25717	9.4217	9.57651
ENSMUSG00000103572	7.67446	7.81702	7.56055	7.91293	7.50193	7.45341	7.71878	7.57177
ENSMUSG00000015829	7.14406	7.23131	7.23131	7.23131	7.51607	7.30581	7.33133	7.23131
ENSMUSG00000090394	9.67592	9.62585	9.70399	9.26795	9.38151	9.47061	9.50833	9.50047
ENSMUSG00000026729	7.35755	7.18851	7.37258	7.18851	7.18851	7.34861	7.29503	7.39882
ENSMUSG00000058267	13.1722	12.7928	12.8557	12.1481	12.5116	12.6525	12.5483	12.9484
ENSMUSG00000014226	14.7933	13.9253	14.3091	12.391	13.2811	13.7736	13.4159	14.2709
ENSMUSG00000103006	7.93291	7.69497	7.85732	7.9248	7.25091	7.42668	7.52799	7.6341
ENSMUSG00000026721	11.2113	10.949	11.0229	10.6309	10.4924	10.5283	10.9607	10.9699
ENSMUSG00000104302	7.44766	7.1367	7.32077	7.3697	7.25311	7.23867	7.23867	7.45759
ENSMUSG00000103522	7.42001	7.16435	7.16435	7.28095	7.16435	7.37277	7.21102	7.54755
ENSMUSG00000103693	7.87269	7.65714	7.58372	7.73944	7.23013	7.77958	7.66776	7.97593
ENSMUSG00000104026	7.58373	7.37694	7.20853	7.46896	7.46855	7.39547	7.16684	7.57216
ENSMUSG00000118401	7.23833	7.25615	7.50442	7.13704	7.13704	7.54055	7.50299	7.37981
ENSMUSG00000104020	8.40714	7.78077	8.04548	7.80355	7.67678	7.6182	7.70023	8.15323
ENSMUSG00000103391	7.46916	7.20151	7.20151	7.55053	7.20151	7.33561	7.17386	7.52239
ENSMUSG00000103432	8.67568	7.93527	8.24243	7.72226	8.09678	7.8664	8.09477	8.56742
ENSMUSG00000102172	7.29107	7.6491	7.20503	7.20503	7.20503	7.17034	7.5117	7.20503
ENSMUSG00000103200	7.45852	7.12584	7.44422	7.24244	7.29043	7.24953	7.24953	7.42301
ENSMUSG00000103632	7.85584	7.74205	7.87748	7.46268	7.55864	7.67567	7.60441	7.68612
ENSMUSG00000104053	8.02077	7.8151	7.56726	7.64266	7.42165	7.56148	7.62741	7.92403
ENSMUSG00000040423	9.93416	9.9212	9.87076	9.98088	9.68346	9.88034	9.92163	9.93916
ENSMUSG00000103343	7.86987	7.93404	7.78024	7.80955	7.61565	7.40542	7.91677	7.67382
ENSMUSG00000103846	7.44616	7.24807	7.24807	7.48107	7.24807	7.32535	7.36895	7.54524
ENSMUSG00000103739	7.58751	7.58816	7.53912	7.6344	7.47712	7.75586	7.75164	7.77763
ENSMUSG00000026715	8.53729	7.45254	8.22129	7.06691	7.42566	7.80087	8.01706	8.60934
ENSMUSG00000043467	8.30975	8.2499	8.46034	8.66766	8.7558	8.21177	8.09253	8.10678
ENSMUSG00000104016	7.24965	7.24645	7.24645	7.36304	7.57508	7.35755	7.12892	7.24645
ENSMUSG00000053332	13.7927	13.442	13.5345	12.9842	12.962	13.2701	13.2658	13.5724
ENSMUSG00000026709	11.5553	10.8338	11.3959	9.98442	10.7804	11.0649	10.5085	11.2272
ENSMUSG00000026708	11.3313	10.9627	11.1419	10.4272	10.4253	10.9447	10.7062	11.1044
ENSMUSG00000026705	9.03992	8.98633	9.03894	9.07817	9.26927	9.25023	9.10742	9.20611
ENSMUSG00000044835	7.13628	7.23909	7.23909	7.49951	7.23909	7.54749	7.13628	7.23909
ENSMUSG00000102817	7.43282	7.47516	7.50218	7.30039	7.1838	7.38962	7.43322	7.35557
ENSMUSG00000026701	15.5612	14.8486	15.1828	13.2296	14.1541	14.6886	14.4591	15.1193
ENSMUSG00000026700	7.33095	7.31406	7.31406	7.83283	7.76323	7.31686	7.2775	7.31406
ENSMUSG00000103625	7.4197	7.27454	7.40473	7.39113	7.27454	7.10083	7.28811	7.27454
ENSMUSG00000040297	9.56544	10.1724	9.41569	10.3318	9.94303	9.49426	9.74193	9.38949
ENSMUSG00000086277	7.22623	7.38717	7.27934	7.49816	7.38177	7.38798	7.46789	7.32091
ENSMUSG00000026698	10.0323	10.3407	10.1803	10.5947	10.2007	10.5519	10.4593	10.2774
ENSMUSG00000040265	7.46242	7.2743	7.4045	7.53473	7.58179	7.47952	7.36573	7.54565
ENSMUSG00000090260	7.15303	7.22234	7.22234	7.22234	7.22234	7.40858	7.41769	7.34383
ENSMUSG00000078190	7.24838	7.12699	7.12699	7.24358	7.61863	7.24838	7.24838	7.36977
ENSMUSG00000026694	10.3581	9.80017	10.3515	9.5861	10.1781	10.0194	9.77617	10.1801
ENSMUSG00000026696	10.5675	10.5328	10.4965	10.2848	10.2879	10.5817	10.542	10.6147
ENSMUSG00000040225	11.788	11.7931	11.7437	11.8687	11.8707	11.6722	11.621	11.6662
ENSMUSG00000026692	7.33944	7.03593	7.44641	7.03593	7.03593	7.33944	7.33944	7.43771
ENSMUSG00000040181	8.67901	8.01992	8.20168	7.0564	7.74596	7.5794	7.79559	8.25571
ENSMUSG00000040124	9.30359	9.62951	9.46461	9.96022	9.61105	9.70234	9.58299	9.39919
ENSMUSG00000102117	7.38749	7.42323	7.45239	7.31045	7.2732	7.42851	7.37493	7.35139
ENSMUSG00000026585	9.65664	10.1269	9.86786	10.0922	9.93747	9.96667	9.81933	9.55227
ENSMUSG00000026584	10.225	9.95016	10.5038	9.31496	9.6827	10.0749	9.82526	9.94803
ENSMUSG00000041406	10.1757	10.046	10.4291	10.2168	10.046	10.4172	10.237	10.2653
ENSMUSG00000041396	9.82795	9.78187	10.059	9.66308	9.49874	10.099	9.88213	9.89804
ENSMUSG00000026581	8.66582	8.7862	7.93726	9.49289	9.22365	8.29655	8.60045	8.75259
ENSMUSG00000026580	7.53606	8.05946	7.5565	8.85241	8.14612	7.91908	8.54132	7.95828
ENSMUSG00000086593	7.11276	7.55397	7.26261	7.68163	7.5701	7.41498	7.7013	7.26261
ENSMUSG00000026579	7.78569	8.56076	7.74952	9.45359	8.40483	8.35537	8.51255	8.06451
ENSMUSG00000040918	9.3279	9.01509	9.31713	8.43578	8.71733	8.9106	8.76779	9.00099
ENSMUSG00000026578	9.86227	10.1815	10.0913	10.5131	10.025	10.3377	10.2707	10.0301
ENSMUSG00000026577	10.3068	10.2364	10.4385	10.1131	9.93431	10.2898	10.2322	10.2304
ENSMUSG00000026575	10.0657	10.0634	10.0671	10.2612	9.81307	10.2164	9.93836	10.0778
ENSMUSG00000026576	7.80285	8.34652	7.94053	8.39669	8.56815	8.36139	8.25086	7.96545
ENSMUSG00000102389	7.44167	7.41298	7.40031	7.37679	7.37647	7.31482	7.30859	7.34672
ENSMUSG00000026572	7.47652	7.42238	7.42238	7.73035	7.58696	7.31393	7.42254	7.42238
ENSMUSG00000040848	9.5317	9.88005	9.95842	10.3303	10.3074	10.2491	10.171	9.82253
ENSMUSG00000040843	12.1675	11.8125	11.984	11.3113	11.6869	11.8879	11.6627	12.0446
ENSMUSG00000102302	7.55242	7.76251	7.80347	7.93095	7.7205	7.72788	7.79076	7.52875
ENSMUSG00000040836	7.45087	7.71408	7.44803	8.22944	7.61261	7.55942	7.59701	7.44803
ENSMUSG00000026571	8.87914	8.83961	8.89949	9.06224	8.95277	9.2933	8.86658	9.08953
ENSMUSG00000102401	7.4895	7.15552	7.54506	7.54117	7.15552	7.21985	7.40712	7.45269
ENSMUSG00000026568	11.7899	11.7923	11.7282	11.4433	11.53	11.7407	11.6165	11.7082
ENSMUSG00000103763	7.51233	7.59455	7.41013	7.39653	7.58743	7.25719	7.28271	7.27993
ENSMUSG00000026566	10.0473	10.5684	10.4859	11.4182	10.7243	10.8458	10.8408	10.3635
ENSMUSG00000103098	7.30435	7.4578	7.32194	7.19174	7.47651	7.18362	7.3709	7.19174
ENSMUSG00000040723	9.03954	10.1461	9.11973	11.7178	11.157	10.1404	10.0824	9.51799
ENSMUSG00000040713	13.4091	13.0382	13.3371	12.0208	12.5105	12.9556	12.9031	13.1508
ENSMUSG00000089829	7.52637	7.7739	7.5139	8.38162	8.09328	7.75308	8.29955	7.90879
ENSMUSG00000005763	7.1232	7.37129	7.25217	7.6712	7.68622	7.7028	7.72132	7.52353
ENSMUSG00000103768	7.2386	7.37802	7.50822	7.94569	7.5426	7.61931	7.54575	7.37802
ENSMUSG00000102154	7.32958	7.45545	7.28704	7.67269	7.75081	7.65682	7.68646	7.62998
ENSMUSG00000026565	9.39133	9.66668	9.5539	10.0024	9.71163	9.52273	9.60873	9.34678
ENSMUSG00000026564	7.39528	7.29896	7.29896	7.29896	7.41537	7.41891	7.22935	7.42045
ENSMUSG00000000544	7.30036	7.4141	7.24569	7.24569	7.3621	7.35831	7.43514	7.36719
ENSMUSG00000040612	7.53228	7.33858	7.33858	7.64656	7.45499	7.03679	7.25298	7.33858
ENSMUSG00000103400	7.54264	7.61428	7.81856	8.08197	7.89972	7.59937	7.80733	7.52957
ENSMUSG00000026563	10.5772	10.4251	10.6078	10.2272	10.2278	10.4218	10.3735	10.4584
ENSMUSG00000040596	9.16201	9.28468	9.0724	9.37501	9.44936	9.41923	9.22372	9.30494
ENSMUSG00000084093	7.52426	7.33838	7.48835	7.33481	7.33455	7.3198	7.39267	7.46714
ENSMUSG00000097823	7.18197	7.58736	7.1934	7.31	7.52204	7.38002	7.42362	7.1934
ENSMUSG00000060568	7.41322	7.59369	7.25744	7.62525	7.25744	7.62705	7.50686	7.55461
ENSMUSG00000026558	12.5556	12.0758	12.3632	10.9494	11.7728	11.9084	11.7233	12.1519
ENSMUSG00000102909	7.34036	7.37411	7.2057	7.2057	7.43833	7.33142	7.32261	7.37747
ENSMUSG00000052428	12.0996	12.0878	12.226	11.9209	11.9348	12.1623	12.0607	12.0541
ENSMUSG00000088246	7.29112	7.52099	7.25494	7.45678	7.37135	7.31848	7.38509	7.25494
ENSMUSG00000026687	12.5365	11.9235	12.4106	11.0314	11.6818	11.7298	11.5985	12.0336
ENSMUSG00000026688	12.6754	12.375	12.0044	10.5383	11.5324	11.3302	11.2868	11.7942
ENSMUSG00000052534	9.11219	10.9356	8.6387	12.4175	11.2848	9.83518	10.1966	9.34095
ENSMUSG00000103780	7.21681	7.4477	7.27929	7.96285	7.95214	7.32471	7.52726	7.27929
ENSMUSG00000102594	7.29604	7.77693	7.44068	8.14313	8.18696	7.63327	7.87361	7.44068
ENSMUSG00000058622	7.26305	7.28073	7.11232	7.22891	7.22873	7.26305	7.37123	7.38367
ENSMUSG00000026683	11.4919	11.2807	11.523	11.1874	11.1034	11.2387	11.0706	11.2447
ENSMUSG00000026675	8.86728	8.61435	9.23814	8.2206	9.27706	9.39415	9.00199	9.1391
ENSMUSG00000097503	8.01637	8.26609	7.61596	8.20663	8.06115	7.62316	7.59635	7.6851
ENSMUSG00000026670	10.7473	10.9694	10.892	10.829	10.8032	10.773	10.5686	10.4875
ENSMUSG00000026667	10.2443	10.4468	9.95538	10.0343	10.1011	9.78295	10.1515	10.0104
ENSMUSG00000044306	7.55808	7.54904	7.41319	7.54342	7.28299	7.32101	7.33403	7.40449
ENSMUSG00000096964	7.3865	7.35022	7.64096	7.80009	7.65772	7.43636	7.48228	7.35022
ENSMUSG00000102418	7.53425	7.64307	7.30682	7.30682	7.30682	7.06855	7.42648	7.30682
ENSMUSG00000102752	7.53543	8.02977	7.41529	8.26776	7.87906	7.59216	7.61264	7.41529
ENSMUSG00000038473	7.66666	7.77944	7.50398	8.34157	7.75396	7.92139	7.82647	7.89887
ENSMUSG00000102193	7.48786	7.49046	7.48605	7.35693	7.42514	7.55874	7.60278	7.58036
ENSMUSG00000026663	9.22036	9.11823	9.11811	9.31989	9.05758	8.8501	9.12251	9.0885
ENSMUSG00000053925	7.29109	7.46117	7.38516	7.60399	7.65703	7.51558	7.67912	7.46528
ENSMUSG00000026659	9.9398	9.67612	9.98421	9.12927	9.47226	9.82891	9.88994	9.96906
ENSMUSG00000096968	7.42336	7.52951	7.51164	7.42626	7.47802	7.54304	7.52346	7.43604
ENSMUSG00000038421	7.38808	7.25694	7.54768	7.25694	7.25694	7.11843	7.42389	7.25694
ENSMUSG00000089838	7.32389	7.37841	7.30241	7.33705	7.28862	7.36491	7.3561	7.34398
ENSMUSG00000026656	7.83459	7.85978	7.7161	7.4372	7.69494	7.50325	7.84022	7.71838
ENSMUSG00000059089	7.73248	7.29898	7.5694	7.3817	7.17986	7.66526	7.46017	7.86101
ENSMUSG00000059498	9.04748	8.64996	8.09557	7.65007	8.18854	8.04535	8.66355	9.02917
ENSMUSG00000026649	7.87973	8.03181	7.97437	8.05978	7.74825	8.01392	7.92406	7.84562
ENSMUSG00000058076	13.143	12.8026	12.9766	12.2612	12.5538	12.9623	12.7175	13.0933
ENSMUSG00000056569	7.54335	7.48126	7.31285	7.6985	7.87964	7.57164	7.30417	7.58421
ENSMUSG00000038370	8.13464	9.7123	8.19117	10.5018	10.6857	9.60735	9.80591	8.88953
ENSMUSG00000005674	9.28945	9.24221	9.23642	9.06647	9.04849	9.16902	8.98169	9.12549
ENSMUSG00000005681	10.1611	7.75938	9.37614	6.67097	8.11895	8.61794	8.72613	10.2654
ENSMUSG00000058715	10.174	10.4269	9.28348	11.1141	10.162	10.0259	10.4782	10.5709
ENSMUSG00000013593	12.5775	12.2952	12.6644	12.1534	12.4268	12.4734	12.4131	12.5409
ENSMUSG00000052423	9.05511	9.06247	9.42069	9.0364	9.00472	9.16592	9.5677	9.18034
ENSMUSG00000062729	11.3102	11.01	10.6463	9.65303	9.93379	10.3946	10.252	10.8053
ENSMUSG00000053483	10.2502	10.322	10.3188	10.9368	10.8494	10.5264	10.5716	10.4788
ENSMUSG00000062963	11.5483	11.5514	11.4842	11.4016	11.3187	11.5534	11.457	11.5357
ENSMUSG00000079137	7.39829	7.42453	7.4024	7.21833	7.21833	7.15704	7.30998	7.21833
ENSMUSG00000103983	7.39727	7.535	7.5571	7.69966	7.41338	7.43934	7.45216	7.29697
ENSMUSG00000013973	8.61845	8.57675	8.82087	8.69901	8.68925	8.87379	8.68067	8.69687
ENSMUSG00000013997	10.0089	10.1721	9.96941	9.77114	9.88758	10.1009	10.1853	10.0813
ENSMUSG00000006412	12.112	11.7817	11.8623	11.1171	11.4085	11.6451	11.5577	11.8914
ENSMUSG00000102929	7.48891	7.51386	7.24781	7.44965	7.41239	7.24196	7.2805	7.36931
ENSMUSG00000045259	7.62878	7.7855	7.68229	8.25893	8.26494	7.8426	7.98977	7.81107
ENSMUSG00000006411	7.36955	7.90204	7.34661	7.9698	7.51119	7.68059	7.52218	7.34661
ENSMUSG00000048865	9.02964	9.66201	9.04046	10.5829	10.6297	9.68903	9.69316	9.3695
ENSMUSG00000026641	9.3894	9.80499	9.76285	10.1139	10.2667	10.0796	10.0601	9.67535
ENSMUSG00000103711	7.43768	7.52436	7.23299	7.49342	7.60022	7.34043	7.42817	7.44331
ENSMUSG00000038235	8.54732	10.0041	8.47135	11.8119	10.8311	10.0274	10.0712	9.35888
ENSMUSG00000091993	8.10454	8.21655	7.94988	7.82051	7.73765	7.75998	7.97225	7.88743
ENSMUSG00000060244	8.87787	8.7093	8.79033	8.6713	8.76986	8.84529	8.75944	8.93041
ENSMUSG00000004709	7.45025	7.40559	7.71684	7.67213	7.82942	7.46735	7.57053	7.40797
ENSMUSG00000004707	8.16172	7.80976	8.14396	8.10733	8.30289	7.97167	8.29093	8.31616
ENSMUSG00000038179	7.15574	7.21963	7.21963	7.42147	7.38421	7.41129	7.15574	7.21963
ENSMUSG00000103137	7.53619	7.57651	7.73815	7.48039	7.62203	7.62516	7.59976	7.49132
ENSMUSG00000015355	10.719	10.4498	10.5859	10.5322	10.6499	10.1266	10.372	10.4504
ENSMUSG00000103883	7.37424	7.24238	7.24238	7.52759	7.54987	7.33104	7.13299	7.36388
ENSMUSG00000059058	7.33169	7.33282	7.5318	7.28101	7.16441	7.21096	7.31913	7.16441
ENSMUSG00000015316	8.95055	10.0525	9.58099	11.4752	10.8835	10.8228	10.7729	9.93164
ENSMUSG00000038147	8.77229	9.51762	8.55411	10.9551	9.86608	9.31267	9.31633	9.05093
ENSMUSG00000104413	7.39526	7.1891	7.37317	7.3057	7.39062	7.38432	7.18627	7.39942
ENSMUSG00000015314	7.52724	8.09793	7.34362	8.09105	7.65111	7.61136	7.46294	7.34362
ENSMUSG00000026556	8.17561	9.2427	8.37723	9.88852	9.43088	8.62661	8.76464	8.06127
ENSMUSG00000003458	11.0169	11.3733	11.13	11.8076	11.2583	11.506	11.1703	11.1034
ENSMUSG00000026553	11.4192	11.4901	11.5553	11.8697	11.6817	11.6346	11.5165	11.472
ENSMUSG00000003464	10.9601	11.3089	10.7742	11.4933	11.22	11.0163	10.7067	10.7801
ENSMUSG00000026554	11.1535	11.6983	11.1494	11.9317	11.7718	11.3937	11.5437	11.1983
ENSMUSG00000013698	8.84502	9.32834	8.91373	10.3055	10.1227	9.60215	9.4203	9.23521
ENSMUSG00000007122	7.17739	7.19798	7.45811	7.19798	7.19798	7.51989	7.17739	7.19798
ENSMUSG00000038034	9.62488	9.69646	9.96791	9.85619	10.1027	10.1088	9.86221	9.77822
ENSMUSG00000044708	7.41048	7.56268	7.20614	7.40797	7.51363	7.16923	7.43389	7.32763
ENSMUSG00000050229	9.91626	10.0081	10.1439	9.74782	9.95072	10.2119	10.2122	10.0523
ENSMUSG00000102278	7.45451	7.52632	7.32012	7.32012	7.32012	7.33512	7.24252	7.32012
ENSMUSG00000026548	7.18144	7.4853	7.19393	7.39577	7.19393	7.18144	7.52279	7.19393
ENSMUSG00000037995	7.55282	8.01607	7.49947	8.31331	8.06626	7.667	7.74184	7.49947
ENSMUSG00000026547	13.988	13.8361	14.1009	14.0363	13.9171	14.0511	14.0617	14.0759
ENSMUSG00000104351	7.93491	8.1649	7.75436	8.42608	8.34717	7.86556	7.69093	7.75352
ENSMUSG00000026546	7.6768	8.07281	7.54908	8.01914	7.73225	7.64243	7.59888	7.48652
ENSMUSG00000085184	7.51733	7.59156	7.35353	7.75622	7.35353	7.72042	7.49139	7.65069
ENSMUSG00000049598	7.26925	7.22685	7.35705	7.39169	7.22685	7.26293	7.57971	7.39862
ENSMUSG00000026544	8.65641	9.31718	8.40532	9.6239	9.16595	8.80672	8.44735	8.42219
ENSMUSG00000060128	7.34183	7.32268	7.33834	7.31912	7.15427	7.2211	7.40837	7.32605
ENSMUSG00000037942	7.71225	7.0039	7.43427	7.0039	7.40596	7.48588	7.37147	7.92185
ENSMUSG00000026542	7.45564	6.91973	7.36908	6.91973	7.03614	7.45564	7.45564	7.76687
ENSMUSG00000037872	9.06383	8.90545	8.39319	7.87708	8.31477	7.81834	8.18894	8.41815
ENSMUSG00000005338	7.55709	7.42048	7.43614	7.45391	7.63712	7.1233	7.1233	7.25207
ENSMUSG00000037860	8.26755	9.05211	8.30394	9.63461	9.12385	8.63786	8.99459	8.40574
ENSMUSG00000037849	7.13964	7.35485	7.23573	7.46873	7.23573	7.33769	7.44509	7.23573
ENSMUSG00000070501	7.1445	7.23087	7.23087	7.23087	7.34728	7.46749	7.76134	7.52804
ENSMUSG00000073491	7.38473	7.59748	7.33142	7.73412	7.33142	7.5137	7.3086	7.33142
ENSMUSG00000043263	7.86181	8.00012	7.36365	7.56548	7.36365	7.20978	7.40066	7.48514
ENSMUSG00000066677	7.20161	7.4136	7.29449	7.29449	7.87282	7.5075	7.38634	7.29449
ENSMUSG00000073490	7.96376	7.96598	7.65208	7.46316	7.31914	7.33439	7.84231	7.74308
ENSMUSG00000073489	7.97446	8.1144	7.90274	7.55896	8.39493	8.0431	8.62506	8.29997
ENSMUSG00000090222	7.36644	7.83326	7.64884	8.13115	8.21064	7.75751	8.37253	7.69041
ENSMUSG00000102187	7.27536	7.309	7.309	7.309	7.42541	7.295	7.39028	7.309
ENSMUSG00000090272	8.97843	10.0668	8.525	11.3435	11.0332	9.8725	10.2964	9.76702
ENSMUSG00000026536	7.60113	7.58763	7.47979	7.34959	7.63435	7.52214	7.84578	7.75137
ENSMUSG00000039997	9.05438	10.7598	8.75754	11.9816	11.2224	9.96857	10.4473	9.50365
ENSMUSG00000026535	7.43667	6.9387	7.66769	6.9387	6.9387	7.91991	8.25667	8.22176
ENSMUSG00000054203	7.47071	7.42303	7.30391	7.30391	7.30391	7.07146	7.56487	7.42541
ENSMUSG00000045381	7.22962	7.14575	7.70986	7.14575	7.14575	7.45825	7.22962	7.14575
ENSMUSG00000026532	10.0713	9.54591	9.20857	7.68307	8.75138	8.47257	8.60304	9.23187
ENSMUSG00000050788	7.50172	7.40966	7.29054	7.29054	7.29054	7.08483	7.193	7.29054
ENSMUSG00000066672	7.44734	7.39008	7.28278	7.09871	7.09871	7.27665	7.38483	7.44165
ENSMUSG00000059503	7.36027	7.54233	7.18579	7.18579	7.18579	7.18958	7.18958	7.18579
ENSMUSG00000051509	7.60022	7.58729	7.37368	6.98414	6.98414	7.39123	7.39123	7.51096
ENSMUSG00000028354	7.43913	7.706	7.52228	7.66627	7.6807	7.92701	7.61338	7.59518
ENSMUSG00000026526	12.7459	12.4164	12.5791	11.7197	12.0635	12.4196	12.1675	12.5416
ENSMUSG00000039783	7.79158	7.77648	7.90265	8.21459	7.7858	7.78897	8.10572	7.89936
ENSMUSG00000026525	8.19822	8.30213	8.28947	8.32349	8.70981	8.23255	8.29165	8.16453
ENSMUSG00000078185	8.59213	8.93201	8.40671	8.65758	8.73917	8.48864	8.62135	8.47777
ENSMUSG00000039748	11.7176	11.3217	11.7056	10.8956	11.3937	11.5331	11.254	11.5975
ENSMUSG00000078184	7.44098	7.56959	7.51941	7.54344	7.43565	7.45529	7.52365	7.38595
ENSMUSG00000057335	9.47212	9.76693	9.58026	10.0224	10.0097	9.44825	9.91265	9.47898
ENSMUSG00000104154	7.52982	7.53362	7.42579	7.73031	7.78723	7.19419	7.78232	7.53837
ENSMUSG00000026504	9.30153	9.6579	9.36184	9.99085	9.9374	9.7472	9.30604	9.31828
ENSMUSG00000103367	8.02988	7.60355	8.16738	7.47644	7.63417	7.79005	8.0579	8.06839
ENSMUSG00000102211	7.32357	7.48854	7.63297	7.64152	7.52998	7.64924	7.69075	7.4328
ENSMUSG00000087082	7.31636	7.29885	7.30994	7.44017	7.17974	7.19563	7.3829	7.30123
ENSMUSG00000103251	7.37795	7.39668	7.39668	7.8157	7.39668	7.43453	7.39628	7.39668
ENSMUSG00000019699	7.84672	8.38417	7.86384	9.00409	8.55754	8.38601	8.51752	8.17448
ENSMUSG00000104391	7.40387	7.44654	7.31069	7.52952	7.34508	7.19488	7.53623	7.39081
ENSMUSG00000102133	7.38842	7.42493	7.30581	7.69147	7.42222	7.23131	7.33421	7.30581
ENSMUSG00000102749	7.71562	7.96268	7.4564	8.10761	7.71125	7.61766	7.56531	7.59756
ENSMUSG00000103163	7.39315	7.34357	7.34357	7.72922	7.45998	7.3548	7.47615	7.46506
ENSMUSG00000103646	7.66947	7.95932	7.66148	8.49592	8.19434	7.60296	8.16209	7.7416
ENSMUSG00000102427	7.12475	7.25062	7.25062	7.25062	7.36703	7.3228	7.4302	7.25062
ENSMUSG00000097892	7.12345	7.25192	7.25192	7.5599	7.45344	7.48438	7.27639	7.25192
ENSMUSG00000063659	8.67906	8.94866	8.50154	9.54076	9.23118	8.68015	8.78446	8.68626
ENSMUSG00000015961	12.2722	12.0704	12.3417	12.0173	12.0498	12.3162	12.1338	12.2911
ENSMUSG00000089657	7.45373	7.42894	7.45363	7.39589	7.44765	7.44111	7.45413	7.46006
ENSMUSG00000104097	7.29568	7.31954	7.20042	7.43342	7.20042	7.28935	7.46074	7.41074
ENSMUSG00000026502	11.1072	10.9326	11.1044	10.4269	11.0186	10.9786	10.8782	11.0172
ENSMUSG00000104126	7.89765	7.93592	8.00364	7.80061	7.78092	7.93827	8.02788	7.91094
ENSMUSG00000086350	7.75419	7.88118	8.14133	8.52246	7.81628	8.52646	8.02669	8.01951
ENSMUSG00000026500	7.81771	7.93311	7.79414	7.8574	7.78784	7.7823	7.95722	7.82385
ENSMUSG00000039630	14.1679	14.0081	14.0697	13.5498	13.9897	13.7683	13.8507	13.9385
ENSMUSG00000104279	7.47798	7.50423	7.62772	7.76961	7.23817	7.29895	7.35339	7.23817
ENSMUSG00000026495	8.85911	8.83217	8.84512	8.9601	8.8984	9.02926	8.94986	9.01003
ENSMUSG00000055067	10.5092	10.8223	10.555	11.2588	10.96	11.1933	10.9327	10.8836
ENSMUSG00000026492	9.13161	8.86428	9.14695	8.58907	8.63813	8.97374	8.89427	9.05999
ENSMUSG00000038949	8.96928	9.18414	9.1307	9.41487	9.10279	8.72311	8.92185	8.63434
ENSMUSG00000038936	9.7417	9.9507	9.94564	10.5662	10.3585	10.268	9.90555	9.8803
ENSMUSG00000026491	11.8489	11.107	11.4122	10.164	11.0625	10.8707	10.9297	11.4895
ENSMUSG00000026490	9.62723	9.8236	9.74401	9.91583	9.65518	10.0262	9.88382	9.79842
ENSMUSG00000102194	7.38912	7.30511	7.30511	7.30511	7.30511	7.18466	7.25753	7.30511
ENSMUSG00000103636	7.51976	7.30565	7.48971	7.72467	7.30565	7.61528	7.39363	7.62653
ENSMUSG00000026489	9.34066	9.72042	9.65421	10.6588	10.4584	10.0339	9.95047	9.64552
ENSMUSG00000104520	7.28077	7.55158	7.21533	7.75913	7.64937	7.50254	7.67618	7.48668
ENSMUSG00000010609	10.5685	10.2566	10.6157	9.78688	9.734	10.513	10.3271	10.5525
ENSMUSG00000102923	7.42958	7.55262	7.28657	7.61572	7.48809	7.48398	7.41271	7.45834
ENSMUSG00000055676	7.841	7.90355	7.79188	7.6531	7.561	7.73398	7.85692	7.78874
ENSMUSG00000038855	8.22049	8.70473	8.42787	9.32876	8.66896	8.39361	8.61449	8.15824
ENSMUSG00000104388	7.8575	7.87313	7.84515	8.31442	7.69173	7.64378	8.25254	7.94652
ENSMUSG00000103123	7.38355	7.45172	7.3326	7.68163	7.59262	7.29832	7.38412	7.3326
ENSMUSG00000103772	7.29371	7.29065	7.29065	7.6763	7.29065	7.4799	7.51591	7.50096
ENSMUSG00000026496	12.6381	12.2787	12.6996	12.0985	12.4739	12.5555	12.3515	12.6024
ENSMUSG00000058729	10.2731	10.2142	10.2674	10.1325	10.1844	10.2286	10.2179	10.2555
ENSMUSG00000026499	10.2181	10.3297	10.1771	10.3108	10.1061	10.0806	10.1463	10.0782
ENSMUSG00000103649	7.66066	7.56894	7.62135	7.90077	7.39399	7.58104	7.52898	7.62052
ENSMUSG00000103156	7.37863	7.60696	7.4458	7.73463	7.62309	7.54301	7.38368	7.3156
ENSMUSG00000060743	11.3466	11.5632	11.4245	11.6649	11.3845	11.5349	11.4383	11.3394
ENSMUSG00000073485	7.47914	7.68956	7.55887	7.66496	7.73306	7.76145	7.50163	7.48645
ENSMUSG00000038806	11.2679	11.124	11.4121	10.9605	11.2739	11.5005	11.5006	11.5004
ENSMUSG00000026520	12.1546	12.015	12.0079	11.369	11.722	11.7229	11.4846	11.7469
ENSMUSG00000038793	8.50808	9.08176	8.51059	8.14812	8.61212	8.21152	7.17868	7.40701
ENSMUSG00000026519	8.69221	9.47555	9.01316	10.1447	9.77169	9.2662	9.43192	8.79691
ENSMUSG00000038776	7.77936	7.90651	7.64713	8.18538	8.20545	8.44439	8.24433	8.3469
ENSMUSG00000026516	11.6248	11.2949	11.5015	10.8306	11.1033	11.0615	10.7286	11.1217
ENSMUSG00000062169	10.9082	10.9263	10.9148	10.8362	10.7244	10.9004	10.788	10.8318
ENSMUSG00000038733	11.1237	11.0484	11.2038	10.9245	11.0769	10.895	10.9649	10.9275
ENSMUSG00000054135	7.20608	7.40732	7.42942	7.33413	7.6472	7.40413	7.35902	7.16929
ENSMUSG00000103260	7.19699	7.2975	7.36245	7.34322	7.3799	7.45254	7.41318	7.29988
ENSMUSG00000047369	7.3852	7.39983	7.69897	7.77522	7.46405	7.53913	7.25212	7.23142
ENSMUSG00000004880	13.0186	12.8968	13.1764	12.7358	12.8732	12.8459	12.7709	12.7903
ENSMUSG00000056699	7.43803	7.41817	7.41817	7.96197	7.53458	7.75613	7.58318	7.68952
ENSMUSG00000022995	7.55642	7.80337	7.31444	8.14396	8.19511	7.98191	7.67777	7.82735
ENSMUSG00000103317	7.45214	7.32248	7.32248	7.43908	7.32248	7.33276	7.05289	7.32248
ENSMUSG00000026511	11.2889	11.8465	11.1844	11.5628	10.9163	10.8345	10.2151	10.2983
ENSMUSG00000038633	11.5851	11.4053	11.4638	10.7535	10.8856	11.3143	11.195	11.4052
ENSMUSG00000047539	10.1323	9.98339	10.3879	9.87776	10.1729	10.3158	10.3422	10.2756
ENSMUSG00000097260	7.2996	7.1965	7.3267	7.1965	7.1965	7.4075	7.39506	7.43928
ENSMUSG00000073482	7.57384	7.54927	7.57137	7.71393	7.54387	7.344	7.25141	7.31123
ENSMUSG00000026510	8.18586	8.81776	8.17872	9.57809	9.29985	8.73913	8.68014	8.39725
ENSMUSG00000026509	8.67628	9.69591	8.57777	10.8473	10.2446	9.4599	9.85251	9.19564
ENSMUSG00000104415	7.25077	7.1246	7.1246	7.1246	7.24101	7.36518	7.35894	7.48823
ENSMUSG00000038576	7.5254	7.55535	7.38694	8.11674	7.8361	7.88236	7.58656	7.78872
ENSMUSG00000079164	7.18263	7.45879	7.3768	7.78328	7.30915	7.41126	7.68754	7.31424
ENSMUSG00000030768	8.43412	8.43929	8.50678	8.96576	8.65573	8.97509	8.59593	8.74659
ENSMUSG00000102478	7.68601	7.54139	7.59532	7.5705	7.55207	7.44607	7.59405	7.63772
ENSMUSG00000046836	9.25514	9.37772	9.37781	9.74943	9.71205	9.73517	9.50538	9.49765
ENSMUSG00000042901	9.10841	9.17843	8.88989	9.0187	8.93609	8.83434	9.03775	9.01029
ENSMUSG00000056050	10.0462	10.0157	10.1388	9.85438	10.0943	10.103	10.0312	10.0361
ENSMUSG00000072258	9.61808	9.59489	9.68994	9.12553	9.48994	9.82818	9.6217	9.7006
ENSMUSG00000104212	7.29468	7.34674	7.42446	7.08068	7.31332	7.49274	7.53634	7.42362
ENSMUSG00000039384	7.71571	8.24833	7.80651	8.26925	7.98712	8.02431	8.34114	7.87101
ENSMUSG00000044854	7.72994	7.84175	7.65565	7.86775	8.01324	7.72495	7.62221	7.65482
ENSMUSG00000039377	7.64482	8.32766	7.51421	8.02715	7.74572	7.84638	7.94129	7.61771
ENSMUSG00000102158	7.14751	7.56411	7.22786	7.46086	7.22786	7.58899	7.3637	7.22786
ENSMUSG00000026621	7.74798	7.06118	7.63976	7.06118	7.38982	7.47594	7.31419	7.79258
ENSMUSG00000073481	12.4006	12.4592	12.4768	11.9092	11.972	12.3542	12.2131	12.2162
ENSMUSG00000039349	7.22099	7.15438	7.41451	7.15438	7.4144	7.52321	7.50679	7.45154
ENSMUSG00000026620	7.13572	7.35876	7.23964	7.23964	7.23964	7.56235	7.2439	7.23964
ENSMUSG00000039318	10.2441	10.1446	10.2926	10.3305	10.4335	10.613	10.7593	10.7117
ENSMUSG00000026618	11.0844	10.7898	11.071	10.2426	10.4273	10.7697	10.6179	10.8478
ENSMUSG00000102526	7.45542	7.4203	7.3543	7.57881	7.12894	7.64161	7.24643	7.51213
ENSMUSG00000026617	9.60076	9.46262	9.36366	8.81917	9.08402	9.4549	9.21929	9.52472
ENSMUSG00000097261	7.71302	7.8314	7.69243	7.79729	7.56155	7.71544	7.60595	7.61181
ENSMUSG00000026615	13.7592	13.2915	13.7264	12.6564	13.0609	13.2763	13.2041	13.4904
ENSMUSG00000097615	7.31545	7.45388	7.60917	7.05992	7.17633	7.31545	7.5801	7.23169
ENSMUSG00000026614	10.2638	9.2199	9.89603	7.27364	9.09931	8.84592	9.24524	9.75145
ENSMUSG00000102185	7.31147	7.3537	7.23458	7.49501	7.23458	7.14078	7.29373	7.23458
ENSMUSG00000039246	9.7811	9.21454	9.8424	9.69125	9.21292	9.81774	10.104	10.2135
ENSMUSG00000039239	7.1203	7.25507	7.48043	7.41992	7.25507	7.48123	7.52382	7.25507
ENSMUSG00000001305	12.9374	12.3869	12.684	11.299	11.9177	12.3265	12.0992	12.6148
ENSMUSG00000097784	7.48053	7.58409	7.55752	7.79177	7.39165	7.64108	7.79279	7.62666
ENSMUSG00000097935	7.55949	7.49185	7.46797	7.41023	7.43725	7.55907	7.43979	7.57901
ENSMUSG00000026611	7.17129	7.44211	7.46421	7.40591	7.32049	7.42684	7.54505	7.20408
ENSMUSG00000039210	9.36699	9.11364	9.19922	9.36319	9.26044	9.16364	9.46223	9.5235
ENSMUSG00000104394	8.16424	8.37664	7.81678	8.17803	8.26907	8.04852	8.3452	8.26439
ENSMUSG00000026609	7.22085	7.15452	7.33859	7.38752	7.31911	7.3826	7.22085	7.27602
ENSMUSG00000026608	9.48517	9.5259	9.2978	9.72343	9.75099	9.22461	9.28575	9.32849
ENSMUSG00000102824	8.21797	8.10225	8.21554	7.76778	7.88293	8.09547	7.95437	8.084
ENSMUSG00000026605	12.1168	11.8218	11.8391	11.5704	11.7742	11.6395	11.5599	11.8861
ENSMUSG00000103374	7.18752	7.4539	7.18785	7.49582	7.35243	7.30193	7.34047	7.18785
ENSMUSG00000026604	9.2559	9.00005	9.02109	8.52627	8.76831	8.71294	8.525	8.86431
ENSMUSG00000097925	7.48055	7.37528	7.25617	7.54138	7.25617	7.1192	7.30647	7.37766
ENSMUSG00000104435	7.53177	7.27738	7.53752	7.53781	7.39379	7.50919	7.33964	7.54874
ENSMUSG00000026603	11.5572	11.2341	11.4399	10.8966	11.1878	11.4318	11.1935	11.5329
ENSMUSG00000103467	7.35038	7.35309	7.41804	7.23398	7.4355	7.39694	7.14139	7.23398
ENSMUSG00000010175	7.41571	7.61227	7.49165	7.56872	7.7677	7.51696	7.57798	7.41122
ENSMUSG00000099404	7.42965	7.32651	7.32651	7.4431	7.32651	7.21061	7.23613	7.32651
ENSMUSG00000079045	7.23225	7.49966	7.14312	7.14312	7.45061	7.23225	7.23225	7.14312
ENSMUSG00000089872	8.75617	8.66631	8.9029	8.64426	8.78305	8.87775	9.06573	8.94331
ENSMUSG00000026634	11.19	11.166	11.3354	11.3847	11.3026	11.5212	11.372	11.3859
ENSMUSG00000037568	7.63604	7.89335	7.5346	8.63255	8.66276	7.68629	8.10792	7.81917
ENSMUSG00000066595	9.80255	9.17464	9.66299	8.03066	8.60247	8.83928	9.11358	9.36016
ENSMUSG00000097845	7.47982	7.3336	7.29539	7.16519	7.16519	7.21018	7.21018	7.37551
ENSMUSG00000026632	9.4563	9.3493	9.53265	9.26479	9.19458	9.59009	9.64684	9.63379
ENSMUSG00000062510	10.1443	10.0735	10.4198	10.3348	9.97132	10.2044	10.1593	10.0795
ENSMUSG00000103576	7.35525	7.37888	7.14085	7.25744	7.25726	7.23452	7.45072	7.43801
ENSMUSG00000026630	7.76599	7.42276	7.41008	7.34957	7.6897	7.3887	7.57958	7.83371
ENSMUSG00000026628	7.84874	9.43743	7.36368	7.10592	6.96191	7.9565	7.83533	7.3441
ENSMUSG00000073478	8.34249	8.32083	8.38406	8.42959	8.31458	8.29803	8.34332	8.31071
ENSMUSG00000037499	10.3532	10.3397	10.1645	9.97694	9.90063	10.0559	10.0361	10.1471
ENSMUSG00000026627	9.68542	10.1802	9.79491	10.2077	10.056	10.1278	9.86755	9.69553
ENSMUSG00000026626	10.7743	10.9151	10.7694	10.9287	10.9053	10.6735	10.7947	10.6662
ENSMUSG00000103433	7.44973	7.37309	7.29709	7.28348	7.33147	7.20848	7.31665	7.3772
ENSMUSG00000102246	7.92531	8.04217	7.57634	7.76067	7.82835	7.74474	7.79678	7.88681
ENSMUSG00000037474	12.0949	11.7036	12.0056	11.6757	11.8253	11.587	11.7807	11.9242
ENSMUSG00000037461	11.7525	11.6409	11.7886	11.5034	11.4479	11.6559	11.2814	11.5064
ENSMUSG00000102970	7.654	7.48292	7.34706	7.60252	7.7085	7.4815	7.72734	7.84343
ENSMUSG00000026623	9.18215	9.77002	9.24921	10.3219	10.1361	9.78811	9.7889	9.46104
ENSMUSG00000102840	7.88575	7.99813	7.97698	8.02385	8.16263	8.02235	7.76616	7.79244
ENSMUSG00000026622	10.6853	10.6843	10.5088	10.038	10.2199	9.80141	8.89889	9.43886
ENSMUSG00000055833	7.51653	7.31874	7.42498	7.5076	7.56685	7.29015	7.46154	7.52051
ENSMUSG00000037434	8.78515	8.59842	8.69545	8.22134	8.53534	8.58847	8.55017	8.70753
ENSMUSG00000097416	7.65576	7.79978	7.87996	7.74118	7.69028	7.76966	7.45472	7.42809
ENSMUSG00000026637	8.91089	8.62414	8.69215	8.39504	8.48458	8.79843	8.81579	9.05985
ENSMUSG00000103653	8.2322	8.19984	8.37013	7.9099	8.36721	8.30528	8.10172	8.15071
ENSMUSG00000037395	9.38948	9.55277	9.54987	9.44715	9.58414	9.8211	9.48979	9.49361
ENSMUSG00000097316	7.57769	7.45279	7.63473	7.42452	7.51861	7.63728	7.367	7.53607
ENSMUSG00000037375	8.12131	8.42363	8.25166	8.58958	8.52053	8.32728	8.37317	8.13388
ENSMUSG00000102162	7.26374	7.31783	7.29569	7.22822	7.27621	7.37815	7.41669	7.3544
ENSMUSG00000016200	8.27884	8.42415	8.48641	8.28866	8.73678	8.24631	8.34337	8.1184
ENSMUSG00000016181	9.70679	9.38679	9.50955	9.00945	9.41788	9.13681	8.94944	9.30174
ENSMUSG00000026638	7.55515	8.7802	8.02927	9.54	9.65268	8.67316	8.90783	7.94091
ENSMUSG00000079144	9.67535	9.26319	9.56858	9.23268	9.2579	9.44014	9.47644	9.71776
ENSMUSG00000037318	9.36607	10.7381	9.42212	12.4194	11.855	10.8912	10.6918	10.0775
ENSMUSG00000089683	7.32787	7.55518	7.31714	7.66617	7.51866	7.52798	7.32288	7.31714
ENSMUSG00000026639	7.31683	7.67889	7.26753	7.61656	7.26753	7.33647	7.51136	7.26753
ENSMUSG00000016194	7.42722	7.18618	7.46633	7.42681	7.11274	7.62527	7.64341	7.7353
ENSMUSG00000009633	7.72971	7.78094	7.68932	7.85781	7.50385	7.5625	7.52546	7.53856
ENSMUSG00000016179	7.56128	7.45905	7.45905	8.5848	7.80752	7.65002	7.96935	7.91192
ENSMUSG00000026640	8.56881	8.44985	8.62055	7.85457	8.21249	8.31026	8.17706	8.27727
ENSMUSG00000102523	7.60633	7.50637	7.28002	7.41025	7.4983	7.22554	7.33372	7.49276
ENSMUSG00000102841	7.32117	7.17492	7.17492	7.4829	7.17492	7.20044	7.20044	7.3467
ENSMUSG00000016494	10.857	12.6791	9.81584	14.3239	13.6639	11.7329	11.9649	11.4584
ENSMUSG00000097325	7.54231	7.85545	7.39592	8.20178	7.97425	7.77838	7.66576	7.6387
ENSMUSG00000096929	7.34567	7.40709	7.55707	7.58771	7.62373	7.4389	7.55427	7.36018
ENSMUSG00000104525	7.12899	7.24638	7.24638	7.24638	7.24638	7.12899	7.59854	7.24638
ENSMUSG00000103867	7.60268	7.78828	7.54431	8.03414	7.62026	7.85938	7.23132	7.48174
ENSMUSG00000016493	8.04607	7.89524	7.84583	7.8899	7.30386	7.92162	8.2151	8.24389
ENSMUSG00000104010	7.6729	7.49058	7.61994	7.70241	7.48518	7.42504	7.38748	7.5239
ENSMUSG00000103443	7.50045	7.45983	7.48452	7.52293	7.67169	7.65134	7.76036	7.73413
ENSMUSG00000016481	11.116	11.2996	11.3776	11.5106	11.2941	11.5703	11.3152	11.2201
ENSMUSG00000026616	7.30704	7.8072	7.46139	8.15934	7.72648	7.91999	7.83188	7.54868
ENSMUSG00000103120	7.30963	7.18647	7.31667	7.41947	7.35106	7.3033	7.29707	7.35824
ENSMUSG00000050530	8.54101	9.32178	8.74951	10.1251	10.0051	9.00844	8.9734	8.49629
ENSMUSG00000026643	10.4472	10.6381	10.1471	10.2411	10.9337	10.5186	10.0522	10.34
ENSMUSG00000049950	10.4653	10.0404	10.4764	9.60817	9.86572	10.41	10.0696	10.4467
ENSMUSG00000026644	7.61721	7.80459	7.90835	7.95522	7.60658	7.82962	8.01737	7.68423
ENSMUSG00000026648	9.58098	9.40762	9.71105	9.27707	9.47239	9.56993	9.60562	9.60942
ENSMUSG00000026646	10.5057	10.2082	10.3646	9.76208	10.1621	10.2782	9.95533	10.3361
ENSMUSG00000085043	7.35568	7.22868	7.22868	7.61433	7.34509	7.14669	7.29964	7.35017
ENSMUSG00000109865	12.9751	12.5902	12.9047	11.9598	12.2091	12.5926	12.4324	12.7402
ENSMUSG00000051396	8.20181	8.44048	8.12816	8.33444	8.34314	8.25438	8.2873	8.18833
ENSMUSG00000039496	7.29783	7.41664	7.50836	7.48123	7.6666	7.24154	7.58427	7.24823
ENSMUSG00000026655	11.1688	12.3517	11.2606	13.7331	13.2843	12.2596	12.3564	11.6706
ENSMUSG00000081070	7.65133	7.58586	7.5683	7.48698	7.60699	7.61272	7.63513	7.69817
ENSMUSG00000026657	9.17569	9.4996	9.11612	8.95069	9.57455	8.88631	9.31636	8.96916
ENSMUSG00000039449	10.9708	10.8219	11.0946	10.7599	10.7278	10.8379	10.7344	10.7987
ENSMUSG00000083378	7.3834	7.33107	7.29285	7.36449	7.32724	7.21271	7.21271	7.28415
ENSMUSG00000048186	7.51598	8.14048	7.75344	8.23198	8.45647	8.0194	8.07215	7.6148
ENSMUSG00000026662	11.7092	11.5321	11.8059	11.3812	11.5472	11.7145	11.561	11.678
ENSMUSG00000026664	9.47791	10.1106	9.57064	10.828	10.2006	10.2339	10.1853	9.8469
ENSMUSG00000026669	11.3749	10.8104	11.1976	10.3952	11.0398	10.7376	10.6818	11.0806
ENSMUSG00000026672	10.552	9.89857	9.99608	8.68971	9.89895	8.70023	9.46623	9.68791
ENSMUSG00000081005	7.42083	7.40156	7.29373	7.16353	7.39616	7.21184	7.21184	7.28503
ENSMUSG00000039145	7.90127	8.32617	8.09905	8.62075	8.33069	8.21524	8.4867	8.03963
ENSMUSG00000039128	12.5193	12.2478	12.3269	11.568	11.8894	12.1403	11.9586	12.2814
ENSMUSG00000025817	12.3504	11.7408	12.1309	11.0477	11.4109	11.7598	11.6315	12.1101
ENSMUSG00000056718	7.51601	7.55476	7.4655	7.54812	7.50016	7.63159	7.3225	7.48292
ENSMUSG00000025816	9.81408	9.72315	9.80586	9.55648	9.64152	9.72936	9.53468	9.6816
ENSMUSG00000025815	7.8094	7.7427	8.06999	7.82308	7.95481	7.98216	7.74432	7.76629
ENSMUSG00000043241	9.96519	10.2176	10.0154	10.5983	10.2033	10.0437	10.0355	9.88831
ENSMUSG00000045319	7.72545	8.53417	7.68442	8.87263	8.13847	7.93205	8.58329	7.87383
ENSMUSG00000039063	7.5763	8.03556	7.84273	8.41798	8.24536	8.2644	8.21163	7.87517
ENSMUSG00000118578	7.22658	7.14879	7.14879	7.40922	7.14879	7.34099	7.44277	7.46967
ENSMUSG00000039046	9.67122	9.26972	9.51686	8.94188	9.60217	9.45034	9.46749	9.73685
ENSMUSG00000086109	7.31165	7.30497	7.30497	7.30497	7.30497	7.18481	7.41176	7.30497
ENSMUSG00000002107	11.0512	12.1014	11.1058	13.4035	12.5956	11.7621	11.8735	11.2654
ENSMUSG00000015619	7.8073	8.41895	7.85776	9.24072	9.37694	8.65832	8.67095	8.33358
ENSMUSG00000075534	7.22645	7.26965	7.26965	7.47148	7.26965	7.30377	7.32191	7.26965
ENSMUSG00000025782	10.3542	10.2556	10.4008	10.203	10.2894	10.3247	10.3114	10.3441
ENSMUSG00000103570	7.56231	7.60851	7.55402	7.62304	7.7718	7.45993	7.58639	7.50421
ENSMUSG00000025781	14.3913	14.0508	14.2179	13.3886	13.7702	14.117	13.8211	14.226
ENSMUSG00000037262	10.4045	10.2675	10.4578	10.2625	10.2895	10.3671	10.3957	10.4232
ENSMUSG00000037254	8.53986	7.30973	8.31087	6.52388	7.58655	8.24497	8.16928	8.93669
ENSMUSG00000025780	8.66399	9.97352	8.71808	11.8395	10.6924	10.1319	9.71547	9.24188
ENSMUSG00000086748	7.44006	7.43566	7.27449	7.14429	7.66225	7.23108	7.23108	7.31607
ENSMUSG00000061186	8.2018	8.28232	7.86558	8.34093	8.09507	8.07074	8.20252	8.26449
ENSMUSG00000103237	7.50171	7.31164	7.19252	7.19252	7.19252	7.29725	7.18285	7.48969
ENSMUSG00000026778	9.11057	10.8805	9.28428	12.2533	11.1351	10.5656	10.7167	9.66934
ENSMUSG00000103253	7.3062	7.48358	7.36446	7.79919	7.36446	7.43753	7.52705	7.36446
ENSMUSG00000102992	7.34991	7.26671	7.3969	7.26671	7.38312	7.38853	7.10866	7.26671
ENSMUSG00000082424	7.44709	7.34347	7.36262	7.25386	7.25368	7.2381	7.39105	7.40862
ENSMUSG00000082314	7.323	7.3793	7.43323	7.1731	7.33768	7.20227	7.31044	7.1731
ENSMUSG00000026773	8.59416	8.27891	8.39398	8.42268	8.40102	8.03358	8.33167	8.44034
ENSMUSG00000102329	7.16293	7.21244	7.21244	7.56147	7.21244	7.36098	7.16293	7.21244
ENSMUSG00000037197	12.4536	12.1917	12.33	11.6853	11.948	12.0028	11.9892	12.1888
ENSMUSG00000023206	8.57209	9.29561	8.37874	10.14	9.72548	9.16034	9.03339	8.83177
ENSMUSG00000058594	10.4375	10.2086	10.597	11.0642	10.7472	10.5059	10.6486	10.612
ENSMUSG00000047909	9.07594	9.28877	9.16515	9.60901	9.14415	9.49117	9.35318	9.27115
ENSMUSG00000026768	7.23486	7.14051	7.14051	7.52617	7.69552	7.23486	7.34303	7.38329
ENSMUSG00000026767	10.674	10.1897	10.5026	9.63574	10.1183	10.1192	10.0574	10.4161
ENSMUSG00000102630	7.62964	7.46459	7.41063	7.4284	7.22656	7.40436	7.53774	7.66309
ENSMUSG00000104449	7.61607	7.59668	7.58391	7.47313	7.92263	7.69238	7.70407	7.724
ENSMUSG00000104406	7.66302	7.43083	7.55316	7.69715	7.42701	7.3685	7.61786	7.6642
ENSMUSG00000026730	10.2067	10.1162	10.3128	10.0559	10.2786	10.4152	10.0852	10.2424
ENSMUSG00000104459	7.14558	7.22978	7.22978	7.85298	7.64815	7.37422	7.25376	7.22978
ENSMUSG00000026727	12.5672	12.5398	12.7778	12.5906	12.3231	12.693	12.7318	12.6208
ENSMUSG00000103360	7.4613	7.29486	7.47892	7.55529	7.41127	7.36038	7.08051	7.29486
ENSMUSG00000102691	8.03394	7.80403	7.82533	8.28898	7.89391	7.6713	7.91357	8.0117
ENSMUSG00000086358	7.30777	7.33724	7.46744	7.57024	7.50183	7.50788	7.6993	7.50902
ENSMUSG00000026726	7.17742	7.31707	7.38202	7.43095	7.48271	7.37547	7.36469	7.19795
ENSMUSG00000026723	9.56514	9.42522	9.47466	9.26444	9.07625	9.43645	9.14418	9.40551
ENSMUSG00000026728	11.8313	12.4761	11.6511	13.07	12.8732	12.2683	12.2817	12.0428
ENSMUSG00000003418	7.64673	7.70968	7.633	7.46745	8.34493	7.47069	7.10976	7.26561
ENSMUSG00000063275	10.6987	10.5038	10.4787	9.53008	9.78127	10.1776	10.0708	10.3316
ENSMUSG00000102553	7.61481	7.44863	7.60014	7.4958	7.70223	7.39341	7.48869	7.53148
ENSMUSG00000103926	7.7002	7.54839	7.57953	7.56117	7.32856	7.44309	7.3505	7.53303
ENSMUSG00000086657	7.77488	7.83522	8.0301	7.93548	7.8609	7.87683	8.09059	7.82593
ENSMUSG00000026718	10.7278	10.8273	10.8947	11.2391	10.7982	11.0481	10.8918	10.8367
ENSMUSG00000103901	7.35648	7.26013	7.72768	7.58929	7.37655	7.43823	7.35689	7.26013
ENSMUSG00000026712	7.80024	7.41655	7.49018	7.38985	7.60762	7.69548	8.46095	8.4251
ENSMUSG00000057914	8.12587	8.91075	8.06253	9.90497	9.21081	8.47718	8.64598	8.20081
ENSMUSG00000070271	7.40317	7.3496	7.40654	7.29778	7.2976	7.30859	7.34713	7.35296
ENSMUSG00000104034	7.71361	7.97943	7.5199	8.44428	8.38596	7.51692	7.93855	7.69168
ENSMUSG00000082542	7.49256	7.45048	7.28207	7.71679	7.28207	7.20771	7.52449	7.49238
ENSMUSG00000104106	7.38292	7.2337	7.2337	7.63639	7.2337	7.33972	7.24984	7.44401
ENSMUSG00000103885	7.27438	7.27168	7.27168	7.47352	7.27168	7.21809	7.31988	7.27168
ENSMUSG00000083305	7.42574	7.30999	7.37494	7.49885	7.35546	7.18449	7.57343	7.46223
ENSMUSG00000103050	7.3888	7.42456	7.30544	7.7553	7.42185	7.41243	7.39384	7.42694
ENSMUSG00000102673	7.3972	7.14886	7.14886	7.43407	7.45635	7.34092	7.22651	7.53205
ENSMUSG00000104271	7.17707	7.1983	7.3285	7.3149	7.36289	7.51957	7.39326	7.37008
ENSMUSG00000026707	8.92293	9.02942	8.76716	9.13819	9.03323	9.23242	8.77843	9.03006
ENSMUSG00000103778	7.30243	7.39987	7.37774	7.6284	7.45369	7.37975	7.42335	7.31517
ENSMUSG00000017418	9.04638	9.33699	9.21291	9.64015	9.65289	9.21248	9.59969	9.17751
ENSMUSG00000102258	7.53942	7.75181	7.41927	7.91876	7.58368	7.33821	7.64507	7.44552
ENSMUSG00000083860	7.34849	7.26673	7.33168	7.2642	7.14761	7.38951	7.22776	7.35792
ENSMUSG00000082632	7.04105	7.33432	7.33432	7.33432	7.45073	8.21412	7.04105	7.33432
ENSMUSG00000026748	8.53523	9.30448	8.90021	10.698	10.1121	9.56704	9.11663	8.77472
ENSMUSG00000082235	7.34176	7.27346	7.28454	7.31919	7.15434	7.38278	7.22103	7.36466
ENSMUSG00000053702	7.67424	7.59248	7.54839	7.40323	7.2826	7.69883	7.41029	7.65837
ENSMUSG00000054057	7.91647	8.22819	8.27679	8.97976	8.5906	8.3379	8.31419	7.99002
ENSMUSG00000054074	7.77477	8.07876	7.48203	8.48206	8.37153	7.71944	7.96842	7.83831
ENSMUSG00000086340	7.35726	7.39551	7.45246	7.61275	7.45973	7.3769	7.45373	7.34859
ENSMUSG00000026743	10.8151	10.7373	10.792	10.6662	10.5499	10.6197	10.8361	10.7783
ENSMUSG00000081619	7.39543	7.39513	7.31913	7.42193	7.18893	7.34819	7.37371	7.39925
ENSMUSG00000026740	9.70907	9.86549	9.99416	10.3745	10.1311	10.1251	10.2685	9.97601
ENSMUSG00000082520	7.40091	7.21571	7.5831	7.60136	7.50047	7.53811	7.37585	7.45849
ENSMUSG00000051154	11.9665	12.0423	11.9893	11.7747	11.7222	12.0767	11.968	11.9731
ENSMUSG00000026739	10.015	10.1598	10.2626	10.1719	9.93088	10.3316	10.2852	10.1122
ENSMUSG00000026737	10.7646	10.4112	10.9178	10.6298	10.614	10.4338	10.7629	10.6985
ENSMUSG00000026736	7.39033	7.49234	7.35649	7.39113	7.3427	7.26349	7.25725	7.22629
ENSMUSG00000037683	7.69099	8.50402	7.71181	9.29681	8.68915	8.51688	8.41745	8.05024
ENSMUSG00000023094	10.5134	10.8476	10.7561	11.3973	10.9038	11.2538	10.9912	10.834
ENSMUSG00000043415	8.12279	8.63132	8.26332	9.03455	8.78605	8.41185	8.38798	8.07539
ENSMUSG00000036617	7.21915	7.15621	7.28641	7.35805	7.3208	7.47471	7.48381	7.4771
ENSMUSG00000081128	7.39044	7.39364	7.38097	7.27221	7.38824	7.41781	7.3727	7.39839
ENSMUSG00000036591	9.88909	9.76267	9.68253	9.34299	9.04331	9.5848	9.33046	9.62412
ENSMUSG00000075514	7.75219	7.87199	7.7128	8.1251	7.98058	8.06787	7.74778	7.86763
ENSMUSG00000026679	7.56522	7.86745	7.79402	8.27262	7.64307	8.1943	7.82567	7.74447
ENSMUSG00000048550	8.50089	9.08552	8.92219	10.1315	9.36856	9.25833	9.448	8.8502
ENSMUSG00000080846	7.39046	7.36231	7.3241	7.1939	7.45392	7.37952	7.33441	7.40422
ENSMUSG00000083863	7.74928	7.69294	7.4538	7.51209	7.68102	7.66815	7.53622	7.77809
ENSMUSG00000083563	7.63003	7.68741	7.64649	7.59447	7.72293	7.75233	7.76864	7.72356
ENSMUSG00000026786	10.7154	10.69	10.9372	10.5598	10.557	10.6682	10.6697	10.5708
ENSMUSG00000069136	7.33734	7.41492	7.39279	7.49393	7.44135	7.44652	7.52458	7.41903
ENSMUSG00000026784	11.082	10.2396	10.7035	9.08173	9.80742	10.0555	10.0072	10.6418
ENSMUSG00000084625	7.50144	7.52077	7.51485	7.48772	7.45624	7.42287	7.36231	7.37621
ENSMUSG00000058835	10.566	10.6599	10.7012	10.4964	10.7778	10.8483	10.6372	10.6282
ENSMUSG00000026781	9.4702	9.74004	9.43034	10.1593	9.90625	9.78165	9.74479	9.64823
ENSMUSG00000026779	9.75966	9.48873	9.67352	9.39526	9.06525	9.7798	9.79931	9.96809
ENSMUSG00000026775	11.9248	11.3837	11.8612	11.1972	11.3372	11.4892	11.5484	11.8211
ENSMUSG00000081648	7.26091	7.28286	7.29852	7.2793	7.11446	7.26091	7.44819	7.32477
ENSMUSG00000084098	7.31911	7.38319	7.36105	7.37882	7.43701	7.39643	7.30655	7.29848
ENSMUSG00000102704	7.82346	7.6702	7.29884	7.39998	7.39953	7.45865	7.36877	7.75265
ENSMUSG00000026771	10.0555	9.97769	10.0168	9.45207	9.56419	9.88934	9.89282	9.94934
ENSMUSG00000026986	8.68166	9.53115	8.56974	10.5252	9.6962	9.38733	9.14426	8.89701
ENSMUSG00000083116	7.48514	7.39013	7.56175	7.27101	7.67308	7.63806	7.42827	7.54237
ENSMUSG00000026981	7.66321	7.43731	7.51334	7.31079	7.14595	7.22942	7.22942	7.4173
ENSMUSG00000026979	9.33384	9.87035	9.35192	9.35451	10.1918	10.0838	9.52966	9.52945
ENSMUSG00000026976	7.18942	7.5973	7.18594	7.18594	7.18594	7.55036	7.64655	7.39626
ENSMUSG00000036893	10.6174	10.8583	10.8342	11.1639	11.0727	10.9365	10.9821	10.7305
ENSMUSG00000102875	7.39477	7.34097	7.22185	7.50706	7.33826	7.15352	7.30646	7.34335
ENSMUSG00000026972	10.5009	10.9451	10.7546	11.7063	11.3253	11.1639	10.997	10.7315
ENSMUSG00000026974	11.0805	10.5099	10.8349	9.28948	10.0774	10.3313	10.3331	10.7403
ENSMUSG00000026975	10.6035	10.3694	10.4738	10.1704	10.3012	10.472	10.2341	10.535
ENSMUSG00000036850	11.8133	11.3521	11.498	10.2146	10.7841	11.1334	10.9727	11.4413
ENSMUSG00000036833	9.01252	9.32827	9.23748	9.57896	9.59939	9.36568	9.31902	9.07199
ENSMUSG00000083796	7.35291	7.4975	7.36164	7.68131	7.5162	7.44614	7.71276	7.5028
ENSMUSG00000006476	8.57219	8.87444	8.77026	9.87274	9.16556	8.8052	8.92107	8.61297
ENSMUSG00000036805	7.91827	8.26802	7.89819	8.5869	8.36313	8.08382	8.09799	7.92607
ENSMUSG00000087028	7.37482	7.17124	7.17124	7.45645	7.47873	7.31854	7.42033	7.57302
ENSMUSG00000078202	7.95496	8.24068	8.04605	8.02855	8.05393	8.02023	8.24553	7.94448
ENSMUSG00000059555	9.04223	9.6748	9.57581	10.9472	10.5441	10.0955	9.92388	9.42663
ENSMUSG00000013465	11.1493	11.0865	11.3128	11.5282	11.5733	11.2458	11.2337	11.1894
ENSMUSG00000036770	7.39731	7.59504	7.21931	7.38416	7.21931	7.45827	7.42072	7.42963
ENSMUSG00000026969	7.16984	7.20553	7.20553	7.20553	7.20553	7.51234	7.45564	7.44831
ENSMUSG00000036752	13.7976	13.1695	13.4167	12.0724	12.7703	13.0028	12.7847	13.3982
ENSMUSG00000089953	7.31211	7.37788	7.32339	7.17986	7.06326	7.31211	7.31211	7.27358
ENSMUSG00000036731	7.37316	7.52582	7.43655	7.4964	7.57842	7.44404	7.53794	7.38297
ENSMUSG00000044628	8.09901	8.29003	7.95973	8.68318	8.51947	8.32947	8.30318	8.29046
ENSMUSG00000006471	8.99933	8.70568	8.90116	8.45859	8.45651	8.84619	8.72398	8.981
ENSMUSG00000078201	9.04066	8.94197	8.9496	8.62601	8.68191	8.9434	9.10888	9.12101
ENSMUSG00000048707	9.12951	9.19203	9.29469	9.25614	9.6107	9.32777	9.54622	9.32315
ENSMUSG00000026966	12.9184	12.6938	12.7666	12.0252	12.1955	12.5839	12.5021	12.7312
ENSMUSG00000026965	10.8446	10.8893	11.0033	11.1396	11.2427	11.065	10.8919	10.8768
ENSMUSG00000036646	9.61041	9.36931	9.66436	9.20479	9.37796	9.29391	9.25807	9.36957
ENSMUSG00000026958	9.35021	9.75298	9.33848	9.29656	9.60291	9.88947	9.49217	9.4953
ENSMUSG00000026956	9.85647	9.77627	9.92981	10.9036	10.2792	10.3513	10.0094	10.1838
ENSMUSG00000026955	11.2011	10.2771	10.8357	9.31261	9.99515	10.14	10.0159	10.7226
ENSMUSG00000015085	7.19162	7.18375	7.44388	7.38558	7.18375	7.42025	7.19162	7.18375
ENSMUSG00000015094	7.31765	7.52142	7.53708	7.80288	7.85799	7.60196	7.52727	7.35301
ENSMUSG00000036587	7.60713	8.39777	7.50467	8.73402	8.33292	7.74373	7.95378	7.50467
ENSMUSG00000026944	8.51163	8.977	8.54039	9.50141	9.52172	8.84342	8.89713	8.62321
ENSMUSG00000047617	9.16286	9.93176	9.43879	10.3586	10.0944	9.73406	9.71927	9.20425
ENSMUSG00000015090	7.23882	7.47565	7.30724	8.04591	7.92946	7.72959	7.67569	7.55002
ENSMUSG00000015083	8.13623	8.26654	8.36534	8.66778	8.45746	8.66411	8.86787	8.58628
ENSMUSG00000015095	10.6005	10.4838	10.6362	10.3042	10.4375	10.497	10.406	10.492
ENSMUSG00000026942	10.5355	10.2638	10.4711	10.2931	10.4194	10.534	10.3434	10.6068
ENSMUSG00000015092	12.4439	12.1948	12.2227	11.3339	11.7795	11.9448	11.8819	12.1485
ENSMUSG00000026941	7.72802	7.85236	7.63367	7.67673	7.87632	7.90742	7.78918	7.83331
ENSMUSG00000036504	9.73695	9.88509	9.67831	10.1417	9.87754	9.99493	9.84611	9.87577
ENSMUSG00000029419	7.27	7.44447	7.40626	7.44091	7.62454	7.47776	7.3851	7.27606
ENSMUSG00000015087	10.9888	10.9475	11.1648	10.7779	11.1575	11.0018	10.8494	10.8583
ENSMUSG00000052403	7.26569	7.28037	7.28037	7.56558	7.44496	7.47345	7.35966	7.40187
ENSMUSG00000026940	7.59519	7.85579	7.61976	7.92329	7.59744	7.78719	7.83147	7.66674
ENSMUSG00000026939	8.55511	8.54044	8.551	8.96138	8.99708	8.61471	8.8832	8.75834
ENSMUSG00000026938	9.60883	7.97946	8.39601	7.49366	8.73418	8.43913	9.10106	10.1912
ENSMUSG00000049086	9.7327	10.0792	9.74857	10.4712	10.2286	10.0814	9.95312	9.83606
ENSMUSG00000026933	9.03316	9.08501	9.00071	8.931	8.97746	8.96807	8.9637	8.95618
ENSMUSG00000082357	7.35	7.40226	7.4868	7.31266	7.19606	7.29371	7.28748	7.19606
ENSMUSG00000036352	13.1506	12.7801	12.7567	11.1351	12.047	12.2271	12.0317	12.5116
ENSMUSG00000026932	7.83076	7.98715	8.10162	8.1911	8.34414	7.76438	8.0719	7.70451
ENSMUSG00000087679	9.20932	9.18631	8.96285	9.06052	9.21855	9.0321	9.02506	9.16332
ENSMUSG00000036327	9.29057	9.19473	9.38126	8.83729	9.01129	9.26821	9.02399	9.14868
ENSMUSG00000048038	7.13079	7.24458	7.37477	7.5936	7.44609	7.41066	7.43625	7.24458
ENSMUSG00000026930	7.948	8.66426	7.98908	9.25482	8.85667	8.37506	8.59452	8.10612
ENSMUSG00000075467	10.568	10.7472	10.3551	10.0995	10.5822	10.4825	10.2455	10.3809
ENSMUSG00000026928	7.95912	8.00253	7.69801	8.81361	8.07335	7.73217	7.72272	7.83629
ENSMUSG00000086779	7.61387	7.53056	7.50842	7.58479	7.32436	7.05101	7.40894	7.32436
ENSMUSG00000036281	9.43408	8.98773	9.45937	9.02509	9.29824	9.16638	9.05932	9.32337
ENSMUSG00000085767	7.34632	7.35715	7.58181	7.65706	7.6564	7.54854	7.59446	7.44835
ENSMUSG00000026927	11.3733	10.8798	11.1621	10.4501	10.6069	10.7686	10.7543	11.1138
ENSMUSG00000026926	12.3941	11.8724	12.2308	11.3507	11.9252	12.0976	11.7864	12.2845
ENSMUSG00000026925	9.22763	9.04186	9.14962	9.36021	9.28144	9.45452	9.21789	9.46809
ENSMUSG00000026924	9.40077	9.54718	9.40367	9.88102	9.75276	9.50385	9.53798	9.44626
ENSMUSG00000086714	7.49372	7.85747	7.67337	7.81067	7.66137	7.93905	7.7762	7.58594
ENSMUSG00000026923	7.73026	8.55165	7.59403	8.79344	8.74502	8.55775	8.39617	8.13438
ENSMUSG00000026921	11.8257	12.4301	12.2045	13.0075	12.6535	12.6492	12.8583	12.2621
ENSMUSG00000026922	9.8666	10.2461	10.0144	10.2799	10.017	10.2861	9.98071	9.86975
ENSMUSG00000036186	8.23113	8.71102	8.52708	9.31553	9.15315	9.09716	8.79098	8.55615
ENSMUSG00000077192	7.51019	7.35245	7.52782	7.44447	7.30045	7.47119	7.2995	7.4554
ENSMUSG00000082951	7.40883	7.3762	7.20779	7.20779	7.44042	7.28199	7.32053	7.4181
ENSMUSG00000036160	9.53402	9.25365	9.80263	9.3156	9.88058	9.68064	9.57299	9.63269
ENSMUSG00000015776	9.66925	9.4638	9.71	9.30157	9.77108	9.5382	9.58464	9.64377
ENSMUSG00000062647	10.81	10.4508	10.615	9.65985	10.0358	10.2794	10.2715	10.5526
ENSMUSG00000015790	10.6781	10.5686	10.7365	10.2996	10.3512	10.6808	10.536	10.6339
ENSMUSG00000014873	11.677	11.0122	11.4002	9.72822	10.5867	10.884	10.8451	11.3353
ENSMUSG00000014867	12.4398	12.281	12.7443	11.9109	12.1009	12.3827	12.4179	12.3274
ENSMUSG00000049897	7.33579	7.49656	7.34438	7.2769	7.27672	7.37681	7.45671	7.33208
ENSMUSG00000052406	11.226	10.7113	11.1313	10.4964	10.8067	11.0351	10.8427	11.2436
ENSMUSG00000015488	9.48029	9.80243	9.93635	10.2729	10.272	10.143	9.95407	9.65942
ENSMUSG00000036067	7.42975	7.2864	7.2864	7.45125	7.2864	7.08897	7.19714	7.2864
ENSMUSG00000036040	7.11471	7.42907	7.26066	7.72515	7.70982	7.49316	7.48847	7.26066
ENSMUSG00000009614	8.30807	8.71386	7.89254	9.33837	8.34796	7.91662	8.6343	8.28033
ENSMUSG00000009621	8.5165	8.42296	8.48736	8.36352	8.63138	8.58499	8.13712	8.4224
ENSMUSG00000109946	7.73321	8.05968	8.03596	8.19137	8.54275	8.48611	8.4706	8.16374
ENSMUSG00000026918	11.639	11.8149	11.9049	11.9549	11.7976	11.9539	11.9277	11.7199
ENSMUSG00000026917	11.5353	11.1427	11.4578	10.864	11.238	11.2393	11.0048	11.3571
ENSMUSG00000085929	7.902	7.63836	7.8	7.99351	7.87145	7.63911	7.69168	7.84821
ENSMUSG00000015846	8.62449	8.56203	8.41567	8.36615	8.31213	8.32515	8.2095	8.40296
ENSMUSG00000026837	10.5389	9.07833	10.0299	7.37153	8.57524	9.08038	9.28562	10.1678
ENSMUSG00000086560	7.7533	7.28738	7.80393	7.02133	7.34997	7.35404	7.35404	7.56168
ENSMUSG00000026835	7.96499	7.37368	7.3703	8.23216	6.90413	7.756	7.756	8.34901
ENSMUSG00000026833	9.23373	8.17988	8.84988	8.33809	8.41225	8.49361	8.48523	9.20826
ENSMUSG00000035829	7.6499	8.08435	7.70065	8.39132	8.30502	7.90321	7.61516	7.51659
ENSMUSG00000026831	7.23146	7.14391	7.40404	7.26051	7.37654	7.23146	7.3844	7.26541
ENSMUSG00000035772	11.8387	11.3984	11.7878	10.8616	11.2641	11.5252	11.4232	11.7198
ENSMUSG00000082895	7.59972	7.47106	7.54598	7.46442	7.46393	7.4988	7.50473	7.59296
ENSMUSG00000026821	8.20379	9.36977	8.37178	10.4087	10.1531	9.30178	8.97245	8.47013
ENSMUSG00000026816	10.2393	9.99343	10.3101	10.0564	10.4073	10.2995	10.0369	10.2557
ENSMUSG00000026815	13.3541	12.1969	12.8358	10.5931	11.5134	11.7937	11.7932	12.6312
ENSMUSG00000026812	8.81916	8.8053	9.08243	9.3338	9.26159	8.97704	8.89869	8.81316
ENSMUSG00000026809	7.91886	8.07025	7.41256	8.63203	8.18443	7.95387	8.03598	8.17239
ENSMUSG00000026807	7.52253	7.60935	7.36382	7.65265	7.23362	7.46474	7.65789	7.59726
ENSMUSG00000035666	10.0284	9.69816	9.97724	9.17921	10.1835	9.68809	9.84343	9.95641
ENSMUSG00000026806	10.0958	9.97929	10.2741	9.66137	10.1679	9.88881	9.53038	9.67869
ENSMUSG00000079502	7.66874	7.60588	7.67951	7.74892	7.72179	7.67892	7.60235	7.66668
ENSMUSG00000083773	11.7592	7.56286	11.8634	10.276	11.3143	11.5063	7.96427	11.7813
ENSMUSG00000026803	9.55438	9.72264	9.66267	10.0559	9.87288	9.71762	9.89154	9.6663
ENSMUSG00000043535	9.89597	10.3966	10.0446	10.3503	10.457	10.229	10.3848	9.98221
ENSMUSG00000079499	7.27352	7.27254	7.4566	7.47438	7.65759	7.3827	7.34449	7.27254
ENSMUSG00000026799	10.5808	10.3168	10.4389	9.81401	10.3238	10.2943	10.2446	10.4723
ENSMUSG00000039844	9.95004	9.73978	9.6631	9.44516	9.47505	9.6625	9.59586	9.87777
ENSMUSG00000039826	10.2766	9.88963	10.1412	9.69959	9.43506	10.1995	9.82965	10.2757
ENSMUSG00000026798	10.6555	10.729	10.6884	9.64959	10.4444	10.704	10.3369	10.4673
ENSMUSG00000059316	8.51404	8.55664	8.8519	9.20181	8.72421	8.74539	8.74085	8.55289
ENSMUSG00000069020	9.80406	9.90312	10.0099	9.92018	9.78718	9.87823	9.87073	9.72204
ENSMUSG00000039798	8.45661	8.19037	8.38844	7.44938	7.96694	7.85414	8.02306	8.10581
ENSMUSG00000039787	9.97134	10.0159	9.81199	8.07164	10.0851	9.4393	9.31874	9.43642
ENSMUSG00000026790	11.1924	10.9182	11.2529	10.9845	11.1468	10.6858	11.1298	11.0147
ENSMUSG00000019715	10.8743	10.5772	10.9714	10.4141	10.6185	10.6731	10.6186	10.7458
ENSMUSG00000057738	8.83026	9.99147	8.524	10.9581	10.8623	9.72882	9.79337	9.33362
ENSMUSG00000039715	10.6047	10.4299	10.7189	10.1052	10.0235	10.4217	10.3229	10.4026
ENSMUSG00000054766	13.0465	12.7218	12.9291	12.0118	12.2986	12.6334	12.4824	12.779
ENSMUSG00000026785	8.76125	9.25356	8.621	9.75733	9.38615	9.29611	9.04907	8.99656
ENSMUSG00000015335	9.89007	9.96885	10.1087	10.2638	10.2273	10.1011	10.0829	9.94331
ENSMUSG00000039686	9.27514	9.45048	9.63232	9.80974	9.61678	9.4524	9.56178	9.24083
ENSMUSG00000039678	8.68808	8.96537	8.70321	8.55566	8.59949	8.56689	8.868	8.57123
ENSMUSG00000015337	10.1101	9.46488	9.9946	8.88458	9.28494	9.50374	9.43802	9.85127
ENSMUSG00000039660	11.5294	11.0942	11.3257	10.3442	10.9311	11.1292	10.9859	11.377
ENSMUSG00000039648	9.46947	9.44339	9.66182	9.62564	9.50988	9.87747	9.79365	9.75243
ENSMUSG00000100747	7.84792	7.80318	7.74085	8.03793	7.93636	7.82716	7.88742	7.93319
ENSMUSG00000007476	8.71943	9.08716	8.8047	9.28581	9.11681	9.16753	9.19118	8.95286
ENSMUSG00000075419	9.31862	9.35437	9.72611	9.60194	9.43163	9.67016	9.65987	9.4434
ENSMUSG00000052533	10.3255	10.1423	10.1392	9.80214	9.96748	9.96972	10.098	10.2186
ENSMUSG00000026860	10.4015	10.614	10.6402	10.7233	10.6674	10.7279	10.4396	10.3582
ENSMUSG00000026858	8.96103	8.7841	8.92697	8.69887	9.21637	8.68898	8.65329	8.77663
ENSMUSG00000026856	10.2574	10.1695	10.3324	9.82118	10.094	10.1865	10.1899	10.1947
ENSMUSG00000026853	10.7564	10.834	10.1598	9.88686	10.5735	10.6838	10.586	10.8944
ENSMUSG00000039515	11.8661	11.6104	11.73	10.514	11.4007	11.2922	11.2219	11.4529
ENSMUSG00000089762	7.39982	8.11699	7.9913	9.33306	8.58899	8.6261	8.44902	7.88323
ENSMUSG00000047363	7.39591	7.68771	7.39635	8.03003	7.76358	7.60098	7.48393	7.39635
ENSMUSG00000087268	7.19626	7.34751	7.1791	7.38094	7.34369	7.47613	7.50172	7.42188
ENSMUSG00000044320	7.28707	7.76533	7.42908	7.97288	8.35888	7.77574	7.70267	7.42908
ENSMUSG00000026857	11.5282	11.2727	11.3917	10.6731	11.1959	11.4021	11.1213	11.4577
ENSMUSG00000039483	10.5152	10.127	10.3448	9.58759	9.90426	10.1233	10.1362	10.409
ENSMUSG00000050737	7.15394	7.81922	7.64674	8.58843	8.12573	8.14883	7.93461	7.46268
ENSMUSG00000026848	10.3637	10.4445	10.4728	10.0927	10.1091	10.1581	10.417	10.1926
ENSMUSG00000026849	10.9436	11.3143	11.2176	11.1758	11.1054	11.3098	11.1847	10.9249
ENSMUSG00000026851	11.1353	10.9518	11.1377	10.7312	10.8169	11.0328	10.9404	11.0771
ENSMUSG00000026854	8.66594	8.50024	8.80332	8.88858	8.65252	8.65761	8.58029	8.63311
ENSMUSG00000075415	9.74311	10.1597	10.0343	11.1747	10.6554	10.2688	10.2609	9.91097
ENSMUSG00000087269	7.79097	8.08422	7.93565	8.26318	8.09541	8.24079	8.19393	7.9984
ENSMUSG00000000194	9.63061	9.40476	9.38328	8.9095	9.40594	9.38698	9.36545	9.61281
ENSMUSG00000062661	8.38581	8.54698	8.5809	8.70428	9.07807	8.52707	8.76552	8.46817
ENSMUSG00000076441	10.0538	9.61335	9.5889	8.8861	9.25579	9.53515	9.29439	9.86745
ENSMUSG00000026843	10.4775	10.2972	10.3962	9.94536	10.3567	10.1045	10.3787	10.3724
ENSMUSG00000039356	12.1464	11.7561	12.0815	11.4228	11.6602	11.9052	11.6761	12.0182
ENSMUSG00000087549	7.66704	7.57458	7.60758	7.6679	7.45067	7.48033	7.53109	7.58167
ENSMUSG00000026842	9.45804	9.88439	9.39234	10.0746	9.8754	9.38851	9.76635	9.3971
ENSMUSG00000043102	7.36149	7.46133	7.25513	7.51556	7.37154	7.49869	7.4257	7.46545
ENSMUSG00000026841	7.16486	7.37892	7.21051	7.64523	7.53914	7.36291	7.3178	7.21051
ENSMUSG00000026840	7.16243	7.50431	7.21294	7.63197	7.21294	7.16243	7.65584	7.21294
ENSMUSG00000001864	8.02109	8.1295	7.47181	8.93749	8.74256	8.18564	8.04398	8.33525
ENSMUSG00000001855	10.8602	10.6806	10.7922	10.2916	10.3915	10.6611	10.4061	10.6574
ENSMUSG00000081480	7.41137	7.20384	7.34486	7.08473	7.08473	7.29064	7.29064	7.42766
ENSMUSG00000050592	9.1871	9.01058	8.72997	8.37803	8.68636	8.58535	8.90803	9.06351
ENSMUSG00000090157	7.12872	7.24665	7.24665	7.24665	7.36306	7.38427	7.34491	7.24665
ENSMUSG00000051373	8.23656	8.77469	8.49431	9.15241	8.93809	9.02071	8.67231	8.44857
ENSMUSG00000039262	10.0021	10.3324	9.89026	10.5131	10.537	10.0718	10.3064	10.0798
ENSMUSG00000086216	7.37231	7.29287	7.43388	7.33859	7.33833	7.36337	7.30979	7.34552
ENSMUSG00000039254	10.0197	9.76574	10.1672	9.63071	9.95791	9.79404	9.72524	9.81285
ENSMUSG00000002550	9.93101	9.91825	10.0904	9.91278	9.72813	10.1522	10.0389	10.0222
ENSMUSG00000044627	13.0064	12.7525	12.8462	12.0346	12.4255	12.6114	12.6222	12.8238
ENSMUSG00000002546	9.23636	9.24261	9.17621	9.11595	9.25723	9.04883	9.12619	9.11446
ENSMUSG00000026825	7.26921	7.39596	7.40704	7.62587	7.64407	7.37839	7.43988	7.27685
ENSMUSG00000039205	10.0939	10.3217	10.1141	10.5329	10.5592	10.2533	10.1766	10.0909
ENSMUSG00000039195	10.0781	9.5273	9.65787	8.57687	9.05327	9.30955	9.22018	9.75034
ENSMUSG00000026822	7.46833	7.3184	7.33741	8.41889	7.32541	7.46833	7.46833	7.60875
ENSMUSG00000026820	11.2059	10.4811	11.0801	9.87167	10.4167	10.5847	10.432	10.9337
ENSMUSG00000083004	7.50076	7.42159	7.39946	7.47582	7.41691	7.38861	7.34725	7.45817
ENSMUSG00000026819	8.97022	8.92136	8.92543	9.0611	9.35327	8.93782	8.8169	8.92418
ENSMUSG00000039164	8.54826	8.68996	9.01211	9.37858	9.25264	8.91524	8.88399	8.59684
ENSMUSG00000103175	7.45167	7.63978	7.37373	7.63416	7.72221	7.36257	7.49505	7.37373
ENSMUSG00000039157	7.80828	8.48501	8.19687	9.57033	8.93046	8.68791	8.98794	8.30526
ENSMUSG00000026810	11.6988	11.4585	11.6623	10.9853	11.0541	11.5084	11.4506	11.6179
ENSMUSG00000079442	11.1971	10.5678	11.0938	9.73811	10.4707	10.4897	10.5208	10.8716
ENSMUSG00000026811	8.92426	8.96341	9.05501	9.3597	9.41673	8.99274	9.00098	8.91191
ENSMUSG00000026817	7.89505	8.79721	8.37088	9.94217	9.78369	9.29807	9.15037	8.53523
ENSMUSG00000026814	9.4621	10.3252	9.66377	11.6871	11.1401	10.6251	10.4559	10.0081
ENSMUSG00000009566	11.4182	10.778	11.2867	9.84262	10.406	10.7238	10.6871	11.0913
ENSMUSG00000009555	11.7436	11.7086	11.7951	11.7543	11.789	11.854	11.708	11.7728
ENSMUSG00000059013	8.24023	9.29669	8.17337	10.6747	10.3661	9.40823	9.21516	8.8169
ENSMUSG00000039021	7.65442	7.54824	7.55058	7.35321	7.12021	7.36957	7.25516	7.41737
ENSMUSG00000009563	10.8225	10.788	10.8036	10.4276	10.6907	10.8692	10.6174	10.77
ENSMUSG00000053746	8.63834	8.36159	8.57123	7.81627	8.11168	8.34468	8.18222	8.43538
ENSMUSG00000038987	7.51664	7.46896	7.36166	7.48558	7.46236	7.19777	7.19777	7.29909
ENSMUSG00000026797	9.57988	9.64742	9.75922	9.53441	9.54889	9.41661	9.61654	9.39314
ENSMUSG00000085397	7.17076	7.2046	7.2046	7.3212	7.48936	7.36882	7.5287	7.41492
ENSMUSG00000087496	7.31351	7.47058	7.23255	7.23255	7.23255	7.39837	7.14282	7.23255
ENSMUSG00000026796	8.39694	8.77505	8.59207	9.24997	9.09299	8.89578	8.83819	8.58036
ENSMUSG00000026792	8.22404	8.1749	8.41562	8.10416	8.59038	8.54556	8.27394	8.33853
ENSMUSG00000038900	9.56863	9.08862	9.36053	8.729	8.84111	9.00828	8.99271	9.34455
ENSMUSG00000026791	9.71181	9.65636	9.86385	9.20464	9.53281	9.60998	9.51915	9.51628
ENSMUSG00000038860	8.09563	7.98666	7.89503	8.31914	7.64584	7.90132	8.03092	8.12091
ENSMUSG00000104277	7.36026	7.50042	7.1858	7.49377	7.30221	7.30398	7.37685	7.35757
ENSMUSG00000038831	7.9768	7.99913	7.87502	8.26897	8.22698	7.97203	7.97378	8.01262
ENSMUSG00000085087	7.34044	7.48195	7.24392	7.40876	7.24392	7.2932	7.23962	7.24392
ENSMUSG00000004105	7.83337	7.88566	7.90776	8.90125	8.60423	7.92555	7.83993	7.8194
ENSMUSG00000068966	9.10495	9.40189	9.12989	9.35378	9.55014	9.42294	9.40083	9.25094
ENSMUSG00000026788	9.40048	8.85992	9.29105	9.2931	9.12143	9.081	8.82193	9.27646
ENSMUSG00000086939	7.44579	7.34477	7.32264	7.34041	7.30315	7.2368	7.2368	7.34888
ENSMUSG00000038740	9.17577	9.46662	9.12233	9.02732	9.15142	9.06352	9.21433	9.02023
ENSMUSG00000086484	7.15427	7.22109	7.22109	7.22109	7.22109	7.47727	7.34155	7.34259
ENSMUSG00000038718	9.01949	9.32322	9.39187	9.51995	9.69545	9.3813	9.21127	8.95823
ENSMUSG00000084908	7.50019	7.494	7.38617	7.48897	7.25597	7.1194	7.27234	7.25597
ENSMUSG00000038696	11.0839	10.7624	11.0114	10.572	10.8971	10.8134	10.6016	10.9045
ENSMUSG00000083233	7.29904	7.28532	7.41552	7.28532	7.28532	7.31868	7.35471	7.28532
ENSMUSG00000081992	7.55032	7.47777	7.37047	7.4194	7.44642	7.4176	7.29714	7.48357
ENSMUSG00000026867	11.3791	11.2676	11.2869	11.0248	11.1597	11.1576	11.109	11.2351
ENSMUSG00000026864	14.007	13.9014	14.0943	13.1939	13.775	13.8092	13.594	13.7107
ENSMUSG00000070953	11.2526	10.8502	11.0797	10.5428	10.7175	10.9384	10.7422	11.128
ENSMUSG00000035949	11.0076	10.6118	10.8396	10.2565	10.4315	10.5717	10.4982	10.8169
ENSMUSG00000026869	13.5739	13.0583	13.3392	11.922	12.5407	12.9941	12.6265	13.1854
ENSMUSG00000026870	7.46621	7.28994	7.42014	7.6756	7.28994	7.58179	7.50302	7.65358
ENSMUSG00000026873	8.84028	9.195	8.84467	9.65014	9.46746	8.94492	8.99448	8.79015
ENSMUSG00000026875	7.58675	8.02739	7.68313	8.81134	8.84693	8.42457	8.3511	8.11932
ENSMUSG00000026874	7.5704	6.92569	7.50427	6.92569	7.15833	7.44967	7.44967	7.8051
ENSMUSG00000035875	7.67781	7.45462	7.63081	7.58229	7.16326	7.44074	7.66924	7.69008
ENSMUSG00000057110	11.0716	11.0419	10.9942	11.702	11.4007	11.3026	11.1187	11.2642
ENSMUSG00000026878	12.728	12.5796	12.7734	12.5188	12.5955	12.6176	12.6698	12.6951
ENSMUSG00000026879	8.68767	8.47204	8.85941	9.7943	9.12164	8.8946	9.17887	9.05868
ENSMUSG00000026880	11.4784	10.5998	11.123	8.86992	10.2361	10.0985	10.3139	10.8232
ENSMUSG00000075391	9.58905	8.91076	9.44346	8.23494	9.17333	9.72661	8.03418	9.29234
ENSMUSG00000035778	8.9485	9.21397	9.16645	9.77146	9.53093	9.16486	9.32832	9.00488
ENSMUSG00000106856	7.40046	7.58483	7.40041	7.61924	7.43479	7.33379	7.39096	7.27021
ENSMUSG00000026883	8.19028	8.78911	8.20331	9.56201	9.55168	8.93692	8.95394	8.6395
ENSMUSG00000026885	7.55649	8.74141	7.6181	7.95383	8.55626	8.406	8.31301	7.73624
ENSMUSG00000086449	7.44898	7.4624	7.52735	7.82195	7.34328	7.23014	7.54823	7.34328
ENSMUSG00000106994	7.18868	7.35509	7.18668	7.18668	7.3882	7.35044	7.43034	7.30818
ENSMUSG00000026895	13.0147	12.7888	12.8393	12.0214	12.3672	12.6622	12.5206	12.792
ENSMUSG00000026894	7.28377	7.45036	7.34253	7.44533	7.49709	7.16304	7.48695	7.21233
ENSMUSG00000026890	7.15694	7.38683	7.34862	7.58623	7.66759	7.43681	7.4216	7.21842
ENSMUSG00000026889	11.1001	11.2749	11.2633	11.4395	10.9394	11.305	11.232	11.0994
ENSMUSG00000026887	11.0021	10.8289	10.9719	10.2717	10.537	10.8653	10.7796	10.9242
ENSMUSG00000085141	7.54778	7.69315	7.61116	8.24093	7.82916	7.60974	7.45319	7.42709
ENSMUSG00000087187	7.65937	7.91533	7.40906	8.19633	7.97086	7.78601	7.77456	7.77746
ENSMUSG00000047250	9.50903	10.418	9.06937	11.9977	11.1363	10.3438	10.5066	10.1906
ENSMUSG00000106933	7.10423	7.27113	7.27113	7.60029	7.27113	7.30229	7.57378	7.27113
ENSMUSG00000111021	7.49818	7.35303	7.37219	7.37983	7.37947	7.22853	7.33671	7.41819
ENSMUSG00000083716	7.27218	7.27159	7.23338	7.26803	7.10319	7.27218	7.38036	7.34596
ENSMUSG00000009030	10.6631	10.7519	10.5761	11.0445	10.8548	11.1346	10.8189	10.9758
ENSMUSG00000075376	9.49723	9.77133	9.29095	10.2403	10.004	9.81216	9.85504	9.79969
ENSMUSG00000066798	8.67577	8.49722	8.60557	8.56861	8.71279	8.40807	8.65714	8.65698
ENSMUSG00000050714	8.18308	8.24378	8.61258	8.7142	8.38894	8.41627	9.04257	8.48432
ENSMUSG00000035437	10.2067	10.3331	10.327	11.1857	10.9239	10.5092	10.6277	10.4451
ENSMUSG00000026915	11.7966	11.5816	11.7807	11.1837	11.3337	11.6655	11.6488	11.7726
ENSMUSG00000107491	7.25298	7.24312	7.24312	7.40797	7.24312	7.24665	7.56343	7.41489
ENSMUSG00000053164	7.39507	7.63301	7.34165	7.62686	7.34165	7.46034	7.40748	7.34165
ENSMUSG00000083745	7.25508	7.49718	7.29098	7.75547	7.29098	7.38661	7.47333	7.29098
ENSMUSG00000092958	7.30735	7.35715	7.18874	7.18874	7.18874	7.30103	7.42828	7.39906
ENSMUSG00000035392	9.12929	9.07501	9.0491	9.37415	8.97427	8.97907	9.15521	9.13438
ENSMUSG00000107586	7.69549	7.32912	7.55025	7.42114	7.32529	7.41271	7.6036	7.76397
ENSMUSG00000108155	7.69387	7.46111	7.63648	7.74257	7.8934	7.33822	7.59881	7.61359
ENSMUSG00000107529	7.55171	7.25745	7.38765	7.69218	7.25745	7.62704	7.58747	7.83641
ENSMUSG00000087294	7.70846	7.19044	7.19044	7.51959	7.51907	7.50793	7.33787	7.94092
ENSMUSG00000026749	10.2746	10.6505	10.4541	11.0795	11.0476	11.0583	10.8085	10.6558
ENSMUSG00000026750	12.3503	11.9288	12.0808	11.1658	11.4838	11.8225	11.6548	12.0841
ENSMUSG00000082931	7.30383	7.36068	7.32247	7.19227	7.35685	7.41173	7.29127	7.31376
ENSMUSG00000026751	7.37811	7.23851	7.42258	7.62416	7.73015	7.13686	7.24503	7.23851
ENSMUSG00000087164	7.13187	7.36262	7.2435	7.2435	7.2435	7.41174	7.41766	7.2435
ENSMUSG00000063972	8.16568	7.99583	8.12985	8.17025	7.95174	7.90672	7.90804	8.01022
ENSMUSG00000085201	7.69721	7.76719	7.75349	8.22659	7.93468	7.88914	8.08986	7.92638
ENSMUSG00000107884	7.62501	7.69439	7.61882	8.09824	7.68549	7.76443	7.86735	7.7843
ENSMUSG00000107468	7.71226	7.53576	7.5897	8.3072	7.84752	7.55493	7.88584	7.86991
ENSMUSG00000046618	7.29251	7.56014	7.38766	7.4888	7.46361	7.33353	7.43644	7.20359
ENSMUSG00000085755	7.81274	7.91777	7.66993	7.81879	7.73119	7.8161	7.59294	7.72342
ENSMUSG00000035295	7.42698	7.52721	7.54931	7.69187	7.54919	7.6658	7.55574	7.49949
ENSMUSG00000062997	11.2374	11.0452	10.9447	10.4316	10.6695	10.8358	10.7555	11.0381
ENSMUSG00000026755	12.2519	12.1924	12.249	11.8838	11.8585	12.2469	12.1011	12.2052
ENSMUSG00000026754	9.49118	9.16869	9.7071	9.82394	9.69334	9.58554	9.68773	9.68992
ENSMUSG00000035236	8.77556	9.16886	8.84777	9.87659	9.35746	9.4559	9.42186	9.20612
ENSMUSG00000082315	7.65643	7.43743	7.65856	7.97146	7.82402	7.78664	7.8325	7.91801
ENSMUSG00000107955	7.33849	7.60443	7.62359	8.10992	7.51464	7.62896	7.71857	7.39823
ENSMUSG00000026753	12.2735	11.9169	12.278	11.4261	11.6307	12.1687	11.9395	12.2302
ENSMUSG00000083240	7.74058	7.45964	7.54952	7.13217	7.01557	7.4742	7.46797	7.70709
ENSMUSG00000082536	7.77815	7.7389	7.73997	7.66607	7.56567	7.74963	7.69762	7.76233
ENSMUSG00000081999	8.73463	8.35296	8.58146	7.95267	8.08341	8.28809	8.20702	8.51497
ENSMUSG00000080994	7.38389	7.16217	7.38753	7.27876	7.27858	7.3276	7.32137	7.43353
ENSMUSG00000026866	7.57876	7.78078	7.67371	8.21682	7.9493	8.05398	8.08568	7.92135
ENSMUSG00000049744	10.4172	10.8743	10.7268	11.7719	10.6185	11.176	11.2215	10.8154
ENSMUSG00000085089	7.32267	7.22339	7.22339	7.48382	7.22339	7.15198	7.33925	7.34489
ENSMUSG00000036890	8.8316	8.99775	8.6546	8.90111	8.98866	8.83445	9.00319	8.92425
ENSMUSG00000083849	7.41579	7.20082	7.20082	7.40266	7.20082	7.17455	7.28272	7.4436
ENSMUSG00000026872	9.8923	9.88673	9.91321	10.8021	10.2113	9.60421	9.998	9.79343
ENSMUSG00000052248	7.76696	7.86627	7.77833	7.82257	7.74811	7.91546	8.0503	7.92754
ENSMUSG00000083807	7.35615	7.30902	7.37397	7.39174	7.30632	7.29987	7.29363	7.3114
ENSMUSG00000052155	8.12798	8.32133	8.12353	8.93786	8.70238	8.68645	8.60978	8.55366
ENSMUSG00000026761	11.781	11.3362	11.8653	11.0433	11.1496	11.5829	11.5283	11.7358
ENSMUSG00000036792	8.40815	8.75772	8.41539	9.06018	8.6752	8.6187	8.73878	8.50034
ENSMUSG00000081272	8.74942	8.70933	8.6931	8.81578	8.76517	8.80845	8.72176	8.81331
ENSMUSG00000069495	9.24125	9.36553	9.22343	9.55599	9.43389	9.27516	9.31049	9.2396
ENSMUSG00000026764	7.53369	7.61666	7.425	7.24093	7.24093	7.13443	7.32171	7.24093
ENSMUSG00000026765	7.11047	7.2649	7.3951	7.2649	7.2649	7.59372	7.37513	7.2649
ENSMUSG00000050447	7.11545	7.37904	7.25992	7.8276	7.25992	7.52666	7.40125	7.25992
ENSMUSG00000026766	12.3613	12.0953	12.2162	11.5307	11.7449	12.0587	11.8907	12.1803
ENSMUSG00000085862	7.25159	7.41292	7.24451	7.59354	7.50453	7.35949	7.2838	7.24451
ENSMUSG00000083449	7.41393	7.40889	7.20269	7.43569	7.36727	7.17268	7.35995	7.37446
ENSMUSG00000083270	7.36401	7.33946	7.48048	7.22035	7.42187	7.26943	7.26319	7.22035
ENSMUSG00000017144	8.13162	8.30445	8.10231	8.55242	8.50494	8.2853	8.04856	8.09517
ENSMUSG00000087701	7.39999	7.45466	7.21662	7.21662	7.44926	7.27315	7.37494	7.3884
ENSMUSG00000036249	11.5762	11.5058	11.7313	11.3603	11.5308	11.6979	11.3443	11.4787
ENSMUSG00000026946	10.014	10.1423	10.0337	10.5976	10.309	10.2498	10.071	10.0864
ENSMUSG00000036202	12.4832	12.2573	12.4914	11.9507	12.2102	12.3125	12.1619	12.3461
ENSMUSG00000026950	7.59991	7.83748	7.62315	8.31444	8.22166	8.00951	8.11011	7.92941
ENSMUSG00000086447	7.39511	7.56452	7.51004	7.81758	7.69906	7.53667	7.73303	7.49268
ENSMUSG00000036093	10.832	10.6406	10.8069	10.0607	10.5978	10.8222	10.5244	10.7815
ENSMUSG00000085315	7.41098	7.56733	7.46411	7.54118	7.48087	7.48186	7.55993	7.41615
ENSMUSG00000017412	7.23434	7.60055	7.14103	7.449	7.14103	7.4324	7.60811	7.3838
ENSMUSG00000025201	7.68149	7.70597	7.59984	7.60839	7.59143	7.58118	7.54394	7.59114
ENSMUSG00000055371	10.3895	10.2316	10.475	10.2086	10.1769	10.4821	10.2231	10.3889
ENSMUSG00000036053	8.14614	8.45265	8.18868	9.35915	9.13984	8.58392	8.5737	8.40428
ENSMUSG00000061136	12.9501	12.6092	12.9621	12.2193	12.3947	12.6497	12.5781	12.7784
ENSMUSG00000026960	11.3056	11.1093	11.3378	10.8247	11.0171	11.1206	11.1385	11.2116
ENSMUSG00000082472	7.34113	7.32338	7.33904	7.15497	7.31955	7.38215	7.32857	7.36528
ENSMUSG00000075334	7.32017	7.49194	7.22588	7.84908	7.22588	7.63273	7.49084	7.52305
ENSMUSG00000082578	7.29434	7.46781	7.33195	7.3666	7.31816	7.28802	7.32656	7.20175
ENSMUSG00000026826	8.42392	8.56975	8.03771	8.33963	8.27133	7.90599	8.0835	8.11493
ENSMUSG00000084938	7.27335	7.559	7.22275	7.65748	7.22275	7.51355	7.51055	7.39452
ENSMUSG00000054181	7.65218	7.70226	7.79315	7.80601	7.67746	7.66413	7.87889	7.67598
ENSMUSG00000026827	10.1779	10.5327	10.3437	10.7179	10.5672	10.5776	10.545	10.3009
ENSMUSG00000081642	7.30676	7.39554	7.31954	7.18934	7.4741	7.18603	7.2942	7.18934
ENSMUSG00000026828	7.45745	7.64824	7.52912	8.62712	8.28404	7.96785	7.77346	7.73943
ENSMUSG00000053472	7.47972	7.4632	7.257	7.257	7.37341	7.347	7.27131	7.42877
ENSMUSG00000026832	9.20916	9.79216	9.14357	10.9234	10.1774	9.58045	9.659	9.36102
ENSMUSG00000086862	7.4388	7.85763	7.44627	8.35678	7.77491	7.82987	8.03168	7.71763
ENSMUSG00000026834	7.18696	7.18841	7.18841	7.35325	7.18841	7.34871	7.45162	7.39872
ENSMUSG00000026836	7.5622	7.58893	7.77223	8.35671	8.23199	7.89675	7.85883	7.7594
ENSMUSG00000026839	7.47267	7.88261	7.48293	8.05518	7.93106	7.98257	7.82898	7.69567
ENSMUSG00000036641	7.60523	7.42623	7.43731	7.54011	8.10368	7.06826	7.44202	7.42861
ENSMUSG00000026991	9.42277	9.36858	9.19009	8.9412	9.22372	9.11879	9.05712	9.23139
ENSMUSG00000081157	7.39461	7.35764	7.33551	7.31629	7.41146	7.33833	7.4112	7.4228
ENSMUSG00000035168	7.85476	7.67011	7.74614	8.20828	7.85666	7.76369	7.4278	7.74238
ENSMUSG00000026988	10.3582	10.109	10.3859	9.3394	9.89706	10.1955	9.91893	10.168
ENSMUSG00000026987	10.0603	10.5829	10.1352	11.1851	10.7872	10.4793	10.5123	10.197
ENSMUSG00000085975	7.29187	7.47029	7.3883	7.46466	7.32064	7.59776	7.62827	7.47559
ENSMUSG00000086603	7.34815	7.40462	7.42027	7.6389	7.23621	7.41903	7.42496	7.3577
ENSMUSG00000026977	11.2333	11.2587	11.1508	11.3165	11.2249	11.1132	11.2206	11.1955
ENSMUSG00000060703	8.98422	8.40073	8.40848	8.49547	8.52016	8.52464	8.82815	9.25601
ENSMUSG00000026980	7.71998	7.93547	8.18383	8.46352	8.4509	8.28388	8.44312	8.02383
ENSMUSG00000086196	7.13603	7.6507	7.23934	7.80702	7.49936	7.61928	7.47738	7.23934
ENSMUSG00000026971	7.33448	7.28214	7.28214	7.74663	7.5669	7.09323	7.60937	7.40364
ENSMUSG00000026970	9.74049	9.81831	9.4752	9.17172	9.43797	9.31126	9.70887	9.6038
ENSMUSG00000064289	11.3749	10.8823	11.2427	10.2707	10.6492	11.0586	10.7981	11.2407
ENSMUSG00000026914	13.8221	13.2858	13.539	12.3147	12.6553	13.1962	12.9528	13.4842
ENSMUSG00000026904	7.30423	7.19186	7.4826	7.30846	7.19186	7.57868	7.29168	7.40218
ENSMUSG00000035000	8.73332	8.8902	8.94326	9.66684	9.10514	9.61206	9.43022	9.33773
ENSMUSG00000000392	7.48619	7.6818	7.53143	7.98962	7.59083	7.87598	7.70427	7.6697
ENSMUSG00000026896	8.88034	9.24962	9.06801	9.38536	8.89327	9.17202	9.09907	8.85707
ENSMUSG00000026893	8.89853	8.80769	8.78803	8.66837	8.5576	9.10722	8.5987	8.95363
ENSMUSG00000059742	7.55065	7.85609	7.37181	7.50204	7.85318	7.41362	7.43921	7.36311
ENSMUSG00000075324	7.35557	7.30894	7.48431	7.48956	7.42529	7.34924	7.4995	7.38331
ENSMUSG00000084104	7.63432	7.66595	7.63236	7.5709	7.57036	7.54867	7.61062	7.56482
ENSMUSG00000026888	7.1998	7.67203	7.2963	7.62545	7.69836	7.60063	7.5607	7.2963
ENSMUSG00000034903	7.67107	8.52112	7.9809	8.9418	8.87813	8.58714	8.65086	8.03905
ENSMUSG00000086881	7.39722	7.31893	7.31893	7.57936	7.52045	7.45162	7.27263	7.44042
ENSMUSG00000061171	7.38043	7.35629	7.35629	7.61672	7.58892	7.3213	7.34299	7.35629
ENSMUSG00000075318	7.47125	7.71901	7.42765	8.01819	8.15632	7.86202	7.74014	7.699
ENSMUSG00000044647	7.6149	7.32962	7.69554	7.53966	7.37509	7.59149	7.35214	7.57414
ENSMUSG00000026994	7.55893	7.75132	7.65835	7.72562	7.54149	7.50515	7.46659	7.33997
ENSMUSG00000034848	8.97889	9.21418	9.14239	9.51286	9.3308	9.26849	9.21454	9.04212
ENSMUSG00000064329	7.20396	7.17141	7.30161	7.17141	7.55646	7.20396	7.20396	7.17141
ENSMUSG00000082218	7.33741	7.3271	7.34275	7.15869	7.36021	7.33109	7.32485	7.33046
ENSMUSG00000034780	7.14474	7.23063	7.23063	7.55978	7.79742	7.37337	7.50267	7.35213
ENSMUSG00000027030	7.74409	7.71348	8.07672	7.97476	7.95531	8.23238	7.98097	7.95567
ENSMUSG00000082836	7.57764	7.61956	7.54697	7.40181	7.42409	7.4874	7.52343	7.49979
ENSMUSG00000027035	8.47959	8.77242	8.73213	9.40704	9.01473	8.74399	9.13845	8.66853
ENSMUSG00000103233	7.34636	7.40641	7.238	7.49843	7.43952	7.13737	7.29031	7.238
ENSMUSG00000103747	7.23013	7.14524	7.27544	7.31009	7.14524	7.34453	7.63365	7.50888
ENSMUSG00000103734	7.48877	7.26738	7.26738	7.67008	7.26738	7.30604	7.55234	7.65058
ENSMUSG00000104262	7.65099	7.59703	7.39083	7.90959	7.62346	6.98454	7.72597	7.51232
ENSMUSG00000103546	7.42874	7.26549	7.39569	7.5507	7.3819	7.10988	7.46781	7.38699
ENSMUSG00000102662	7.3336	7.25076	7.25076	7.4156	7.25076	7.38016	7.49837	7.52211
ENSMUSG00000034738	7.8513	7.24269	7.67283	7.50923	7.54195	7.3662	7.25179	7.70253
ENSMUSG00000005233	12.5812	12.1005	12.1813	11.6198	11.781	11.9968	11.8987	12.388
ENSMUSG00000063145	9.01197	8.61522	9.19361	8.77611	8.46669	9.06861	9.05166	9.16769
ENSMUSG00000075307	7.19042	7.42298	7.4103	7.30154	7.60332	7.6319	7.19042	7.18495
ENSMUSG00000027086	10.5525	10.1766	10.374	9.23143	8.82691	9.68269	9.6097	9.92341
ENSMUSG00000042133	12.4838	12.2075	12.2948	11.6949	11.8916	12.0894	12.0586	12.3066
ENSMUSG00000082345	7.42941	7.50731	7.532	7.54924	7.44278	7.41398	7.49204	7.36276
ENSMUSG00000070883	8.0011	8.28081	8.16525	8.87577	8.27318	8.43276	8.31849	8.15369
ENSMUSG00000083007	7.43181	7.38162	7.43857	7.47364	7.32962	7.27656	7.34943	7.33471
ENSMUSG00000027088	10.7323	10.2678	10.753	9.944	10.2337	10.5313	10.4248	10.6999
ENSMUSG00000042155	11.285	10.8167	11.4157	10.6175	10.8618	11.1176	11.0125	11.2339
ENSMUSG00000068882	14.1829	13.7265	13.9962	13.1306	13.3858	13.7997	13.5746	14.0088
ENSMUSG00000051730	11.0719	10.8423	10.9067	9.96496	10.1105	10.6031	10.6679	10.8329
ENSMUSG00000085735	7.94952	7.95601	7.95058	8.21254	7.89002	7.89868	7.77725	7.83419
ENSMUSG00000044308	9.7955	9.92158	9.68142	9.73697	9.76782	9.54844	9.58433	9.56038
ENSMUSG00000047965	7.42365	7.45939	7.35156	7.33796	7.22136	7.15401	7.49536	7.34286
ENSMUSG00000087264	7.12029	7.25508	7.25508	7.65778	7.25508	7.44328	7.33648	7.25508
ENSMUSG00000086515	7.30257	7.64195	7.52283	8.32064	8.22419	7.86175	7.74356	7.52283
ENSMUSG00000075302	7.44687	7.87595	7.53971	8.24215	8.03134	7.86851	7.73283	7.53971
ENSMUSG00000070880	7.17338	7.20199	7.20199	7.55101	7.3184	7.28779	7.17338	7.20199
ENSMUSG00000086699	7.79412	7.77227	7.66	7.65695	7.80402	7.77341	7.73131	7.83034
ENSMUSG00000097025	7.83857	7.58514	7.89767	7.98317	7.70414	7.64677	7.73433	7.78772
ENSMUSG00000014959	12.2645	11.9597	12.2836	11.4401	11.7451	12.037	11.9978	12.1602
ENSMUSG00000041997	11.6266	11.2288	11.5204	10.195	10.9268	10.835	11.1172	11.2281
ENSMUSG00000041975	10.93	10.6811	10.8451	9.63042	10.2981	10.6409	10.4217	10.6982
ENSMUSG00000041966	10.6998	10.4598	10.7433	10.3812	10.4009	10.5464	10.7178	10.7303
ENSMUSG00000027015	7.41601	7.33676	7.16835	7.37018	7.5534	7.53002	7.20702	7.53198
ENSMUSG00000027012	11.4786	11.3042	11.3293	10.9547	10.9868	11.2492	11.2812	11.4271
ENSMUSG00000027010	10.9941	10.8728	11.0075	10.9024	10.7488	11.0195	10.7236	10.9255
ENSMUSG00000082190	7.30397	7.31125	7.41749	7.42513	7.19213	7.41187	7.33618	7.31363
ENSMUSG00000027018	13.5431	13.1089	13.3494	12.1145	12.3394	12.955	12.6374	13.1102
ENSMUSG00000041921	10.4134	10.2947	10.2216	9.70176	9.28762	9.8648	9.99508	10.0853
ENSMUSG00000088066	7.39967	7.24534	7.42941	7.36194	7.24534	7.29178	7.3173	7.36684
ENSMUSG00000084946	7.75164	7.44113	7.60232	7.58396	7.76554	7.48294	7.46435	7.70356
ENSMUSG00000027111	9.15775	10.083	9.47149	11.1906	10.6248	10.0151	10.2675	9.52182
ENSMUSG00000006494	11.6395	11.2952	11.7114	10.7177	10.9464	11.2414	11.3302	11.422
ENSMUSG00000049044	7.58922	7.59952	7.65647	8.3275	8.34022	7.87186	7.87147	7.83289
ENSMUSG00000085439	7.29719	7.46496	7.19891	7.50689	7.31532	7.29086	7.17646	7.19891
ENSMUSG00000004085	10.2025	10.2928	10.3572	10.2771	10.2827	10.3334	10.2508	10.1697
ENSMUSG00000088302	7.33503	7.21102	7.43638	7.44402	7.21102	7.3624	7.38054	7.3828
ENSMUSG00000055612	12.6244	12.5005	12.7058	12.7471	12.7848	12.7019	12.6118	12.6781
ENSMUSG00000080865	7.32907	7.3361	7.34718	7.33358	7.38157	7.35644	7.34566	7.33848
ENSMUSG00000027109	11.1633	11.138	11.1358	11.2064	11.2852	11.2796	11.2225	11.2774
ENSMUSG00000063714	9.2549	9.63281	9.18241	9.81462	9.55735	9.42411	9.40609	9.26239
ENSMUSG00000027108	12.6337	11.9799	12.2582	10.7658	11.5576	11.8242	11.5696	12.2116
ENSMUSG00000082455	7.40364	7.40979	7.24138	7.47438	7.35779	7.24839	7.32126	7.36288
ENSMUSG00000041777	8.81332	8.96404	8.68015	8.96539	8.78985	8.86222	8.74137	8.79302
ENSMUSG00000008226	10.6249	9.90075	10.4463	8.73682	9.56365	9.71673	9.88723	10.2534
ENSMUSG00000041762	8.82904	8.51671	8.7223	7.67138	8.38448	8.17489	8.27075	8.43236
ENSMUSG00000087176	7.34254	7.30247	7.43267	7.82124	7.53511	7.45135	7.44666	7.42397
ENSMUSG00000075284	9.27504	9.55963	9.26688	9.66572	9.34292	9.15823	9.49173	9.18677
ENSMUSG00000027107	7.28079	7.21531	7.21531	7.21531	7.33172	7.27446	7.44585	7.42563
ENSMUSG00000086382	7.76945	7.60432	7.59598	7.70726	7.72023	7.60262	7.6739	7.80755
ENSMUSG00000086544	7.18498	7.19039	7.19039	7.39223	7.19039	7.18498	7.44963	7.31189
ENSMUSG00000056486	7.68409	7.92433	8.0894	8.58531	8.1827	8.15316	8.36687	7.93724
ENSMUSG00000027104	10.9263	10.7722	11.0562	11.0394	10.9841	11.2435	11.1324	11.2
ENSMUSG00000018770	15.1716	14.6692	14.8116	13.5833	14.1044	14.4597	14.2778	14.7999
ENSMUSG00000083072	7.41905	7.37151	7.48369	7.36714	7.42533	7.43869	7.45172	7.43666
ENSMUSG00000009207	10.6662	10.1289	10.5088	9.29571	9.51751	9.60648	10.0185	10.1598
ENSMUSG00000075279	8.29836	8.09252	8.08109	7.92159	8.04434	8.03468	8.17693	8.31736
ENSMUSG00000027099	12.7671	12.3354	12.6832	11.4777	11.8595	12.4432	12.2359	12.5973
ENSMUSG00000100303	7.44006	7.26341	7.36965	7.14429	7.30888	7.23108	7.23108	7.35461
ENSMUSG00000081406	7.35733	7.43013	7.32283	7.37176	7.34028	7.43466	7.42388	7.41012
ENSMUSG00000059005	9.02004	9.17874	8.85036	8.70873	8.79232	8.85298	8.7885	8.82624
ENSMUSG00000015839	12.4792	11.8622	12.3689	11.3084	11.6853	12.2042	11.9678	12.4496
ENSMUSG00000087222	7.23819	7.70182	7.49194	7.47271	7.5405	7.61306	7.72006	7.30787
ENSMUSG00000042410	11.2403	11.0323	11.0507	10.6957	10.9598	10.8703	11.0567	11.1623
ENSMUSG00000075273	8.02092	8.40919	8.14261	8.50643	8.54796	8.45824	8.3171	8.13268
ENSMUSG00000075272	7.20333	7.46341	7.3974	7.69081	7.57411	7.61454	7.52724	7.34381
ENSMUSG00000075271	8.62766	8.86161	8.49787	8.81965	8.61898	8.82796	8.84895	8.78638
ENSMUSG00000075270	7.2346	7.26149	7.26149	7.26149	7.56899	7.27563	7.30115	7.26149
ENSMUSG00000056436	7.84897	7.30869	7.53405	7.42529	7.30869	7.18108	7.06667	7.55147
ENSMUSG00000042369	10.5562	10.0076	10.1824	10.6297	10.9015	10.6178	10.194	10.8671
ENSMUSG00000042359	7.3032	7.1929	7.1929	7.39473	7.47766	7.18247	7.46827	7.43568
ENSMUSG00000002731	10.4059	10.5569	10.4027	10.8616	10.5526	10.871	10.6527	10.6879
ENSMUSG00000075267	7.22299	7.39041	7.51977	7.15238	7.15238	7.54598	7.22299	7.15238
ENSMUSG00000002732	8.15783	8.77147	8.23277	9.09961	8.66137	8.77053	8.88094	8.48145
ENSMUSG00000002733	9.63509	9.76497	9.75885	9.8128	10.0443	10.1031	9.95053	9.89999
ENSMUSG00000051747	7.77364	7.49556	7.62491	7.73619	7.74916	7.54447	7.67656	7.82392
ENSMUSG00000042272	8.18842	8.87247	8.24641	9.91166	9.6681	8.85041	8.71997	8.41417
ENSMUSG00000081611	7.36524	7.29927	7.47463	7.36386	7.33238	7.35892	7.43178	7.37364
ENSMUSG00000027016	7.28907	7.0863	7.55385	7.39428	7.0863	7.28907	7.28907	7.25807
ENSMUSG00000027014	9.93761	9.94241	10.1416	9.66207	9.62363	10.2789	10.1431	10.1066
ENSMUSG00000027011	12.3518	12.3347	12.3138	12.4107	12.2718	12.3668	12.3151	12.3686
ENSMUSG00000027009	11.4048	11.6864	11.5221	11.4601	11.2961	11.3846	11.5841	11.2849
ENSMUSG00000075256	7.65475	7.7873	7.66024	8.15993	7.90339	7.9036	7.88289	7.82423
ENSMUSG00000027007	8.87686	8.81072	8.79656	9.68227	9.45271	8.87174	8.92175	8.96996
ENSMUSG00000059173	7.21541	7.4962	7.15995	7.15995	7.27636	7.32982	7.21541	7.15995
ENSMUSG00000027006	10.8168	11.2084	11.2247	11.6129	11.4394	11.4154	11.3358	10.9758
ENSMUSG00000027004	7.14318	7.23219	7.23219	7.46519	7.3486	7.25758	7.38483	7.23219
ENSMUSG00000027002	9.68992	9.43682	9.58491	8.52192	8.97812	9.18397	9.38801	9.46505
ENSMUSG00000081487	7.35867	7.18738	7.53116	7.35223	7.18738	7.18798	7.18798	7.18738
ENSMUSG00000027001	9.81453	9.55717	9.78863	9.16726	9.35925	9.50394	9.26001	9.5236
ENSMUSG00000026999	9.60293	9.41401	9.78403	8.3786	8.18005	8.65722	8.59966	8.63236
ENSMUSG00000086436	7.32124	7.29538	7.29538	7.29538	7.4969	7.19439	7.34465	7.29538
ENSMUSG00000064193	7.33882	7.2764	7.28748	7.39028	7.15728	7.21809	7.32626	7.32905
ENSMUSG00000081400	7.50013	7.40785	7.50603	7.31832	7.42398	7.42063	7.41183	7.45942
ENSMUSG00000083291	7.35745	7.47998	7.31881	7.35346	7.39013	7.30116	7.40295	7.31011
ENSMUSG00000027091	12.0446	11.767	11.896	11.1732	11.542	11.7157	11.5753	11.8586
ENSMUSG00000027087	8.43356	8.61703	8.26005	8.83646	8.83423	8.54376	8.82444	8.67912
ENSMUSG00000085335	7.17304	7.49369	7.20233	7.65219	7.72028	7.42859	7.32599	7.20233
ENSMUSG00000048388	7.54295	8.4579	7.84342	9.01717	8.95096	8.35105	8.55121	7.84342
ENSMUSG00000059588	9.84837	11.2889	9.59864	12.6181	12.2449	10.8934	10.9829	10.3427
ENSMUSG00000027082	10.503	10.8819	10.8215	10.9568	10.6619	10.946	10.6758	10.4622
ENSMUSG00000087362	7.83345	7.98692	7.77526	8.88928	8.3748	8.06018	8.28111	8.123
ENSMUSG00000034101	9.10264	9.351	9.02906	9.17103	9.14987	9.10625	9.33277	9.13212
ENSMUSG00000086598	7.57407	7.45641	7.34552	7.28501	7.23657	7.2552	7.44248	7.52194
ENSMUSG00000076437	12.8554	12.6561	12.6576	12.0368	12.1997	12.3808	12.3379	12.5579
ENSMUSG00000050043	10.3405	10.5113	10.5799	10.4584	10.3182	10.7422	10.4151	10.3736
ENSMUSG00000027080	10.913	10.8044	10.7771	10.5974	10.787	10.8044	10.573	10.811
ENSMUSG00000034075	10.2758	10.0081	10.2902	9.64098	10.3231	9.71065	9.94389	9.95392
ENSMUSG00000027079	11.7205	11.3117	11.6035	10.6581	10.9873	11.3088	11.1762	11.5054
ENSMUSG00000034059	8.05776	8.01342	7.52915	7.95482	8.09095	7.17447	7.39401	7.57072
ENSMUSG00000097187	7.49765	8.20401	7.60742	8.73563	8.32838	8.08119	8.11	7.68753
ENSMUSG00000023224	7.70187	7.79689	7.65738	7.96872	7.58836	7.90712	8.08277	7.96968
ENSMUSG00000027078	10.9029	11.3416	10.7377	11.5301	11.1318	10.2991	10.3354	10.1805
ENSMUSG00000027077	7.44205	7.81631	7.57827	8.57505	7.8109	7.90806	7.75896	7.57827
ENSMUSG00000027076	11.5396	10.9152	11.1136	9.68641	10.4217	10.7038	10.389	11.0716
ENSMUSG00000027075	11.7754	11.3957	11.6236	10.305	10.9937	10.9615	10.872	11.1825
ENSMUSG00000027074	11.8917	11.5776	11.7842	10.7057	10.9544	11.2884	11.0015	11.3557
ENSMUSG00000027071	7.37101	7.41878	7.42986	7.74952	7.83027	7.58483	7.46464	7.47143
ENSMUSG00000027067	13.6635	13.5385	13.6896	13.4085	13.5247	13.5685	13.3588	13.5131
[truncated: 18,611 more rows]

## Sheet: DEA_results_HET_vs_WT
Supplementary Table T3. Results from differential expression analysis for HET against WT conditions considering sample gender as covariate
DESeq2 execution with default parameters (Wald test). Benjamini-Hochberg procedure (FDR) for obtaining adjusted p-values. Obtained log2 fold change values were shrunken with apeglm shrinkage estimator.
gene_id	baseMean	log2FoldChange	lfcSE	stat	pvalue	padj	Shrunken_lFC	Shrunken_lFCSE	chrom	source	feature	start	end	score	strand	frame	attribute	gene_type	gene_name	Entrez	gene_biotype
ENSMUSG00000026999	285.336	1.70847	0.311361	5.48711	4.0857e-08	0.000421031	1.58896	0.321488	2	ensembl_havana	gene	80617236	80658906	.	+	.	gene_id ENSMUSG00000026999; gene_version 14; gene_name Nup35; gene_source ensembl_havana; gene_biotype protein_coding; havana_gene OTTMUSG00000018807; havana_gene_version 2;		Nup35	69482	protein_coding
ENSMUSG00000019808	679.455	-1.23896	0.225761	-5.48794	4.06658e-08	0.000421031	-1.14822	0.236599	10	ensembl_havana	gene	13552894	13563376	.	+	.	gene_id ENSMUSG00000019808; gene_version 8; gene_name Adat2; gene_source ensembl_havana; gene_biotype protein_coding; havana_gene OTTMUSG00000020826; havana_gene_version 1;		Adat2	66757	protein_coding
ENSMUSG00000021268	173.405	-3.06333	0.584018	-5.24527	1.56051e-07	0.00107207	-8.16793e-06	0.0014427	12	ensembl_havana	gene	109541001	109571726	.	+	.	gene_id ENSMUSG00000021268; gene_version 17; gene_name Meg3; gene_source ensembl_havana; gene_biotype lincRNA; havana_gene OTTMUSG00000023027; havana_gene_version 1;		Meg3	17263	lincRNA
ENSMUSG00000065987	3.87952	-20.9291	4.20104	-4.9819	6.29639e-07	0.00270043	-1.45449e-07	0.0014427	8	ensembl_havana	gene	3917655	3926844	.	-	.	gene_id ENSMUSG00000065987; gene_version 12; gene_name Cd209b; gene_source ensembl_havana; gene_biotype protein_coding; havana_gene OTTMUSG00000049043; havana_gene_version 1;		Cd209b	69165	protein_coding
ENSMUSG00000032484	24.1343	-20.8965	4.20096	-4.97422	6.55125e-07	0.00270043	-1.36877e-07	0.0014427	9	ensembl_havana	gene	110419747	110423012	.	+	.	gene_id ENSMUSG00000032484; gene_version 8; gene_name Ngp; gene_source ensembl_havana; gene_biotype protein_coding; havana_gene OTTMUSG00000023542; havana_gene_version 4;		Ngp	18054	protein_coding
ENSMUSG00000028475	3.92398	-20.3872	4.20174	-4.85209	1.2217e-06	0.00359703	-1.48429e-07	0.0014427	4	ensembl_havana	gene	43730034	43759462	.	+	.	gene_id ENSMUSG00000028475; gene_version 9; gene_name Spaar; gene_source ensembl_havana; gene_biotype protein_coding; havana_gene OTTMUSG00000007083; havana_gene_version 3;		Spaar	71406	protein_coding
ENSMUSG00000022149	3.23293	-20.4964	4.2015	-4.87835	1.06977e-06	0.00359703	-1.49078e-07	0.0014427	15	ensembl_havana	gene	6445327	6498751	.	+	.	gene_id ENSMUSG00000022149; gene_version 18; gene_name C9; gene_source ensembl_havana; gene_biotype protein_coding; havana_gene OTTMUSG00000026361; havana_gene_version 3;		C9	12279	protein_coding
ENSMUSG00000073408	2.45703	-20.2427	4.20237	-4.81696	1.45762e-06	0.0037552	-1.4766e-07	0.0014427	17	ensembl_havana	gene	35635752	35643695	.	-	.	gene_id ENSMUSG00000073408; gene_version 2; gene_name Mucl3; gene_source ensembl_havana; gene_biotype protein_coding; havana_gene OTTMUSG00000037248; havana_gene_version 1;		Mucl3	268949	protein_coding
ENSMUSG00000103215	1.29317	-19.4295	4.20565	-4.61986	3.84005e-06	0.00448248	-1.43366e-07	0.0014427	1	havana	gene	60594807	60596236	.	-	.	gene_id ENSMUSG00000103215; gene_version 1; gene_name Gm38388; gene_source havana; gene_biotype TEC; havana_gene OTTMUSG00000047376; havana_gene_version 1;		Gm38388		TEC
ENSMUSG00000099472	2.9755	15.9504	3.49602	4.56246	5.0558e-06	0.00448248	1.99344e-07	0.0014427	1	havana	gene	74774943	74777405	.	-	.	gene_id ENSMUSG00000099472; gene_version 1; gene_name Gm29539; gene_source havana; gene_biotype antisense; havana_gene OTTMUSG00000048254; havana_gene_version 1;		Gm29539		antisense
ENSMUSG00000104130	1.68112	-19.7242	4.20405	-4.69171	2.70926e-06	0.00448248	-1.35405e-07	0.0014427	1	havana	gene	129710543	129713229	.	+	.	gene_id ENSMUSG00000104130; gene_version 1; gene_name Gm36951; gene_source havana; gene_biotype TEC; havana_gene OTTMUSG00000049599; havana_gene_version 1;		Gm36951		TEC
ENSMUSG00000083112	1.41188	-19.3276	4.20564	-4.59563	4.31438e-06	0.00448248	-1.44978e-07	0.0014427	X	havana	gene	50542402	50542784	.	-	.	gene_id ENSMUSG00000083112; gene_version 1; gene_name Gm14620; gene_source havana; gene_biotype processed_pseudogene; havana_gene OTTMUSG00000017473; havana_gene_version 1;		Gm14620	100041788	processed_pseudogene
ENSMUSG00000036362	98.211	-2.73645	0.575793	-4.7525	2.0092e-06	0.00448248	-2.47822	0.595588	3	ensembl_havana	gene	59207892	59210882	.	-	.	gene_id ENSMUSG00000036362; gene_version 2; gene_name P2ry13; gene_source ensembl_havana; gene_biotype protein_coding; havana_gene OTTMUSG00000052358; havana_gene_version 1;		P2ry13	74191	protein_coding
ENSMUSG00000029636	1.67052	-19.6178	4.20449	-4.66591	3.07258e-06	0.00448248	-1.46658e-07	0.0014427	5	ensembl_havana	gene	146384985	146473615	.	+	.	gene_id ENSMUSG00000029636; gene_version 11; gene_name Wasf3; gene_source ensembl_havana; gene_biotype protein_coding; havana_gene OTTMUSG00000025851; havana_gene_version 3;		Wasf3	245880	protein_coding
ENSMUSG00000107915	3.69264	15.6105	3.42682	4.55539	5.22878e-06	0.00448248	2.13229e-07	0.0014427	6	havana	gene	121196675	121198183	.	-	.	gene_id ENSMUSG00000107915; gene_version 1; gene_name Gm44014; gene_source havana; gene_biotype TEC; havana_gene OTTMUSG00000056865; havana_gene_version 1;		Gm44014		TEC
ENSMUSG00000035686	1.52111	-19.2285	4.20641	-4.57124	4.84849e-06	0.00448248	-8.95055e-08	0.0014427	7	ensembl_havana	gene	97412938	97417730	.	-	.	gene_id ENSMUSG00000035686; gene_version 8; gene_name Thrsp; gene_source ensembl_havana; gene_biotype protein_coding; havana_gene OTTMUSG00000026137; havana_gene_version 2;		Thrsp	21835	protein_coding
ENSMUSG00000019906	1.5412	-19.4993	4.20502	-4.63715	3.5325e-06	0.00448248	-2.19849e-07	0.0014427	10	ensembl_havana	gene	107271686	107421474	.	+	.	gene_id ENSMUSG00000019906; gene_version 15; gene_name Lin7a; gene_source ensembl_havana; gene_biotype protein_coding; havana_gene OTTMUSG00000064077; havana_gene_version 1;		Lin7a	108030	protein_coding
ENSMUSG00000040197	1.81044	-19.8216	4.20367	-4.71531	2.41343e-06	0.00448248	-1.47047e-07	0.0014427	8	ensembl_havana	gene	3847965	3854309	.	-	.	gene_id ENSMUSG00000040197; gene_version 4; gene_name Cd209e; gene_source ensembl_havana; gene_biotype protein_coding; havana_gene OTTMUSG00000027102; havana_gene_version 1;		Cd209e	170780	protein_coding
ENSMUSG00000039720	1.29317	-19.4295	4.20565	-4.61986	3.84005e-06	0.00448248	-1.43366e-07	0.0014427	8	ensembl_havana	gene	27197459	27223828	.	-	.	gene_id ENSMUSG00000039720; gene_version 7; gene_name Got1l1; gene_source ensembl_havana; gene_biotype protein_coding; havana_gene OTTMUSG00000061026; havana_gene_version 1;		Got1l1	76615	protein_coding
ENSMUSG00000048982	1.68112	-19.7242	4.20405	-4.69171	2.70926e-06	0.00448248	-1.35405e-07	0.0014427	12	ensembl_havana	gene	75411722	75416781	.	-	.	gene_id ENSMUSG00000048982; gene_version 3; gene_name Gphb5; gene_source ensembl_havana; gene_biotype protein_coding; havana_gene OTTMUSG00000066433; havana_gene_version 1;		Gphb5	217674	protein_coding
ENSMUSG00000042029	1393.72	1.03143	0.226828	4.54717	5.43726e-06	0.00448248	0.926476	0.236393	12	ensembl_havana	gene	116405402	116463731	.	+	.	gene_id ENSMUSG00000042029; gene_version 7; gene_name Ncapg2; gene_source ensembl_havana; gene_biotype protein_coding; havana_gene OTTMUSG00000066242; havana_gene_version 1;		Ncapg2	76044	protein_coding
ENSMUSG00000010601	1.28294	-19.2353	4.20642	-4.57284	4.81152e-06	0.00448248	-1.44619e-07	0.0014427	15	ensembl_havana	gene	77388219	77399110	.	-	.	gene_id ENSMUSG00000010601; gene_version 14; gene_name Apol7a; gene_source ensembl_havana; gene_biotype protein_coding; havana_gene OTTMUSG00000042028; havana_gene_version 4;		Apol7a	75761	protein_coding
ENSMUSG00000067594	2.86577	16.1638	3.52162	4.58989	4.4348e-06	0.00448248	1.9896e-07	0.0014427	15	ensembl_havana	gene	101858731	101869705	.	-	.	gene_id ENSMUSG00000067594; gene_version 6; gene_name Krt77; gene_source ensembl_havana; gene_biotype protein_coding; havana_gene OTTMUSG00000028002; havana_gene_version 2;		Krt77	406220	protein_coding
ENSMUSG00000116652	1.6402	-19.2408	4.20641	-4.57416	4.78134e-06	0.00448248	3.43823e-07	0.0014427	16	havana	gene	17833121	17835008	.	+	.	gene_id ENSMUSG00000116652; gene_version 2; gene_name B830017H08Rik; gene_source havana; gene_biotype protein_coding; havana_gene OTTMUSG00000071358; havana_gene_version 2;		B830017H08Rik		protein_coding
ENSMUSG00000000385	1.5412	-19.4993	4.20502	-4.63715	3.5325e-06	0.00448248	-2.19849e-07	0.0014427	16	ensembl_havana	gene	97564682	97611195	.	-	.	gene_id ENSMUSG00000000385; gene_version 8; gene_name Tmprss2; gene_source ensembl_havana; gene_biotype protein_coding; havana_gene OTTMUSG00000071940; havana_gene_version 1;		Tmprss2	50528	protein_coding
ENSMUSG00000075184	23.3681	6.68512	1.49135	4.48261	7.37369e-06	0.00584507	6.06621	1.68123	10	ensembl_havana	gene	43593397	43709668	.	+	.	gene_id ENSMUSG00000075184; gene_version 3; gene_name F930017D23Rik; gene_source ensembl_havana; gene_biotype lincRNA; havana_gene OTTMUSG00000064138; havana_gene_version 2;		F930017D23Rik	414125	lincRNA
ENSMUSG00000036853	30.9892	-5.6576	1.27041	-4.45335	8.45409e-06	0.00645329	-3.15953e-06	0.0014427	3	ensembl_havana	gene	146117450	146141806	.	+	.	gene_id ENSMUSG00000036853; gene_version 5; gene_name Mcoln3; gene_source ensembl_havana; gene_biotype protein_coding; havana_gene OTTMUSG00000026569; havana_gene_version 4;		Mcoln3	171166	protein_coding
ENSMUSG00000054474	109.233	-1.81397	0.410946	-4.41413	1.01416e-05	0.00729618	-1.5935	0.451152	6	ensembl_havana	gene	71128166	71144439	.	-	.	gene_id ENSMUSG00000054474; gene_version 15; gene_name Thnsl2; gene_source ensembl_havana; gene_biotype protein_coding; havana_gene OTTMUSG00000034784; havana_gene_version 4;		Thnsl2	232078	protein_coding
ENSMUSG00000071633	2.85904	16.0259	3.63276	4.41149	1.02663e-05	0.00729618	1.8272e-07	0.0014427	19	ensembl_havana	gene	12599974	12628251	.	+	.	gene_id ENSMUSG00000071633; gene_version 11; gene_name Gm4952; gene_source ensembl_havana; gene_biotype protein_coding; havana_gene OTTMUSG00000042671; havana_gene_version 2;		Gm4952	240549	protein_coding
ENSMUSG00000042063	964.522	-1.36607	0.311821	-4.38094	1.18167e-05	0.00811806	-1.26566e-05	0.00144271	12	ensembl_havana	gene	116047724	116063360	.	+	.	gene_id ENSMUSG00000042063; gene_version 11; gene_name Zfp386; gene_source ensembl_havana; gene_biotype protein_coding; havana_gene OTTMUSG00000044392; havana_gene_version 3;		Zfp386	56220	protein_coding
ENSMUSG00000059422	42.6312	3.3599	0.78402	4.28548	1.82347e-05	0.0121231	2.91252	0.883939	9	havana	gene	78820638	78821838	.	-	.	gene_id ENSMUSG00000059422; gene_version 5; gene_name Gm8116; gene_source havana; gene_biotype processed_pseudogene; havana_gene OTTMUSG00000043076; havana_gene_version 1;		Gm8116		processed_pseudogene
ENSMUSG00000050103	36.9098	-3.56866	0.844127	-4.22763	2.36163e-05	0.0152104	-4.0511e-06	0.0014427	12	ensembl_havana	gene	37241641	37582202	.	+	.	gene_id ENSMUSG00000050103; gene_version 18; gene_name Agmo; gene_source ensembl_havana; gene_biotype protein_coding; havana_gene OTTMUSG00000034912; havana_gene_version 2;		Agmo	319660	protein_coding
ENSMUSG00000025400	67.2556	2.59971	0.622482	4.17636	2.96215e-05	0.0185	2.26883	0.665847	10	ensembl_havana	gene	127724478	127731768	.	+	.	gene_id ENSMUSG00000025400; gene_version 11; gene_name Tac2; gene_source ensembl_havana; gene_biotype protein_coding; havana_gene OTTMUSG00000064812; havana_gene_version 1;		Tac2	21334	protein_coding
ENSMUSG00000024066	126.552	-2.16069	0.520546	-4.15082	3.3129e-05	0.020082	-6.81828e-06	0.0014427	17	ensembl_havana	gene	73883895	73950196	.	-	.	gene_id ENSMUSG00000024066; gene_version 9; gene_name Xdh; gene_source ensembl_havana; gene_biotype protein_coding; havana_gene OTTMUSG00000072353; havana_gene_version 3;		Xdh	22436	protein_coding
ENSMUSG00000034652	353.732	-1.51316	0.368883	-4.102	4.09598e-05	0.0241195	-1.1378e-05	0.00144271	11	ensembl_havana	gene	114890041	114904654	.	+	.	gene_id ENSMUSG00000034652; gene_version 12; gene_name Cd300a; gene_source ensembl_havana; gene_biotype protein_coding; havana_gene OTTMUSG00000003516; havana_gene_version 2;		Cd300a	217303	protein_coding
ENSMUSG00000069814	15.2107	7.60009	1.8576	4.09136	4.28857e-05	0.0245521	1.68893e-06	0.0014427	11	ensembl_havana	gene	74619605	74641516	.	+	.	gene_id ENSMUSG00000069814; gene_version 6; gene_name Ccdc92b; gene_source ensembl_havana; gene_biotype protein_coding; havana_gene OTTMUSG00000006181; havana_gene_version 1;		Ccdc92b	432582	protein_coding
ENSMUSG00000004552	1731.11	2.94031	0.72771	4.0405	5.33377e-05	0.0288679	2.55841	0.769905	1	ensembl_havana	gene	131638306	131675505	.	+	.	gene_id ENSMUSG00000004552; gene_version 16; gene_name Ctse; gene_source ensembl_havana; gene_biotype protein_coding; havana_gene OTTMUSG00000022661; havana_gene_version 3;		Ctse	13034	protein_coding
ENSMUSG00000057457	1.65098	16.9656	4.2045	4.0351	5.4578e-05	0.0288679	1.32038e-07	0.0014427	X	ensembl_havana	gene	157162075	157415312	.	-	.	gene_id ENSMUSG00000057457; gene_version 11; gene_name Phex; gene_source ensembl_havana; gene_biotype protein_coding; havana_gene OTTMUSG00000019369; havana_gene_version 3;		Phex	18675	protein_coding
ENSMUSG00000099958	1.76969	16.9647	4.2045	4.0349	5.46263e-05	0.0288679	2.50544e-07	0.0014427	15	havana	gene	73645852	73652347	.	+	.	gene_id ENSMUSG00000099958; gene_version 1; gene_name 1700010B13Rik; gene_source havana; gene_biotype processed_transcript; havana_gene OTTMUSG00000045101; havana_gene_version 1;		1700010B13Rik		processed_transcript
ENSMUSG00000026622	873.147	1.61801	0.403837	4.0066	6.16e-05	0.0292818	1.38819	0.439626	1	ensembl_havana	gene	191821444	191833050	.	+	.	gene_id ENSMUSG00000026622; gene_version 15; gene_name Nek2; gene_source ensembl_havana; gene_biotype protein_coding; havana_gene OTTMUSG00000027018; havana_gene_version 4;		Nek2	18005	protein_coding
ENSMUSG00000089851	1.27689	16.8357	4.20565	4.00312	6.25134e-05	0.0292818	1.40535e-07	0.0014427	5	havana	gene	86728899	86759736	.	+	.	gene_id ENSMUSG00000089851; gene_version 1; gene_name Gm16579; gene_source havana; gene_biotype antisense; havana_gene OTTMUSG00000035107; havana_gene_version 1;		Gm16579		antisense
ENSMUSG00000043448	1.27689	16.8357	4.20565	4.00312	6.25134e-05	0.0292818	1.40535e-07	0.0014427	11	ensembl_havana	gene	59175568	59183213	.	-	.	gene_id ENSMUSG00000043448; gene_version 13; gene_name Gjc2; gene_source ensembl_havana; gene_biotype protein_coding; havana_gene OTTMUSG00000005785; havana_gene_version 1;		Gjc2	118454	protein_coding
ENSMUSG00000078763	1.27689	16.8357	4.20565	4.00312	6.25134e-05	0.0292818	1.40535e-07	0.0014427	11	ensembl_havana	gene	83116849	83122670	.	+	.	gene_id ENSMUSG00000078763; gene_version 2; gene_name Slfn1; gene_source ensembl_havana; gene_biotype protein_coding; havana_gene OTTMUSG00000000916; havana_gene_version 1;		Slfn1	20555	protein_coding
ENSMUSG00000021250	4858.9	2.602	0.648241	4.01394	5.97145e-05	0.0292818	2.24132	0.688457	12	ensembl_havana	gene	85473890	85477273	.	+	.	gene_id ENSMUSG00000021250; gene_version 13; gene_name Fos; gene_source ensembl_havana; gene_biotype protein_coding; havana_gene OTTMUSG00000019764; havana_gene_version 1;		Fos	14281	protein_coding
ENSMUSG00000107660	2.01722	16.7668	4.20406	3.98824	6.65657e-05	0.0304871	1.30388e-07	0.0014427	6	havana	gene	51379710	51392791	.	+	.	gene_id ENSMUSG00000107660; gene_version 1; gene_name Gm6559; gene_source havana; gene_biotype lincRNA; havana_gene OTTMUSG00000057598; havana_gene_version 1;		Gm6559	625167	lincRNA
ENSMUSG00000015243	298.779	-1.39634	0.353214	-3.95324	7.71015e-05	0.0326991	-1.04445e-05	0.0014427	4	ensembl_havana	gene	53030787	53159895	.	-	.	gene_id ENSMUSG00000015243; gene_version 4; gene_name Abca1; gene_source ensembl_havana; gene_biotype protein_coding; havana_gene OTTMUSG00000007157; havana_gene_version 1;		Abca1	11303	protein_coding
ENSMUSG00000028517	74.296	-1.99203	0.504151	-3.95126	7.77416e-05	0.0326991	-7.02724e-06	0.0014427	4	ensembl_havana	gene	105157347	105232764	.	+	.	gene_id ENSMUSG00000028517; gene_version 8; gene_name Plpp3; gene_source ensembl_havana; gene_biotype protein_coding; havana_gene OTTMUSG00000008128; havana_gene_version 1;		Plpp3	67916	protein_coding
ENSMUSG00000010307	148.12	-1.69422	0.428005	-3.95842	7.54486e-05	0.0326991	-1.46249	0.447561	7	ensembl_havana	gene	47050601	47054777	.	+	.	gene_id ENSMUSG00000010307; gene_version 7; gene_name Tmem86a; gene_source ensembl_havana; gene_biotype protein_coding; havana_gene OTTMUSG00000058662; havana_gene_version 2;		Tmem86a	67893	protein_coding
ENSMUSG00000085211	1.25894	16.6708	4.20737	3.96228	7.42363e-05	0.0326991	1.15274e-07	0.0014427	10	ensembl_havana	gene	7780185	7781357	.	+	.	gene_id ENSMUSG00000085211; gene_version 2; gene_name B430219N15Rik; gene_source ensembl_havana; gene_biotype antisense; havana_gene OTTMUSG00000033594; havana_gene_version 1;		B430219N15Rik		antisense
ENSMUSG00000060397	195.858	-1.63286	0.415046	-3.93416	8.34865e-05	0.0344131	-8.06548e-06	0.0014427	7	ensembl_havana	gene	12881177	12893422	.	+	.	gene_id ENSMUSG00000060397; gene_version 6; gene_name Zfp128; gene_source ensembl_havana; gene_biotype protein_coding; havana_gene OTTMUSG00000022356; havana_gene_version 1;		Zfp128	243833	protein_coding
ENSMUSG00000078314	1.88092	16.4346	4.20503	3.90833	9.29345e-05	0.0375565	1.28422e-07	0.0014427	X	ensembl_havana	gene	85825892	85834831	.	+	.	gene_id ENSMUSG00000078314; gene_version 2; gene_name Gm14762; gene_source ensembl_havana; gene_biotype lincRNA; havana_gene OTTMUSG00000017918; havana_gene_version 1;		Gm14762		lincRNA
ENSMUSG00000024440	1.37802	16.414	4.20738	3.90123	9.57042e-05	0.037932	1.29572e-07	0.0014427	18	ensembl_havana	gene	38267089	38284402	.	-	.	gene_id ENSMUSG00000024440; gene_version 13; gene_name Pcdh12; gene_source ensembl_havana; gene_biotype protein_coding; havana_gene OTTMUSG00000050571; havana_gene_version 2;		Pcdh12	53601	protein_coding
ENSMUSG00000102975	1.49786	16.2053	4.20738	3.85163	0.000117334	0.0450767	1.30859e-07	0.0014427	1	havana	gene	40088511	40091581	.	+	.	gene_id ENSMUSG00000102975; gene_version 1; gene_name Gm37347; gene_source havana; gene_biotype TEC; havana_gene OTTMUSG00000050446; havana_gene_version 1;		Gm37347		TEC
ENSMUSG00000002808	387.948	2.33873	0.607457	3.85003	0.000118105	0.0450767	1.89469	0.744456	13	ensembl_havana	gene	19591706	19619927	.	-	.	gene_id ENSMUSG00000002808; gene_version 7; gene_name Epdr1; gene_source ensembl_havana; gene_biotype protein_coding; havana_gene OTTMUSG00000067318; havana_gene_version 2;		Epdr1	105298	protein_coding
ENSMUSG00000079038	91.1279	-1.73379	0.452992	-3.82743	0.00012949	0.0485234	-8.45724e-06	0.0014427	8	ensembl_havana	gene	69271080	69314207	.	+	.	gene_id ENSMUSG00000079038; gene_version 3; gene_name D130040H23Rik; gene_source ensembl_havana; gene_biotype protein_coding; havana_gene OTTMUSG00000062179; havana_gene_version 2;		D130040H23Rik	211135	protein_coding
ENSMUSG00000105726	1.61657	16.0444	4.20738	3.8134	0.00013707	0.0504466	1.28841e-07	0.0014427	5	havana	gene	131694721	131695875	.	-	.	gene_id ENSMUSG00000105726; gene_version 1; gene_name Gm42443; gene_source havana; gene_biotype TEC; havana_gene OTTMUSG00000055420; havana_gene_version 1;		Gm42443		TEC
ENSMUSG00000025221	18.1773	-3.92621	1.03707	-3.78588	0.000153167	0.0553821	-3.85869e-06	0.0014427	19	ensembl_havana	gene	45791839	45816061	.	-	.	gene_id ENSMUSG00000025221; gene_version 16; gene_name Kcnip2; gene_source ensembl_havana; gene_biotype protein_coding; havana_gene OTTMUSG00000035101; havana_gene_version 9;		Kcnip2	80906	protein_coding
ENSMUSG00000067928	583.851	-1.00567	0.267788	-3.75548	0.000173013	0.0614792	-1.31567e-05	0.00144271	17	ensembl_havana	gene	21707741	21725636	.	+	.	gene_id ENSMUSG00000067928; gene_version 6; gene_name Zfp760; gene_source ensembl_havana; gene_biotype protein_coding; havana_gene OTTMUSG00000072257; havana_gene_version 1;		Zfp760	240034	protein_coding
ENSMUSG00000055963	90.2079	-2.19008	0.584888	-3.74445	0.00018079	0.063154	-5.78962e-06	0.0014427	4	ensembl_havana	gene	12906838	12983553	.	+	.	gene_id ENSMUSG00000055963; gene_version 12; gene_name Triqk; gene_source ensembl_havana; gene_biotype protein_coding; havana_gene OTTMUSG00000004461; havana_gene_version 2;		Triqk	208820	protein_coding
ENSMUSG00000106430	9.32369	-6.59387	1.76869	-3.72812	0.000192914	0.066266	-1.86686e-06	0.0014427	5	havana	gene	50059096	50061662	.	+	.	gene_id ENSMUSG00000106430; gene_version 1; gene_name Gm42460; gene_source havana; gene_biotype TEC; havana_gene OTTMUSG00000054526; havana_gene_version 1;		Gm42460		TEC
ENSMUSG00000051351	206.363	-1.09791	0.300515	-3.65344	0.00025875	0.0874237	-1.16595e-05	0.0014427	4	ensembl_havana	gene	136284683	136293942	.	+	.	gene_id ENSMUSG00000051351; gene_version 14; gene_name Zfp46; gene_source ensembl_havana; gene_biotype protein_coding; havana_gene OTTMUSG00000009866; havana_gene_version 2;		Zfp46	22704	protein_coding
ENSMUSG00000111212	40.8048	-3.04117	0.8397	-3.62173	0.000292636	0.0972778	-2.47674	0.959646	9	havana	gene	13308214	13312446	.	+	.	gene_id ENSMUSG00000111212; gene_version 1; gene_name Gm47087; gene_source havana; gene_biotype TEC; havana_gene OTTMUSG00000062451; havana_gene_version 1;		Gm47087		TEC
ENSMUSG00000070732	30.2555	-7.49619	2.07324	-3.61569	0.000299545	0.0979941	-1.17121e-06	0.0014427	1	ensembl_havana	gene	91145089	91170795	.	+	.	gene_id ENSMUSG00000070732; gene_version 2; gene_name Rbm44; gene_source ensembl_havana; gene_biotype protein_coding; havana_gene OTTMUSG00000048485; havana_gene_version 3;		Rbm44	329207	protein_coding
ENSMUSG00000050777	313.148	-1.47054	0.417931	-3.51861	0.000433814	0.139702	-1.17122	0.484184	1	ensembl_havana	gene	120067377	120074074	.	-	.	gene_id ENSMUSG00000050777; gene_version 7; gene_name Tmem37; gene_source ensembl_havana; gene_biotype protein_coding; havana_gene OTTMUSG00000022101; havana_gene_version 1;		Tmem37	170706	protein_coding
ENSMUSG00000040434	91.0246	-2.51379	0.71647	-3.50858	0.000450509	0.142846	-3.94528e-06	0.0014427	2	ensembl_havana	gene	92365046	92374869	.	-	.	gene_id ENSMUSG00000040434; gene_version 16; gene_name Large2; gene_source ensembl_havana; gene_biotype protein_coding; havana_gene OTTMUSG00000014471; havana_gene_version 3;		Large2	228366	protein_coding
ENSMUSG00000038776	63.5649	-1.98288	0.569179	-3.48375	0.000494441	0.154401	-1.58715	0.647273	1	ensembl_havana	gene	180976210	181020904	.	-	.	gene_id ENSMUSG00000038776; gene_version 13; gene_name Ephx1; gene_source ensembl_havana; gene_biotype protein_coding; havana_gene OTTMUSG00000021983; havana_gene_version 4;		Ephx1	13849	protein_coding
ENSMUSG00000030064	214.747	-1.64036	0.472191	-3.47393	0.000512889	0.157771	-6.50842e-06	0.0014427	6	ensembl_havana	gene	97286867	97617541	.	-	.	gene_id ENSMUSG00000030064; gene_version 16; gene_name Frmd4b; gene_source ensembl_havana; gene_biotype protein_coding; havana_gene OTTMUSG00000023096; havana_gene_version 5;		Frmd4b	232288	protein_coding
ENSMUSG00000045104	83.3111	-4.35618	1.26365	-3.44728	0.000566251	0.171624	-1.82631e-06	0.0014427	19	havana	gene	21937380	21938381	.	+	.	gene_id ENSMUSG00000045104; gene_version 9; gene_name Ldhb-ps; gene_source havana; gene_biotype processed_pseudogene; havana_gene OTTMUSG00000073839; havana_gene_version 1;		Ldhb-ps		processed_pseudogene
ENSMUSG00000007888	20.7345	3.39511	0.987631	3.43763	0.000586829	0.172779	2.45102	1.34688	8	ensembl_havana	gene	70493158	70504081	.	+	.	gene_id ENSMUSG00000007888; gene_version 15; gene_name Crlf1; gene_source ensembl_havana; gene_biotype protein_coding; havana_gene OTTMUSG00000033461; havana_gene_version 2;		Crlf1	12931	protein_coding
ENSMUSG00000033966	19.5137	-3.95929	1.15075	-3.44062	0.000580374	0.172779	-2.68059e-06	0.0014427	17	ensembl_havana	gene	80523550	80577813	.	-	.	gene_id ENSMUSG00000033966; gene_version 8; gene_name Cdkl4; gene_source ensembl_havana; gene_biotype protein_coding; havana_gene OTTMUSG00000072683; havana_gene_version 1;		Cdkl4	381113	protein_coding
ENSMUSG00000018774	408.618	-1.50129	0.437476	-3.4317	0.000599801	0.174111	-1.21769	0.473258	11	ensembl_havana	gene	69664213	69666153	.	-	.	gene_id ENSMUSG00000018774; gene_version 13; gene_name Cd68; gene_source ensembl_havana; gene_biotype protein_coding; havana_gene OTTMUSG00000006002; havana_gene_version 1;		Cd68	12514	protein_coding
ENSMUSG00000031099	37.7615	-4.31049	1.26351	-3.41153	0.000646005	0.176456	-1.60779e-06	0.00144269	X	ensembl_havana	gene	47809368	47892974	.	-	.	gene_id ENSMUSG00000031099; gene_version 16; gene_name Smarca1; gene_source ensembl_havana; gene_biotype protein_coding; havana_gene OTTMUSG00000017431; havana_gene_version 4;		Smarca1	93761	protein_coding
ENSMUSG00000003545	389.891	2.92019	0.855886	3.4119	0.000645127	0.176456	2.36873	0.94123	7	ensembl_havana	gene	19302696	19310051	.	-	.	gene_id ENSMUSG00000003545; gene_version 3; gene_name Fosb; gene_source ensembl_havana; gene_biotype protein_coding; havana_gene OTTMUSG00000059145; havana_gene_version 2;		Fosb	14282	protein_coding
ENSMUSG00000030790	11.4364	-5.11947	1.49751	-3.41866	0.000629309	0.176456	-2.37624e-06	0.0014427	7	ensembl_havana	gene	110627661	110629820	.	+	.	gene_id ENSMUSG00000030790; gene_version 15; gene_name Adm; gene_source ensembl_havana; gene_biotype protein_coding; havana_gene OTTMUSG00000046239; havana_gene_version 3;		Adm	11535	protein_coding
ENSMUSG00000021945	1068.77	-0.604418	0.177457	-3.40599	0.000659249	0.176456	-1.9756e-05	0.00144272	14	ensembl_havana	gene	56886653	56962701	.	+	.	gene_id ENSMUSG00000021945; gene_version 9; gene_name Zmym2; gene_source ensembl_havana; gene_biotype protein_coding; havana_gene OTTMUSG00000068839; havana_gene_version 2;		Zmym2	76007	protein_coding
ENSMUSG00000082101	23.7824	3.75373	1.10203	3.40619	0.000658758	0.176456	3.02521e-06	0.0014427	11	ensembl_havana	gene	83275110	83286726	.	-	.	gene_id ENSMUSG00000082101; gene_version 3; gene_name Slfn14; gene_source ensembl_havana; gene_biotype protein_coding; havana_gene OTTMUSG00000000927; havana_gene_version 2;		Slfn14	237890	protein_coding
ENSMUSG00000023913	110.742	-2.06687	0.604894	-3.41691	0.00063337	0.176456	-4.88827e-06	0.0014427	17	ensembl_havana	gene	43568098	43612201	.	+	.	gene_id ENSMUSG00000023913; gene_version 17; gene_name Pla2g7; gene_source ensembl_havana; gene_biotype protein_coding; havana_gene OTTMUSG00000026307; havana_gene_version 3;		Pla2g7	27226	protein_coding
ENSMUSG00000082431	553.216	2.03128	0.60467	3.35932	0.000781349	0.197766	3.65736e-06	0.00144269	1	havana	gene	99790429	99791025	.	-	.	gene_id ENSMUSG00000082431; gene_version 3; gene_name Prdx2-ps1; gene_source havana; gene_biotype processed_pseudogene; havana_gene OTTMUSG00000022154; havana_gene_version 1;		Prdx2-ps1		processed_pseudogene
ENSMUSG00000038665	21.8476	-4.60555	1.37314	-3.35403	0.000796439	0.197766	-2.00021e-06	0.0014427	6	ensembl_havana	gene	36846022	37300184	.	-	.	gene_id ENSMUSG00000038665; gene_version 15; gene_name Dgki; gene_source ensembl_havana; gene_biotype protein_coding; havana_gene OTTMUSG00000022281; havana_gene_version 5;		Dgki	320127	protein_coding
ENSMUSG00000015966	12.4462	-4.40274	1.31012	-3.36055	0.000777868	0.197766	-2.55118e-06	0.0014427	14	ensembl_havana	gene	29996135	30008896	.	-	.	gene_id ENSMUSG00000015966; gene_version 17; gene_name Il17rb; gene_source ensembl_havana; gene_biotype protein_coding; havana_gene OTTMUSG00000027818; havana_gene_version 2;		Il17rb	50905	protein_coding
ENSMUSG00000034115	22.2837	-3.61793	1.07847	-3.3547	0.000794497	0.197766	-3.24244e-06	0.0014427	9	ensembl_havana	gene	119753759	119825456	.	-	.	gene_id ENSMUSG00000034115; gene_version 10; gene_name Scn11a; gene_source ensembl_havana; gene_biotype protein_coding; havana_gene OTTMUSG00000062994; havana_gene_version 1;		Scn11a	24046	protein_coding
ENSMUSG00000023009	60.1036	-1.50604	0.447588	-3.36478	0.000766041	0.197766	-7.59224e-06	0.0014427	15	ensembl_havana	gene	99422035	99457748	.	-	.	gene_id ENSMUSG00000023009; gene_version 14; gene_name Nckap5l; gene_source ensembl_havana; gene_biotype protein_coding; havana_gene OTTMUSG00000034991; havana_gene_version 2;		Nckap5l	380969	protein_coding
ENSMUSG00000023341	25.9399	-3.31531	0.985171	-3.36521	0.000764861	0.197766	-2.41085	1.33961	16	ensembl_havana	gene	97535308	97560900	.	+	.	gene_id ENSMUSG00000023341; gene_version 15; gene_name Mx2; gene_source ensembl_havana; gene_biotype polymorphic_pseudogene; havana_gene OTTMUSG00000047542; havana_gene_version 6;		Mx2	17858	polymorphic_pseudogene
ENSMUSG00000025270	1066.62	1.98219	0.593633	3.33908	0.000840559	0.206237	1.59258	0.65151	X	ensembl_havana	gene	150547375	150570638	.	+	.	gene_id ENSMUSG00000025270; gene_version 13; gene_name Alas2; gene_source ensembl_havana; gene_biotype protein_coding; havana_gene OTTMUSG00000019150; havana_gene_version 1;		Alas2	11656	protein_coding
ENSMUSG00000044362	39.5947	-1.90832	0.572968	-3.33058	0.000866652	0.210138	-6.08502e-06	0.0014427	7	ensembl_havana	gene	90426577	90428669	.	+	.	gene_id ENSMUSG00000044362; gene_version 8; gene_name Ccdc89; gene_source ensembl_havana; gene_biotype protein_coding; havana_gene OTTMUSG00000059805; havana_gene_version 1;		Ccdc89	70054	protein_coding
ENSMUSG00000026277	1128.14	-0.971467	0.297577	-3.2646	0.00109621	0.260163	-0.73291	0.359413	1	ensembl_havana	gene	93619751	93658659	.	-	.	gene_id ENSMUSG00000026277; gene_version 14; gene_name Stk25; gene_source ensembl_havana; gene_biotype protein_coding; havana_gene OTTMUSG00000026452; havana_gene_version 4;		Stk25	59041	protein_coding
ENSMUSG00000046179	963.374	0.555836	0.170458	3.26084	0.00111084	0.260163	0.419134	0.206673	7	ensembl_havana	gene	48866429	48881596	.	-	.	gene_id ENSMUSG00000046179; gene_version 17; gene_name E2f8; gene_source ensembl_havana; gene_biotype protein_coding; havana_gene OTTMUSG00000029718; havana_gene_version 2;		E2f8	108961	protein_coding
ENSMUSG00000038173	12.1458	-4.90016	1.50208	-3.26224	0.00110534	0.260163	-1.74994e-06	0.0014427	8	ensembl_havana	gene	46986887	47096762	.	+	.	gene_id ENSMUSG00000038173; gene_version 15; gene_name Enpp6; gene_source ensembl_havana; gene_biotype protein_coding; havana_gene OTTMUSG00000030565; havana_gene_version 3;		Enpp6	320981	protein_coding
ENSMUSG00000105461	177.998	3.72929	1.15096	3.24016	0.00119464	0.276645	1.61563e-06	0.00144269	14	havana	gene	52368918	52369688	.	-	.	gene_id ENSMUSG00000105461; gene_version 1; gene_name Gm4742; gene_source havana; gene_biotype processed_pseudogene; havana_gene OTTMUSG00000053558; havana_gene_version 1;		Gm4742	193533	processed_pseudogene
ENSMUSG00000048612	26.2814	-2.82866	0.875858	-3.22958	0.00123971	0.283894	-2.1852	1.00384	19	ensembl_havana	gene	37899036	38043577	.	-	.	gene_id ENSMUSG00000048612; gene_version 16; gene_name Myof; gene_source ensembl_havana; gene_biotype protein_coding; havana_gene OTTMUSG00000068082; havana_gene_version 2;		Myof	226101	protein_coding
ENSMUSG00000027342	3007.38	0.629763	0.195851	3.21553	0.00130205	0.294893	0.467388	0.239579	2	ensembl_havana	gene	132249162	132253314	.	-	.	gene_id ENSMUSG00000027342; gene_version 14; gene_name Pcna; gene_source ensembl_havana; gene_biotype protein_coding; havana_gene OTTMUSG00000015547; havana_gene_version 1;		Pcna	18538	protein_coding
ENSMUSG00000072115	18.9111	-3.44184	1.07622	-3.1981	0.00138338	0.306574	-2.70948e-06	0.0014427	14	ensembl_havana	gene	51091150	51102009	.	+	.	gene_id ENSMUSG00000072115; gene_version 11; gene_name Ang; gene_source ensembl_havana; gene_biotype protein_coding; havana_gene OTTMUSG00000069147; havana_gene_version 1;		Ang	11727	protein_coding
ENSMUSG00000034450	56.0393	-1.94662	0.608552	-3.19877	0.00138013	0.306574	-5.52693e-06	0.0014427	14	ensembl_havana	gene	65986786	66009207	.	-	.	gene_id ENSMUSG00000034450; gene_version 8; gene_name Gulo; gene_source ensembl_havana; gene_biotype protein_coding; havana_gene OTTMUSG00000068856; havana_gene_version 1;		Gulo	268756	protein_coding
ENSMUSG00000025578	303.383	-0.931936	0.29208	-3.19069	0.00141934	0.311198	-1.05723e-05	0.0014427	11	ensembl_havana	gene	119036305	119040969	.	-	.	gene_id ENSMUSG00000025578; gene_version 9; gene_name Cbx8; gene_source ensembl_havana; gene_biotype protein_coding; havana_gene OTTMUSG00000003999; havana_gene_version 2;		Cbx8	30951	protein_coding
ENSMUSG00000026196	312.123	0.766874	0.241565	3.17461	0.0015004	0.325507	0.5716	0.29408	1	ensembl_havana	gene	71027498	71103146	.	-	.	gene_id ENSMUSG00000026196; gene_version 7; gene_name Bard1; gene_source ensembl_havana; gene_biotype protein_coding; havana_gene OTTMUSG00000030938; havana_gene_version 3;		Bard1	12021	protein_coding
ENSMUSG00000036306	56.3291	-1.89754	0.598823	-3.16878	0.0015308	0.328607	-4.79658e-06	0.0014427	8	ensembl_havana	gene	69132669	69184225	.	-	.	gene_id ENSMUSG00000036306; gene_version 13; gene_name Lzts1; gene_source ensembl_havana; gene_biotype protein_coding; havana_gene OTTMUSG00000044658; havana_gene_version 2;		Lzts1	211134	protein_coding
ENSMUSG00000058093	239.877	-0.844436	0.266737	-3.1658	0.00154658	0.328607	-0.611752	0.337857	13	ensembl_havana	gene	67589439	67609707	.	-	.	gene_id ENSMUSG00000058093; gene_version 13; gene_name Zfp729b; gene_source ensembl_havana; gene_biotype protein_coding; havana_gene OTTMUSG00000033503; havana_gene_version 3;		Zfp729b	100416706	protein_coding
ENSMUSG00000110275	33.7708	-1.79032	0.570241	-3.13958	0.00169188	0.355813	-5.78515e-06	0.0014427	7	havana	gene	141177885	141178464	.	-	.	gene_id ENSMUSG00000110275; gene_version 1; gene_name Gm5905; gene_source havana; gene_biotype processed_pseudogene; havana_gene OTTMUSG00000060391; havana_gene_version 1;		Gm5905	546015	processed_pseudogene
ENSMUSG00000051910	224.168	1.7031	0.544175	3.12969	0.00174993	0.362686	1.29536	0.629623	7	ensembl_havana	gene	115470872	116038796	.	-	.	gene_id ENSMUSG00000051910; gene_version 13; gene_name Sox6; gene_source ensembl_havana; gene_biotype protein_coding; havana_gene OTTMUSG00000058723; havana_gene_version 2;		Sox6	20679	protein_coding
ENSMUSG00000020053	773.143	-1.80632	0.57746	-3.12804	0.00175976	0.362686	-4.73207e-06	0.0014427	10	ensembl_havana	gene	87858265	87937042	.	+	.	gene_id ENSMUSG00000020053; gene_version 18; gene_name Igf1; gene_source ensembl_havana; gene_biotype protein_coding; havana_gene OTTMUSG00000031391; havana_gene_version 13;		Igf1	16000	protein_coding
ENSMUSG00000040936	83.6821	-2.41026	0.771612	-3.12366	0.00178615	0.36448	-2.71581e-06	0.00144269	9	ensembl_havana	gene	120955351	121277197	.	-	.	gene_id ENSMUSG00000040936; gene_version 15; gene_name Ulk4; gene_source ensembl_havana; gene_biotype protein_coding; havana_gene OTTMUSG00000036158; havana_gene_version 5;		Ulk4	209012	protein_coding
ENSMUSG00000039318	1151.56	-0.575947	0.185886	-3.09839	0.00194577	0.39316	-0.403639	0.244224	1	ensembl_havana	gene	185204117	185286759	.	+	.	gene_id ENSMUSG00000039318; gene_version 12; gene_name Rab3gap2; gene_source ensembl_havana; gene_biotype protein_coding; havana_gene OTTMUSG00000050654; havana_gene_version 7;		Rab3gap2	98732	protein_coding
ENSMUSG00000005763	10.1393	-4.88156	1.57739	-3.09471	0.00197003	0.394198	-1.7632e-06	0.0014427	1	ensembl_havana	gene	165788681	165877277	.	+	.	gene_id ENSMUSG00000005763; gene_version 15; gene_name Cd247; gene_source ensembl_havana; gene_biotype protein_coding; havana_gene OTTMUSG00000034863; havana_gene_version 5;		Cd247	12503	protein_coding
ENSMUSG00000025231	698.14	-0.638336	0.206583	-3.08997	0.00200179	0.396702	-0.430999	0.292031	19	ensembl_havana	gene	46396896	46488804	.	+	.	gene_id ENSMUSG00000025231; gene_version 17; gene_name Sufu; gene_source ensembl_havana; gene_biotype protein_coding; havana_gene OTTMUSG00000030508; havana_gene_version 3;		Sufu	24069	protein_coding
ENSMUSG00000026511	1848.9	1.16608	0.380298	3.06621	0.00216788	0.414608	0.75372	0.599792	1	ensembl_havana	gene	182124737	182132407	.	+	.	gene_id ENSMUSG00000026511; gene_version 7; gene_name Srp9; gene_source ensembl_havana; gene_biotype protein_coding; havana_gene OTTMUSG00000022125; havana_gene_version 2;		Srp9	27058	protein_coding
ENSMUSG00000031786	6.12483	5.95891	1.94382	3.06556	0.00217262	0.414608	1.34644e-06	0.0014427	8	ensembl_havana	gene	95055103	95078141	.	+	.	gene_id ENSMUSG00000031786; gene_version 7; gene_name Drc7; gene_source ensembl_havana; gene_biotype protein_coding; havana_gene OTTMUSG00000061712; havana_gene_version 1;		Drc7	330830	protein_coding
ENSMUSG00000017765	174.592	1.54871	0.504155	3.0719	0.00212702	0.414608	1.10992	0.644074	8	ensembl_havana	gene	105943590	105966097	.	-	.	gene_id ENSMUSG00000017765; gene_version 17; gene_name Slc12a4; gene_source ensembl_havana; gene_biotype protein_coding; havana_gene OTTMUSG00000031019; havana_gene_version 4;		Slc12a4	20498	protein_coding
ENSMUSG00000057835	163.054	-1.01552	0.330994	-3.0681	0.00215423	0.414608	-8.89766e-06	0.0014427	17	ensembl_havana	gene	55864892	55878930	.	-	.	gene_id ENSMUSG00000057835; gene_version 7; gene_name Zfp119a; gene_source ensembl_havana; gene_biotype protein_coding; havana_gene OTTMUSG00000045092; havana_gene_version 1;		Zfp119a	104349	protein_coding
ENSMUSG00000079000	8.71691	-5.37862	1.7564	-3.06229	0.00219651	0.415321	-1.62308e-06	0.0014427	2	havana	gene	153648690	153650286	.	-	.	gene_id ENSMUSG00000079000; gene_version 3; gene_name Dnmt3bos; gene_source havana; gene_biotype antisense; havana_gene OTTMUSG00000016774; havana_gene_version 2;		Dnmt3bos		antisense
ENSMUSG00000033488	607.467	-0.811383	0.265292	-3.05845	0.00222485	0.416856	-1.07561e-05	0.0014427	1	ensembl_havana	gene	157458577	157492638	.	+	.	gene_id ENSMUSG00000033488; gene_version 11; gene_name Cryzl2; gene_source ensembl_havana; gene_biotype protein_coding; havana_gene OTTMUSG00000023034; havana_gene_version 4;		Cryzl2	226527	protein_coding
ENSMUSG00000035109	27.5467	2.00495	0.656584	3.0536	0.00226113	0.419837	1.4054	0.870275	2	ensembl_havana	gene	125627447	125724148	.	-	.	gene_id ENSMUSG00000035109; gene_version 14; gene_name Shc4; gene_source ensembl_havana; gene_biotype protein_coding; havana_gene OTTMUSG00000015349; havana_gene_version 2;		Shc4	271849	protein_coding
ENSMUSG00000041842	29.0463	3.57577	1.17321	3.04786	0.00230481	0.421158	1.88928e-06	0.00144269	3	ensembl_havana	gene	84442198	84480429	.	-	.	gene_id ENSMUSG00000041842; gene_version 15; gene_name Fhdc1; gene_source ensembl_havana; gene_biotype protein_coding; havana_gene OTTMUSG00000023128; havana_gene_version 2;		Fhdc1	229474	protein_coding
ENSMUSG00000048200	44.3783	-2.0038	0.65814	-3.04465	0.00232955	0.421158	-4.42405e-06	0.0014427	7	ensembl_havana	gene	141461094	141466613	.	+	.	gene_id ENSMUSG00000048200; gene_version 12; gene_name Cracr2b; gene_source ensembl_havana; gene_biotype protein_coding; havana_gene OTTMUSG00000036654; havana_gene_version 5;		Cracr2b	213573	protein_coding
ENSMUSG00000037003	18.918	-3.2011	1.0511	-3.04547	0.00232315	0.421158	-2.99418e-06	0.0014427	15	ensembl_havana	gene	102100413	102116401	.	+	.	gene_id ENSMUSG00000037003; gene_version 16; gene_name Tns2; gene_source ensembl_havana; gene_biotype protein_coding; havana_gene OTTMUSG00000071235; havana_gene_version 1;		Tns2	209039	protein_coding
ENSMUSG00000027544	48.391	-2.10923	0.694917	-3.03523	0.00240354	0.427043	-4.20681e-06	0.0014427	2	ensembl_havana	gene	168476410	168601657	.	-	.	gene_id ENSMUSG00000027544; gene_version 16; gene_name Nfatc2; gene_source ensembl_havana; gene_biotype protein_coding; havana_gene OTTMUSG00000016052; havana_gene_version 1;		Nfatc2	18019	protein_coding
ENSMUSG00000052305	26785	2.18211	0.718907	3.03532	0.00240278	0.427043	1.59766	0.882961	7	ensembl_havana	gene	103826534	103828096	.	-	.	gene_id ENSMUSG00000052305; gene_version 6; gene_name Hbb-bs; gene_source ensembl_havana; gene_biotype protein_coding; havana_gene OTTMUSG00000023334; havana_gene_version 3;		Hbb-bs		protein_coding
ENSMUSG00000002032	13.9403	-4.6747	1.54288	-3.02984	0.0024468	0.42736	-1.57609e-06	0.0014427	9	ensembl_havana	gene	44793769	44799307	.	-	.	gene_id ENSMUSG00000002032; gene_version 17; gene_name Tmem25; gene_source ensembl_havana; gene_biotype protein_coding; havana_gene OTTMUSG00000016729; havana_gene_version 2;		Tmem25	71687	protein_coding
ENSMUSG00000006611	106.895	-1.28846	0.42495	-3.03204	0.0024291	0.42736	-7.43973e-06	0.0014427	13	ensembl_havana	gene	23702034	23710854	.	-	.	gene_id ENSMUSG00000006611; gene_version 15; gene_name Hfe; gene_source ensembl_havana; gene_biotype protein_coding; havana_gene OTTMUSG00000000737; havana_gene_version 3;		Hfe	15216	protein_coding
ENSMUSG00000024190	3540.02	1.94127	0.643541	3.01654	0.00255675	0.442812	1.23809	1.04872	17	ensembl_havana	gene	26505590	26562128	.	-	.	gene_id ENSMUSG00000024190; gene_version 7; gene_name Dusp1; gene_source ensembl_havana; gene_biotype protein_coding; havana_gene OTTMUSG00000020083; havana_gene_version 4;		Dusp1	19252	protein_coding
ENSMUSG00000029084	194.36	-0.920775	0.306269	-3.00643	0.00264335	0.450243	-1.02613e-05	0.0014427	5	ensembl_havana	gene	43868553	43912375	.	+	.	gene_id ENSMUSG00000029084; gene_version 5; gene_name Cd38; gene_source ensembl_havana; gene_biotype protein_coding; havana_gene OTTMUSG00000029024; havana_gene_version 4;		Cd38	12494	protein_coding
ENSMUSG00000023249	84.5301	-2.23235	0.742414	-3.00688	0.00263943	0.450243	-3.4364e-06	0.0014427	9	ensembl_havana	gene	106470322	106476949	.	-	.	gene_id ENSMUSG00000023249; gene_version 15; gene_name Parp3; gene_source ensembl_havana; gene_biotype protein_coding; havana_gene OTTMUSG00000033581; havana_gene_version 4;		Parp3	235587	protein_coding
ENSMUSG00000050271	14.2441	-4.5527	1.51716	-3.00081	0.00269263	0.454877	-1.74641e-06	0.0014427	8	ensembl_havana	gene	36094828	36147787	.	+	.	gene_id ENSMUSG00000050271; gene_version 12; gene_name Prag1; gene_source ensembl_havana; gene_biotype protein_coding; havana_gene OTTMUSG00000022666; havana_gene_version 1;		Prag1	244418	protein_coding
ENSMUSG00000027078	1448.25	0.924109	0.309143	2.98926	0.00279657	0.46413	9.29331e-06	0.0014427	2	ensembl_havana	gene	84798828	84810335	.	+	.	gene_id ENSMUSG00000027078; gene_version 14; gene_name Ube2l6; gene_source ensembl_havana; gene_biotype protein_coding; havana_gene OTTMUSG00000013725; havana_gene_version 3;		Ube2l6	56791	protein_coding
ENSMUSG00000036377	308.343	0.741458	0.248953	2.97831	0.00289843	0.46413	0.476494	0.378729	5	ensembl_havana	gene	76656512	76873554	.	+	.	gene_id ENSMUSG00000036377; gene_version 19; gene_name C530008M17Rik; gene_source ensembl_havana; gene_biotype protein_coding; havana_gene OTTMUSG00000026511; havana_gene_version 7;		C530008M17Rik	320827	protein_coding
ENSMUSG00000020029	1222.19	0.572591	0.1916	2.98847	0.00280378	0.46413	0.393515	0.255288	10	ensembl_havana	gene	95547007	95564146	.	-	.	gene_id ENSMUSG00000020029; gene_version 6; gene_name Nudt4; gene_source ensembl_havana; gene_biotype protein_coding; havana_gene OTTMUSG00000063976; havana_gene_version 1;		Nudt4	71207	protein_coding
ENSMUSG00000058126	865.119	2.39827	0.804384	2.9815	0.00286838	0.46413	1.43666	1.54913	14	ensembl_havana	gene	113314608	113316754	.	+	.	gene_id ENSMUSG00000058126; gene_version 7; gene_name Tpm3-rs7; gene_source ensembl_havana; gene_biotype protein_coding; havana_gene OTTMUSG00000069694; havana_gene_version 1;		Tpm3-rs7	621054	protein_coding
ENSMUSG00000020334	312.674	0.851874	0.286076	2.97779	0.00290333	0.46413	0.589109	0.375988	11	ensembl_havana	gene	53983123	54028090	.	-	.	gene_id ENSMUSG00000020334; gene_version 6; gene_name Slc22a4; gene_source ensembl_havana; gene_biotype protein_coding; havana_gene OTTMUSG00000005654; havana_gene_version 1;		Slc22a4	30805	protein_coding
ENSMUSG00000020490	11.9651	3.41178	1.14581	2.97761	0.00290503	0.46413	2.41466	1.44536	11	ensembl_havana	gene	58917908	58927158	.	+	.	gene_id ENSMUSG00000020490; gene_version 16; gene_name Btnl10; gene_source ensembl_havana; gene_biotype protein_coding; havana_gene OTTMUSG00000005775; havana_gene_version 5;		Btnl10	192194	protein_coding
ENSMUSG00000053644	1669.23	-0.683145	0.229224	-2.98026	0.00288006	0.46413	-1.3053e-05	0.0014427	18	ensembl_havana	gene	56509687	56572951	.	-	.	gene_id ENSMUSG00000053644; gene_version 13; gene_name Aldh7a1; gene_source ensembl_havana; gene_biotype protein_coding; havana_gene OTTMUSG00000035214; havana_gene_version 4;		Aldh7a1	110695	protein_coding
ENSMUSG00000085148	9.64523	3.89045	1.31257	2.964	0.00303671	0.481436	2.06589e-06	0.0014427	11	havana	gene	75461539	75466676	.	+	.	gene_id ENSMUSG00000085148; gene_version 1; gene_name Mir22hg; gene_source havana; gene_biotype processed_transcript; havana_gene OTTMUSG00000006201; havana_gene_version 1;		Mir22hg	100042498	processed_transcript
ENSMUSG00000032359	390.422	-1.11159	0.375378	-2.96124	0.00306401	0.482056	-8.26592e-06	0.0014427	9	ensembl_havana	gene	90054152	90076089	.	+	.	gene_id ENSMUSG00000032359; gene_version 14; gene_name Ctsh; gene_source ensembl_havana; gene_biotype protein_coding; havana_gene OTTMUSG00000024409; havana_gene_version 4;		Ctsh	13036	protein_coding
ENSMUSG00000053219	42.4328	-4.2256	1.43339	-2.94797	0.00319873	0.499437	1.21512e-07	0.00144269	10	ensembl_havana	gene	22158569	22374139	.	+	.	gene_id ENSMUSG00000053219; gene_version 15; gene_name Raet1e; gene_source ensembl_havana; gene_biotype protein_coding; havana_gene OTTMUSG00000042696; havana_gene_version 2;		Raet1e	379043	protein_coding
ENSMUSG00000070814	69.7181	-1.36331	0.463519	-2.94121	0.00326937	0.502849	-5.88424e-06	0.0014427	7	ensembl_havana	gene	13258967	13278721	.	-	.	gene_id ENSMUSG00000070814; gene_version 15; gene_name Zswim9; gene_source ensembl_havana; gene_biotype protein_coding; havana_gene OTTMUSG00000030580; havana_gene_version 4;		Zswim9	321008	protein_coding
ENSMUSG00000019916	705.689	-0.666861	0.226582	-2.94313	0.00324915	0.502849	-1.29027e-05	0.0014427	10	ensembl_havana	gene	59323296	59373304	.	+	.	gene_id ENSMUSG00000019916; gene_version 14; gene_name P4ha1; gene_source ensembl_havana; gene_biotype protein_coding; havana_gene OTTMUSG00000034134; havana_gene_version 1;		P4ha1	18451	protein_coding
ENSMUSG00000029370	30.4134	-3.81062	1.29875	-2.93407	0.0033455	0.510747	-1.34931e-06	0.00144269	5	ensembl_havana	gene	90603076	90640657	.	-	.	gene_id ENSMUSG00000029370; gene_version 10; gene_name Rassf6; gene_source ensembl_havana; gene_biotype protein_coding; havana_gene OTTMUSG00000055490; havana_gene_version 2;		Rassf6	73246	protein_coding
ENSMUSG00000028332	1838.17	1.26768	0.432453	2.93136	0.00337482	0.511434	0.879432	0.567686	4	ensembl_havana	gene	46393989	46413506	.	-	.	gene_id ENSMUSG00000028332; gene_version 13; gene_name Hemgn; gene_source ensembl_havana; gene_biotype protein_coding; havana_gene OTTMUSG00000006887; havana_gene_version 1;		Hemgn	93966	protein_coding
ENSMUSG00000017861	702.487	0.704526	0.241624	2.9158	0.00354778	0.53372	0.461122	0.347158	2	ensembl_havana	gene	163054687	163084688	.	+	.	gene_id ENSMUSG00000017861; gene_version 11; gene_name Mybl2; gene_source ensembl_havana; gene_biotype protein_coding; havana_gene OTTMUSG00000001166; havana_gene_version 7;		Mybl2	17865	protein_coding
ENSMUSG00000113036	73.0812	2.04489	0.703094	2.90842	0.00363259	0.542519	2.71151e-06	0.00144269	13	havana	gene	12259793	12260270	.	-	.	gene_id ENSMUSG00000113036; gene_version 1; gene_name Gm47021; gene_source havana; gene_biotype processed_pseudogene; havana_gene OTTMUSG00000066545; havana_gene_version 1;		Gm47021		processed_pseudogene
ENSMUSG00000035000	347.148	-1.03097	0.357039	-2.88755	0.00388254	0.554285	-7.69218e-06	0.00144269	2	ensembl_havana	gene	62330073	62412231	.	-	.	gene_id ENSMUSG00000035000; gene_version 8; gene_name Dpp4; gene_source ensembl_havana; gene_biotype protein_coding; havana_gene OTTMUSG00000012759; havana_gene_version 1;		Dpp4	13482	protein_coding
ENSMUSG00000082809	36.1877	1.79297	0.62072	2.88853	0.00387043	0.554285	4.3757e-06	0.0014427	2	havana	gene	151458956	151460309	.	+	.	gene_id ENSMUSG00000082809; gene_version 3; gene_name Gm14150; gene_source havana; gene_biotype processed_pseudogene; havana_gene OTTMUSG00000015805; havana_gene_version 1;		Gm14150	100043840	processed_pseudogene
ENSMUSG00000029650	213.789	1.01263	0.351263	2.88283	0.00394116	0.554285	0.564469	0.802819	5	ensembl_havana	gene	147878437	147894815	.	-	.	gene_id ENSMUSG00000029650; gene_version 10; gene_name Slc46a3; gene_source ensembl_havana; gene_biotype protein_coding; havana_gene OTTMUSG00000028765; havana_gene_version 3;		Slc46a3	71706	protein_coding
ENSMUSG00000038065	34.9503	-1.8682	0.648105	-2.88256	0.00394452	0.554285	-4.24745e-06	0.0014427	6	ensembl_havana	gene	54681624	54703851	.	+	.	gene_id ENSMUSG00000038065; gene_version 13; gene_name Mturn; gene_source ensembl_havana; gene_biotype protein_coding; havana_gene OTTMUSG00000047435; havana_gene_version 5;		Mturn	68235	protein_coding
ENSMUSG00000073940	16856.4	2.07389	0.718338	2.88706	0.00388859	0.554285	1.42372	0.95859	7	ensembl_havana	gene	103812524	103813996	.	-	.	gene_id ENSMUSG00000073940; gene_version 3; gene_name Hbb-bt; gene_source ensembl_havana; gene_biotype protein_coding; havana_gene OTTMUSG00000019042; havana_gene_version 3;		Hbb-bt	101488143	protein_coding
ENSMUSG00000020121	44.9167	-1.7489	0.605606	-2.88785	0.00387887	0.554285	-4.74223e-06	0.0014427	10	ensembl_havana	gene	121780991	122047315	.	-	.	gene_id ENSMUSG00000020121; gene_version 15; gene_name Srgap1; gene_source ensembl_havana; gene_biotype protein_coding; havana_gene OTTMUSG00000032486; havana_gene_version 2;		Srgap1	117600	protein_coding
ENSMUSG00000032815	307.385	0.685556	0.237887	2.88186	0.00395341	0.554285	1.20343e-05	0.0014427	8	ensembl_havana	gene	123268300	123318576	.	-	.	gene_id ENSMUSG00000032815; gene_version 16; gene_name Fanca; gene_source ensembl_havana; gene_biotype protein_coding; havana_gene OTTMUSG00000030114; havana_gene_version 11;		Fanca	14087	protein_coding
ENSMUSG00000015354	6.12967	-5.86039	2.02299	-2.89689	0.00376877	0.554285	-1.33503e-06	0.0014427	9	ensembl_havana	gene	95637601	95698096	.	+	.	gene_id ENSMUSG00000015354; gene_version 8; gene_name Pcolce2; gene_source ensembl_havana; gene_biotype protein_coding; havana_gene OTTMUSG00000030790; havana_gene_version 1;		Pcolce2	76477	protein_coding
ENSMUSG00000018750	63.6685	-1.79595	0.620062	-2.8964	0.00377475	0.554285	-3.79349e-06	0.00144269	11	ensembl_havana	gene	69765912	69784023	.	+	.	gene_id ENSMUSG00000018750; gene_version 14; gene_name Zbtb4; gene_source ensembl_havana; gene_biotype protein_coding; havana_gene OTTMUSG00000005990; havana_gene_version 4;		Zbtb4	75580	protein_coding
ENSMUSG00000028226	22.4181	-2.98653	1.03905	-2.87428	0.00404949	0.563919	-2.62349e-06	0.0014427	4	ensembl_havana	gene	17852893	18119145	.	+	.	gene_id ENSMUSG00000028226; gene_version 15; gene_name Mmp16; gene_source ensembl_havana; gene_biotype protein_coding; havana_gene OTTMUSG00000004650; havana_gene_version 4;		Mmp16	17389	protein_coding
ENSMUSG00000026180	51.9094	-4.42376	1.54281	-2.86733	0.00413948	0.572581	-9.80419e-07	0.00144269	1	ensembl_havana	gene	74153989	74161246	.	+	.	gene_id ENSMUSG00000026180; gene_version 8; gene_name Cxcr2; gene_source ensembl_havana; gene_biotype protein_coding; havana_gene OTTMUSG00000047665; havana_gene_version 1;		Cxcr2	12765	protein_coding
ENSMUSG00000069727	193.882	-0.883245	0.308407	-2.86389	0.00418473	0.574982	-9.0766e-06	0.00144269	7	ensembl_havana	gene	42660105	42692742	.	-	.	gene_id ENSMUSG00000069727; gene_version 5; gene_name Zfp975; gene_source ensembl_havana; gene_biotype protein_coding; havana_gene OTTMUSG00000022456; havana_gene_version 2;		Zfp975	434179	protein_coding
ENSMUSG00000067276	30.1476	-2.74348	0.959094	-2.86049	0.00422983	0.57733	-2.33667e-06	0.00144269	X	ensembl_havana	gene	143802231	143827414	.	-	.	gene_id ENSMUSG00000067276; gene_version 5; gene_name Capn6; gene_source ensembl_havana; gene_biotype protein_coding; havana_gene OTTMUSG00000018841; havana_gene_version 1;		Capn6	12338	protein_coding
ENSMUSG00000117621	459.955	2.28102	0.799391	2.85344	0.00432484	0.586414	3.28884e-06	0.0014427	18	havana	gene	47112139	47112653	.	+	.	gene_id ENSMUSG00000117621; gene_version 1; gene_name Hspe1-rs1; gene_source havana; gene_biotype protein_coding; havana_gene OTTMUSG00000073191; havana_gene_version 1;		Hspe1-rs1	628438	protein_coding
ENSMUSG00000049119	163.276	-1.08574	0.381259	-2.84777	0.00440261	0.593057	-6.76592e-06	0.00144269	4	ensembl_havana	gene	5644090	6108223	.	+	.	gene_id ENSMUSG00000049119; gene_version 14; gene_name Fam110b; gene_source ensembl_havana; gene_biotype protein_coding; havana_gene OTTMUSG00000004221; havana_gene_version 4;		Fam110b	242297	protein_coding
ENSMUSG00000035184	40.917	3.72436	1.30913	2.8449	0.0044425	0.594545	2.36535	2.23678	14	ensembl_havana	gene	62555737	62608486	.	+	.	gene_id ENSMUSG00000035184; gene_version 15; gene_name Fam124a; gene_source ensembl_havana; gene_biotype protein_coding; havana_gene OTTMUSG00000034680; havana_gene_version 2;		Fam124a	629059	protein_coding
ENSMUSG00000005986	264.505	-1.94049	0.68283	-2.84183	0.00448553	0.596431	-3.42844e-06	0.00144269	19	ensembl_havana	gene	4270180	4283137	.	-	.	gene_id ENSMUSG00000005986; gene_version 16; gene_name Ankrd13d; gene_source ensembl_havana; gene_biotype protein_coding; havana_gene OTTMUSG00000036701; havana_gene_version 2;		Ankrd13d	68423	protein_coding
ENSMUSG00000039891	27.9064	-3.48128	1.22668	-2.83797	0.00454013	0.599821	-2.23578	1.81676	10	ensembl_havana	gene	17796226	17845665	.	+	.	gene_id ENSMUSG00000039891; gene_version 6; gene_name Txlnb; gene_source ensembl_havana; gene_biotype protein_coding; havana_gene OTTMUSG00000042108; havana_gene_version 1;		Txlnb	378431	protein_coding
ENSMUSG00000044694	9.87612	-4.90469	1.73129	-2.83297	0.00461178	0.605406	-1.37075e-06	0.0014427	9	ensembl_havana	gene	51278513	51284210	.	+	.	gene_id ENSMUSG00000044694; gene_version 2; gene_name 2010007H06Rik; gene_source ensembl_havana; gene_biotype antisense; havana_gene OTTMUSG00000045938; havana_gene_version 1;		2010007H06Rik		antisense
ENSMUSG00000031303	26.9892	-2.89679	1.02371	-2.8297	0.00465915	0.607753	-1.80876e-06	0.00144269	X	ensembl_havana	gene	159988433	160123351	.	+	.	gene_id ENSMUSG00000031303; gene_version 8; gene_name Map3k15; gene_source ensembl_havana; gene_biotype protein_coding; havana_gene OTTMUSG00000019447; havana_gene_version 1;		Map3k15	270672	protein_coding
ENSMUSG00000044068	84.7374	1.93906	0.687156	2.82186	0.00477467	0.618905	3.91939e-06	0.0014427	11	ensembl_havana	gene	22972005	22976496	.	+	.	gene_id ENSMUSG00000044068; gene_version 7; gene_name Zrsr1; gene_source ensembl_havana; gene_biotype protein_coding; havana_gene OTTMUSG00000005268; havana_gene_version 2;		Zrsr1	22183	protein_coding
ENSMUSG00000026358	39.5889	3.5134	1.25154	2.80726	0.00499648	0.628002	1.98803	3.8211	1	ensembl_havana	gene	144242296	144249242	.	-	.	gene_id ENSMUSG00000026358; gene_version 13; gene_name Rgs1; gene_source ensembl_havana; gene_biotype protein_coding; havana_gene OTTMUSG00000035154; havana_gene_version 3;		Rgs1	50778	protein_coding
ENSMUSG00000052155	133.3	-1.07169	0.381744	-2.80734	0.00499518	0.628002	-7.19989e-06	0.00144269	2	ensembl_havana	gene	48814109	48903269	.	+	.	gene_id ENSMUSG00000052155; gene_version 5; gene_name Acvr2a; gene_source ensembl_havana; gene_biotype protein_coding; havana_gene OTTMUSG00000012394; havana_gene_version 1;		Acvr2a	11480	protein_coding
ENSMUSG00000025533	1326.56	-0.508679	0.181196	-2.80735	0.00499513	0.628002	-0.263111	0.897028	5	ensembl_havana	gene	130011258	130029247	.	-	.	gene_id ENSMUSG00000025533; gene_version 15; gene_name Asl; gene_source ensembl_havana; gene_biotype protein_coding; havana_gene OTTMUSG00000033763; havana_gene_version 8;		Asl	109900	protein_coding
ENSMUSG00000076498	33.5154	1.90079	0.6764	2.81015	0.00495186	0.628002	1.15499	1.0856	6	ensembl_havana	gene	41546730	41548352	.	+	.	gene_id ENSMUSG00000076498; gene_version 2; gene_name Trbc2; gene_source ensembl_havana; gene_biotype TR_C_gene; havana_gene OTTMUSG00000051369; havana_gene_version 1;		Trbc2	100125263	TR_C_gene
ENSMUSG00000047139	9933.17	0.523425	0.186457	2.80721	0.0049972	0.628002	1.57659e-05	0.0014427	10	ensembl_havana	gene	43578284	43584265	.	+	.	gene_id ENSMUSG00000047139; gene_version 9; gene_name Cd24a; gene_source ensembl_havana; gene_biotype protein_coding; havana_gene OTTMUSG00000063496; havana_gene_version 2;		Cd24a	12484	protein_coding
ENSMUSG00000029299	361	-1.44992	0.517562	-2.80144	0.00508747	0.628026	-5.12726e-06	0.00144269	5	ensembl_havana	gene	104935057	104982718	.	-	.	gene_id ENSMUSG00000029299; gene_version 14; gene_name Abcg3; gene_source ensembl_havana; gene_biotype protein_coding; havana_gene OTTMUSG00000025595; havana_gene_version 2;		Abcg3	27405	protein_coding
ENSMUSG00000091900	39.25	-2.51122	0.896248	-2.80193	0.00507986	0.628026	-3.17288e-06	0.0014427	7	havana	gene	116083367	116084558	.	-	.	gene_id ENSMUSG00000091900; gene_version 3; gene_name Gm4353; gene_source havana; gene_biotype processed_pseudogene; havana_gene OTTMUSG00000074698; havana_gene_version 1;		Gm4353		processed_pseudogene
ENSMUSG00000039452	32.7596	2.23637	0.798316	2.80136	0.00508881	0.628026	1.44908	1.1655	9	ensembl_havana	gene	66065176	66069719	.	-	.	gene_id ENSMUSG00000039452; gene_version 6; gene_name Snx22; gene_source ensembl_havana; gene_biotype protein_coding; havana_gene OTTMUSG00000062642; havana_gene_version 1;		Snx22	382083	protein_coding
ENSMUSG00000031266	358.236	0.665605	0.238179	2.79456	0.00519702	0.629776	1.17623e-05	0.00144269	X	ensembl_havana	gene	134588149	134601125	.	-	.	gene_id ENSMUSG00000031266; gene_version 7; gene_name Gla; gene_source ensembl_havana; gene_biotype protein_coding; havana_gene OTTMUSG00000019384; havana_gene_version 4;		Gla	11605	protein_coding
ENSMUSG00000057156	421.725	-0.869144	0.310613	-2.79816	0.00513946	0.629776	-8.73877e-06	0.00144269	14	ensembl_havana	gene	54852736	54870961	.	-	.	gene_id ENSMUSG00000057156; gene_version 10; gene_name Homez; gene_source ensembl_havana; gene_biotype protein_coding; havana_gene OTTMUSG00000032805; havana_gene_version 7;		Homez	239099	protein_coding
ENSMUSG00000112964	111.207	-1.05872	0.378983	-2.79358	0.00521286	0.629776	-6.93291e-06	0.00144269	13	havana	gene	74434781	74463429	.	-	.	gene_id ENSMUSG00000112964; gene_version 1; gene_name E430024I08Rik; gene_source havana; gene_biotype lincRNA; havana_gene OTTMUSG00000067548; havana_gene_version 2;		E430024I08Rik		lincRNA
ENSMUSG00000038418	437.181	2.41125	0.863379	2.79281	0.00522522	0.629776	1.50135	1.4482	18	ensembl_havana	gene	34859823	34864984	.	+	.	gene_id ENSMUSG00000038418; gene_version 7; gene_name Egr1; gene_source ensembl_havana; gene_biotype protein_coding; havana_gene OTTMUSG00000021064; havana_gene_version 2;		Egr1	13653	protein_coding
ENSMUSG00000029468	44.023	-2.37115	0.851029	-2.78621	0.00533279	0.639005	-2.09996e-06	0.00144269	5	ensembl_havana	gene	122643911	122691432	.	+	.	gene_id ENSMUSG00000029468; gene_version 17; gene_name P2rx7; gene_source ensembl_havana; gene_biotype protein_coding; havana_gene OTTMUSG00000026740; havana_gene_version 3;		P2rx7	18439	protein_coding
ENSMUSG00000052446	1507.28	-0.617558	0.222335	-2.77761	0.00547608	0.652381	-1.26518e-05	0.00144269	8	ensembl_havana	gene	71951038	71993792	.	+	.	gene_id ENSMUSG00000052446; gene_version 17; gene_name Zfp961; gene_source ensembl_havana; gene_biotype protein_coding; havana_gene OTTMUSG00000025161; havana_gene_version 6;		Zfp961	234413	protein_coding
ENSMUSG00000038793	105.93	3.79706	1.36931	2.77298	0.00555451	0.654162	1.16518e-06	0.00144269	1	ensembl_havana	gene	180935022	180938400	.	+	.	gene_id ENSMUSG00000038793; gene_version 8; gene_name Lefty1; gene_source ensembl_havana; gene_biotype protein_coding; havana_gene OTTMUSG00000021473; havana_gene_version 1;		Lefty1	13590	protein_coding
ENSMUSG00000097805	25.7249	-3.15138	1.13626	-2.77347	0.00554626	0.654162	-1.42282e-06	0.00144269	15	havana	gene	42676241	42704616	.	+	.	gene_id ENSMUSG00000097805; gene_version 2; gene_name Gm17473; gene_source havana; gene_biotype antisense; havana_gene OTTMUSG00000070079; havana_gene_version 1;		Gm17473		antisense
ENSMUSG00000003363	774.964	-0.665023	0.240679	-2.7631	0.00572544	0.657503	-1.21187e-05	0.0014427	7	ensembl_havana	gene	27532000	27553218	.	-	.	gene_id ENSMUSG00000003363; gene_version 15; gene_name Pld3; gene_source ensembl_havana; gene_biotype protein_coding; havana_gene OTTMUSG00000031815; havana_gene_version 2;		Pld3	18807	protein_coding
ENSMUSG00000069713	32.4134	-1.84365	0.665958	-2.76842	0.00563287	0.657503	-5.1009e-06	0.0014427	10	ensembl_havana	gene	20310506	20312294	.	-	.	gene_id ENSMUSG00000069713; gene_version 2; gene_name 4933406P04Rik; gene_source ensembl_havana; gene_biotype lincRNA; havana_gene OTTMUSG00000063830; havana_gene_version 1;		4933406P04Rik		lincRNA
ENSMUSG00000021913	15.2892	-3.02079	1.09364	-2.76214	0.00574239	0.657503	-2.01142e-06	0.00144269	14	ensembl_havana	gene	32322019	32348151	.	+	.	gene_id ENSMUSG00000021913; gene_version 8; gene_name Ogdhl; gene_source ensembl_havana; gene_biotype protein_coding; havana_gene OTTMUSG00000069863; havana_gene_version 1;		Ogdhl	239017	protein_coding
ENSMUSG00000022099	152.317	1.54644	0.558995	2.76646	0.0056669	0.657503	0.966091	0.871712	14	ensembl_havana	gene	70601263	70636048	.	-	.	gene_id ENSMUSG00000022099; gene_version 17; gene_name Dmtn; gene_source ensembl_havana; gene_biotype protein_coding; havana_gene OTTMUSG00000069188; havana_gene_version 1;		Dmtn	13829	protein_coding
ENSMUSG00000032580	4181.68	-0.466263	0.168614	-2.76527	0.00568763	0.657503	-1.66139e-05	0.00144269	9	ensembl_havana	gene	107740371	107770996	.	-	.	gene_id ENSMUSG00000032580; gene_version 12; gene_name Rbm5; gene_source ensembl_havana; gene_biotype protein_coding; havana_gene OTTMUSG00000043551; havana_gene_version 15;		Rbm5	83486	protein_coding
ENSMUSG00000029601	27.0809	2.08219	0.755833	2.75483	0.00587232	0.668666	3.63528e-06	0.0014427	5	ensembl_havana	gene	120589016	120607118	.	+	.	gene_id ENSMUSG00000029601; gene_version 13; gene_name Iqcd; gene_source ensembl_havana; gene_biotype protein_coding; havana_gene OTTMUSG00000025341; havana_gene_version 2;		Iqcd	75732	protein_coding
ENSMUSG00000026482	703.286	-1.59553	0.581506	-2.74378	0.00607358	0.670797	-3.91553e-06	0.00144269	1	ensembl_havana	gene	152516760	152766351	.	-	.	gene_id ENSMUSG00000026482; gene_version 13; gene_name Rgl1; gene_source ensembl_havana; gene_biotype protein_coding; havana_gene OTTMUSG00000022514; havana_gene_version 3;		Rgl1	19731	protein_coding
ENSMUSG00000015083	132.964	-1.09655	0.40025	-2.73965	0.00615039	0.670797	-6.31427e-06	0.00144269	2	ensembl_havana	gene	25498651	25501719	.	-	.	gene_id ENSMUSG00000015083; gene_version 11; gene_name C8g; gene_source ensembl_havana; gene_biotype protein_coding; havana_gene OTTMUSG00000012120; havana_gene_version 1;		C8g	69379	protein_coding
ENSMUSG00000039005	112.631	-2.68817	0.980092	-2.74277	0.00609225	0.670797	-2.61206e-06	0.0014427	4	ensembl_havana	gene	66827584	66930284	.	+	.	gene_id ENSMUSG00000039005; gene_version 13; gene_name Tlr4; gene_source ensembl_havana; gene_biotype protein_coding; havana_gene OTTMUSG00000000227; havana_gene_version 2;		Tlr4	21898	protein_coding
ENSMUSG00000040952	5614.98	0.802864	0.293227	2.73803	0.00618079	0.670797	0.433052	0.774391	7	ensembl_havana	gene	24884371	24889806	.	+	.	gene_id ENSMUSG00000040952; gene_version 16; gene_name Rps19; gene_source ensembl_havana; gene_biotype protein_coding; havana_gene OTTMUSG00000022935; havana_gene_version 4;		Rps19	20085	protein_coding
ENSMUSG00000030469	260.354	-0.960278	0.350506	-2.73969	0.0061497	0.670797	-1.94006e-05	0.00144275	7	ensembl_havana	gene	43579610	43593235	.	+	.	gene_id ENSMUSG00000030469; gene_version 10; gene_name Zfp719; gene_source ensembl_havana; gene_biotype protein_coding; havana_gene OTTMUSG00000022474; havana_gene_version 3;		Zfp719	210105	protein_coding
ENSMUSG00000011382	97.8404	-1.21614	0.443811	-2.74022	0.00613984	0.670797	-5.7938e-06	0.00144269	7	ensembl_havana	gene	45470987	45488805	.	-	.	gene_id ENSMUSG00000011382; gene_version 8; gene_name Dhdh; gene_source ensembl_havana; gene_biotype protein_coding; havana_gene OTTMUSG00000024072; havana_gene_version 2;		Dhdh	71755	protein_coding
ENSMUSG00000037440	45.6991	-2.97049	1.08488	-2.73809	0.0061798	0.670797	-1.26523e-06	0.00144269	10	ensembl_havana	gene	23894688	23905343	.	+	.	gene_id ENSMUSG00000037440; gene_version 8; gene_name Vnn1; gene_source ensembl_havana; gene_biotype protein_coding; havana_gene OTTMUSG00000044612; havana_gene_version 2;		Vnn1	22361	protein_coding
ENSMUSG00000031451	24.4119	-4.60681	1.67981	-2.74246	0.006098	0.670797	-1.18719e-06	0.0014427	8	ensembl_havana	gene	13465374	13494490	.	-	.	gene_id ENSMUSG00000031451; gene_version 6; gene_name Gas6; gene_source ensembl_havana; gene_biotype protein_coding; havana_gene OTTMUSG00000060783; havana_gene_version 1;		Gas6	14456	protein_coding
ENSMUSG00000035498	27.1451	-4.14609	1.51435	-2.73786	0.00618396	0.670797	-9.19452e-07	0.00144269	9	ensembl_havana	gene	123170824	123216038	.	-	.	gene_id ENSMUSG00000035498; gene_version 10; gene_name Cdcp1; gene_source ensembl_havana; gene_biotype protein_coding; havana_gene OTTMUSG00000027392; havana_gene_version 2;		Cdcp1	109332	protein_coding
ENSMUSG00000091383	47.8027	4.3234	1.58403	2.72936	0.00634574	0.681175	1.12328e-06	0.00144269	13	havana	gene	51202727	51203065	.	-	.	gene_id ENSMUSG00000091383; gene_version 2; gene_name Hist1h2al; gene_source havana; gene_biotype processed_pseudogene; havana_gene OTTMUSG00000067374; havana_gene_version 1;		Hist1h2al		processed_pseudogene
ENSMUSG00000023959	13.0096	3.82105	1.39964	2.73003	0.00633286	0.681175	2.12621e-06	0.0014427	17	ensembl_havana	gene	44134768	44280172	.	+	.	gene_id ENSMUSG00000023959; gene_version 10; gene_name Clic5; gene_source ensembl_havana; gene_biotype protein_coding; havana_gene OTTMUSG00000072117; havana_gene_version 2;		Clic5	224796	protein_coding
ENSMUSG00000037344	103.008	-1.1232	0.411808	-2.72749	0.00638182	0.681499	-6.25022e-06	0.00144269	5	ensembl_havana	gene	137314558	137333597	.	-	.	gene_id ENSMUSG00000037344; gene_version 14; gene_name Slc12a9; gene_source ensembl_havana; gene_biotype protein_coding; havana_gene OTTMUSG00000021935; havana_gene_version 3;		Slc12a9	83704	protein_coding
ENSMUSG00000038058	80.3362	-1.80882	0.665329	-2.71868	0.00655422	0.695182	-3.78511e-06	0.00144269	6	ensembl_havana	gene	54923949	54972612	.	-	.	gene_id ENSMUSG00000038058; gene_version 14; gene_name Nod1; gene_source ensembl_havana; gene_biotype protein_coding; havana_gene OTTMUSG00000057766; havana_gene_version 2;		Nod1	107607	protein_coding
ENSMUSG00000020098	430.908	-0.862648	0.31744	-2.71752	0.00657742	0.695182	-7.93295e-06	0.00144269	10	ensembl_havana	gene	61089331	61094324	.	+	.	gene_id ENSMUSG00000020098; gene_version 7; gene_name Pcbd1; gene_source ensembl_havana; gene_biotype protein_coding; havana_gene OTTMUSG00000064895; havana_gene_version 1;		Pcbd1	13180	protein_coding
ENSMUSG00000108477	36.561	-3.52325	1.29848	-2.71337	0.00666018	0.700338	-8.46865e-07	0.00144269	7	havana	gene	4658660	4659954	.	+	.	gene_id ENSMUSG00000108477; gene_version 1; gene_name Gm44878; gene_source havana; gene_biotype TEC; havana_gene OTTMUSG00000058445; havana_gene_version 1;		Gm44878		TEC
ENSMUSG00000050199	86.0195	1.13533	0.419514	2.70629	0.00680386	0.711815	6.75316e-06	0.00144269	2	ensembl_havana	gene	109917647	110014257	.	+	.	gene_id ENSMUSG00000050199; gene_version 13; gene_name Lgr4; gene_source ensembl_havana; gene_biotype protein_coding; havana_gene OTTMUSG00000015138; havana_gene_version 1;		Lgr4	107515	protein_coding
ENSMUSG00000021879	33.6357	3.01405	1.11686	2.69868	0.00696151	0.721171	2.20848e-06	0.0014427	14	ensembl_havana	gene	26693274	26891703	.	+	.	gene_id ENSMUSG00000021879; gene_version 13; gene_name Dnah12; gene_source ensembl_havana; gene_biotype protein_coding; havana_gene OTTMUSG00000032533; havana_gene_version 4;		Dnah12	110083	protein_coding
ENSMUSG00000022180	189.02	-1.01606	0.376526	-2.69852	0.00696485	0.721171	-7.59737e-06	0.00144269	14	ensembl_havana	gene	54722209	54781946	.	-	.	gene_id ENSMUSG00000022180; gene_version 7; gene_name Slc7a8; gene_source ensembl_havana; gene_biotype protein_coding; havana_gene OTTMUSG00000069511; havana_gene_version 1;		Slc7a8	50934	protein_coding
ENSMUSG00000064373	3725.53	-0.955818	0.35441	-2.69693	0.00699826	0.721171	-6.93221e-06	0.00144269	15	ensembl_havana	gene	3268547	3280508	.	+	.	gene_id ENSMUSG00000064373; gene_version 12; gene_name Selenop; gene_source ensembl_havana; gene_biotype protein_coding; havana_gene OTTMUSG00000035135; havana_gene_version 3;		Selenop	20363	protein_coding
ENSMUSG00000061024	1893.09	0.79356	0.295215	2.68808	0.00718648	0.730534	9.93683e-06	0.00144269	1	ensembl_havana	gene	9545408	9547455	.	+	.	gene_id ENSMUSG00000061024; gene_version 8; gene_name Rrs1; gene_source ensembl_havana; gene_biotype protein_coding; havana_gene OTTMUSG00000045230; havana_gene_version 1;		Rrs1	59014	protein_coding
ENSMUSG00000020273	695.396	-0.763586	0.283798	-2.69059	0.0071325	0.730534	-9.68207e-06	0.00144269	11	ensembl_havana	gene	23862646	23895253	.	-	.	gene_id ENSMUSG00000020273; gene_version 13; gene_name Papolg; gene_source ensembl_havana; gene_biotype protein_coding; havana_gene OTTMUSG00000005284; havana_gene_version 1;		Papolg	216578	protein_coding
ENSMUSG00000044072	9.97976	-3.8454	1.43135	-2.68655	0.00721947	0.730534	-1.94954e-06	0.0014427	11	ensembl_havana	gene	29743048	30026033	.	-	.	gene_id ENSMUSG00000044072; gene_version 14; gene_name Eml6; gene_source ensembl_havana; gene_biotype protein_coding; havana_gene OTTMUSG00000005340; havana_gene_version 4;		Eml6	237711	protein_coding
ENSMUSG00000034708	1870.91	-0.814917	0.303392	-2.68602	0.00723091	0.730534	-8.36176e-06	0.00144269	11	ensembl_havana	gene	102430315	102437048	.	+	.	gene_id ENSMUSG00000034708; gene_version 12; gene_name Grn; gene_source ensembl_havana; gene_biotype protein_coding; havana_gene OTTMUSG00000002816; havana_gene_version 5;		Grn	14824	protein_coding
ENSMUSG00000026875	87.9805	-1.81057	0.674842	-2.68295	0.00729753	0.733669	-3.48698e-06	0.00144269	2	ensembl_havana	gene	34941750	34961772	.	-	.	gene_id ENSMUSG00000026875; gene_version 14; gene_name Traf1; gene_source ensembl_havana; gene_biotype protein_coding; havana_gene OTTMUSG00000012272; havana_gene_version 2;		Traf1	22029	protein_coding
ENSMUSG00000036687	48.0805	2.906	1.08487	2.67868	0.00739138	0.739497	2.27292e-06	0.0014427	5	ensembl_havana	gene	139802485	139819917	.	-	.	gene_id ENSMUSG00000036687; gene_version 13; gene_name Tmem184a; gene_source ensembl_havana; gene_biotype protein_coding; havana_gene OTTMUSG00000025264; havana_gene_version 3;		Tmem184a	231832	protein_coding
ENSMUSG00000020300	223.198	1.39544	0.522961	2.66835	0.00762252	0.758938	5.22303e-06	0.00144269	11	ensembl_havana	gene	31872211	31935634	.	+	.	gene_id ENSMUSG00000020300; gene_version 14; gene_name Cpeb4; gene_source ensembl_havana; gene_biotype protein_coding; havana_gene OTTMUSG00000005363; havana_gene_version 1;		Cpeb4	67579	protein_coding
ENSMUSG00000027086	722.25	0.845672	0.317298	2.66523	0.00769366	0.762338	9.20939e-06	0.00144269	2	ensembl_havana	gene	69686815	69713516	.	-	.	gene_id ENSMUSG00000027086; gene_version 16; gene_name Fastkd1; gene_source ensembl_havana; gene_biotype protein_coding; havana_gene OTTMUSG00000013008; havana_gene_version 2;		Fastkd1	320720	protein_coding
ENSMUSG00000049281	11.5148	-4.52438	1.7016	-2.6589	0.00783962	0.772328	-1.11157e-06	0.0014427	9	ensembl_havana	gene	40269217	40291618	.	+	.	gene_id ENSMUSG00000049281; gene_version 16; gene_name Scn3b; gene_source ensembl_havana; gene_biotype protein_coding; havana_gene OTTMUSG00000016755; havana_gene_version 5;		Scn3b	235281	protein_coding
ENSMUSG00000002847	4.65733	-5.05179	1.90087	-2.65762	0.00786942	0.772328	-1.3059e-06	0.0014427	16	ensembl_havana	gene	38396117	38433145	.	-	.	gene_id ENSMUSG00000002847; gene_version 7; gene_name Pla1a; gene_source ensembl_havana; gene_biotype protein_coding; havana_gene OTTMUSG00000071428; havana_gene_version 2;		Pla1a	85031	protein_coding
ENSMUSG00000028328	154.193	0.993293	0.374125	2.65498	0.00793136	0.774718	7.6986e-06	0.00144269	4	ensembl_havana	gene	46038935	46116032	.	+	.	gene_id ENSMUSG00000028328; gene_version 13; gene_name Tmod1; gene_source ensembl_havana; gene_biotype protein_coding; havana_gene OTTMUSG00000006835; havana_gene_version 4;		Tmod1	21916	protein_coding
ENSMUSG00000024735	502.689	0.646677	0.244033	2.64995	0.00805027	0.782622	1.13928e-05	0.00144269	19	ensembl_havana	gene	10895231	10909559	.	+	.	gene_id ENSMUSG00000024735; gene_version 13; gene_name Prpf19; gene_source ensembl_havana; gene_biotype protein_coding; havana_gene OTTMUSG00000046847; havana_gene_version 5;		Prpf19	28000	protein_coding
ENSMUSG00000003420	351.809	-1.14306	0.431817	-2.64709	0.00811879	0.785578	-5.92736e-06	0.00144269	7	ensembl_havana	gene	45092990	45103851	.	-	.	gene_id ENSMUSG00000003420; gene_version 8; gene_name Fcgrt; gene_source ensembl_havana; gene_biotype protein_coding; havana_gene OTTMUSG00000058708; havana_gene_version 2;		Fcgrt	14132	protein_coding
ENSMUSG00000004317	185.537	-0.730663	0.276602	-2.64157	0.00825229	0.794765	-9.78295e-06	0.00144269	X	ensembl_havana	gene	7153810	7319358	.	-	.	gene_id ENSMUSG00000004317; gene_version 14; gene_name Clcn5; gene_source ensembl_havana; gene_biotype protein_coding; havana_gene OTTMUSG00000016484; havana_gene_version 2;		Clcn5	12728	protein_coding
ENSMUSG00000026712	39.7968	-2.67722	1.01658	-2.63356	0.00844954	0.802512	-2.48219e-06	0.0014427	2	ensembl_havana	gene	14229392	14332057	.	+	.	gene_id ENSMUSG00000026712; gene_version 3; gene_name Mrc1; gene_source ensembl_havana; gene_biotype protein_coding; havana_gene OTTMUSG00000011409; havana_gene_version 2;		Mrc1	17533	protein_coding
ENSMUSG00000013921	96.439	-2.11854	0.804369	-2.63379	0.00844389	0.802512	-2.74751e-06	0.00144269	7	ensembl_havana	gene	30291728	30308367	.	+	.	gene_id ENSMUSG00000013921; gene_version 15; gene_name Clip3; gene_source ensembl_havana; gene_biotype protein_coding; havana_gene OTTMUSG00000024314; havana_gene_version 4;		Clip3	76686	protein_coding
ENSMUSG00000038637	205.315	0.901363	0.342223	2.63384	0.00844241	0.802512	7.32983e-06	0.00144269	7	ensembl_havana	gene	141194157	141210055	.	+	.	gene_id ENSMUSG00000038637; gene_version 15; gene_name Lrrc56; gene_source ensembl_havana; gene_biotype protein_coding; havana_gene OTTMUSG00000023215; havana_gene_version 2;		Lrrc56	70552	protein_coding
ENSMUSG00000074479	208.17	-2.97904	1.1326	-2.63026	0.008532	0.802943	-1.36667e-06	0.00144269	3	havana	gene	88576410	88577139	.	-	.	gene_id ENSMUSG00000074479; gene_version 3; gene_name Rtraf-ps; gene_source havana; gene_biotype processed_pseudogene; havana_gene OTTMUSG00000052162; havana_gene_version 1;		Rtraf-ps		processed_pseudogene
ENSMUSG00000030562	59.0824	-2.09215	0.795096	-2.63131	0.00850555	0.802943	-3.41823e-06	0.0014427	7	ensembl_havana	gene	87246096	87398710	.	+	.	gene_id ENSMUSG00000030562; gene_version 17; gene_name Nox4; gene_source ensembl_havana; gene_biotype protein_coding; havana_gene OTTMUSG00000021141; havana_gene_version 4;		Nox4	50490	protein_coding
ENSMUSG00000021619	597.994	-0.714	0.272421	-2.62094	0.00876866	0.821464	-9.07435e-06	0.00144269	13	ensembl_havana	gene	90935356	91223968	.	-	.	gene_id ENSMUSG00000021619; gene_version 6; gene_name Atg10; gene_source ensembl_havana; gene_biotype protein_coding; havana_gene OTTMUSG00000068331; havana_gene_version 1;		Atg10	66795	protein_coding
ENSMUSG00000002699	1584.87	-1.3926	0.531895	-2.61819	0.0088398	0.824382	-4.30639e-06	0.00144269	11	ensembl_havana	gene	34046920	34092295	.	+	.	gene_id ENSMUSG00000002699; gene_version 13; gene_name Lcp2; gene_source ensembl_havana; gene_biotype protein_coding; havana_gene OTTMUSG00000005404; havana_gene_version 2;		Lcp2	16822	protein_coding
ENSMUSG00000036985	657.726	-0.793449	0.303523	-2.61413	0.00894553	0.826289	-7.74094e-06	0.00144269	X	ensembl_havana	gene	48171969	48208878	.	-	.	gene_id ENSMUSG00000036985; gene_version 12; gene_name Zdhhc9; gene_source ensembl_havana; gene_biotype protein_coding; havana_gene OTTMUSG00000017508; havana_gene_version 2;		Zdhhc9	208884	protein_coding
ENSMUSG00000071713	256.748	-1.26018	0.482001	-2.61447	0.00893654	0.826289	-5.56977e-06	0.00144269	15	ensembl_havana	gene	78325752	78353847	.	+	.	gene_id ENSMUSG00000071713; gene_version 6; gene_name Csf2rb; gene_source ensembl_havana; gene_biotype protein_coding; havana_gene OTTMUSG00000070725; havana_gene_version 2;		Csf2rb	12983	protein_coding
ENSMUSG00000034379	326.735	-0.87219	0.333815	-2.61279	0.00898053	0.826289	-7.06267e-06	0.00144269	16	ensembl_havana	gene	36041190	36043928	.	+	.	gene_id ENSMUSG00000034379; gene_version 9; gene_name Wdr5b; gene_source ensembl_havana; gene_biotype protein_coding; havana_gene OTTMUSG00000071898; havana_gene_version 1;		Wdr5b	69544	protein_coding
ENSMUSG00000015090	16.5245	-3.00374	1.15377	-2.60341	0.00923026	0.834097	-1.95618e-06	0.00144269	2	ensembl_havana	gene	25466709	25470046	.	-	.	gene_id ENSMUSG00000015090; gene_version 13; gene_name Ptgds; gene_source ensembl_havana; gene_biotype protein_coding; havana_gene OTTMUSG00000012118; havana_gene_version 1;		Ptgds	19215	protein_coding
ENSMUSG00000027340	333.752	-0.889805	0.341429	-2.60612	0.0091575	0.834097	-7.24348e-06	0.00144269	2	ensembl_havana	gene	132052496	132145108	.	-	.	gene_id ENSMUSG00000027340; gene_version 15; gene_name Slc23a2; gene_source ensembl_havana; gene_biotype protein_coding; havana_gene OTTMUSG00000015783; havana_gene_version 3;		Slc23a2	54338	protein_coding
ENSMUSG00000001128	373.982	-0.93062	0.357779	-2.6011	0.0092925	0.834097	-7.9054e-06	0.00144269	X	ensembl_havana	gene	20925454	20931555	.	-	.	gene_id ENSMUSG00000001128; gene_version 7; gene_name Cfp; gene_source ensembl_havana; gene_biotype protein_coding; havana_gene OTTMUSG00000017182; havana_gene_version 2;		Cfp	18636	protein_coding
ENSMUSG00000054293	47.0361	-1.65842	0.636557	-2.6053	0.00917932	0.834097	-4.27118e-06	0.00144269	X	ensembl_havana	gene	107148927	107173661	.	+	.	gene_id ENSMUSG00000054293; gene_version 10; gene_name P2ry10b; gene_source ensembl_havana; gene_biotype protein_coding; havana_gene OTTMUSG00000018159; havana_gene_version 3;		P2ry10b	213438	protein_coding
ENSMUSG00000025262	61.9451	-1.09964	0.423794	-2.59475	0.00946593	0.834097	-6.28742e-06	0.00144269	X	ensembl_havana	gene	151344175	151471842	.	+	.	gene_id ENSMUSG00000025262; gene_version 8; gene_name Fam120c; gene_source ensembl_havana; gene_biotype protein_coding; havana_gene OTTMUSG00000019172; havana_gene_version 1;		Fam120c	207375	protein_coding
ENSMUSG00000028550	387.662	-0.655368	0.25177	-2.60304	0.00924008	0.834097	-1.08389e-05	0.00144269	4	ensembl_havana	gene	99193934	99259787	.	+	.	gene_id ENSMUSG00000028550; gene_version 15; gene_name Atg4c; gene_source ensembl_havana; gene_biotype protein_coding; havana_gene OTTMUSG00000007980; havana_gene_version 1;		Atg4c	242557	protein_coding
ENSMUSG00000051498	17.0923	-3.19844	1.22996	-2.60044	0.00931049	0.834097	-1.84499e-06	0.00144269	5	ensembl_havana	gene	64952031	64960097	.	-	.	gene_id ENSMUSG00000051498; gene_version 7; gene_name Tlr6; gene_source ensembl_havana; gene_biotype protein_coding; havana_gene OTTMUSG00000055139; havana_gene_version 5;		Tlr6	21899	protein_coding
ENSMUSG00000029207	24.1907	-1.89389	0.729125	-2.59748	0.00939102	0.834097	-3.48906e-06	0.00144269	5	ensembl_havana	gene	66298703	66618784	.	-	.	gene_id ENSMUSG00000029207; gene_version 16; gene_name Apbb2; gene_source ensembl_havana; gene_biotype protein_coding; havana_gene OTTMUSG00000033024; havana_gene_version 10;		Apbb2	11787	protein_coding
ENSMUSG00000043067	1692.3	0.601765	0.231704	2.59713	0.0094007	0.834097	1.19325e-05	0.00144269	9	ensembl_havana	gene	24411776	24503140	.	-	.	gene_id ENSMUSG00000043067; gene_version 15; gene_name Dpy19l1; gene_source ensembl_havana; gene_biotype protein_coding; havana_gene OTTMUSG00000025711; havana_gene_version 4;		Dpy19l1	244745	protein_coding
ENSMUSG00000008393	240.499	0.98297	0.379066	2.59313	0.00951057	0.834097	7.40219e-06	0.00144269	16	ensembl_havana	gene	8658580	8672155	.	-	.	gene_id ENSMUSG00000008393; gene_version 9; gene_name Carhsp1; gene_source ensembl_havana; gene_biotype protein_coding; havana_gene OTTMUSG00000071147; havana_gene_version 1;		Carhsp1	52502	protein_coding
ENSMUSG00000034391	11.0675	-4.66024	1.79681	-2.59362	0.00949725	0.834097	-1.38966e-06	0.0014427	18	ensembl_havana	gene	84934782	84981473	.	+	.	gene_id ENSMUSG00000034391; gene_version 12; gene_name Fbxo15; gene_source ensembl_havana; gene_biotype protein_coding; havana_gene OTTMUSG00000068401; havana_gene_version 2;		Fbxo15	50764	protein_coding
ENSMUSG00000085483	20.4627	2.60135	1.00581	2.58633	0.00970037	0.843564	2.58e-06	0.0014427	2	havana	gene	154630002	154632636	.	-	.	gene_id ENSMUSG00000085483; gene_version 1; gene_name Gm14198; gene_source havana; gene_biotype antisense; havana_gene OTTMUSG00000015919; havana_gene_version 1;		Gm14198		antisense
ENSMUSG00000041658	569.659	-0.593099	0.229312	-2.58643	0.00969765	0.843564	-1.11177e-05	0.00144269	X	ensembl_havana	gene	153139981	153171943	.	+	.	gene_id ENSMUSG00000041658; gene_version 12; gene_name Rragb; gene_source ensembl_havana; gene_biotype protein_coding; havana_gene OTTMUSG00000019332; havana_gene_version 3;		Rragb	245670	protein_coding
ENSMUSG00000042759	64.7348	-2.06416	0.798629	-2.58462	0.00974855	0.844191	-3.04539e-06	0.00144269	7	ensembl_havana	gene	126584942	126589112	.	+	.	gene_id ENSMUSG00000042759; gene_version 12; gene_name Apobr; gene_source ensembl_havana; gene_biotype protein_coding; havana_gene OTTMUSG00000029445; havana_gene_version 2;		Apobr	171504	protein_coding
ENSMUSG00000026170	206.352	-1.66944	0.646627	-2.58176	0.00982979	0.847665	-3.38414e-06	0.00144269	1	ensembl_havana	gene	74713574	74737892	.	+	.	gene_id ENSMUSG00000026170; gene_version 6; gene_name Cyp27a1; gene_source ensembl_havana; gene_biotype protein_coding; havana_gene OTTMUSG00000048252; havana_gene_version 1;		Cyp27a1	104086	protein_coding
ENSMUSG00000020647	161.466	-1.1582	0.450668	-2.56997	0.0101707	0.870177	-5.97613e-06	0.00144269	12	ensembl_havana	gene	4247362	4477182	.	-	.	gene_id ENSMUSG00000020647; gene_version 10; gene_name Ncoa1; gene_source ensembl_havana; gene_biotype protein_coding; havana_gene OTTMUSG00000065210; havana_gene_version 2;		Ncoa1	17977	protein_coding
ENSMUSG00000112071	36.3714	2.36283	0.919454	2.56982	0.0101753	0.870177	2.82074e-06	0.0014427	12	havana	gene	32096613	32123702	.	-	.	gene_id ENSMUSG00000112071; gene_version 1; gene_name 5430401H09Rik; gene_source havana; gene_biotype lincRNA; havana_gene OTTMUSG00000065165; havana_gene_version 2;		5430401H09Rik		lincRNA
ENSMUSG00000107374	7.92643	-3.65024	1.4242	-2.563	0.0103772	0.883776	-1.82541e-06	0.0014427	5	havana	gene	93090994	93093130	.	+	.	gene_id ENSMUSG00000107374; gene_version 1; gene_name Gm43172; gene_source havana; gene_biotype TEC; havana_gene OTTMUSG00000055618; havana_gene_version 1;		Gm43172		TEC
ENSMUSG00000026452	5.88005	5.49564	2.14785	2.55867	0.0105074	0.889097	9.67358e-07	0.0014427	1	ensembl_havana	gene	134646677	134762593	.	+	.	gene_id ENSMUSG00000026452; gene_version 15; gene_name Syt2; gene_source ensembl_havana; gene_biotype protein_coding; havana_gene OTTMUSG00000029462; havana_gene_version 3;		Syt2	20980	protein_coding
ENSMUSG00000007613	524.262	-0.614472	0.240344	-2.55663	0.0105691	0.889097	-1.05417e-05	0.00144269	4	ensembl_havana	gene	47353222	47414931	.	+	.	gene_id ENSMUSG00000007613; gene_version 15; gene_name Tgfbr1; gene_source ensembl_havana; gene_biotype protein_coding; havana_gene OTTMUSG00000006800; havana_gene_version 2;		Tgfbr1	21812	protein_coding
ENSMUSG00000050954	42.3876	-1.68261	0.657958	-2.55733	0.0105479	0.889097	-3.27011e-06	0.00144269	13	ensembl_havana	gene	48487647	48513451	.	-	.	gene_id ENSMUSG00000050954; gene_version 15; gene_name Zfp169; gene_source ensembl_havana; gene_biotype protein_coding; havana_gene OTTMUSG00000038565; havana_gene_version 2;		Zfp169	67911	protein_coding
ENSMUSG00000001249	94.7203	-1.62958	0.638557	-2.55197	0.0107114	0.893776	-2.73964e-06	0.00144269	7	ensembl_havana	gene	31098725	31115290	.	-	.	gene_id ENSMUSG00000001249; gene_version 14; gene_name Hpn; gene_source ensembl_havana; gene_biotype protein_coding; havana_gene OTTMUSG00000036085; havana_gene_version 11;		Hpn	15451	protein_coding
ENSMUSG00000040435	1681.72	1.14611	0.448921	2.55304	0.0106788	0.893776	5.63813e-06	0.00144269	7	ensembl_havana	gene	45522916	45526268	.	-	.	gene_id ENSMUSG00000040435; gene_version 12; gene_name Ppp1r15a; gene_source ensembl_havana; gene_biotype protein_coding; havana_gene OTTMUSG00000024467; havana_gene_version 2;		Ppp1r15a	17872	protein_coding
ENSMUSG00000052188	6.84125	-4.96852	1.94829	-2.55019	0.0107663	0.894734	-1.14645e-06	0.0014427	19	havana	gene	6530711	6532011	.	-	.	gene_id ENSMUSG00000052188; gene_version 6; gene_name Gm14964; gene_source havana; gene_biotype antisense; havana_gene OTTMUSG00000018617; havana_gene_version 2;		Gm14964		antisense
ENSMUSG00000036292	209.083	-0.88314	0.346565	-2.54827	0.0108259	0.896075	-6.77941e-06	0.00144269	16	ensembl_havana	gene	43980350	44063345	.	-	.	gene_id ENSMUSG00000036292; gene_version 14; gene_name Gramd1c; gene_source ensembl_havana; gene_biotype protein_coding; havana_gene OTTMUSG00000024653; havana_gene_version 3;		Gramd1c	207798	protein_coding
ENSMUSG00000020774	7.09945	-4.06937	1.5989	-2.54511	0.0109245	0.897024	-1.48888e-06	0.0014427	11	ensembl_havana	gene	73304992	73329596	.	-	.	gene_id ENSMUSG00000020774; gene_version 9; gene_name Aspa; gene_source ensembl_havana; gene_biotype protein_coding; havana_gene OTTMUSG00000006136; havana_gene_version 4;		Aspa	11484	protein_coding
ENSMUSG00000073607	20.2705	-2.52735	0.992829	-2.5456	0.010909	0.897024	-1.90438e-06	0.00144269	18	havana	gene	34207775	34221772	.	-	.	gene_id ENSMUSG00000073607; gene_version 2; gene_name Gm10548; gene_source havana; gene_biotype transcribed_processed_pseudogene; havana_gene OTTMUSG00000035975; havana_gene_version 2;		Gm10548	633395	transcribed_processed_pseudogene
ENSMUSG00000022304	12.2931	-2.71688	1.06871	-2.54221	0.0110153	0.900897	-2.01467e-06	0.00144269	15	ensembl_havana	gene	39768487	39857470	.	-	.	gene_id ENSMUSG00000022304; gene_version 13; gene_name Dpys; gene_source ensembl_havana; gene_biotype protein_coding; havana_gene OTTMUSG00000033243; havana_gene_version 4;		Dpys	64705	protein_coding
ENSMUSG00000034059	23.3831	3.19799	1.25972	2.53865	0.0111281	0.901759	1.96588e-06	0.0014427	2	ensembl_havana	gene	84734058	84738655	.	+	.	gene_id ENSMUSG00000034059; gene_version 14; gene_name Ypel4; gene_source ensembl_havana; gene_biotype protein_coding; havana_gene OTTMUSG00000013681; havana_gene_version 3;		Ypel4	241525	protein_coding
ENSMUSG00000044468	248.179	1.72796	0.680906	2.53774	0.0111571	0.901759	3.87562e-06	0.0014427	3	ensembl_havana	gene	100451628	100489324	.	-	.	gene_id ENSMUSG00000044468; gene_version 14; gene_name Tent5c; gene_source ensembl_havana; gene_biotype protein_coding; havana_gene OTTMUSG00000006991; havana_gene_version 4;		Tent5c	74645	protein_coding
ENSMUSG00000020829	82.918	-0.976912	0.384605	-2.54004	0.0110839	0.901759	-6.91982e-06	0.00144269	11	ensembl_havana	gene	78465697	78472059	.	+	.	gene_id ENSMUSG00000020829; gene_version 9; gene_name Slc46a1; gene_source ensembl_havana; gene_biotype protein_coding; havana_gene OTTMUSG00000000134; havana_gene_version 2;		Slc46a1	52466	protein_coding
ENSMUSG00000041684	452.67	-0.549726	0.220032	-2.4984	0.0124757	0.91379	-1.14582e-05	0.00144269	1	ensembl_havana	gene	44118957	44144770	.	+	.	gene_id ENSMUSG00000041684; gene_version 11; gene_name Bivm; gene_source ensembl_havana; gene_biotype protein_coding; havana_gene OTTMUSG00000023025; havana_gene_version 4;		Bivm	246229	protein_coding
ENSMUSG00000015316	1119.13	-1.2367	0.491587	-2.51574	0.0118783	0.91379	-3.72417e-06	0.00144269	1	ensembl_havana	gene	171767127	171801184	.	+	.	gene_id ENSMUSG00000015316; gene_version 11; gene_name Slamf1; gene_source ensembl_havana; gene_biotype protein_coding; havana_gene OTTMUSG00000035822; havana_gene_version 2;		Slamf1	27218	protein_coding
ENSMUSG00000027074	2422.37	0.592687	0.236468	2.50641	0.0121964	0.91379	1.14611e-05	0.00144269	2	ensembl_havana	gene	84936579	84958509	.	+	.	gene_id ENSMUSG00000027074; gene_version 14; gene_name Slc43a3; gene_source ensembl_havana; gene_biotype protein_coding; havana_gene OTTMUSG00000013409; havana_gene_version 3;		Slc43a3	58207	protein_coding
ENSMUSG00000023216	418.896	1.48534	0.593122	2.50427	0.0122703	0.91379	4.53633e-06	0.00144269	2	ensembl_havana	gene	121017891	121037072	.	-	.	gene_id ENSMUSG00000023216; gene_version 13; gene_name Epb42; gene_source ensembl_havana; gene_biotype protein_coding; havana_gene OTTMUSG00000015964; havana_gene_version 1;		Epb42	13828	protein_coding
ENSMUSG00000049191	6.66513	-4.83505	1.92735	-2.50865	0.0121195	0.91379	-1.02895e-06	0.0014427	X	ensembl_havana	gene	102066544	102071304	.	-	.	gene_id ENSMUSG00000049191; gene_version 12; gene_name Rtl5; gene_source ensembl_havana; gene_biotype protein_coding; havana_gene OTTMUSG00000018291; havana_gene_version 3;		Rtl5	331474	protein_coding
ENSMUSG00000031367	217.717	-0.849333	0.339039	-2.50512	0.0122409	0.91379	-8.03808e-06	0.00144269	X	ensembl_havana	gene	163909017	163933666	.	+	.	gene_id ENSMUSG00000031367; gene_version 15; gene_name Ap1s2; gene_source ensembl_havana; gene_biotype protein_coding; havana_gene OTTMUSG00000019515; havana_gene_version 1;		Ap1s2	108012	protein_coding
ENSMUSG00000028186	17.732	-6.3206	2.49921	-2.52903	0.0114377	0.91379	-6.45938e-07	0.0014427	3	ensembl_havana	gene	146570426	146632305	.	+	.	gene_id ENSMUSG00000028186; gene_version 14; gene_name Uox; gene_source ensembl_havana; gene_biotype protein_coding; havana_gene OTTMUSG00000029704; havana_gene_version 5;		Uox	22262	protein_coding
ENSMUSG00000059049	10.3372	-3.44768	1.38148	-2.49565	0.0125726	0.91379	-1.31285e-06	0.00144269	4	ensembl_havana	gene	82897920	83052339	.	-	.	gene_id ENSMUSG00000059049; gene_version 14; gene_name Frem1; gene_source ensembl_havana; gene_biotype protein_coding; havana_gene OTTMUSG00000000404; havana_gene_version 4;		Frem1	329872	protein_coding
ENSMUSG00000019055	379.179	-0.952463	0.37685	-2.52743	0.01149	0.91379	-5.82455e-06	0.00144269	4	ensembl_havana	gene	147909753	147936767	.	-	.	gene_id ENSMUSG00000019055; gene_version 15; gene_name Plod1; gene_source ensembl_havana; gene_biotype protein_coding; havana_gene OTTMUSG00000010675; havana_gene_version 11;		Plod1	18822	protein_coding
ENSMUSG00000001642	533.862	-0.553537	0.221472	-2.49935	0.0124421	0.91379	-1.17889e-05	0.00144269	6	ensembl_havana	gene	34302434	34317478	.	-	.	gene_id ENSMUSG00000001642; gene_version 18; gene_name Akr1b3; gene_source ensembl_havana; gene_biotype protein_coding; havana_gene OTTMUSG00000014776; havana_gene_version 6;		Akr1b3	11677	protein_coding
ENSMUSG00000000693	44.8757	-1.43746	0.569157	-2.52559	0.0115503	0.91379	-4.06735e-06	0.00144269	6	ensembl_havana	gene	83034173	83052562	.	+	.	gene_id ENSMUSG00000000693; gene_version 10; gene_name Loxl3; gene_source ensembl_havana; gene_biotype protein_coding; havana_gene OTTMUSG00000022487; havana_gene_version 2;		Loxl3	16950	protein_coding
ENSMUSG00000099098	14.6538	-3.02955	1.21262	-2.49835	0.0124772	0.91379	-2.10763e-06	0.0014427	7	ensembl_havana	gene	29155680	29156920	.	+	.	gene_id ENSMUSG00000099098; gene_version 4; gene_name 1110035H17Rik; gene_source ensembl_havana; gene_biotype antisense; havana_gene OTTMUSG00000044907; havana_gene_version 1;		1110035H17Rik		antisense
ENSMUSG00000045813	7.95572	-5.24494	2.10085	-2.49658	0.0125396	0.91379	-1.00326e-06	0.0014427	7	ensembl_havana	gene	62094506	62209479	.	-	.	gene_id ENSMUSG00000045813; gene_version 7; gene_name Gm9801; gene_source ensembl_havana; gene_biotype lincRNA; havana_gene OTTMUSG00000059562; havana_gene_version 1;		Gm9801		lincRNA
ENSMUSG00000030703	22.0886	4.49302	1.79541	2.50251	0.0123317	0.91379	1.08684e-06	0.0014427	7	ensembl_havana	gene	126766334	126775649	.	+	.	gene_id ENSMUSG00000030703; gene_version 8; gene_name Gdpd3; gene_source ensembl_havana; gene_biotype protein_coding; havana_gene OTTMUSG00000058353; havana_gene_version 1;		Gdpd3	68616	protein_coding
ENSMUSG00000020023	19.0543	-2.30335	0.921047	-2.50079	0.0123915	0.91379	-2.30616e-06	0.00144269	10	ensembl_havana	gene	94311949	94590956	.	+	.	gene_id ENSMUSG00000020023; gene_version 18; gene_name Tmcc3; gene_source ensembl_havana; gene_biotype protein_coding; havana_gene OTTMUSG00000031011; havana_gene_version 4;		Tmcc3	319880	protein_coding
ENSMUSG00000060427	869.846	-0.686408	0.274506	-2.50052	0.012401	0.91379	-8.46641e-06	0.00144269	8	ensembl_havana	gene	69610857	69625548	.	-	.	gene_id ENSMUSG00000060427; gene_version 15; gene_name Zfp868; gene_source ensembl_havana; gene_biotype protein_coding; havana_gene OTTMUSG00000031076; havana_gene_version 1;		Zfp868	234362	protein_coding
ENSMUSG00000031847	19.452	-3.02734	1.20993	-2.50209	0.0123463	0.91379	-1.50719e-06	0.00144269	8	ensembl_havana	gene	116969594	116978959	.	-	.	gene_id ENSMUSG00000031847; gene_version 8; gene_name 1700030J22Rik; gene_source ensembl_havana; gene_biotype protein_coding; havana_gene OTTMUSG00000061720; havana_gene_version 1;		1700030J22Rik	69528	protein_coding
ENSMUSG00000032101	70.9365	-1.13377	0.453349	-2.50089	0.0123883	0.91379	-5.59952e-06	0.00144269	9	ensembl_havana	gene	35536647	35558528	.	-	.	gene_id ENSMUSG00000032101; gene_version 6; gene_name Ddx25; gene_source ensembl_havana; gene_biotype protein_coding; havana_gene OTTMUSG00000044699; havana_gene_version 3;		Ddx25	30959	protein_coding
ENSMUSG00000037784	23.2149	2.08987	0.832978	2.50891	0.0121104	0.91379	3.12007e-06	0.00144269	9	ensembl_havana	gene	99629496	99669256	.	+	.	gene_id ENSMUSG00000037784; gene_version 14; gene_name Dzip1l; gene_source ensembl_havana; gene_biotype protein_coding; havana_gene OTTMUSG00000023471; havana_gene_version 4;		Dzip1l	72507	protein_coding
ENSMUSG00000032609	290.838	-1.11564	0.446588	-2.49813	0.012485	0.91379	-4.40153e-06	0.00144269	9	ensembl_havana	gene	108447636	108461581	.	-	.	gene_id ENSMUSG00000032609; gene_version 12; gene_name Klhdc8b; gene_source ensembl_havana; gene_biotype protein_coding; havana_gene OTTMUSG00000050757; havana_gene_version 4;		Klhdc8b	78267	protein_coding
ENSMUSG00000069919	15262.2	2.5673	1.02752	2.49855	0.0124703	0.91379	2.2606e-06	0.0014427	11	ensembl_havana	gene	32283511	32284465	.	+	.	gene_id ENSMUSG00000069919; gene_version 7; gene_name Hba-a1; gene_source ensembl_havana; gene_biotype protein_coding; havana_gene OTTMUSG00000005377; havana_gene_version 2;		Hba-a1	15122	protein_coding
ENSMUSG00000020335	20.4936	-2.33476	0.926437	-2.52015	0.0117304	0.91379	-2.82731e-06	0.0014427	11	ensembl_havana	gene	50921823	50931633	.	-	.	gene_id ENSMUSG00000020335; gene_version 13; gene_name Zfp354b; gene_source ensembl_havana; gene_biotype protein_coding; havana_gene OTTMUSG00000007895; havana_gene_version 1;		Zfp354b	27274	protein_coding
ENSMUSG00000057135	44.8138	-1.79387	0.708955	-2.53031	0.0113963	0.91379	-3.273e-06	0.00144269	11	ensembl_havana	gene	70790932	70812586	.	-	.	gene_id ENSMUSG00000057135; gene_version 12; gene_name Scimp; gene_source ensembl_havana; gene_biotype protein_coding; havana_gene OTTMUSG00000006065; havana_gene_version 3;		Scimp	327957	protein_coding
ENSMUSG00000018428	411.007	0.802473	0.319503	2.51162	0.0120177	0.91379	8.53003e-06	0.00144269	11	ensembl_havana	gene	88830792	88864586	.	-	.	gene_id ENSMUSG00000018428; gene_version 15; gene_name Akap1; gene_source ensembl_havana; gene_biotype protein_coding; havana_gene OTTMUSG00000001272; havana_gene_version 6;		Akap1	11640	protein_coding
ENSMUSG00000039110	21.8862	-2.63005	1.04397	-2.51927	0.0117598	0.91379	-2.35414e-06	0.00144269	11	ensembl_havana	gene	94501347	94521742	.	-	.	gene_id ENSMUSG00000039110; gene_version 15; gene_name Mycbpap; gene_source ensembl_havana; gene_biotype protein_coding; havana_gene OTTMUSG00000001997; havana_gene_version 3;		Mycbpap	104601	protein_coding
ENSMUSG00000001558	18.3852	-2.2801	0.91474	-2.49262	0.0126804	0.91379	-2.52314e-06	0.00144269	11	ensembl_havana	gene	100441917	100457022	.	+	.	gene_id ENSMUSG00000001558; gene_version 5; gene_name Klhl10; gene_source ensembl_havana; gene_biotype protein_coding; havana_gene OTTMUSG00000006277; havana_gene_version 3;		Klhl10	66720	protein_coding
ENSMUSG00000059839	129.93	-0.988918	0.39298	-2.51646	0.0118539	0.91379	-5.72439e-06	0.00144269	13	ensembl_havana	gene	67471513	67484258	.	-	.	gene_id ENSMUSG00000059839; gene_version 9; gene_name Zfp874b; gene_source ensembl_havana; gene_biotype protein_coding; havana_gene OTTMUSG00000042795; havana_gene_version 2;		Zfp874b	408067	protein_coding
ENSMUSG00000097451	49.3719	-1.60839	0.644513	-2.49552	0.0125774	0.91379	-3.59156e-06	0.00144269	12	havana	gene	109603808	109661716	.	+	.	gene_id ENSMUSG00000097451; gene_version 11; gene_name Rian; gene_source havana; gene_biotype processed_transcript; havana_gene OTTMUSG00000043208; havana_gene_version 7;		Rian		processed_transcript
ENSMUSG00000013611	34.6418	-1.84687	0.740656	-2.49356	0.0126471	0.91379	-2.90083e-06	0.00144269	15	ensembl_havana	gene	36504062	36555573	.	-	.	gene_id ENSMUSG00000013611; gene_version 14; gene_name Snx31; gene_source ensembl_havana; gene_biotype protein_coding; havana_gene OTTMUSG00000023930; havana_gene_version 4;		Snx31	66696	protein_coding
ENSMUSG00000097217	48.8647	-1.23723	0.49618	-2.49351	0.0126487	0.91379	-4.71885e-06	0.00144269	17	havana	gene	32284789	32298689	.	+	.	gene_id ENSMUSG00000097217; gene_version 2; gene_name Gm26549; gene_source havana; gene_biotype bidirectional_promoter_lncRNA; havana_gene OTTMUSG00000071260; havana_gene_version 1;		Gm26549		bidirectional_promoter_lncRNA
ENSMUSG00000025212	692.232	-1.2627	0.501129	-2.51972	0.011745	0.91379	-3.94508e-06	0.00144269	19	ensembl_havana	gene	45047503	45056383	.	+	.	gene_id ENSMUSG00000025212; gene_version 17; gene_name Sfxn3; gene_source ensembl_havana; gene_biotype protein_coding; havana_gene OTTMUSG00000074181; havana_gene_version 1;		Sfxn3	94280	protein_coding
ENSMUSG00000068079	232.55	-0.791153	0.318743	-2.48211	0.0130608	0.916985	-8.26335e-06	0.00144269	2	ensembl_havana	gene	152143561	152149097	.	+	.	gene_id ENSMUSG00000068079; gene_version 5; gene_name Tcf15; gene_source ensembl_havana; gene_biotype protein_coding; havana_gene OTTMUSG00000015848; havana_gene_version 1;		Tcf15	21407	protein_coding
ENSMUSG00000037922	376.414	-1.54031	0.62007	-2.48409	0.0129882	0.916985	-3.63625e-06	0.00144269	3	ensembl_havana	gene	136053363	136326066	.	-	.	gene_id ENSMUSG00000037922; gene_version 13; gene_name Bank1; gene_source ensembl_havana; gene_biotype protein_coding; havana_gene OTTMUSG00000052558; havana_gene_version 2;		Bank1	242248	protein_coding
ENSMUSG00000004347	24.664	-1.78968	0.719321	-2.48801	0.012846	0.916985	-3.39617e-06	0.00144269	6	ensembl_havana	gene	56069804	56652487	.	-	.	gene_id ENSMUSG00000004347; gene_version 17; gene_name Pde1c; gene_source ensembl_havana; gene_biotype protein_coding; havana_gene OTTMUSG00000023509; havana_gene_version 5;		Pde1c	18575	protein_coding
ENSMUSG00000025701	140.203	-1.36581	0.55172	-2.47555	0.0133032	0.916985	-3.30695e-06	0.00144269	6	ensembl_havana	gene	116410077	116461178	.	-	.	gene_id ENSMUSG00000025701; gene_version 12; gene_name Alox5; gene_source ensembl_havana; gene_biotype protein_coding; havana_gene OTTMUSG00000036516; havana_gene_version 3;		Alox5	11689	protein_coding
ENSMUSG00000031639	16.7955	-3.08065	1.24326	-2.47787	0.0132168	0.916985	-1.61826e-06	0.00144269	8	ensembl_havana	gene	45395665	45411080	.	-	.	gene_id ENSMUSG00000031639; gene_version 12; gene_name Tlr3; gene_source ensembl_havana; gene_biotype protein_coding; havana_gene OTTMUSG00000061136; havana_gene_version 1;		Tlr3	142980	protein_coding
ENSMUSG00000035151	417.347	-0.576173	0.232452	-2.47867	0.0131873	0.916985	-1.11672e-05	0.00144269	8	ensembl_havana	gene	83312632	83332486	.	-	.	gene_id ENSMUSG00000035151; gene_version 12; gene_name Elmod2; gene_source ensembl_havana; gene_biotype protein_coding; havana_gene OTTMUSG00000031104; havana_gene_version 2;		Elmod2	244548	protein_coding
ENSMUSG00000022105	663.185	0.633974	0.255881	2.47762	0.0132263	0.916985	1.05235e-05	0.00144269	14	ensembl_havana	gene	73183673	73325822	.	-	.	gene_id ENSMUSG00000022105; gene_version 6; gene_name Rb1; gene_source ensembl_havana; gene_biotype protein_coding; havana_gene OTTMUSG00000036132; havana_gene_version 1;		Rb1	19645	protein_coding
ENSMUSG00000025648	115.25	-1.06506	0.42871	-2.48433	0.0129796	0.916985	-5.19385e-06	0.00144269	9	ensembl_havana	gene	108991778	109032228	.	+	.	gene_id ENSMUSG00000025648; gene_version 18; gene_name Pfkfb4; gene_source ensembl_havana; gene_biotype protein_coding; havana_gene OTTMUSG00000027454; havana_gene_version 9;		Pfkfb4	270198	protein_coding
ENSMUSG00000041073	46.3944	3.61347	1.45954	2.47575	0.0132955	0.916985	1.14458e-06	0.00144269	11	ensembl_havana	gene	6597823	6606053	.	-	.	gene_id ENSMUSG00000041073; gene_version 10; gene_name Nacad; gene_source ensembl_havana; gene_biotype protein_coding; havana_gene OTTMUSG00000005121; havana_gene_version 2;		Nacad	192950	protein_coding
ENSMUSG00000000320	134.566	-1.86239	0.751569	-2.478	0.013212	0.916985	-2.98233e-06	0.00144269	11	ensembl_havana	gene	70241457	70255353	.	-	.	gene_id ENSMUSG00000000320; gene_version 10; gene_name Alox12; gene_source ensembl_havana; gene_biotype protein_coding; havana_gene OTTMUSG00000006035; havana_gene_version 2;		Alox12	11684	protein_coding
ENSMUSG00000021228	11.1711	-4.1872	1.68171	-2.48984	0.0127801	0.916985	-1.03895e-06	0.00144269	12	ensembl_havana	gene	84052144	84060402	.	+	.	gene_id ENSMUSG00000021228; gene_version 15; gene_name Acot3; gene_source ensembl_havana; gene_biotype protein_coding; havana_gene OTTMUSG00000027601; havana_gene_version 3;		Acot3	171281	protein_coding
ENSMUSG00000022371	4.38422	4.89764	1.97489	2.47996	0.0131398	0.916985	1.1832e-06	0.0014427	15	ensembl_havana	gene	55307750	55520803	.	+	.	gene_id ENSMUSG00000022371; gene_version 16; gene_name Col14a1; gene_source ensembl_havana; gene_biotype protein_coding; havana_gene OTTMUSG00000021422; havana_gene_version 2;		Col14a1	12818	protein_coding
ENSMUSG00000089774	181.378	0.793133	0.319725	2.48067	0.0131135	0.916985	8.20098e-06	0.00144269	16	ensembl_havana	gene	92058322	92087473	.	+	.	gene_id ENSMUSG00000089774; gene_version 2; gene_name Slc5a3; gene_source ensembl_havana; gene_biotype protein_coding; havana_gene OTTMUSG00000025870; havana_gene_version 3;		Slc5a3	53881	protein_coding
ENSMUSG00000044022	18.7029	-2.51324	1.01604	-2.47357	0.0133772	0.919014	-2.27987e-06	0.00144269	18	ensembl_havana	gene	37513621	37518325	.	+	.	gene_id ENSMUSG00000044022; gene_version 5; gene_name Pcdhb21; gene_source ensembl_havana; gene_biotype protein_coding; havana_gene OTTMUSG00000050770; havana_gene_version 1;		Pcdhb21	93892	protein_coding
ENSMUSG00000052364	46.6858	-1.8164	0.735108	-2.47093	0.0134761	0.922732	-2.82365e-06	0.00144269	X	ensembl_havana	gene	8892382	8894964	.	+	.	gene_id ENSMUSG00000052364; gene_version 4; gene_name B630019K06Rik; gene_source ensembl_havana; gene_biotype protein_coding; havana_gene OTTMUSG00000016905; havana_gene_version 1;		B630019K06Rik	102941	protein_coding
ENSMUSG00000008999	5.05418	-5.2084	2.10976	-2.46871	0.01356	0.9254	-9.61662e-07	0.0014427	2	ensembl_havana	gene	172868012	172940321	.	-	.	gene_id ENSMUSG00000008999; gene_version 7; gene_name Bmp7; gene_source ensembl_havana; gene_biotype protein_coding; havana_gene OTTMUSG00000016684; havana_gene_version 1;		Bmp7	12162	protein_coding
ENSMUSG00000075389	20.8628	-2.34776	0.953206	-2.46302	0.0137773	0.93713	-2.68345e-06	0.00144269	11	havana	gene	120185400	120189852	.	-	.	gene_id ENSMUSG00000075389; gene_version 3; gene_name 2810410L24Rik; gene_source havana; gene_biotype processed_transcript; havana_gene OTTMUSG00000004109; havana_gene_version 1;		2810410L24Rik		processed_transcript
ENSMUSG00000082908	80.9136	-2.62346	1.06753	-2.4575	0.0139907	0.948516	-1.65762e-06	0.00144269	2	havana	gene	87526145	87526397	.	+	.	gene_id ENSMUSG00000082908; gene_version 4; gene_name Gm13736; gene_source havana; gene_biotype processed_pseudogene; havana_gene OTTMUSG00000013804; havana_gene_version 1;		Gm13736		processed_pseudogene
ENSMUSG00000112944	23.3451	-2.87226	1.1704	-2.45408	0.0141244	0.951323	-2.04867e-06	0.0014427	13	havana	gene	32095279	32099175	.	-	.	gene_id ENSMUSG00000112944; gene_version 1; gene_name Gm48885; gene_source havana; gene_biotype TEC; havana_gene OTTMUSG00000067199; havana_gene_version 1;		Gm48885		TEC
ENSMUSG00000043190	1731.24	0.933748	0.380375	2.45481	0.0140959	0.951323	7.05688e-06	0.00144269	13	ensembl_havana	gene	76001535	76018719	.	-	.	gene_id ENSMUSG00000043190; gene_version 14; gene_name Rfesd; gene_source ensembl_havana; gene_biotype protein_coding; havana_gene OTTMUSG00000067703; havana_gene_version 1;		Rfesd	218341	protein_coding
ENSMUSG00000026688	3406.91	0.958155	0.391138	2.44966	0.014299	0.953807	6.92456e-06	0.00144269	1	ensembl_havana	gene	167371966	167393841	.	-	.	gene_id ENSMUSG00000026688; gene_version 5; gene_name Mgst3; gene_source ensembl_havana; gene_biotype protein_coding; havana_gene OTTMUSG00000022623; havana_gene_version 2;		Mgst3	66447	protein_coding
ENSMUSG00000041734	25.7244	2.17719	0.888782	2.44963	0.0143002	0.953807	2.50613e-06	0.00144269	3	ensembl_havana	gene	87078593	87174747	.	-	.	gene_id ENSMUSG00000041734; gene_version 15; gene_name Kirrel; gene_source ensembl_havana; gene_biotype protein_coding; havana_gene OTTMUSG00000035037; havana_gene_version 1;		Kirrel	170643	protein_coding
ENSMUSG00000028804	191.903	2.06675	0.843513	2.45017	0.0142788	0.953807	2.90168e-06	0.00144269	4	ensembl_havana	gene	127987857	128567656	.	+	.	gene_id ENSMUSG00000028804; gene_version 20; gene_name Csmd2; gene_source ensembl_havana; gene_biotype protein_coding; havana_gene OTTMUSG00000009459; havana_gene_version 7;		Csmd2	329942	protein_coding
ENSMUSG00000032076	99.6472	-1.05357	0.430556	-2.44699	0.0144056	0.957738	-6.18718e-06	0.00144269	9	ensembl_havana	gene	47530173	47858115	.	+	.	gene_id ENSMUSG00000032076; gene_version 20; gene_name Cadm1; gene_source ensembl_havana; gene_biotype protein_coding; havana_gene OTTMUSG00000024571; havana_gene_version 6;		Cadm1	54725	protein_coding
ENSMUSG00000025978	48.3757	-1.99405	0.816259	-2.44292	0.014569	0.96173	-2.20721e-06	0.00144269	1	ensembl_havana	gene	55170159	55226782	.	-	.	gene_id ENSMUSG00000025978; gene_version 14; gene_name Rftn2; gene_source ensembl_havana; gene_biotype protein_coding; havana_gene OTTMUSG00000021806; havana_gene_version 2;		Rftn2	74013	protein_coding
ENSMUSG00000037902	733.556	-1.03913	0.425773	-2.44056	0.0146644	0.96173	-5.8083e-06	0.00144269	2	ensembl_havana	gene	129592835	129632228	.	+	.	gene_id ENSMUSG00000037902; gene_version 18; gene_name Sirpa; gene_source ensembl_havana; gene_biotype protein_coding; havana_gene OTTMUSG00000015506; havana_gene_version 3;		Sirpa	19261	protein_coding
ENSMUSG00000034795	195.655	-1.48204	0.607242	-2.44061	0.0146623	0.96173	-3.09029e-06	0.00144269	14	ensembl_havana	gene	77036772	77112257	.	+	.	gene_id ENSMUSG00000034795; gene_version 14; gene_name Ccdc122; gene_source ensembl_havana; gene_biotype protein_coding; havana_gene OTTMUSG00000027799; havana_gene_version 2;		Ccdc122	108811	protein_coding
ENSMUSG00000000278	623.795	-0.85659	0.351103	-2.43971	0.0146989	0.96173	-6.84124e-06	0.00144269	11	ensembl_havana	gene	88924020	88955465	.	-	.	gene_id ENSMUSG00000000278; gene_version 10; gene_name Scpep1; gene_source ensembl_havana; gene_biotype protein_coding; havana_gene OTTMUSG00000001271; havana_gene_version 1;		Scpep1	74617	protein_coding
ENSMUSG00000072949	237.589	-1.25334	0.513601	-2.4403	0.0146751	0.96173	-4.19193e-06	0.00144269	12	ensembl_havana	gene	84009490	84018371	.	+	.	gene_id ENSMUSG00000072949; gene_version 6; gene_name Acot1; gene_source ensembl_havana; gene_biotype protein_coding; havana_gene OTTMUSG00000066902; havana_gene_version 1;		Acot1	26897	protein_coding
ENSMUSG00000042489	1371.79	0.400846	0.16529	2.42511	0.0153039	0.96305	1.54165e-05	0.00144268	4	ensembl_havana	gene	126556935	126593903	.	+	.	gene_id ENSMUSG00000042489; gene_version 15; gene_name Clspn; gene_source ensembl_havana; gene_biotype protein_coding; havana_gene OTTMUSG00000009280; havana_gene_version 2;		Clspn	269582	protein_coding
ENSMUSG00000054675	70.8873	-1.39624	0.576554	-2.4217	0.0154482	0.96305	-4.08085e-06	0.00144269	5	ensembl_havana	gene	113793729	113800516	.	-	.	gene_id ENSMUSG00000054675; gene_version 5; gene_name Tmem119; gene_source ensembl_havana; gene_biotype protein_coding; havana_gene OTTMUSG00000028784; havana_gene_version 3;		Tmem119	231633	protein_coding
ENSMUSG00000072770	37.4711	-1.75905	0.726501	-2.42126	0.0154667	0.96305	-3.55326e-06	0.00144269	6	ensembl_havana	gene	125049689	125063267	.	+	.	gene_id ENSMUSG00000072770; gene_version 9; gene_name Acrbp; gene_source ensembl_havana; gene_biotype protein_coding; havana_gene OTTMUSG00000024302; havana_gene_version 1;		Acrbp	54137	protein_coding
ENSMUSG00000021217	25.2384	-2.40387	0.990021	-2.42811	0.0151779	0.96305	-2.59557e-06	0.00144269	7	ensembl_havana	gene	36698118	36773553	.	+	.	gene_id ENSMUSG00000021217; gene_version 7; gene_name Tshz3; gene_source ensembl_havana; gene_biotype protein_coding; havana_gene OTTMUSG00000040171; havana_gene_version 2;		Tshz3	243931	protein_coding
ENSMUSG00000038260	71.2226	-1.85747	0.764905	-2.42837	0.015167	0.96305	-2.43503e-06	0.00144269	7	ensembl_havana	gene	45302632	45333780	.	-	.	gene_id ENSMUSG00000038260; gene_version 10; gene_name Trpm4; gene_source ensembl_havana; gene_biotype protein_coding; havana_gene OTTMUSG00000058654; havana_gene_version 3;		Trpm4	68667	protein_coding
ENSMUSG00000075297	21.2463	-3.84991	1.58739	-2.4253	0.0152956	0.96305	-7.64848e-07	0.00144269	10	ensembl_havana	gene	22158586	22288849	.	+	.	gene_id ENSMUSG00000075297; gene_version 10; gene_name H60b; gene_source ensembl_havana; gene_biotype protein_coding; havana_gene OTTMUSG00000033465; havana_gene_version 1;		H60b	667281	protein_coding
ENSMUSG00000031626	42.4086	-2.21201	0.908549	-2.43466	0.0149057	0.96305	-2.42135e-06	0.00144269	8	ensembl_havana	gene	45507788	45827906	.	+	.	gene_id ENSMUSG00000031626; gene_version 18; gene_name Sorbs2; gene_source ensembl_havana; gene_biotype protein_coding; havana_gene OTTMUSG00000034076; havana_gene_version 5;		Sorbs2	234214	protein_coding
ENSMUSG00000014786	21.9412	-3.20958	1.3225	-2.4269	0.0152283	0.96305	-8.60562e-07	0.00144269	8	ensembl_havana	gene	105348843	105369881	.	+	.	gene_id ENSMUSG00000014786; gene_version 8; gene_name Slc9a5; gene_source ensembl_havana; gene_biotype protein_coding; havana_gene OTTMUSG00000062046; havana_gene_version 1;		Slc9a5	277973	protein_coding
ENSMUSG00000031907	318.154	-0.872964	0.360407	-2.42216	0.0154285	0.96305	-6.47147e-06	0.00144269	8	ensembl_havana	gene	106415327	106426598	.	+	.	gene_id ENSMUSG00000031907; gene_version 9; gene_name Zfp90; gene_source ensembl_havana; gene_biotype protein_coding; havana_gene OTTMUSG00000061947; havana_gene_version 1;		Zfp90	22751	protein_coding
ENSMUSG00000032217	595.111	-0.664872	0.272835	-2.4369	0.0148139	0.96305	-9.01226e-06	0.00144269	9	ensembl_havana	gene	70425424	70503725	.	-	.	gene_id ENSMUSG00000032217; gene_version 13; gene_name Rnf111; gene_source ensembl_havana; gene_biotype protein_coding; havana_gene OTTMUSG00000063623; havana_gene_version 1;		Rnf111	93836	protein_coding
ENSMUSG00000041608	7.71596	-4.55861	1.88201	-2.4222	0.0154269	0.96305	-8.6729e-07	0.0014427	9	ensembl_havana	gene	120539818	120568327	.	+	.	gene_id ENSMUSG00000041608; gene_version 8; gene_name Entpd3; gene_source ensembl_havana; gene_biotype protein_coding; havana_gene OTTMUSG00000025405; havana_gene_version 3;		Entpd3	215446	protein_coding
ENSMUSG00000071252	162.026	0.77276	0.317089	2.43705	0.0148078	0.96305	9.20596e-06	0.00144269	13	ensembl_havana	gene	77135540	77613784	.	+	.	gene_id ENSMUSG00000071252; gene_version 6; gene_name 2210408I21Rik; gene_source ensembl_havana; gene_biotype protein_coding; havana_gene OTTMUSG00000035272; havana_gene_version 2;		2210408I21Rik	72371	protein_coding
ENSMUSG00000021720	102.814	-1.05483	0.433949	-2.43077	0.0150666	0.96305	-5.3144e-06	0.00144269	13	ensembl_havana	gene	105130001	105294815	.	-	.	gene_id ENSMUSG00000021720; gene_version 11; gene_name Rnf180; gene_source ensembl_havana; gene_biotype protein_coding; havana_gene OTTMUSG00000067833; havana_gene_version 1;		Rnf180	71816	protein_coding
ENSMUSG00000021071	8.86432	-3.57556	1.47583	-2.42274	0.0154039	0.96305	-1.46971e-06	0.00144269	12	ensembl_havana	gene	70244533	70347614	.	-	.	gene_id ENSMUSG00000021071; gene_version 17; gene_name Trim9; gene_source ensembl_havana; gene_biotype protein_coding; havana_gene OTTMUSG00000065837; havana_gene_version 2;		Trim9	94090	protein_coding
ENSMUSG00000025429	129.102	-1.01967	0.419823	-2.42881	0.0151485	0.96305	-5.00494e-06	0.00144269	18	ensembl_havana	gene	77789914	77882879	.	+	.	gene_id ENSMUSG00000025429; gene_version 9; gene_name Pstpip2; gene_source ensembl_havana; gene_biotype protein_coding; havana_gene OTTMUSG00000074500; havana_gene_version 1;		Pstpip2	19201	protein_coding
ENSMUSG00000024663	1142.01	0.705082	0.290709	2.42539	0.0152921	0.96305	8.077e-06	0.00144269	19	ensembl_havana	gene	10001669	10038380	.	+	.	gene_id ENSMUSG00000024663; gene_version 20; gene_name Rab3il1; gene_source ensembl_havana; gene_biotype protein_coding; havana_gene OTTMUSG00000028255; havana_gene_version 5;		Rab3il1	74760	protein_coding
ENSMUSG00000050157	17.8426	2.61188	1.07984	2.41876	0.0155733	0.966765	2.24382e-06	0.0014427	10	ensembl_havana	gene	75937723	75940672	.	-	.	gene_id ENSMUSG00000050157; gene_version 6; gene_name Gm867; gene_source ensembl_havana; gene_biotype protein_coding; havana_gene OTTMUSG00000047181; havana_gene_version 2;		Gm867	333670	protein_coding
ENSMUSG00000074093	875.872	0.627735	0.259686	2.41728	0.0156369	0.967796	1.01198e-05	0.00144269	7	ensembl_havana	gene	51997171	52006018	.	-	.	gene_id ENSMUSG00000074093; gene_version 4; gene_name Svip; gene_source ensembl_havana; gene_biotype protein_coding; havana_gene OTTMUSG00000059018; havana_gene_version 1;		Svip	75744	protein_coding
ENSMUSG00000059540	266.112	-0.990689	0.410497	-2.41339	0.015805	0.970343	-5.69791e-06	0.00144269	2	ensembl_havana	gene	181680310	181688071	.	+	.	gene_id ENSMUSG00000059540; gene_version 15; gene_name Tcea2; gene_source ensembl_havana; gene_biotype protein_coding; havana_gene OTTMUSG00000016809; havana_gene_version 4;		Tcea2	21400	protein_coding
ENSMUSG00000039217	161.552	-1.23187	0.510502	-2.41306	0.0158193	0.970343	-5.0342e-06	0.00144269	9	ensembl_havana	gene	50554827	50581840	.	+	.	gene_id ENSMUSG00000039217; gene_version 13; gene_name Il18; gene_source ensembl_havana; gene_biotype protein_coding; havana_gene OTTMUSG00000063071; havana_gene_version 1;		Il18	16173	protein_coding
ENSMUSG00000093465	6.98662	-4.58457	1.89843	-2.41493	0.0157382	0.970343	-1.33449e-06	0.0014427	12	havana	gene	99292608	99296620	.	-	.	gene_id ENSMUSG00000093465; gene_version 1; gene_name Gm20682; gene_source havana; gene_biotype sense_intronic; havana_gene OTTMUSG00000042156; havana_gene_version 1;		Gm20682		sense_intronic
ENSMUSG00000070501	5.19422	-5.70911	2.37496	-2.40388	0.0162222	0.982582	-7.3308e-07	0.0014427	1	ensembl_havana	gene	173519717	173535957	.	-	.	gene_id ENSMUSG00000070501; gene_version 14; gene_name Ifi214; gene_source ensembl_havana; gene_biotype protein_coding; havana_gene OTTMUSG00000033419; havana_gene_version 3;		Ifi214	545384	protein_coding
ENSMUSG00000026535	28.2523	-4.68542	1.95038	-2.40231	0.0162919	0.982582	-7.66194e-07	0.00144269	1	ensembl_havana	gene	173962568	173982744	.	-	.	gene_id ENSMUSG00000026535; gene_version 9; gene_name Ifi202b; gene_source ensembl_havana; gene_biotype protein_coding; havana_gene OTTMUSG00000050204; havana_gene_version 1;		Ifi202b	26388	protein_coding
ENSMUSG00000027495	1014.43	1.02219	0.425476	2.40246	0.0162854	0.982582	6.18055e-06	0.00144269	2	ensembl_havana	gene	172345565	172355749	.	+	.	gene_id ENSMUSG00000027495; gene_version 4; gene_name Fam210b; gene_source ensembl_havana; gene_biotype protein_coding; havana_gene OTTMUSG00000016151; havana_gene_version 1;		Fam210b	67017	protein_coding
ENSMUSG00000027702	50.8925	-2.25237	0.9377	-2.40202	0.0163048	0.982582	-2.05824e-06	0.00144269	3	ensembl_havana	gene	30624267	30647869	.	-	.	gene_id ENSMUSG00000027702; gene_version 7; gene_name Lrrc34; gene_source ensembl_havana; gene_biotype protein_coding; havana_gene OTTMUSG00000022332; havana_gene_version 1;		Lrrc34	71827	protein_coding
ENSMUSG00000030029	12.7405	-2.80751	1.16851	-2.40263	0.0162775	0.982582	-1.91622e-06	0.00144269	6	ensembl_havana	gene	94604529	94700158	.	-	.	gene_id ENSMUSG00000030029; gene_version 14; gene_name Lrig1; gene_source ensembl_havana; gene_biotype protein_coding; havana_gene OTTMUSG00000024528; havana_gene_version 3;		Lrig1	16206	protein_coding
ENSMUSG00000055148	973.407	3.80297	1.58136	2.40487	0.0161783	0.982582	1.03166e-06	0.00144269	8	ensembl_havana	gene	72319033	72321656	.	+	.	gene_id ENSMUSG00000055148; gene_version 7; gene_name Klf2; gene_source ensembl_havana; gene_biotype protein_coding; havana_gene OTTMUSG00000022542; havana_gene_version 1;		Klf2	16598	protein_coding
ENSMUSG00000033318	694.278	-0.535907	0.223379	-2.39909	0.0164358	0.987588	-1.10598e-05	0.00144269	10	ensembl_havana	gene	75831114	75837424	.	-	.	gene_id ENSMUSG00000033318; gene_version 7; gene_name Gstt2; gene_source ensembl_havana; gene_biotype protein_coding; havana_gene OTTMUSG00000065091; havana_gene_version 1;		Gstt2	14872	protein_coding
ENSMUSG00000102154	11.0469	-2.74296	1.15036	-2.38444	0.0171052	0.989608	-2.05698e-06	0.00144269	1	havana	gene	165848155	165849044	.	-	.	gene_id ENSMUSG00000102154; gene_version 1; gene_name Gm37469; gene_source havana; gene_biotype antisense; havana_gene OTTMUSG00000050550; havana_gene_version 1;		Gm37469		antisense
ENSMUSG00000040007	90.5277	0.871545	0.365553	2.38418	0.0171171	0.989608	6.738e-06	0.00144269	2	ensembl_havana	gene	118900377	118924528	.	+	.	gene_id ENSMUSG00000040007; gene_version 8; gene_name Bahd1; gene_source ensembl_havana; gene_biotype protein_coding; havana_gene OTTMUSG00000015641; havana_gene_version 4;		Bahd1	228536	protein_coding
ENSMUSG00000062515	6.70856	4.69777	1.96952	2.38523	0.0170683	0.989608	1.026e-06	0.0014427	3	ensembl_havana	gene	10204088	10208576	.	-	.	gene_id ENSMUSG00000062515; gene_version 3; gene_name Fabp4; gene_source ensembl_havana; gene_biotype protein_coding; havana_gene OTTMUSG00000051458; havana_gene_version 2;		Fabp4	11770	protein_coding
ENSMUSG00000027796	4.14715	-5.45086	2.28677	-2.38365	0.0171417	0.989608	-8.29623e-07	0.0014427	3	ensembl_havana	gene	54755582	54801257	.	+	.	gene_id ENSMUSG00000027796; gene_version 2; gene_name Smad9; gene_source ensembl_havana; gene_biotype protein_coding; havana_gene OTTMUSG00000021206; havana_gene_version 2;		Smad9	55994	protein_coding
ENSMUSG00000078495	160.154	-1.7979	0.752896	-2.38798	0.0169413	0.989608	-1.96027e-06	0.00144269	4	ensembl_havana	gene	147753974	147809788	.	-	.	gene_id ENSMUSG00000078495; gene_version 10; gene_name Zfp984; gene_source ensembl_havana; gene_biotype protein_coding; havana_gene OTTMUSG00000010679; havana_gene_version 2;		Zfp984	100041677	protein_coding
ENSMUSG00000030757	31.4153	-2.16317	0.904415	-2.39179	0.0167665	0.989608	-2.01016e-06	0.00144269	7	ensembl_havana	gene	123475384	123500449	.	-	.	gene_id ENSMUSG00000030757; gene_version 13; gene_name Zkscan2; gene_source ensembl_havana; gene_biotype protein_coding; havana_gene OTTMUSG00000029820; havana_gene_version 3;		Zkscan2	210162	protein_coding
ENSMUSG00000034248	1488.03	1.29758	0.541991	2.3941	0.0166612	0.989608	4.87074e-06	0.00144269	14	ensembl_havana	gene	69241848	69285112	.	-	.	gene_id ENSMUSG00000034248; gene_version 7; gene_name Slc25a37; gene_source ensembl_havana; gene_biotype protein_coding; havana_gene OTTMUSG00000044494; havana_gene_version 3;		Slc25a37	67712	protein_coding
ENSMUSG00000010064	7.04368	-4.85586	2.02848	-2.39384	0.0166732	0.989608	-1.10072e-06	0.0014427	9	ensembl_havana	gene	107650634	107669530	.	-	.	gene_id ENSMUSG00000010064; gene_version 15; gene_name Slc38a3; gene_source ensembl_havana; gene_biotype protein_coding; havana_gene OTTMUSG00000050784; havana_gene_version 4;		Slc38a3	76257	protein_coding
ENSMUSG00000067586	16.8119	-3.28539	1.37665	-2.38651	0.0170092	0.989608	-9.79716e-07	0.0014427	13	ensembl_havana	gene	51408639	51422797	.	+	.	gene_id ENSMUSG00000067586; gene_version 4; gene_name S1pr3; gene_source ensembl_havana; gene_biotype protein_coding; havana_gene OTTMUSG00000067417; havana_gene_version 1;		S1pr3	13610	protein_coding
ENSMUSG00000021113	456.316	-0.630442	0.264023	-2.38783	0.0169483	0.989608	-1.03965e-05	0.00144269	12	ensembl_havana	gene	73964481	73988966	.	+	.	gene_id ENSMUSG00000021113; gene_version 5; gene_name Snapc1; gene_source ensembl_havana; gene_biotype protein_coding; havana_gene OTTMUSG00000066381; havana_gene_version 1;		Snapc1	75627	protein_coding
ENSMUSG00000040877	136.425	-0.720904	0.301315	-2.39253	0.0167328	0.989608	-8.10452e-06	0.00144269	12	ensembl_havana	gene	108893631	109028452	.	+	.	gene_id ENSMUSG00000040877; gene_version 16; gene_name Wdr25; gene_source ensembl_havana; gene_biotype protein_coding; havana_gene OTTMUSG00000066186; havana_gene_version 1;		Wdr25	212198	protein_coding
ENSMUSG00000102657	19.3259	-2.72052	1.13664	-2.39347	0.0166901	0.989608	-1.73802e-06	0.00144269	12	havana	gene	109668869	109677585	.	+	.	gene_id ENSMUSG00000102657; gene_version 1; gene_name Gm37899; gene_source havana; gene_biotype TEC; havana_gene OTTMUSG00000043494; havana_gene_version 1;		Gm37899		TEC
ENSMUSG00000022469	65.68	-1.23213	0.516905	-2.38366	0.0171414	0.989608	-4.62141e-06	0.00144269	15	ensembl_havana	gene	97744770	97767972	.	-	.	gene_id ENSMUSG00000022469; gene_version 17; gene_name Rapgef3; gene_source ensembl_havana; gene_biotype protein_coding; havana_gene OTTMUSG00000032758; havana_gene_version 7;		Rapgef3	223864	protein_coding
ENSMUSG00000025171	169.107	-1.22184	0.512001	-2.38639	0.0170145	0.989608	-4.22492e-06	0.00144269	19	ensembl_havana	gene	41981763	42034643	.	+	.	gene_id ENSMUSG00000025171; gene_version 2; gene_name Ubtd1; gene_source ensembl_havana; gene_biotype protein_coding; havana_gene OTTMUSG00000074239; havana_gene_version 1;		Ubtd1	226122	protein_coding
ENSMUSG00000027314	58.1738	-1.62366	0.681541	-2.38234	0.0172031	0.989986	-2.73996e-06	0.00144269	2	ensembl_havana	gene	119325784	119335962	.	+	.	gene_id ENSMUSG00000027314; gene_version 6; gene_name Dll4; gene_source ensembl_havana; gene_biotype protein_coding; havana_gene OTTMUSG00000015953; havana_gene_version 1;		Dll4	54485	protein_coding
ENSMUSG00000003282	77.9027	-1.62472	0.684193	-2.37465	0.0175656	0.989986	-3.35705e-06	0.00144269	4	ensembl_havana	gene	3900996	3938423	.	-	.	gene_id ENSMUSG00000003282; gene_version 9; gene_name Plag1; gene_source ensembl_havana; gene_biotype protein_coding; havana_gene OTTMUSG00000004402; havana_gene_version 2;		Plag1	56711	protein_coding
ENSMUSG00000066152	209.871	-0.955683	0.402853	-2.37229	0.0176784	0.989986	-4.99847e-06	0.00144269	4	ensembl_havana	gene	62262562	62298411	.	+	.	gene_id ENSMUSG00000066152; gene_version 11; gene_name Slc31a2; gene_source ensembl_havana; gene_biotype protein_coding; havana_gene OTTMUSG00000000311; havana_gene_version 3;		Slc31a2	20530	protein_coding
ENSMUSG00000037731	140.216	-1.033	0.433926	-2.3806	0.0172844	0.989986	-5.49007e-06	0.00144269	4	ensembl_havana	gene	132781843	132796387	.	-	.	gene_id ENSMUSG00000037731; gene_version 5; gene_name Themis2; gene_source ensembl_havana; gene_biotype protein_coding; havana_gene OTTMUSG00000009993; havana_gene_version 1;		Themis2	230787	protein_coding
ENSMUSG00000030243	646.171	0.69744	0.294084	2.37156	0.017713	0.989986	8.82245e-06	0.00144269	6	ensembl_havana	gene	142350342	142387087	.	-	.	gene_id ENSMUSG00000030243; gene_version 16; gene_name Recql; gene_source ensembl_havana; gene_biotype protein_coding; havana_gene OTTMUSG00000022473; havana_gene_version 4;		Recql	19691	protein_coding
ENSMUSG00000057093	64.6162	-1.45642	0.611846	-2.38037	0.0172951	0.989986	-3.6469e-06	0.00144269	7	ensembl_havana	gene	27689340	27706484	.	+	.	gene_id ENSMUSG00000057093; gene_version 14; gene_name Zfp607b; gene_source ensembl_havana; gene_biotype protein_coding; havana_gene OTTMUSG00000027197; havana_gene_version 1;		Zfp607b	112415	protein_coding
ENSMUSG00000050708	98.3224	1.02953	0.434524	2.36932	0.0178207	0.989986	5.75826e-06	0.00144269	7	ensembl_havana	gene	45457944	45459884	.	-	.	gene_id ENSMUSG00000050708; gene_version 16; gene_name Ftl1; gene_source ensembl_havana; gene_biotype protein_coding; havana_gene OTTMUSG00000022565; havana_gene_version 3;		Ftl1	14325	protein_coding
ENSMUSG00000052217	99.6026	2.78741	1.17554	2.37116	0.0177322	0.989986	1.61918e-06	0.00144269	7	ensembl_havana	gene	103841637	103843164	.	-	.	gene_id ENSMUSG00000052217; gene_version 6; gene_name Hbb-bh1; gene_source ensembl_havana; gene_biotype protein_coding; havana_gene OTTMUSG00000019079; havana_gene_version 3;		Hbb-bh1	15132	protein_coding
ENSMUSG00000030878	433.875	1.47225	0.619948	2.3748	0.0175586	0.989986	4.15946e-06	0.00144269	7	ensembl_havana	gene	120957036	120982312	.	-	.	gene_id ENSMUSG00000030878; gene_version 11; gene_name Cdr2; gene_source ensembl_havana; gene_biotype protein_coding; havana_gene OTTMUSG00000027358; havana_gene_version 2;		Cdr2	12585	protein_coding
ENSMUSG00000035769	194.149	0.858648	0.362052	2.37161	0.0177106	0.989986	6.54231e-06	0.00144269	9	ensembl_havana	gene	119357381	119393797	.	+	.	gene_id ENSMUSG00000035769; gene_version 9; gene_name Xylb; gene_source ensembl_havana; gene_biotype protein_coding; havana_gene OTTMUSG00000062988; havana_gene_version 1;		Xylb	102448	protein_coding
ENSMUSG00000021257	174.169	-0.939161	0.395151	-2.37671	0.0174676	0.989986	-5.49212e-06	0.00144269	12	ensembl_havana	gene	86700502	86726460	.	-	.	gene_id ENSMUSG00000021257; gene_version 14; gene_name Angel1; gene_source ensembl_havana; gene_biotype protein_coding; havana_gene OTTMUSG00000036635; havana_gene_version 3;		Angel1	68737	protein_coding
ENSMUSG00000075408	28.3939	-2.03758	0.859491	-2.37068	0.0177555	0.989986	-2.93273e-06	0.00144269	15	ensembl_havana	gene	101293212	101297426	.	+	.	gene_id ENSMUSG00000075408; gene_version 5; gene_name Smim41; gene_source ensembl_havana; gene_biotype protein_coding; havana_gene OTTMUSG00000046495; havana_gene_version 2;		Smim41	77717	protein_coding
ENSMUSG00000049562	102.02	-0.974832	0.411419	-2.36944	0.017815	0.989986	-5.92039e-06	0.00144269	19	ensembl_havana	gene	5568025	5571261	.	+	.	gene_id ENSMUSG00000049562; gene_version 6; gene_name Ap5b1; gene_source ensembl_havana; gene_biotype protein_coding; havana_gene OTTMUSG00000074365; havana_gene_version 1;		Ap5b1	381201	protein_coding
ENSMUSG00000117743	8.35701	-3.03427	1.27665	-2.37675	0.017466	0.989986	-1.6385e-06	0.00144269	19	havana	gene	7364515	7370240	.	+	.	gene_id ENSMUSG00000117743; gene_version 1; gene_name Gm50232; gene_source havana; gene_biotype antisense; havana_gene OTTMUSG00000074593; havana_gene_version 1;		Gm50232		antisense
ENSMUSG00000026866	38.278	-1.54221	0.651484	-2.36723	0.0179218	0.992132	-3.27868e-06	0.00144269	2	ensembl_havana	gene	43555329	43682715	.	+	.	gene_id ENSMUSG00000026866; gene_version 16; gene_name Kynu; gene_source ensembl_havana; gene_biotype protein_coding; havana_gene OTTMUSG00000012317; havana_gene_version 1;		Kynu	70789	protein_coding
ENSMUSG00000003032	48.5949	2.74876	1.16151	2.36653	0.0179556	0.992132	1.79566e-06	0.00144269	4	ensembl_havana	gene	55527143	55532466	.	-	.	gene_id ENSMUSG00000003032; gene_version 8; gene_name Klf4; gene_source ensembl_havana; gene_biotype protein_coding; havana_gene OTTMUSG00000007231; havana_gene_version 4;		Klf4	16600	protein_coding
ENSMUSG00000025902	11.5735	1.07613	2.25007	0.478266	0.632461	0.999734	4.32018e-08	0.00144269	1	ensembl_havana	gene	4490931	4497354	.	-	.	gene_id ENSMUSG00000025902; gene_version 13; gene_name Sox17; gene_source ensembl_havana; gene_biotype protein_coding; havana_gene OTTMUSG00000050014; havana_gene_version 7;		Sox17	20671	protein_coding
ENSMUSG00000098104	10.996	0.565504	0.928675	0.608937	0.542566	0.999734	6.86124e-07	0.00144269	1	havana	gene	4687934	4689403	.	-	.	gene_id ENSMUSG00000098104; gene_version 1; gene_name Gm6085; gene_source havana; gene_biotype processed_pseudogene; havana_gene OTTMUSG00000043092; havana_gene_version 1;		Gm6085		processed_pseudogene
ENSMUSG00000103922	4.20757	0.0588154	1.41288	0.0416281	0.966795	0.999734	4.20242e-08	0.00144269	1	havana	gene	4771131	4772199	.	+	.	gene_id ENSMUSG00000103922; gene_version 1; gene_name Gm6123; gene_source havana; gene_biotype processed_pseudogene; havana_gene OTTMUSG00000050042; havana_gene_version 1;		Gm6123	620009	processed_pseudogene
ENSMUSG00000033845	6659.84	0.339846	0.295447	1.15028	0.25003	0.999734	4.38355e-06	0.00144268	1	ensembl_havana	gene	4773206	4785739	.	-	.	gene_id ENSMUSG00000033845; gene_version 13; gene_name Mrpl15; gene_source ensembl_havana; gene_biotype protein_coding; havana_gene OTTMUSG00000029329; havana_gene_version 3;		Mrpl15	27395	protein_coding
ENSMUSG00000102275	1.53503	-2.37532	3.09233	-0.768134	0.442408	0.999734	-2.12981e-07	0.00144269	1	havana	gene	4778063	4779212	.	-	.	gene_id ENSMUSG00000102275; gene_version 1; gene_name Gm37144; gene_source havana; gene_biotype TEC; havana_gene OTTMUSG00000050076; havana_gene_version 1;		Gm37144		TEC
ENSMUSG00000025903	2979.22	-0.0926013	0.205477	-0.450665	0.652231	0.999734	-2.35852e-06	0.00144266	1	ensembl_havana	gene	4807788	4848410	.	+	.	gene_id ENSMUSG00000025903; gene_version 14; gene_name Lypla1; gene_source ensembl_havana; gene_biotype protein_coding; havana_gene OTTMUSG00000021562; havana_gene_version 4;		Lypla1	18777	protein_coding
ENSMUSG00000033813	931.936	0.188828	0.230279	0.819998	0.412217	0.999734	3.89177e-06	0.00144267	1	ensembl_havana	gene	4857814	4897909	.	+	.	gene_id ENSMUSG00000033813; gene_version 15; gene_name Tcea1; gene_source ensembl_havana; gene_biotype protein_coding; havana_gene OTTMUSG00000042348; havana_gene_version 1;		Tcea1	21399	protein_coding
ENSMUSG00000062588	28.3023	0.435946	0.68977	0.632017	0.527375	0.999734	1.03477e-06	0.00144269	1	havana	gene	4880049	4880651	.	-	.	gene_id ENSMUSG00000062588; gene_version 4; gene_name Gm6104; gene_source havana; gene_biotype processed_pseudogene; havana_gene OTTMUSG00000050078; havana_gene_version 1;		Gm6104		processed_pseudogene
ENSMUSG00000103280	2.00748	-2.57909	2.13926	-1.2056	0.227973	0.999734	-6.18784e-07	0.00144269	1	havana	gene	4905751	4906861	.	-	.	gene_id ENSMUSG00000103280; gene_version 1; gene_name Gm37277; gene_source havana; gene_biotype TEC; havana_gene OTTMUSG00000050140; havana_gene_version 1;		Gm37277		TEC
ENSMUSG00000102653	2.13678	0.153656	4.32792	0.0355034	0.971678	0.999734	-1.2806e-07	0.0014427	1	havana	gene	4938576	4940710	.	-	.	gene_id ENSMUSG00000102653; gene_version 1; gene_name Gm37079; gene_source havana; gene_biotype TEC; havana_gene OTTMUSG00000050102; havana_gene_version 1;		Gm37079		TEC
ENSMUSG00000033793	3566.28	0.0183864	0.199413	0.0922028	0.926537	0.999734	4.99796e-07	0.00144266	1	ensembl_havana	gene	5070018	5162529	.	+	.	gene_id ENSMUSG00000033793; gene_version 12; gene_name Atp6v1h; gene_source ensembl_havana; gene_biotype protein_coding; havana_gene OTTMUSG00000050145; havana_gene_version 9;		Atp6v1h	108664	protein_coding
ENSMUSG00000025907	1419.87	-0.268891	0.328453	-0.818658	0.412982	0.999734	-2.18581e-06	0.00144268	1	ensembl_havana	gene	6206197	6276648	.	+	.	gene_id ENSMUSG00000025907; gene_version 14; gene_name Rb1cc1; gene_source ensembl_havana; gene_biotype protein_coding; havana_gene OTTMUSG00000033467; havana_gene_version 12;		Rb1cc1	12421	protein_coding
ENSMUSG00000090031	43.2409	-0.626784	0.594933	-1.05354	0.292095	0.999734	-1.55074e-06	0.00144269	1	ensembl_havana	gene	6209866	6215293	.	-	.	gene_id ENSMUSG00000090031; gene_version 2; gene_name 4732440D04Rik; gene_source ensembl_havana; gene_biotype antisense; havana_gene OTTMUSG00000033728; havana_gene_version 2;		4732440D04Rik		antisense
ENSMUSG00000104385	2.73672	-0.147398	1.74036	-0.0846935	0.932505	0.999734	-3.85913e-08	0.00144269	1	havana	gene	6910560	6911222	.	+	.	gene_id ENSMUSG00000104385; gene_version 1; gene_name Gm7449; gene_source havana; gene_biotype processed_pseudogene; havana_gene OTTMUSG00000050289; havana_gene_version 1;		Gm7449	665015	processed_pseudogene
ENSMUSG00000102135	4.15012	0.843242	1.46171	0.576886	0.564016	0.999734	3.42655e-07	0.00144269	1	havana	gene	6916559	6923588	.	+	.	gene_id ENSMUSG00000102135; gene_version 1; gene_name Gm37108; gene_source havana; gene_biotype processed_pseudogene; havana_gene OTTMUSG00000050281; havana_gene_version 1;		Gm37108		processed_pseudogene
ENSMUSG00000051285	741.191	-0.389949	0.486359	-0.801772	0.422685	0.999734	-1.27992e-06	0.00144269	1	ensembl_havana	gene	7088920	7173628	.	+	.	gene_id ENSMUSG00000051285; gene_version 17; gene_name Pcmtd1; gene_source ensembl_havana; gene_biotype protein_coding; havana_gene OTTMUSG00000043373; havana_gene_version 5;		Pcmtd1	319263	protein_coding
ENSMUSG00000103509	3.22958	-1.05774	1.76417	-0.599565	0.548796	0.999734	-2.06961e-07	0.00144269	1	havana	gene	7148110	7152137	.	+	.	gene_id ENSMUSG00000103509; gene_version 1; gene_name Gm38372; gene_source havana; gene_biotype TEC; havana_gene OTTMUSG00000043377; havana_gene_version 1;		Gm38372		TEC
ENSMUSG00000097797	36.4391	0.923328	0.606822	1.52158	0.128114	0.999734	2.28947e-06	0.00144269	1	havana	gene	7349406	7397869	.	-	.	gene_id ENSMUSG00000097797; gene_version 6; gene_name Gm26901; gene_source havana; gene_biotype lincRNA; havana_gene OTTMUSG00000050305; havana_gene_version 3;		Gm26901		lincRNA
ENSMUSG00000103933	5.90633	0.00911178	1.21003	0.00753018	0.993992	0.999734	1.17252e-08	0.00144269	1	havana	gene	8815842	8816039	.	+	.	gene_id ENSMUSG00000103933; gene_version 1; gene_name Gm36964; gene_source havana; gene_biotype processed_pseudogene; havana_gene OTTMUSG00000050573; havana_gene_version 1;		Gm36964		processed_pseudogene
ENSMUSG00000101571	1.88073	-0.403032	1.89743	-0.21241	0.831788	0.999734	-1.15557e-07	0.00144269	1	havana	gene	9396773	9398687	.	-	.	gene_id ENSMUSG00000101571; gene_version 2; gene_name Gm6187; gene_source havana; gene_biotype processed_pseudogene; havana_gene OTTMUSG00000050584; havana_gene_version 1;		Gm6187		processed_pseudogene
ENSMUSG00000025911	23.0324	-0.413628	1.12256	-0.368468	0.712524	0.999734	-3.05483e-07	0.00144269	1	ensembl_havana	gene	9547948	9580673	.	+	.	gene_id ENSMUSG00000025911; gene_version 14; gene_name Adhfe1; gene_source ensembl_havana; gene_biotype protein_coding; havana_gene OTTMUSG00000022305; havana_gene_version 3;		Adhfe1	76187	protein_coding
ENSMUSG00000079671	20.0631	0.776883	0.920553	0.843931	0.398708	0.999734	7.82923e-07	0.00144269	1	havana	gene	9560832	9631175	.	-	.	gene_id ENSMUSG00000079671; gene_version 8; gene_name 2610203C22Rik; gene_source havana; gene_biotype processed_transcript; havana_gene OTTMUSG00000022611; havana_gene_version 3;		2610203C22Rik	72481	processed_transcript
ENSMUSG00000025912	26.2482	0.678564	1.05822	0.641233	0.521371	0.999734	3.77855e-07	0.00144269	1	ensembl_havana	gene	9667415	9700209	.	-	.	gene_id ENSMUSG00000025912; gene_version 16; gene_name Mybl1; gene_source ensembl_havana; gene_biotype protein_coding; havana_gene OTTMUSG00000034736; havana_gene_version 3;		Mybl1	17864	protein_coding
ENSMUSG00000045210	923.553	-0.0443323	0.177477	-0.249792	0.802748	0.999734	-1.41537e-06	0.00144265	1	ensembl_havana	gene	9718622	9748382	.	-	.	gene_id ENSMUSG00000045210; gene_version 8; gene_name Vcpip1; gene_source ensembl_havana; gene_biotype protein_coding; havana_gene OTTMUSG00000022113; havana_gene_version 1;		Vcpip1	70675	protein_coding
ENSMUSG00000097893	24.8748	1.71222	0.779887	2.19547	0.0281299	0.999734	2.86808e-06	0.00144269	1	havana	gene	9747648	9791924	.	+	.	gene_id ENSMUSG00000097893; gene_version 8; gene_name 1700034P13Rik; gene_source havana; gene_biotype antisense; havana_gene OTTMUSG00000045232; havana_gene_version 2;		1700034P13Rik		antisense
ENSMUSG00000025915	1570.9	0.0124803	0.38596	0.0323358	0.974204	0.999734	9.20781e-08	0.00144269	1	ensembl_havana	gene	9798107	9900845	.	+	.	gene_id ENSMUSG00000025915; gene_version 14; gene_name Sgk3; gene_source ensembl_havana; gene_biotype protein_coding; havana_gene OTTMUSG00000045250; havana_gene_version 2;		Sgk3	170755	protein_coding
ENSMUSG00000046334	12.769	0.193514	0.840319	0.230287	0.817869	0.999734	2.9458e-07	0.00144269	1	havana	gene	9802197	9802553	.	-	.	gene_id ENSMUSG00000046334; gene_version 4; gene_name Gm6195; gene_source havana; gene_biotype processed_pseudogene; havana_gene OTTMUSG00000045294; havana_gene_version 1;		Gm6195	108167613	processed_pseudogene
ENSMUSG00000046101	15.9817	2.37144	1.10864	2.13906	0.032431	0.999734	1.74911e-06	0.00144269	1	ensembl_havana	gene	9908638	9942085	.	+	.	gene_id ENSMUSG00000046101; gene_version 16; gene_name Mcmdc2; gene_source ensembl_havana; gene_biotype protein_coding; havana_gene OTTMUSG00000021854; havana_gene_version 3;		Mcmdc2	240697	protein_coding
ENSMUSG00000098234	538.469	0.132138	0.226869	0.582444	0.560267	0.999734	2.73528e-06	0.00144267	1	havana	gene	9941959	9944118	.	-	.	gene_id ENSMUSG00000098234; gene_version 7; gene_name Snhg6; gene_source havana; gene_biotype lincRNA; havana_gene OTTMUSG00000043382; havana_gene_version 2;		Snhg6	73824	lincRNA
ENSMUSG00000093178	8.16182	0.326008	1.09925	0.296572	0.766793	0.999734	2.80859e-07	0.00144269	1	ensembl	gene	9942463	9942549	.	-	.	gene_id ENSMUSG00000093178; gene_version 1; gene_name Snord87; gene_source ensembl; gene_biotype snoRNA;		Snord87	266793	snoRNA
ENSMUSG00000099032	2.39398	-4.85578	3.30319	-1.47003	0.141554	0.999734	-3.40678e-07	0.0014427	1	ensembl_havana	gene	9960163	9967932	.	-	.	gene_id ENSMUSG00000099032; gene_version 2; gene_name Tcf24; gene_source ensembl_havana; gene_biotype protein_coding; havana_gene OTTMUSG00000044905; havana_gene_version 1;		Tcf24	100039596	protein_coding
ENSMUSG00000025916	8.11232	-1.38137	1.68113	-0.821693	0.411252	0.999734	-1.17112e-07	0.00144269	1	ensembl_havana	gene	9968624	10009136	.	-	.	gene_id ENSMUSG00000025916; gene_version 10; gene_name Ppp1r42; gene_source ensembl_havana; gene_biotype protein_coding; havana_gene OTTMUSG00000026413; havana_gene_version 4;		Ppp1r42	69312	protein_coding
ENSMUSG00000087199	1.94567	-0.574917	2.96849	-0.193673	0.846432	0.999734	-8.62998e-08	0.00144269	1	havana	gene	9982387	9992366	.	+	.	gene_id ENSMUSG00000087199; gene_version 1; gene_name Gm15818; gene_source havana; gene_biotype antisense; havana_gene OTTMUSG00000026412; havana_gene_version 1;		Gm15818		antisense
ENSMUSG00000025917	5916.19	0.273798	0.245517	1.11519	0.264768	0.999734	5.03999e-06	0.00144267	1	ensembl_havana	gene	10024601	10038168	.	-	.	gene_id ENSMUSG00000025917; gene_version 9; gene_name Cops5; gene_source ensembl_havana; gene_biotype protein_coding; havana_gene OTTMUSG00000029459; havana_gene_version 3;		Cops5	26754	protein_coding
ENSMUSG00000056763	893.658	0.101353	0.174094	0.582172	0.560451	0.999734	-5.14154e-06	0.00144265	1	ensembl_havana	gene	10037987	10136768	.	+	.	gene_id ENSMUSG00000056763; gene_version 16; gene_name Cspp1; gene_source ensembl_havana; gene_biotype protein_coding; havana_gene OTTMUSG00000027401; havana_gene_version 8;		Cspp1	211660	protein_coding
ENSMUSG00000102356	1.48704	1.02763	3.66749	0.280199	0.779325	0.999734	5.68199e-08	0.00144269	1	havana	gene	10057025	10057944	.	-	.	gene_id ENSMUSG00000102356; gene_version 1; gene_name 1700047N06Rik; gene_source havana; gene_biotype TEC; havana_gene OTTMUSG00000045311; havana_gene_version 1;		1700047N06Rik		TEC
ENSMUSG00000067851	1332.36	0.276484	0.216894	1.27474	0.202401	0.999734	5.89159e-06	0.00144267	1	ensembl_havana	gene	10137571	10232670	.	-	.	gene_id ENSMUSG00000067851; gene_version 11; gene_name Arfgef1; gene_source ensembl_havana; gene_biotype protein_coding; havana_gene OTTMUSG00000033923; havana_gene_version 2;		Arfgef1	211673	protein_coding
ENSMUSG00000102556	22.8627	0.758411	1.02999	0.73633	0.46153	0.999734	4.91479e-07	0.00144269	1	havana	gene	10197081	10198802	.	-	.	gene_id ENSMUSG00000102556; gene_version 1; gene_name Gm37569; gene_source havana; gene_biotype TEC; havana_gene OTTMUSG00000045320; havana_gene_version 1;		Gm37569		TEC
ENSMUSG00000100648	1.55348	-1.67894	2.25419	-0.744812	0.456385	0.999734	-2.66392e-07	0.00144269	1	havana	gene	10868688	10869446	.	+	.	gene_id ENSMUSG00000100648; gene_version 1; gene_name Gm28659; gene_source havana; gene_biotype processed_pseudogene; havana_gene OTTMUSG00000047886; havana_gene_version 1;		Gm28659	115487491	processed_pseudogene
ENSMUSG00000048960	56.6402	-1.05305	1.12306	-0.937656	0.348421	0.999734	-7.50168e-07	0.00144269	1	ensembl_havana	gene	10993465	11303681	.	+	.	gene_id ENSMUSG00000048960; gene_version 13; gene_name Prex2; gene_source ensembl_havana; gene_biotype protein_coding; havana_gene OTTMUSG00000047927; havana_gene_version 1;		Prex2	109294	protein_coding
ENSMUSG00000101827	1.96662	0.670128	2.85742	0.234522	0.81458	0.999734	9.83458e-08	0.00144269	1	havana	gene	11223566	11224174	.	-	.	gene_id ENSMUSG00000101827; gene_version 1; gene_name Gm28686; gene_source havana; gene_biotype processed_pseudogene; havana_gene OTTMUSG00000047928; havana_gene_version 1;		Gm28686		processed_pseudogene
ENSMUSG00000101610	1.46006	-1.79228	2.58814	-0.692497	0.488625	0.999734	-1.20976e-07	0.00144269	1	havana	gene	12120960	12121832	.	+	.	gene_id ENSMUSG00000101610; gene_version 1; gene_name Gm7560; gene_source havana; gene_biotype processed_pseudogene; havana_gene OTTMUSG00000047993; havana_gene_version 1;		Gm7560		processed_pseudogene
ENSMUSG00000097628	6.71044	-0.483447	1.10634	-0.43698	0.662126	0.999734	-3.92422e-07	0.00144269	1	havana	gene	12565577	12566383	.	+	.	gene_id ENSMUSG00000097628; gene_version 1; gene_name Gm2383; gene_source havana; gene_biotype processed_pseudogene; havana_gene OTTMUSG00000042683; havana_gene_version 1;		Gm2383		processed_pseudogene
ENSMUSG00000025938	1.32179	-2.75698	3.77069	-0.731161	0.464681	0.999734	-2.28661e-07	0.0014427	1	ensembl_havana	gene	12866549	12992650	.	-	.	gene_id ENSMUSG00000025938; gene_version 16; gene_name Slco5a1; gene_source ensembl_havana; gene_biotype protein_coding; havana_gene OTTMUSG00000022327; havana_gene_version 2;		Slco5a1	240726	protein_coding
ENSMUSG00000005886	803.752	-0.0128144	0.308523	-0.0415346	0.96687	0.999734	-1.09158e-07	0.00144268	1	ensembl_havana	gene	13139105	13374083	.	-	.	gene_id ENSMUSG00000005886; gene_version 14; gene_name Ncoa2; gene_source ensembl_havana; gene_biotype protein_coding; havana_gene OTTMUSG00000021630; havana_gene_version 4;		Ncoa2	17978	protein_coding
ENSMUSG00000103506	9.72814	-0.242513	1.44466	-0.167869	0.866686	0.999734	-1.33097e-07	0.00144269	1	havana	gene	13177462	13179714	.	-	.	gene_id ENSMUSG00000103506; gene_version 1; gene_name Gm38376; gene_source havana; gene_biotype TEC; havana_gene OTTMUSG00000049104; havana_gene_version 1;		Gm38376		TEC
ENSMUSG00000103495	7.27324	-1.60363	2.30269	-0.696417	0.486168	0.999734	-2.81689e-07	0.00144269	1	havana	gene	13234809	13236434	.	-	.	gene_id ENSMUSG00000103495; gene_version 1; gene_name Gm37409; gene_source havana; gene_biotype TEC; havana_gene OTTMUSG00000049105; havana_gene_version 1;		Gm37409		TEC
ENSMUSG00000102639	3.31675	-2.87362	2.6456	-1.08619	0.277395	0.999734	-4.02424e-07	0.00144269	1	havana	gene	13289812	13290506	.	-	.	gene_id ENSMUSG00000102639; gene_version 1; gene_name Gm38223; gene_source havana; gene_biotype TEC; havana_gene OTTMUSG00000049106; havana_gene_version 1;		Gm38223		TEC
ENSMUSG00000104170	1.30117	-0.106751	4.16285	-0.0256437	0.979541	0.999734	1.06935e-08	0.0014427	1	havana	gene	13297036	13298907	.	-	.	gene_id ENSMUSG00000104170; gene_version 1; gene_name Gm37702; gene_source havana; gene_biotype TEC; havana_gene OTTMUSG00000049107; havana_gene_version 1;		Gm37702		TEC
ENSMUSG00000103085	52.3781	-0.739854	0.791163	-0.935147	0.349713	0.999734	-1.32055e-06	0.00144269	1	havana	gene	13343563	13348204	.	-	.	gene_id ENSMUSG00000103085; gene_version 1; gene_name Gm38120; gene_source havana; gene_biotype TEC; havana_gene OTTMUSG00000049108; havana_gene_version 1;		Gm38120		TEC
ENSMUSG00000102664	62.3956	-0.312335	0.72329	-0.431826	0.665868	0.999734	-6.67218e-07	0.00144269	1	havana	gene	13354483	13356730	.	-	.	gene_id ENSMUSG00000102664; gene_version 1; gene_name Gm38380; gene_source havana; gene_biotype TEC; havana_gene OTTMUSG00000049109; havana_gene_version 1;		Gm38380		TEC
ENSMUSG00000025935	6115.74	-0.233599	0.222597	-1.04943	0.293982	0.999734	-4.47434e-06	0.00144267	1	ensembl_havana	gene	13564698	13589910	.	-	.	gene_id ENSMUSG00000025935; gene_version 10; gene_name Tram1; gene_source ensembl_havana; gene_biotype protein_coding; havana_gene OTTMUSG00000049113; havana_gene_version 1;		Tram1	72265	protein_coding
ENSMUSG00000025937	1010	0.363909	0.385525	0.943931	0.345205	0.999734	2.79008e-06	0.00144269	1	ensembl_havana	gene	13623330	13660546	.	-	.	gene_id ENSMUSG00000025937; gene_version 6; gene_name Lactb2; gene_source ensembl_havana; gene_biotype protein_coding; havana_gene OTTMUSG00000021599; havana_gene_version 3;		Lactb2	212442	protein_coding
ENSMUSG00000102982	8.30727	-0.415455	1.21566	-0.341753	0.732536	0.999734	-3.17822e-07	0.00144269	1	havana	gene	13641483	13642748	.	-	.	gene_id ENSMUSG00000102982; gene_version 1; gene_name Gm38319; gene_source havana; gene_biotype TEC; havana_gene OTTMUSG00000049144; havana_gene_version 1;		Gm38319		TEC
ENSMUSG00000097711	3.81155	0.00370781	1.76459	0.00210122	0.998323	0.999734	2.83839e-09	0.00144269	1	havana	gene	13785883	13786879	.	-	.	gene_id ENSMUSG00000097711; gene_version 1; gene_name Gm5523; gene_source havana; gene_biotype processed_pseudogene; havana_gene OTTMUSG00000042713; havana_gene_version 1;		Gm5523	433273	processed_pseudogene
ENSMUSG00000025932	183.702	0.824932	1.09465	0.753606	0.451086	0.999734	3.53681e-07	0.00144269	1	ensembl_havana	gene	14168954	14310235	.	-	.	gene_id ENSMUSG00000025932; gene_version 14; gene_name Eya1; gene_source ensembl_havana; gene_biotype protein_coding; havana_gene OTTMUSG00000049176; havana_gene_version 2;		Eya1	14048	protein_coding
ENSMUSG00000082193	3.36167	-0.45994	1.53095	-0.300428	0.763851	0.999734	-2.14979e-07	0.00144269	1	ensembl_havana	gene	14865072	14865965	.	+	.	gene_id ENSMUSG00000082193; gene_version 1; gene_name Rpl5-ps1; gene_source ensembl_havana; gene_biotype processed_pseudogene; havana_gene OTTMUSG00000021428; havana_gene_version 1;		Rpl5-ps1	665407	processed_pseudogene
ENSMUSG00000032769	1.15958	-0.959542	4.17812	-0.229659	0.818357	0.999734	1.88297e-08	0.0014427	1	ensembl_havana	gene	14872648	14918862	.	-	.	gene_id ENSMUSG00000032769; gene_version 5; gene_name Trpa1; gene_source ensembl_havana; gene_biotype protein_coding; havana_gene OTTMUSG00000049207; havana_gene_version 2;		Trpa1	277328	protein_coding
ENSMUSG00000073737	1.69588	0.548531	2.11728	0.259073	0.795579	0.999734	1.27791e-07	0.00144269	1	havana	gene	15268802	15269797	.	-	.	gene_id ENSMUSG00000073737; gene_version 3; gene_name Gm10566; gene_source havana; gene_biotype processed_pseudogene; havana_gene OTTMUSG00000049208; havana_gene_version 1;		Gm10566	100039959	processed_pseudogene
ENSMUSG00000101652	2.01064	2.65859	2.4673	1.07753	0.281243	0.999734	2.90268e-07	0.00144269	1	havana	gene	15760122	15760668	.	-	.	gene_id ENSMUSG00000101652; gene_version 1; gene_name Gm6060; gene_source havana; gene_biotype processed_pseudogene; havana_gene OTTMUSG00000046044; havana_gene_version 1;		Gm6060		processed_pseudogene
ENSMUSG00000025925	1330.67	0.089083	0.230357	0.386717	0.698965	0.999734	1.75428e-06	0.00144267	1	ensembl_havana	gene	15805646	15844052	.	+	.	gene_id ENSMUSG00000025925; gene_version 14; gene_name Terf1; gene_source ensembl_havana; gene_biotype protein_coding; havana_gene OTTMUSG00000047984; havana_gene_version 2;		Terf1	21749	protein_coding
ENSMUSG00000100652	8.62827	0.505181	1.045	0.483429	0.628791	0.999734	5.29572e-07	0.00144269	1	havana	gene	16053335	16053887	.	+	.	gene_id ENSMUSG00000100652; gene_version 1; gene_name Gm7634; gene_source havana; gene_biotype processed_pseudogene; havana_gene OTTMUSG00000048073; havana_gene_version 1;		Gm7634	665434	processed_pseudogene
ENSMUSG00000043716	7172.94	0.177095	0.199349	0.888366	0.374344	0.999734	4.84548e-06	0.00144266	1	ensembl_havana	gene	16101295	16104662	.	-	.	gene_id ENSMUSG00000043716; gene_version 13; gene_name Rpl7; gene_source ensembl_havana; gene_biotype protein_coding; havana_gene OTTMUSG00000016936; havana_gene_version 3;		Rpl7	19989	protein_coding
ENSMUSG00000025921	297.899	-0.0198087	0.2864	-0.0691646	0.944859	0.999734	2.64823e-07	0.00144268	1	ensembl_havana	gene	16105774	16133734	.	+	.	gene_id ENSMUSG00000025921; gene_version 7; gene_name Rdh10; gene_source ensembl_havana; gene_biotype protein_coding; havana_gene OTTMUSG00000025248; havana_gene_version 1;		Rdh10	98711	protein_coding
ENSMUSG00000025920	612.093	0.0614874	0.468353	0.131284	0.89555	0.999734	2.57382e-07	0.00144269	1	ensembl_havana	gene	16228674	16520112	.	-	.	gene_id ENSMUSG00000025920; gene_version 19; gene_name Stau2; gene_source ensembl_havana; gene_biotype protein_coding; havana_gene OTTMUSG00000033135; havana_gene_version 7;		Stau2	29819	protein_coding
ENSMUSG00000025939	1056.59	-0.310794	0.236686	-1.31311	0.189147	0.999734	-5.48339e-06	0.00144267	1	ensembl_havana	gene	16540790	16619489	.	-	.	gene_id ENSMUSG00000025939; gene_version 19; gene_name Ube2w; gene_source ensembl_havana; gene_biotype protein_coding; havana_gene OTTMUSG00000029683; havana_gene_version 4;		Ube2w	66799	protein_coding
ENSMUSG00000102457	16.6182	-0.557661	0.898675	-0.620537	0.534904	0.999734	-5.80145e-07	0.00144269	1	havana	gene	16618560	16621539	.	+	.	gene_id ENSMUSG00000102457; gene_version 1; gene_name Gm38342; gene_source havana; gene_biotype TEC; havana_gene OTTMUSG00000048075; havana_gene_version 1;		Gm38342		TEC
ENSMUSG00000079658	5704.6	0.173681	0.294282	0.590186	0.555066	0.999734	2.25034e-06	0.00144268	1	ensembl_havana	gene	16641725	16657042	.	-	.	gene_id ENSMUSG00000079658; gene_version 9; gene_name Eloc; gene_source ensembl_havana; gene_biotype protein_coding; havana_gene OTTMUSG00000048076; havana_gene_version 2;		Eloc	67923	protein_coding
ENSMUSG00000025940	3968.64	-0.107645	0.262938	-0.409393	0.682251	0.999734	-1.67973e-06	0.00144267	1	ensembl_havana	gene	16665207	16678275	.	+	.	gene_id ENSMUSG00000025940; gene_version 6; gene_name Tmem70; gene_source ensembl_havana; gene_biotype protein_coding; havana_gene OTTMUSG00000042171; havana_gene_version 1;		Tmem70	70397	protein_coding
ENSMUSG00000025779	140.491	-0.635184	0.600815	-1.0572	0.290418	0.999734	-1.5357e-06	0.00144269	1	ensembl_havana	gene	16688051	16709611	.	+	.	gene_id ENSMUSG00000025779; gene_version 10; gene_name Ly96; gene_source ensembl_havana; gene_biotype protein_coding; havana_gene OTTMUSG00000048080; havana_gene_version 2;		Ly96	17087	protein_coding
ENSMUSG00000091020	12.1823	-0.10719	1.80917	-0.0592478	0.952755	0.999734	-3.31599e-08	0.00144269	1	havana	gene	16768279	16770138	.	-	.	gene_id ENSMUSG00000091020; gene_version 3; gene_name Gm5828; gene_source havana; gene_biotype processed_pseudogene; havana_gene OTTMUSG00000048082; havana_gene_version 1;		Gm5828	545306	processed_pseudogene
ENSMUSG00000042686	6.65594	1.10947	1.72508	0.643143	0.520131	0.999734	3.30984e-07	0.00144269	1	ensembl_havana	gene	16964560	17097889	.	-	.	gene_id ENSMUSG00000042686; gene_version 5; gene_name Jph1; gene_source ensembl_havana; gene_biotype protein_coding; havana_gene OTTMUSG00000048149; havana_gene_version 2;		Jph1	57339	protein_coding
ENSMUSG00000025777	8.14711	-0.102852	2.43292	-0.0422749	0.96628	0.999734	-4.18355e-10	0.0014427	1	ensembl_havana	gene	17145362	17164271	.	+	.	gene_id ENSMUSG00000025777; gene_version 8; gene_name Gdap1; gene_source ensembl_havana; gene_biotype protein_coding; havana_gene OTTMUSG00000022300; havana_gene_version 2;		Gdap1	14545	protein_coding
ENSMUSG00000101589	6.31193	0.819755	1.23149	0.665664	0.505626	0.999734	4.25942e-07	0.00144269	1	havana	gene	17397412	17400281	.	-	.	gene_id ENSMUSG00000101589; gene_version 1; gene_name Rbm6-ps1; gene_source havana; gene_biotype processed_pseudogene; havana_gene OTTMUSG00000048165; havana_gene_version 1;		Rbm6-ps1	108212	processed_pseudogene
ENSMUSG00000102048	4.85512	0.403455	1.24892	0.323043	0.746663	0.999734	2.94077e-07	0.00144269	1	havana	gene	17429043	17429528	.	-	.	gene_id ENSMUSG00000102048; gene_version 1; gene_name Gm6075; gene_source havana; gene_biotype processed_pseudogene; havana_gene OTTMUSG00000048166; havana_gene_version 1;		Gm6075		processed_pseudogene
ENSMUSG00000085125	12.8412	0.622452	1.17097	0.531571	0.595023	0.999734	3.71646e-07	0.00144269	1	havana	gene	17676027	17727646	.	-	.	gene_id ENSMUSG00000085125; gene_version 7; gene_name Gm16070; gene_source havana; gene_biotype antisense; havana_gene OTTMUSG00000029756; havana_gene_version 3;		Gm16070	102634913	antisense
ENSMUSG00000025776	213.384	1.09561	1.05429	1.03919	0.298715	0.999734	4.2256e-07	0.00144269	1	ensembl_havana	gene	17727045	17766344	.	+	.	gene_id ENSMUSG00000025776; gene_version 13; gene_name Crispld1; gene_source ensembl_havana; gene_biotype protein_coding; havana_gene OTTMUSG00000029743; havana_gene_version 3;		Crispld1	83691	protein_coding
ENSMUSG00000099895	2.72061	-0.176719	2.60739	-0.0677762	0.945964	0.999734	-9.46245e-08	0.00144269	1	havana	gene	17741915	17805417	.	-	.	gene_id ENSMUSG00000099895; gene_version 1; gene_name Gm28153; gene_source havana; gene_biotype antisense; havana_gene OTTMUSG00000048208; havana_gene_version 1;		Gm28153		antisense
ENSMUSG00000100720	1.54798	1.74296	2.36587	0.736712	0.461297	0.999734	3.34414e-07	0.00144269	1	havana	gene	19153422	19153966	.	-	.	gene_id ENSMUSG00000100720; gene_version 1; gene_name Gm10075; gene_source havana; gene_biotype processed_pseudogene; havana_gene OTTMUSG00000026491; havana_gene_version 1;		Gm10075		processed_pseudogene
ENSMUSG00000100204	3.3159	0.301699	1.9131	0.157702	0.874692	0.999734	9.84044e-08	0.00144269	1	havana	gene	19330939	19333184	.	+	.	gene_id ENSMUSG00000100204; gene_version 1; gene_name Gm4849; gene_source havana; gene_biotype processed_pseudogene; havana_gene OTTMUSG00000048278; havana_gene_version 1;		Gm4849	226901	processed_pseudogene
ENSMUSG00000041859	7508.4	-0.194926	0.248465	-0.78452	0.432735	0.999734	-3.29795e-06	0.00144267	1	ensembl_havana	gene	20802968	20820312	.	-	.	gene_id ENSMUSG00000041859; gene_version 10; gene_name Mcm3; gene_source ensembl_havana; gene_biotype protein_coding; havana_gene OTTMUSG00000048358; havana_gene_version 1;		Mcm3	17215	protein_coding
ENSMUSG00000097934	4.5898	1.8759	2.27002	0.826381	0.408588	0.999734	1.11774e-07	0.00144269	1	havana	gene	20888650	20890473	.	-	.	gene_id ENSMUSG00000097934; gene_version 1; gene_name 6720483E21Rik; gene_source havana; gene_biotype lincRNA; havana_gene OTTMUSG00000048363; havana_gene_version 1;		6720483E21Rik	77741	lincRNA
ENSMUSG00000025931	83.2497	0.0308584	0.479647	0.0643358	0.948703	0.999734	1.33566e-07	0.00144269	1	ensembl_havana	gene	20890606	20939650	.	+	.	gene_id ENSMUSG00000025931; gene_version 15; gene_name Paqr8; gene_source ensembl_havana; gene_biotype protein_coding; havana_gene OTTMUSG00000048364; havana_gene_version 1;		Paqr8	74229	protein_coding
ENSMUSG00000041809	23.1627	-0.353218	0.742812	-0.475515	0.63442	0.999734	-6.15123e-07	0.00144269	1	ensembl_havana	gene	20951626	20990841	.	+	.	gene_id ENSMUSG00000041809; gene_version 5; gene_name Efhc1; gene_source ensembl_havana; gene_biotype protein_coding; havana_gene OTTMUSG00000029838; havana_gene_version 3;		Efhc1	71877	protein_coding
ENSMUSG00000041779	112.374	-0.0301324	0.439959	-0.0684892	0.945396	0.999734	-1.36007e-07	0.00144269	1	ensembl_havana	gene	20996299	21079229	.	-	.	gene_id ENSMUSG00000041779; gene_version 5; gene_name Tram2; gene_source ensembl_havana; gene_biotype protein_coding; havana_gene OTTMUSG00000026556; havana_gene_version 3;		Tram2	170829	protein_coding
ENSMUSG00000100819	3.45463	-1.62653	1.81728	-0.895032	0.37077	0.999734	-4.89822e-07	0.00144269	1	havana	gene	21178988	21187427	.	+	.	gene_id ENSMUSG00000100819; gene_version 1; gene_name Gm2693; gene_source havana; gene_biotype unprocessed_pseudogene; havana_gene OTTMUSG00000048433; havana_gene_version 1;		Gm2693		unprocessed_pseudogene
ENSMUSG00000025933	168.504	-0.505504	0.525335	-0.96225	0.335924	0.999734	-1.59272e-06	0.00144269	1	ensembl_havana	gene	21218575	21230167	.	+	.	gene_id ENSMUSG00000025933; gene_version 15; gene_name Tmem14a; gene_source ensembl_havana; gene_biotype protein_coding; havana_gene OTTMUSG00000029833; havana_gene_version 3;		Tmem14a	75712	protein_coding
ENSMUSG00000025934	32.9417	-0.119544	0.692793	-0.172554	0.863002	0.999734	-2.73174e-07	0.00144269	1	ensembl_havana	gene	21240589	21265661	.	+	.	gene_id ENSMUSG00000025934; gene_version 15; gene_name Gsta3; gene_source ensembl_havana; gene_biotype protein_coding; havana_gene OTTMUSG00000026333; havana_gene_version 4;		Gsta3	14859	protein_coding
ENSMUSG00000028033	49.5528	-0.245973	0.579949	-0.424128	0.671472	0.999734	-8.1861e-07	0.00144269	1	ensembl_havana	gene	21398403	21961942	.	-	.	gene_id ENSMUSG00000028033; gene_version 16; gene_name Kcnq5; gene_source ensembl_havana; gene_biotype protein_coding; havana_gene OTTMUSG00000019675; havana_gene_version 5;		Kcnq5	226922	protein_coding
ENSMUSG00000104138	4.49372	1.98774	2.05971	0.965058	0.334516	0.999734	3.1432e-07	0.00144269	1	havana	gene	21454691	21457017	.	-	.	gene_id ENSMUSG00000104138; gene_version 1; gene_name Gm36949; gene_source havana; gene_biotype TEC; havana_gene OTTMUSG00000048505; havana_gene_version 1;		Gm36949		TEC
ENSMUSG00000082935	85.7926	-0.534124	0.59406	-0.899107	0.368596	0.999734	-1.3303e-06	0.00144269	1	havana	gene	21511933	21513056	.	-	.	gene_id ENSMUSG00000082935; gene_version 3; gene_name Gm7658; gene_source havana; gene_biotype processed_pseudogene; havana_gene OTTMUSG00000019674; havana_gene_version 1;		Gm7658	665489	processed_pseudogene
ENSMUSG00000103748	11.7965	0.54144	1.14927	0.471119	0.637556	0.999734	4.78121e-07	0.00144269	1	havana	gene	21838948	21840514	.	-	.	gene_id ENSMUSG00000103748; gene_version 1; gene_name Gm38243; gene_source havana; gene_biotype TEC; havana_gene OTTMUSG00000048506; havana_gene_version 1;		Gm38243		TEC
ENSMUSG00000026158	2204.56	0.0331353	0.222149	0.149158	0.881429	0.999734	6.6542e-07	0.00144267	1	ensembl_havana	gene	23366424	23397772	.	-	.	gene_id ENSMUSG00000026158; gene_version 11; gene_name Ogfrl1; gene_source ensembl_havana; gene_biotype protein_coding; havana_gene OTTMUSG00000046267; havana_gene_version 3;		Ogfrl1	70155	protein_coding
ENSMUSG00000097920	2.53164	-0.234775	1.96656	-0.119384	0.904971	0.999734	-6.99964e-08	0.00144269	1	havana	gene	23479539	23480527	.	+	.	gene_id ENSMUSG00000097920; gene_version 1; gene_name Gm7784; gene_source havana; gene_biotype processed_pseudogene; havana_gene OTTMUSG00000042685; havana_gene_version 1;		Gm7784	665782	processed_pseudogene
ENSMUSG00000026156	7.97288	-0.0674424	1.73572	-0.0388556	0.969006	0.999734	-2.16689e-08	0.00144269	1	ensembl_havana	gene	23761753	23849158	.	+	.	gene_id ENSMUSG00000026156; gene_version 8; gene_name B3gat2; gene_source ensembl_havana; gene_biotype protein_coding; havana_gene OTTMUSG00000026519; havana_gene_version 3;		B3gat2	280645	protein_coding
ENSMUSG00000026155	1421.45	0.217906	0.200406	1.08732	0.276893	0.999734	5.80175e-06	0.00144266	1	ensembl_havana	gene	23844846	23922317	.	-	.	gene_id ENSMUSG00000026155; gene_version 13; gene_name Smap1; gene_source ensembl_havana; gene_biotype protein_coding; havana_gene OTTMUSG00000026521; havana_gene_version 4;		Smap1	98366	protein_coding
ENSMUSG00000026154	1884.48	-0.0987745	0.189159	-0.522176	0.601548	0.999734	-2.86535e-06	0.00144265	1	ensembl_havana	gene	23995939	24005656	.	-	.	gene_id ENSMUSG00000026154; gene_version 4; gene_name Sdhaf4; gene_source ensembl_havana; gene_biotype protein_coding; havana_gene OTTMUSG00000022115; havana_gene_version 3;		Sdhaf4	68002	protein_coding
ENSMUSG00000026153	78.2387	-0.919336	0.822474	-1.11777	0.263666	0.999734	-1.31913e-06	0.00144269	1	ensembl_havana	gene	24011093	24100341	.	-	.	gene_id ENSMUSG00000026153; gene_version 15; gene_name Fam135a; gene_source ensembl_havana; gene_biotype protein_coding; havana_gene OTTMUSG00000046269; havana_gene_version 2;		Fam135a	68187	protein_coding
ENSMUSG00000099997	3.02594	0.555882	2.40759	0.230888	0.817402	0.999734	9.8024e-08	0.00144269	1	havana	gene	24594087	24595423	.	-	.	gene_id ENSMUSG00000099997; gene_version 1; gene_name Tubb4b-ps2; gene_source havana; gene_biotype processed_pseudogene; havana_gene OTTMUSG00000046315; havana_gene_version 1;		Tubb4b-ps2	665829	processed_pseudogene
ENSMUSG00000101939	45.5838	3.6279	1.75291	2.06964	0.0384858	0.999734	8.11915e-07	0.00144269	1	havana	gene	24612775	24613119	.	-	.	gene_id ENSMUSG00000101939; gene_version 1; gene_name Gm28438; gene_source havana; gene_biotype unprocessed_pseudogene; havana_gene OTTMUSG00000046318; havana_gene_version 1;		Gm28438		unprocessed_pseudogene
ENSMUSG00000101111	59.4972	0.0645938	0.430161	0.150162	0.880637	0.999734	3.86263e-07	0.00144269	1	havana	gene	24613189	24613971	.	-	.	gene_id ENSMUSG00000101111; gene_version 1; gene_name Gm28437; gene_source havana; gene_biotype unprocessed_pseudogene; havana_gene OTTMUSG00000046319; havana_gene_version 1;		Gm28437		unprocessed_pseudogene
ENSMUSG00000100862	1.50504	1.0596	2.49946	0.42393	0.671617	0.999734	1.68407e-07	0.00144269	1	havana	gene	24613974	24614651	.	-	.	gene_id ENSMUSG00000100862; gene_version 1; gene_name Gm10925; gene_source havana; gene_biotype unprocessed_pseudogene; havana_gene OTTMUSG00000046320; havana_gene_version 1;		Gm10925	100503946	unprocessed_pseudogene
ENSMUSG00000102070	6.33249	0.644441	1.20272	0.53582	0.592083	0.999734	4.63404e-07	0.00144269	1	havana	gene	24614885	24615565	.	-	.	gene_id ENSMUSG00000102070; gene_version 1; gene_name Gm28661; gene_source havana; gene_biotype unprocessed_pseudogene; havana_gene OTTMUSG00000046321; havana_gene_version 1;		Gm28661		unprocessed_pseudogene
ENSMUSG00000101249	1.41342	-0.500422	3.86803	-0.129374	0.897062	0.999734	-7.21774e-08	0.00144269	1	havana	gene	24615706	24616197	.	-	.	gene_id ENSMUSG00000101249; gene_version 1; gene_name Gm29216; gene_source havana; gene_biotype unprocessed_pseudogene; havana_gene OTTMUSG00000046295; havana_gene_version 1;		Gm29216		unprocessed_pseudogene
ENSMUSG00000073725	911.184	-0.199119	0.320599	-0.621083	0.534545	0.999734	-1.77273e-06	0.00144268	1	ensembl_havana	gene	24678630	24766301	.	+	.	gene_id ENSMUSG00000073725; gene_version 8; gene_name Lmbrd1; gene_source ensembl_havana; gene_biotype protein_coding; havana_gene OTTMUSG00000046322; havana_gene_version 2;		Lmbrd1	68421	protein_coding
ENSMUSG00000033569	1.25009	0.726764	3.39589	0.214013	0.830537	0.999734	6.25503e-08	0.00144269	1	ensembl_havana	gene	25067476	25829707	.	-	.	gene_id ENSMUSG00000033569; gene_version 17; gene_name Adgrb3; gene_source ensembl_havana; gene_biotype protein_coding; havana_gene OTTMUSG00000025352; havana_gene_version 6;		Adgrb3	210933	protein_coding
ENSMUSG00000086240	5.62249	0.383074	1.20547	0.31778	0.750652	0.999734	2.58264e-07	0.00144269	1	havana	gene	28580499	28580772	.	-	.	gene_id ENSMUSG00000086240; gene_version 4; gene_name Gm7846; gene_source havana; gene_biotype processed_pseudogene; havana_gene OTTMUSG00000021526; havana_gene_version 2;		Gm7846		processed_pseudogene
ENSMUSG00000081557	1.66012	0.708337	2.18589	0.32405	0.7459	0.999734	1.74349e-07	0.00144269	1	havana	gene	28800240	28802721	.	-	.	gene_id ENSMUSG00000081557; gene_version 2; gene_name Gm5697; gene_source havana; gene_biotype processed_pseudogene; havana_gene OTTMUSG00000021958; havana_gene_version 2;		Gm5697		processed_pseudogene
ENSMUSG00000099492	1.69421	0.169922	2.16167	0.0786069	0.937345	0.999734	-1.4566e-07	0.00144269	1	havana	gene	29484604	29485915	.	-	.	gene_id ENSMUSG00000099492; gene_version 1; gene_name Gm5525; gene_source havana; gene_biotype processed_pseudogene; havana_gene OTTMUSG00000048720; havana_gene_version 1;		Gm5525	433283	processed_pseudogene
ENSMUSG00000101726	5.17738	0.346659	1.27685	0.271496	0.78601	0.999734	1.96726e-07	0.00144269	1	havana	gene	29930094	29930715	.	+	.	gene_id ENSMUSG00000101726; gene_version 1; gene_name Gm7858; gene_source havana; gene_biotype processed_pseudogene; havana_gene OTTMUSG00000048732; havana_gene_version 2;		Gm7858		processed_pseudogene
ENSMUSG00000048874	1138.95	0.0300575	0.175607	0.171163	0.864096	0.999734	1.0338e-06	0.00144265	1	ensembl_havana	gene	30802339	30873921	.	-	.	gene_id ENSMUSG00000048874; gene_version 15; gene_name Phf3; gene_source ensembl_havana; gene_biotype protein_coding; havana_gene OTTMUSG00000048797; havana_gene_version 4;		Phf3	213109	protein_coding
ENSMUSG00000103783	7.46467	0.734662	1.46196	0.502517	0.615304	0.999734	3.85962e-07	0.00144269	1	havana	gene	30833548	30836431	.	-	.	gene_id ENSMUSG00000103783; gene_version 1; gene_name Gm37522; gene_source havana; gene_biotype TEC; havana_gene OTTMUSG00000049741; havana_gene_version 1;		Gm37522		TEC
ENSMUSG00000104315	56.3247	-0.0485505	0.722489	-0.067199	0.946423	0.999734	-1.01219e-07	0.00144269	1	havana	gene	30865504	30868538	.	-	.	gene_id ENSMUSG00000104315; gene_version 1; gene_name Gm37906; gene_source havana; gene_biotype TEC; havana_gene OTTMUSG00000048798; havana_gene_version 1;		Gm37906		TEC
ENSMUSG00000026064	15.1554	-0.214703	0.910249	-0.235873	0.813531	0.999734	-2.70103e-07	0.00144269	1	havana	gene	30940302	30949309	.	-	.	gene_id ENSMUSG00000026064; gene_version 16; gene_name Ptp4a1; gene_source havana; gene_biotype protein_coding; havana_gene OTTMUSG00000072287; havana_gene_version 1;		Ptp4a1	19243	protein_coding
ENSMUSG00000070960	8.48974	-1.23195	1.33852	-0.920383	0.357373	0.999734	-7.21132e-07	0.00144269	1	havana	gene	31615149	31616661	.	+	.	gene_id ENSMUSG00000070960; gene_version 4; gene_name Gm19680; gene_source havana; gene_biotype processed_pseudogene; havana_gene OTTMUSG00000048887; havana_gene_version 2;		Gm19680	100503415	processed_pseudogene
ENSMUSG00000026058	3.86315	-2.61369	1.88702	-1.38509	0.166024	0.999734	-8.75512e-07	0.00144269	1	ensembl_havana	gene	32172714	32658568	.	+	.	gene_id ENSMUSG00000026058; gene_version 11; gene_name Khdrbs2; gene_source ensembl_havana; gene_biotype protein_coding; havana_gene OTTMUSG00000048923; havana_gene_version 3;		Khdrbs2	170771	protein_coding
ENSMUSG00000026134	2610.42	0.182241	0.253169	0.719838	0.471625	0.999734	3.16497e-06	0.00144267	1	ensembl_havana	gene	33453810	33669795	.	-	.	gene_id ENSMUSG00000026134; gene_version 11; gene_name Prim2; gene_source ensembl_havana; gene_biotype protein_coding; havana_gene OTTMUSG00000049047; havana_gene_version 3;		Prim2	19076	protein_coding
ENSMUSG00000102714	6.74514	1.547	2.72674	0.567343	0.570481	0.999734	4.79538e-08	0.00144269	1	havana	gene	33613758	33616832	.	-	.	gene_id ENSMUSG00000102714; gene_version 1; gene_name Gm37618; gene_source havana; gene_biotype TEC; havana_gene OTTMUSG00000049050; havana_gene_version 1;		Gm37618		TEC
ENSMUSG00000102093	2.07131	-1.94786	2.29609	-0.848337	0.39625	0.999734	-4.36772e-07	0.00144269	1	havana	gene	33657781	33658108	.	+	.	gene_id ENSMUSG00000102093; gene_version 1; gene_name Gm17813; gene_source havana; gene_biotype processed_pseudogene; havana_gene OTTMUSG00000049051; havana_gene_version 1;		Gm17813		processed_pseudogene
ENSMUSG00000103746	26.5035	-0.623274	0.677048	-0.920576	0.357272	0.999734	-1.51341e-06	0.00144269	1	ensembl_havana	gene	33669824	33670712	.	+	.	gene_id ENSMUSG00000103746; gene_version 1; gene_name 1700001G17Rik; gene_source ensembl_havana; gene_biotype TEC; havana_gene OTTMUSG00000044989; havana_gene_version 2;		1700001G17Rik	67503	TEC
ENSMUSG00000004768	291.677	0.0279332	0.338966	0.0824069	0.934323	0.999734	2.29152e-07	0.00144268	1	ensembl_havana	gene	33719887	33742564	.	+	.	gene_id ENSMUSG00000004768; gene_version 14; gene_name Rab23; gene_source ensembl_havana; gene_biotype protein_coding; havana_gene OTTMUSG00000021871; havana_gene_version 6;		Rab23	19335	protein_coding
ENSMUSG00000042215	3199.46	0.375846	0.363786	1.03315	0.301533	0.999734	3.21034e-06	0.00144268	1	ensembl_havana	gene	33745484	33757795	.	-	.	gene_id ENSMUSG00000042215; gene_version 8; gene_name Bag2; gene_source ensembl_havana; gene_biotype protein_coding; havana_gene OTTMUSG00000021814; havana_gene_version 3;		Bag2	213539	protein_coding
ENSMUSG00000042197	1114.08	-0.0217722	0.177189	-0.122875	0.902206	0.999734	-6.88056e-07	0.00144265	1	ensembl_havana	gene	33761545	33814595	.	-	.	gene_id ENSMUSG00000042197; gene_version 13; gene_name Zfp451; gene_source ensembl_havana; gene_biotype protein_coding; havana_gene OTTMUSG00000021885; havana_gene_version 18;		Zfp451	98403	protein_coding
ENSMUSG00000042182	2.49217	-2.14566	3.1772	-0.675329	0.499467	0.999734	-5.00806e-08	0.0014427	1	ensembl_havana	gene	33852052	33907816	.	-	.	gene_id ENSMUSG00000042182; gene_version 16; gene_name Bend6; gene_source ensembl_havana; gene_biotype protein_coding; havana_gene OTTMUSG00000021502; havana_gene_version 7;		Bend6	320705	protein_coding
ENSMUSG00000026131	175.327	-0.317448	0.661472	-0.479911	0.63129	0.999734	-6.12104e-07	0.00144269	1	ensembl_havana	gene	33908225	34308661	.	+	.	gene_id ENSMUSG00000026131; gene_version 20; gene_name Dst; gene_source ensembl_havana; gene_biotype protein_coding; havana_gene OTTMUSG00000044431; havana_gene_version 15;		Dst	13518	protein_coding
ENSMUSG00000103364	4.72798	-1.13701	1.8265	-0.62251	0.533606	0.999734	-3.20318e-07	0.00144269	1	havana	gene	34032100	34033797	.	+	.	gene_id ENSMUSG00000103364; gene_version 1; gene_name Gm38157; gene_source havana; gene_biotype TEC; havana_gene OTTMUSG00000049143; havana_gene_version 1;		Gm38157		TEC
ENSMUSG00000101462	1.6771	0.165342	4.04624	0.0408631	0.967405	0.999734	8.23415e-09	0.0014427	1	havana	gene	34415050	34417986	.	-	.	gene_id ENSMUSG00000101462; gene_version 2; gene_name Gm3052; gene_source havana; gene_biotype transcribed_processed_pseudogene; havana_gene OTTMUSG00000049258; havana_gene_version 2;		Gm3052		transcribed_processed_pseudogene
ENSMUSG00000102336	3.23366	1.37643	1.98736	0.692595	0.488564	0.999734	3.68206e-07	0.00144269	1	havana	gene	34427002	34433264	.	-	.	gene_id ENSMUSG00000102336; gene_version 1; gene_name Gm37233; gene_source havana; gene_biotype lincRNA; havana_gene OTTMUSG00000049788; havana_gene_version 2;		Gm37233		lincRNA
ENSMUSG00000042111	1714.9	0.0694108	0.210684	0.329455	0.741812	0.999734	1.68447e-06	0.00144266	1	ensembl_havana	gene	34436670	34439672	.	-	.	gene_id ENSMUSG00000042111; gene_version 9; gene_name Ccdc115; gene_source ensembl_havana; gene_biotype protein_coding; havana_gene OTTMUSG00000049472; havana_gene_version 1;		Ccdc115	69668	protein_coding
ENSMUSG00000026127	4517.75	0.538756	0.318859	1.68964	0.0910972	0.999734	5.97589e-06	0.00144269	1	ensembl_havana	gene	34439851	34449356	.	+	.	gene_id ENSMUSG00000026127; gene_version 13; gene_name Imp4; gene_source ensembl_havana; gene_biotype protein_coding; havana_gene OTTMUSG00000029577; havana_gene_version 4;		Imp4	27993	protein_coding
ENSMUSG00000026126	1586.21	-0.236751	0.58214	-0.40669	0.684235	0.999734	-5.63292e-07	0.00144269	1	ensembl_havana	gene	34459762	34475733	.	+	.	gene_id ENSMUSG00000026126; gene_version 15; gene_name Ptpn18; gene_source ensembl_havana; gene_biotype protein_coding; havana_gene OTTMUSG00000049465; havana_gene_version 6;		Ptpn18	19253	protein_coding
ENSMUSG00000100280	106.243	-0.0239403	0.756758	-0.0316354	0.974763	0.999734	-2.46015e-08	0.00144269	1	havana	gene	34468834	34473148	.	-	.	gene_id ENSMUSG00000100280; gene_version 2; gene_name Gm28417; gene_source havana; gene_biotype processed_transcript; havana_gene OTTMUSG00000049500; havana_gene_version 3;		Gm28417		processed_transcript
ENSMUSG00000101223	4.29679	-1.08936	2.46218	-0.442438	0.658172	0.999734	-3.55309e-08	0.00144269	1	havana	gene	34477167	34485933	.	-	.	gene_id ENSMUSG00000101223; gene_version 6; gene_name 4930568A12Rik; gene_source havana; gene_biotype lincRNA; havana_gene OTTMUSG00000049473; havana_gene_version 2;		4930568A12Rik		lincRNA
ENSMUSG00000026125	3.59644	-1.51065	3.06941	-0.492161	0.622606	0.999734	-1.37451e-08	0.00144269	1	ensembl_havana	gene	34498410	34503063	.	+	.	gene_id ENSMUSG00000026125; gene_version 9; gene_name Prss39; gene_source ensembl_havana; gene_biotype protein_coding; havana_gene OTTMUSG00000049474; havana_gene_version 1;		Prss39	21755	protein_coding
ENSMUSG00000037509	71.1355	-0.729662	0.424468	-1.719	0.0856138	0.999734	-3.89552e-06	0.00144269	1	ensembl_havana	gene	34678188	34813309	.	+	.	gene_id ENSMUSG00000037509; gene_version 21; gene_name Arhgef4; gene_source ensembl_havana; gene_biotype protein_coding; havana_gene OTTMUSG00000033276; havana_gene_version 14;		Arhgef4	226970	protein_coding
ENSMUSG00000104002	4.41954	-0.159005	2.0485	-0.0776201	0.93813	0.999734	-1.21199e-08	0.00144269	1	havana	gene	34809360	34811908	.	-	.	gene_id ENSMUSG00000104002; gene_version 2; gene_name Gm38336; gene_source havana; gene_biotype antisense; havana_gene OTTMUSG00000049931; havana_gene_version 2;		Gm38336		antisense
ENSMUSG00000037503	1239.51	0.106895	0.212208	0.503726	0.614454	0.999734	2.52656e-06	0.00144266	1	ensembl_havana	gene	34813219	34843065	.	-	.	gene_id ENSMUSG00000037503; gene_version 12; gene_name Fam168b; gene_source ensembl_havana; gene_biotype protein_coding; havana_gene OTTMUSG00000021855; havana_gene_version 4;		Fam168b	214469	protein_coding
ENSMUSG00000104358	3.48969	-1.00483	1.82032	-0.552008	0.580943	0.999734	-2.12208e-07	0.00144269	1	havana	gene	34823525	34826560	.	+	.	gene_id ENSMUSG00000104358; gene_version 1; gene_name Gm37127; gene_source havana; gene_biotype TEC; havana_gene OTTMUSG00000049504; havana_gene_version 1;		Gm37127		TEC
ENSMUSG00000026123	620.884	0.329469	0.375969	0.87632	0.380856	0.999734	2.02266e-06	0.00144269	1	ensembl_havana	gene	34849976	34879580	.	+	.	gene_id ENSMUSG00000026123; gene_version 11; gene_name Plekhb2; gene_source ensembl_havana; gene_biotype protein_coding; havana_gene OTTMUSG00000029565; havana_gene_version 6;		Plekhb2	226971	protein_coding
ENSMUSG00000045216	237.841	0.584284	0.473824	1.23313	0.217529	0.999734	2.44997e-06	0.00144269	1	ensembl_havana	gene	36068400	36106446	.	+	.	gene_id ENSMUSG00000045216; gene_version 7; gene_name Hs6st1; gene_source ensembl_havana; gene_biotype protein_coding; havana_gene OTTMUSG00000029555; havana_gene_version 3;		Hs6st1	50785	protein_coding
ENSMUSG00000102202	3.23896	-1.63355	2.2921	-0.712688	0.476039	0.999734	-1.01287e-07	0.00144269	1	havana	gene	36132042	36138746	.	+	.	gene_id ENSMUSG00000102202; gene_version 1; gene_name Gm33280; gene_source havana; gene_biotype lincRNA; havana_gene OTTMUSG00000049896; havana_gene_version 1;		Gm33280		lincRNA
ENSMUSG00000037470	987.052	-0.076137	0.274606	-0.277259	0.781581	0.999734	-9.51867e-07	0.00144268	1	ensembl_havana	gene	36140027	36244720	.	-	.	gene_id ENSMUSG00000037470; gene_version 14; gene_name Uggt1; gene_source ensembl_havana; gene_biotype protein_coding; havana_gene OTTMUSG00000037695; havana_gene_version 3;		Uggt1	320011	protein_coding
ENSMUSG00000047180	1125.22	-0.87881	0.723517	-1.21464	0.224505	0.999734	-1.27488e-06	0.00144269	1	ensembl_havana	gene	36264597	36274679	.	-	.	gene_id ENSMUSG00000047180; gene_version 8; gene_name Neurl3; gene_source ensembl_havana; gene_biotype protein_coding; havana_gene OTTMUSG00000045459; havana_gene_version 2;		Neurl3	214854	protein_coding
ENSMUSG00000037447	239.917	-0.793549	0.510926	-1.55316	0.120385	0.999734	-2.35419e-06	0.00144269	1	ensembl_havana	gene	36307733	36324029	.	+	.	gene_id ENSMUSG00000037447; gene_version 16; gene_name Arid5a; gene_source ensembl_havana; gene_biotype protein_coding; havana_gene OTTMUSG00000021515; havana_gene_version 5;		Arid5a	214855	protein_coding
ENSMUSG00000102762	2.57648	0.10411	2.29542	0.0453557	0.963824	0.999734	2.20586e-08	0.00144269	1	havana	gene	36332708	36333420	.	+	.	gene_id ENSMUSG00000102762; gene_version 1; gene_name 4930403P22Rik; gene_source havana; gene_biotype lincRNA; havana_gene OTTMUSG00000050131; havana_gene_version 1;		4930403P22Rik		lincRNA
ENSMUSG00000010453	511.936	-0.229593	0.263085	-0.872695	0.382829	0.999734	-3.32614e-06	0.00144268	1	ensembl_havana	gene	36335730	36369181	.	-	.	gene_id ENSMUSG00000010453; gene_version 12; gene_name Kansl3; gene_source ensembl_havana; gene_biotype protein_coding; havana_gene OTTMUSG00000049477; havana_gene_version 4;		Kansl3	226976	protein_coding
ENSMUSG00000037432	10.0624	-1.10546	1.1151	-0.991349	0.321515	0.999734	-7.59262e-07	0.00144269	1	havana	gene	36372291	36422110	.	+	.	gene_id ENSMUSG00000037432; gene_version 15; gene_name Fer1l5; gene_source havana; gene_biotype protein_coding; havana_gene OTTMUSG00000033700; havana_gene_version 4;		Fer1l5	100534273	protein_coding
ENSMUSG00000001143	708.173	-0.222143	0.24437	-0.90904	0.363329	0.999734	-3.74357e-06	0.00144267	1	ensembl_havana	gene	36419871	36445271	.	-	.	gene_id ENSMUSG00000001143; gene_version 13; gene_name Lman2l; gene_source ensembl_havana; gene_biotype protein_coding; havana_gene OTTMUSG00000021558; havana_gene_version 4;		Lman2l	214895	protein_coding
ENSMUSG00000001138	273.665	0.188576	0.322913	0.583983	0.559232	0.999734	1.80968e-06	0.00144268	1	ensembl_havana	gene	36511867	36528237	.	+	.	gene_id ENSMUSG00000001138; gene_version 13; gene_name Cnnm3; gene_source ensembl_havana; gene_biotype protein_coding; havana_gene OTTMUSG00000021763; havana_gene_version 2;		Cnnm3	94218	protein_coding
ENSMUSG00000067653	7.58913	-1.84944	1.63192	-1.1333	0.25709	0.999734	-5.13803e-07	0.00144269	1	ensembl_havana	gene	36530188	36536883	.	-	.	gene_id ENSMUSG00000067653; gene_version 12; gene_name Ankrd23; gene_source ensembl_havana; gene_biotype protein_coding; havana_gene OTTMUSG00000049836; havana_gene_version 2;		Ankrd23	78321	protein_coding
ENSMUSG00000079610	327.921	-0.12086	0.255199	-0.473591	0.635792	0.999734	-1.92611e-06	0.00144267	1	ensembl_havana	gene	36537507	36547445	.	-	.	gene_id ENSMUSG00000079610; gene_version 9; gene_name Ankrd39; gene_source ensembl_havana; gene_biotype protein_coding; havana_gene OTTMUSG00000049837; havana_gene_version 2;		Ankrd39	109346	protein_coding
ENSMUSG00000026121	1.98134	-2.19107	2.7476	-0.797448	0.425191	0.999734	-3.3564e-07	0.00144269	1	ensembl_havana	gene	36548639	36558349	.	-	.	gene_id ENSMUSG00000026121; gene_version 13; gene_name Sema4c; gene_source ensembl_havana; gene_biotype protein_coding; havana_gene OTTMUSG00000020876; havana_gene_version 17;		Sema4c	20353	protein_coding
ENSMUSG00000046337	5.5961	-3.89568	1.91982	-2.02919	0.0424388	0.999734	-8.93024e-07	0.00144269	1	ensembl_havana	gene	36562692	36683183	.	-	.	gene_id ENSMUSG00000046337; gene_version 17; gene_name Fam178b; gene_source ensembl_havana; gene_biotype protein_coding; havana_gene OTTMUSG00000021818; havana_gene_version 6;		Fam178b	381337	protein_coding
ENSMUSG00000061518	2934.89	0.389147	0.252707	1.53991	0.123582	0.999734	6.7894e-06	0.00144268	1	ensembl_havana	gene	36691449	36693681	.	+	.	gene_id ENSMUSG00000061518; gene_version 11; gene_name Cox5b; gene_source ensembl_havana; gene_biotype protein_coding; havana_gene OTTMUSG00000049480; havana_gene_version 2;		Cox5b	12859	protein_coding
ENSMUSG00000037351	1871.29	0.068521	0.197852	0.346324	0.729099	0.999734	1.87082e-06	0.00144266	1	ensembl_havana	gene	36698114	36714422	.	-	.	gene_id ENSMUSG00000037351; gene_version 9; gene_name Actr1b; gene_source ensembl_havana; gene_biotype protein_coding; havana_gene OTTMUSG00000034164; havana_gene_version 4;		Actr1b	226977	protein_coding
ENSMUSG00000026116	913.227	0.358832	0.230055	1.55977	0.118815	0.999734	7.24091e-06	0.00144268	1	ensembl_havana	gene	36792191	36943666	.	-	.	gene_id ENSMUSG00000026116; gene_version 11; gene_name Tmem131; gene_source ensembl_havana; gene_biotype protein_coding; havana_gene OTTMUSG00000049482; havana_gene_version 5;		Tmem131	56030	protein_coding
ENSMUSG00000102930	32.4059	-0.190769	0.702762	-0.271456	0.786041	0.999734	-4.36942e-07	0.00144269	1	havana	gene	36913601	36916539	.	-	.	gene_id ENSMUSG00000102930; gene_version 1; gene_name Gm38115; gene_source havana; gene_biotype sense_intronic; havana_gene OTTMUSG00000049955; havana_gene_version 2;		Gm38115		sense_intronic
ENSMUSG00000103159	5.24894	-1.69034	2.16897	-0.77933	0.435785	0.999734	-2.97601e-07	0.00144269	1	havana	gene	36922797	36926348	.	-	.	gene_id ENSMUSG00000103159; gene_version 1; gene_name F830112A20Rik; gene_source havana; gene_biotype TEC; havana_gene OTTMUSG00000049984; havana_gene_version 1;		F830112A20Rik		TEC
ENSMUSG00000080054	5.77662	0.367848	1.31637	0.279441	0.779906	0.999734	2.51373e-07	0.00144269	1	ensembl_havana	gene	36957930	36958427	.	-	.	gene_id ENSMUSG00000080054; gene_version 3; gene_name Rpl12-ps1; gene_source ensembl_havana; gene_biotype processed_pseudogene; havana_gene OTTMUSG00000029554; havana_gene_version 2;		Rpl12-ps1		processed_pseudogene
ENSMUSG00000050122	2.49899	-2.55567	3.50467	-0.729217	0.465869	0.999734	-6.89028e-08	0.00144269	1	ensembl_havana	gene	37026596	37187613	.	+	.	gene_id ENSMUSG00000050122; gene_version 19; gene_name Vwa3b; gene_source ensembl_havana; gene_biotype protein_coding; havana_gene OTTMUSG00000029372; havana_gene_version 8;		Vwa3b	70853	protein_coding
ENSMUSG00000026113	180.872	-0.401794	0.535548	-0.750249	0.453105	0.999734	-1.27497e-06	0.00144269	1	ensembl_havana	gene	37299865	37410736	.	+	.	gene_id ENSMUSG00000026113; gene_version 17; gene_name Inpp4a; gene_source ensembl_havana; gene_biotype protein_coding; havana_gene OTTMUSG00000033181; havana_gene_version 6;		Inpp4a	269180	protein_coding
ENSMUSG00000086064	2.80864	0.177862	3.16922	0.0561217	0.955245	0.999734	-8.3315e-09	0.00144269	1	havana	gene	37329667	37334172	.	-	.	gene_id ENSMUSG00000086064; gene_version 1; gene_name 4930439A04Rik; gene_source havana; gene_biotype antisense; havana_gene OTTMUSG00000033184; havana_gene_version 1;		4930439A04Rik		antisense
ENSMUSG00000026112	3238.85	0.397565	0.297768	1.33515	0.181828	0.999734	5.03211e-06	0.00144268	1	ensembl_havana	gene	37417084	37430103	.	-	.	gene_id ENSMUSG00000026112; gene_version 7; gene_name Coa5; gene_source ensembl_havana; gene_biotype protein_coding; havana_gene OTTMUSG00000022117; havana_gene_version 2;		Coa5	76178	protein_coding
ENSMUSG00000026111	3091.98	0.0608293	0.186811	0.325619	0.744713	0.999734	1.84267e-06	0.00144265	1	ensembl_havana	gene	37430139	37439124	.	+	.	gene_id ENSMUSG00000026111; gene_version 15; gene_name Unc50; gene_source ensembl_havana; gene_biotype protein_coding; havana_gene OTTMUSG00000021774; havana_gene_version 21;		Unc50	67387	protein_coding
ENSMUSG00000026110	178.989	-0.126504	0.413093	-0.306236	0.759425	0.999734	-8.34349e-07	0.00144269	1	ensembl_havana	gene	37439340	37541016	.	-	.	gene_id ENSMUSG00000026110; gene_version 15; gene_name Mgat4a; gene_source ensembl_havana; gene_biotype protein_coding; havana_gene OTTMUSG00000033899; havana_gene_version 7;		Mgat4a	269181	protein_coding
ENSMUSG00000026090	3.88989	-2.89348	2.66474	-1.08584	0.27755	0.999734	-2.38469e-07	0.0014427	1	ensembl_havana	gene	37611677	37720085	.	-	.	gene_id ENSMUSG00000026090; gene_version 16; gene_name 2010300C02Rik; gene_source ensembl_havana; gene_biotype protein_coding; havana_gene OTTMUSG00000030326; havana_gene_version 2;		2010300C02Rik	72097	protein_coding
ENSMUSG00000060771	346.886	-0.401155	0.272074	-1.47443	0.140366	0.999734	-5.44177e-06	0.00144268	1	ensembl_havana	gene	37754776	37866429	.	-	.	gene_id ENSMUSG00000060771; gene_version 15; gene_name Tsga10; gene_source ensembl_havana; gene_biotype protein_coding; havana_gene OTTMUSG00000023825; havana_gene_version 7;		Tsga10	211484	protein_coding
ENSMUSG00000037216	293.577	-0.322192	0.392894	-0.820047	0.412189	0.999734	-2.21977e-06	0.00144269	1	ensembl_havana	gene	37871738	37876228	.	+	.	gene_id ENSMUSG00000037216; gene_version 5; gene_name Lipt1; gene_source ensembl_havana; gene_biotype protein_coding; havana_gene OTTMUSG00000022093; havana_gene_version 3;		Lipt1	623661	protein_coding
ENSMUSG00000026088	1276.85	0.0816015	0.19335	0.422041	0.672995	0.999734	2.33707e-06	0.00144265	1	ensembl_havana	gene	37874801	37890411	.	-	.	gene_id ENSMUSG00000026088; gene_version 15; gene_name Mitd1; gene_source ensembl_havana; gene_biotype protein_coding; havana_gene OTTMUSG00000026563; havana_gene_version 5;		Mitd1	69028	protein_coding
ENSMUSG00000026087	4206.64	0.411091	0.316137	1.30036	0.193478	0.999734	4.63918e-06	0.00144268	1	ensembl_havana	gene	37890477	37898535	.	+	.	gene_id ENSMUSG00000026087; gene_version 11; gene_name Mrpl30; gene_source ensembl_havana; gene_biotype protein_coding; havana_gene OTTMUSG00000026562; havana_gene_version 6;		Mrpl30	107734	protein_coding
ENSMUSG00000058407	2858.82	0.100009	0.234185	0.427053	0.669341	0.999734	2.03314e-06	0.00144267	1	ensembl_havana	gene	37985189	37997893	.	-	.	gene_id ENSMUSG00000058407; gene_version 12; gene_name Txndc9; gene_source ensembl_havana; gene_biotype protein_coding; havana_gene OTTMUSG00000026595; havana_gene_version 7;		Txndc9	98258	protein_coding
ENSMUSG00000026083	5894.32	0.497182	0.334715	1.48539	0.137441	0.999734	5.04288e-06	0.00144269	1	ensembl_havana	gene	37998010	38055579	.	+	.	gene_id ENSMUSG00000026083; gene_version 12; gene_name Eif5b; gene_source ensembl_havana; gene_biotype protein_coding; havana_gene OTTMUSG00000049483; havana_gene_version 2;		Eif5b	226982	protein_coding
ENSMUSG00000026082	564.563	-0.00437213	0.218149	-0.020042	0.98401	0.999734	-8.18572e-08	0.00144266	1	ensembl_havana	gene	38052786	38129801	.	-	.	gene_id ENSMUSG00000026082; gene_version 11; gene_name Rev1; gene_source ensembl_havana; gene_biotype protein_coding; havana_gene OTTMUSG00000049485; havana_gene_version 3;		Rev1	56210	protein_coding
ENSMUSG00000037138	154.654	-0.667879	0.678729	-0.984015	0.325108	0.999734	-1.03104e-06	0.00144269	1	ensembl_havana	gene	38177326	38664955	.	-	.	gene_id ENSMUSG00000037138; gene_version 18; gene_name Aff3; gene_source ensembl_havana; gene_biotype protein_coding; havana_gene OTTMUSG00000019698; havana_gene_version 7;		Aff3	16764	protein_coding
ENSMUSG00000085391	3.18449	0.544972	2.1684	0.251325	0.801563	0.999734	7.27067e-08	0.00144269	1	havana	gene	38235420	38246666	.	+	.	gene_id ENSMUSG00000085391; gene_version 1; gene_name Gm16150; gene_source havana; gene_biotype antisense; havana_gene OTTMUSG00000030948; havana_gene_version 1;		Gm16150		antisense
ENSMUSG00000087131	7.07697	0.139996	2.30341	0.0607778	0.951536	0.999734	3.08194e-08	0.00144269	1	havana	gene	38384949	38393974	.	+	.	gene_id ENSMUSG00000087131; gene_version 7; gene_name Gm16152; gene_source havana; gene_biotype antisense; havana_gene OTTMUSG00000030950; havana_gene_version 1;		Gm16152		antisense
ENSMUSG00000048814	5.0543	-1.20406	2.59669	-0.463688	0.642871	0.999734	-5.73099e-08	0.00144269	1	ensembl_havana	gene	38793645	38836711	.	-	.	gene_id ENSMUSG00000048814; gene_version 11; gene_name Lonrf2; gene_source ensembl_havana; gene_biotype protein_coding; havana_gene OTTMUSG00000026560; havana_gene_version 5;		Lonrf2	381338	protein_coding
ENSMUSG00000026080	38.9784	-2.10728	1.33907	-1.57369	0.11556	0.999734	-6.71649e-07	0.00144269	1	ensembl_havana	gene	38863867	38898161	.	-	.	gene_id ENSMUSG00000026080; gene_version 13; gene_name Chst10; gene_source ensembl_havana; gene_biotype protein_coding; havana_gene OTTMUSG00000049487; havana_gene_version 3;		Chst10	98388	protein_coding
ENSMUSG00000026078	2344.25	-0.0644899	0.154556	-0.417259	0.676489	0.999734	-2.78147e-06	0.00144263	1	ensembl_havana	gene	38985608	38997238	.	+	.	gene_id ENSMUSG00000026078; gene_version 10; gene_name Pdcl3; gene_source ensembl_havana; gene_biotype protein_coding; havana_gene OTTMUSG00000050275; havana_gene_version 4;		Pdcl3	68833	protein_coding
ENSMUSG00000103046	5.51275	-3.10647	1.97946	-1.56935	0.116566	0.999734	-7.859e-07	0.00144269	1	havana	gene	38992678	38994316	.	+	.	gene_id ENSMUSG00000103046; gene_version 1; gene_name Gm37309; gene_source havana; gene_biotype TEC; havana_gene OTTMUSG00000050388; havana_gene_version 1;		Gm37309		TEC
ENSMUSG00000026077	2.02279	-0.523193	2.61986	-0.199703	0.841713	0.999734	-8.85681e-08	0.00144269	1	ensembl_havana	gene	39193731	39363236	.	+	.	gene_id ENSMUSG00000026077; gene_version 15; gene_name Npas2; gene_source ensembl_havana; gene_biotype protein_coding; havana_gene OTTMUSG00000036938; havana_gene_version 3;		Npas2	18143	protein_coding
ENSMUSG00000073702	493.926	0.408786	0.287087	1.42391	0.154472	0.999734	5.53525e-06	0.00144268	1	ensembl_havana	gene	39367842	39371911	.	+	.	gene_id ENSMUSG00000073702; gene_version 11; gene_name Rpl31; gene_source ensembl_havana; gene_biotype protein_coding; havana_gene OTTMUSG00000050276; havana_gene_version 2;		Rpl31	114641	protein_coding
ENSMUSG00000003134	265.121	-0.260356	0.333	-0.781852	0.434302	0.999734	-2.37643e-06	0.00144268	1	ensembl_havana	gene	39371492	39478755	.	-	.	gene_id ENSMUSG00000003134; gene_version 10; gene_name Tbc1d8; gene_source ensembl_havana; gene_biotype protein_coding; havana_gene OTTMUSG00000050277; havana_gene_version 3;		Tbc1d8	54610	protein_coding
ENSMUSG00000003135	1300.53	0.223501	0.217336	1.02836	0.303779	0.999734	5.00509e-06	0.00144267	1	ensembl_havana	gene	39534992	39546889	.	+	.	gene_id ENSMUSG00000003135; gene_version 15; gene_name Cnot11; gene_source ensembl_havana; gene_biotype protein_coding; havana_gene OTTMUSG00000026590; havana_gene_version 3;		Cnot11	52846	protein_coding
ENSMUSG00000085894	24.97	-0.8214	0.70601	-1.16344	0.244651	0.999734	-1.76418e-06	0.00144269	1	havana	gene	39547570	39552002	.	-	.	gene_id ENSMUSG00000085894; gene_version 1; gene_name Gm15832; gene_source havana; gene_biotype processed_transcript; havana_gene OTTMUSG00000026591; havana_gene_version 1;		Gm15832		processed_transcript
ENSMUSG00000077704	1.79557	0.652484	2.02048	0.322935	0.746745	0.999734	1.71686e-07	0.00144269	1	ensembl	gene	39548745	39548854	.	-	.	gene_id ENSMUSG00000077704; gene_version 1; gene_name Snord89; gene_source ensembl; gene_biotype snoRNA;		Snord89	100217461	snoRNA
ENSMUSG00000048234	1020.5	-0.15571	0.206842	-0.752795	0.451573	0.999734	-3.75067e-06	0.00144266	1	ensembl_havana	gene	39551296	39577405	.	-	.	gene_id ENSMUSG00000048234; gene_version 13; gene_name Rnf149; gene_source ensembl_havana; gene_biotype protein_coding; havana_gene OTTMUSG00000021879; havana_gene_version 2;		Rnf149	67702	protein_coding
ENSMUSG00000064936	4.33747	1.56339	1.66129	0.941068	0.34667	0.999734	6.38948e-07	0.00144269	1	ensembl	gene	39573746	39573875	.	-	.	gene_id ENSMUSG00000064936; gene_version 1; gene_name Gm23722; gene_source ensembl; gene_biotype snoRNA;		Gm23722	115485772	snoRNA
ENSMUSG00000102471	3.74237	0.270779	1.47426	0.183671	0.854272	0.999734	1.46535e-07	0.00144269	1	havana	gene	39597417	39598005	.	-	.	gene_id ENSMUSG00000102471; gene_version 1; gene_name Gm5100; gene_source havana; gene_biotype processed_pseudogene; havana_gene OTTMUSG00000050278; havana_gene_version 1;		Gm5100		processed_pseudogene
ENSMUSG00000057173	115.699	-0.774646	0.742033	-1.04395	0.296508	0.999734	-1.06853e-06	0.00144269	1	ensembl_havana	gene	39665301	39720997	.	-	.	gene_id ENSMUSG00000057173; gene_version 8; gene_name Rfx8; gene_source ensembl_havana; gene_biotype protein_coding; havana_gene OTTMUSG00000033905; havana_gene_version 2;		Rfx8	619289	protein_coding
ENSMUSG00000026074	241.603	-0.0891282	0.474525	-0.187826	0.851013	0.999734	-3.74646e-07	0.00144269	1	ensembl_havana	gene	39900913	40026310	.	+	.	gene_id ENSMUSG00000026074; gene_version 15; gene_name Map4k4; gene_source ensembl_havana; gene_biotype protein_coding; havana_gene OTTMUSG00000050440; havana_gene_version 4;		Map4k4	26921	protein_coding
ENSMUSG00000026073	32.3958	-0.986409	1.00831	-0.978283	0.327934	0.999734	-7.88672e-07	0.00144269	1	ensembl_havana	gene	40074079	40125231	.	+	.	gene_id ENSMUSG00000026073; gene_version 13; gene_name Il1r2; gene_source ensembl_havana; gene_biotype protein_coding; havana_gene OTTMUSG00000050443; havana_gene_version 3;		Il1r2	16178	protein_coding
ENSMUSG00000097899	2.35383	-2.7326	2.73344	-0.999693	0.317459	0.999734	-3.67594e-07	0.00144269	1	havana	gene	40076228	40085851	.	-	.	gene_id ENSMUSG00000097899; gene_version 2; gene_name Gm16894; gene_source havana; gene_biotype antisense; havana_gene OTTMUSG00000050445; havana_gene_version 1;		Gm16894	100047133	antisense
ENSMUSG00000026072	17.5837	-0.537788	1.13345	-0.474468	0.635166	0.999734	-4.4044e-07	0.00144269	1	ensembl_havana	gene	40225080	40317257	.	+	.	gene_id ENSMUSG00000026072; gene_version 12; gene_name Il1r1; gene_source ensembl_havana; gene_biotype protein_coding; havana_gene OTTMUSG00000050518; havana_gene_version 3;		Il1r1	16177	protein_coding
ENSMUSG00000070942	34.2925	1.82792	0.936775	1.95129	0.051022	0.999734	1.5568e-06	0.00144269	1	ensembl_havana	gene	40324610	40367562	.	+	.	gene_id ENSMUSG00000070942; gene_version 8; gene_name Il1rl2; gene_source ensembl_havana; gene_biotype protein_coding; havana_gene OTTMUSG00000050520; havana_gene_version 3;		Il1rl2	107527	protein_coding
ENSMUSG00000026069	55.7561	3.48351	1.65666	2.10273	0.0354896	0.999734	9.59766e-07	0.00144269	1	ensembl_havana	gene	40429570	40465415	.	+	.	gene_id ENSMUSG00000026069; gene_version 15; gene_name Il1rl1; gene_source ensembl_havana; gene_biotype protein_coding; havana_gene OTTMUSG00000037806; havana_gene_version 4;		Il1rl1	17082	protein_coding
ENSMUSG00000026070	2.03202	0.293465	4.15103	0.070697	0.943639	0.999734	-9.3776e-09	0.00144269	1	ensembl_havana	gene	40465552	40500854	.	+	.	gene_id ENSMUSG00000026070; gene_version 15; gene_name Il18r1; gene_source ensembl_havana; gene_biotype protein_coding; havana_gene OTTMUSG00000050472; havana_gene_version 4;		Il18r1	16182	protein_coding
ENSMUSG00000026068	280.607	-1.26563	0.985168	-1.28468	0.198904	0.999734	-9.00573e-07	0.00144269	1	ensembl_havana	gene	40515362	40551705	.	+	.	gene_id ENSMUSG00000026068; gene_version 11; gene_name Il18rap; gene_source ensembl_havana; gene_biotype protein_coding; havana_gene OTTMUSG00000034788; havana_gene_version 2;		Il18rap	16174	protein_coding
ENSMUSG00000103270	1.24205	-0.155979	3.05601	-0.0510399	0.959294	0.999734	-4.84745e-09	0.00144269	1	havana	gene	40771385	40785343	.	+	.	gene_id ENSMUSG00000103270; gene_version 1; gene_name Gm37915; gene_source havana; gene_biotype antisense; havana_gene OTTMUSG00000050521; havana_gene_version 1;		Gm37915		antisense
ENSMUSG00000041945	24.1398	0.24519	0.938752	0.261187	0.793948	0.999734	1.59907e-07	0.00144269	1	ensembl_havana	gene	40772038	40790687	.	-	.	gene_id ENSMUSG00000041945; gene_version 12; gene_name Mfsd9; gene_source ensembl_havana; gene_biotype protein_coding; havana_gene OTTMUSG00000022617; havana_gene_version 2;		Mfsd9	211798	protein_coding
ENSMUSG00000079588	2.2979	1.94044	3.23097	0.600576	0.548122	0.999734	1.25893e-07	0.00144269	1	ensembl_havana	gene	40805601	40856887	.	+	.	gene_id ENSMUSG00000079588; gene_version 3; gene_name Tmem182; gene_source ensembl_havana; gene_biotype protein_coding; havana_gene OTTMUSG00000042167; havana_gene_version 4;		Tmem182	381339	protein_coding
ENSMUSG00000060679	2657.18	0.0345781	0.219438	0.157576	0.874791	0.999734	7.79426e-07	0.00144266	1	ensembl_havana	gene	42851233	42905683	.	+	.	gene_id ENSMUSG00000060679; gene_version 14; gene_name Mrps9; gene_source ensembl_havana; gene_biotype protein_coding; havana_gene OTTMUSG00000046302; havana_gene_version 2;		Mrps9	69527	protein_coding
ENSMUSG00000041907	99.6117	-1.41172	0.687764	-2.05262	0.0401097	0.999734	-2.80151e-06	0.00144269	1	ensembl_havana	gene	42952872	43035456	.	+	.	gene_id ENSMUSG00000041907; gene_version 9; gene_name Gpr45; gene_source ensembl_havana; gene_biotype protein_coding; havana_gene OTTMUSG00000045911; havana_gene_version 2;		Gpr45	93690	protein_coding
ENSMUSG00000070939	244.119	0.0543264	0.374722	0.144978	0.884728	0.999734	4.25231e-07	0.00144268	1	ensembl_havana	gene	43047200	43098637	.	-	.	gene_id ENSMUSG00000070939; gene_version 9; gene_name Tgfbrap1; gene_source ensembl_havana; gene_biotype protein_coding; havana_gene OTTMUSG00000046304; havana_gene_version 4;		Tgfbrap1	73122	protein_coding
ENSMUSG00000041878	6.27596	-1.92243	1.97916	-0.971338	0.33138	0.999734	-1.4378e-07	0.00144269	1	ensembl_havana	gene	43092588	43093835	.	+	.	gene_id ENSMUSG00000041878; gene_version 3; gene_name 8430432A02Rik; gene_source ensembl_havana; gene_biotype antisense; havana_gene OTTMUSG00000046306; havana_gene_version 1;		8430432A02Rik		antisense
ENSMUSG00000010290	877.261	-0.243029	0.269494	-0.9018	0.367163	0.999734	-3.67155e-06	0.00144268	1	ensembl_havana	gene	43098710	43115947	.	+	.	gene_id ENSMUSG00000010290; gene_version 7; gene_name AI597479; gene_source ensembl_havana; gene_biotype protein_coding; havana_gene OTTMUSG00000021985; havana_gene_version 1;		AI597479	98404	protein_coding
ENSMUSG00000008136	31.1744	1.59983	1.23666	1.29367	0.19578	0.999734	5.23326e-07	0.00144269	1	ensembl_havana	gene	43123074	43196984	.	-	.	gene_id ENSMUSG00000008136; gene_version 14; gene_name Fhl2; gene_source ensembl_havana; gene_biotype protein_coding; havana_gene OTTMUSG00000046311; havana_gene_version 2;		Fhl2	14200	protein_coding
ENSMUSG00000094497	1.68561	0.56559	2.60911	0.216776	0.828383	0.999734	8.10211e-08	0.00144269	1	ensembl_havana	gene	43189156	43189638	.	+	.	gene_id ENSMUSG00000094497; gene_version 1; gene_name Gm8210; gene_source ensembl_havana; gene_biotype processed_pseudogene; havana_gene OTTMUSG00000022085; havana_gene_version 1;		Gm8210		processed_pseudogene
ENSMUSG00000066877	540.747	0.0963282	0.324314	0.297021	0.76645	0.999734	9.55186e-07	0.00144268	1	ensembl_havana	gene	43444579	43570515	.	+	.	gene_id ENSMUSG00000066877; gene_version 11; gene_name Nck2; gene_source ensembl_havana; gene_biotype protein_coding; havana_gene OTTMUSG00000021065; havana_gene_version 5;		Nck2	17974	protein_coding
ENSMUSG00000103945	11.1318	0.489227	1.12464	0.435006	0.663558	0.999734	1.25768e-06	0.00144269	1	havana	gene	43560273	43561565	.	+	.	gene_id ENSMUSG00000103945; gene_version 1; gene_name Gm38228; gene_source havana; gene_biotype TEC; havana_gene OTTMUSG00000046354; havana_gene_version 1;		Gm38228		TEC
ENSMUSG00000100764	2.31935	-0.461046	2.27031	-0.203076	0.839076	0.999734	-7.42961e-08	0.00144269	1	havana	gene	43741961	43743895	.	-	.	gene_id ENSMUSG00000100764; gene_version 1; gene_name Gm29155; gene_source havana; gene_biotype antisense; havana_gene OTTMUSG00000046393; havana_gene_version 1;		Gm29155		antisense
ENSMUSG00000100480	1.29011	0.176851	4.09214	0.0432173	0.965528	0.999734	1.23903e-09	0.0014427	1	havana	gene	43745784	43746282	.	-	.	gene_id ENSMUSG00000100480; gene_version 1; gene_name Gm29156; gene_source havana; gene_biotype lincRNA; havana_gene OTTMUSG00000046395; havana_gene_version 1;		Gm29156		lincRNA
ENSMUSG00000057363	406.966	0.266245	0.241351	1.10315	0.269963	0.999734	4.6768e-06	0.00144267	1	ensembl_havana	gene	43746966	43827800	.	-	.	gene_id ENSMUSG00000057363; gene_version 12; gene_name Uxs1; gene_source ensembl_havana; gene_biotype protein_coding; havana_gene OTTMUSG00000030350; havana_gene_version 4;		Uxs1	67883	protein_coding
ENSMUSG00000090243	3.02043	-0.576228	1.60158	-0.359787	0.719006	0.999734	-2.26456e-07	0.00144269	1	havana	gene	43785910	43787188	.	+	.	gene_id ENSMUSG00000090243; gene_version 1; gene_name Gm16103; gene_source havana; gene_biotype processed_pseudogene; havana_gene OTTMUSG00000030349; havana_gene_version 1;		Gm16103		processed_pseudogene
ENSMUSG00000100701	1.72371	0.4385	2.13567	0.205322	0.837321	0.999734	8.0249e-08	0.00144269	1	havana	gene	43888051	43888595	.	+	.	gene_id ENSMUSG00000100701; gene_version 1; gene_name Gm19587; gene_source havana; gene_biotype processed_pseudogene; havana_gene OTTMUSG00000046398; havana_gene_version 1;		Gm19587		processed_pseudogene
ENSMUSG00000041763	3058.49	-0.0966982	0.252661	-0.382719	0.701928	0.999734	-1.65261e-06	0.00144267	1	ensembl_havana	gene	43933647	44003000	.	+	.	gene_id ENSMUSG00000041763; gene_version 14; gene_name Tpp2; gene_source ensembl_havana; gene_biotype protein_coding; havana_gene OTTMUSG00000046400; havana_gene_version 3;		Tpp2	22019	protein_coding
ENSMUSG00000047343	7.70992	0.900011	1.40047	0.642649	0.520452	0.999734	5.33385e-07	0.00144269	1	ensembl_havana	gene	44009408	44020034	.	-	.	gene_id ENSMUSG00000047343; gene_version 4; gene_name Mettl21c; gene_source ensembl_havana; gene_biotype protein_coding; havana_gene OTTMUSG00000026592; havana_gene_version 1;		Mettl21c	433294	protein_coding
ENSMUSG00000091844	11.9636	1.29566	1.41838	0.913478	0.360991	0.999734	6.41783e-07	0.00144269	1	ensembl_havana	gene	44055872	44079746	.	-	.	gene_id ENSMUSG00000091844; gene_version 2; gene_name Gm8251; gene_source ensembl_havana; gene_biotype protein_coding; havana_gene OTTMUSG00000074598; havana_gene_version 1;		Gm8251	102636082	protein_coding
ENSMUSG00000026049	3499.34	0.315022	0.344997	0.913117	0.361181	0.999734	3.02034e-06	0.00144268	1	ensembl_havana	gene	44086613	44102441	.	-	.	gene_id ENSMUSG00000026049; gene_version 11; gene_name Tex30; gene_source ensembl_havana; gene_biotype protein_coding; havana_gene OTTMUSG00000034051; havana_gene_version 3;		Tex30	75623	protein_coding
ENSMUSG00000026047	1519.61	-0.176197	0.254119	-0.693362	0.488083	0.999734	-2.75195e-06	0.00144267	1	ensembl_havana	gene	44106546	44118808	.	-	.	gene_id ENSMUSG00000026047; gene_version 13; gene_name Poglut2; gene_source ensembl_havana; gene_biotype protein_coding; havana_gene OTTMUSG00000034049; havana_gene_version 3;		Poglut2	72050	protein_coding
ENSMUSG00000026048	420.139	-0.0858324	0.306117	-0.28039	0.779178	0.999734	-8.32225e-07	0.00144268	1	ensembl_havana	gene	44147744	44181260	.	+	.	gene_id ENSMUSG00000026048; gene_version 16; gene_name Ercc5; gene_source ensembl_havana; gene_biotype protein_coding; havana_gene OTTMUSG00000021431; havana_gene_version 3;		Ercc5	22592	protein_coding
ENSMUSG00000101567	11.7318	0.347602	0.970614	0.358126	0.720249	0.999734	3.63476e-07	0.00144269	1	havana	gene	44463923	44464231	.	-	.	gene_id ENSMUSG00000101567; gene_version 1; gene_name Txn-ps1; gene_source havana; gene_biotype processed_pseudogene; havana_gene OTTMUSG00000046690; havana_gene_version 1;		Txn-ps1		processed_pseudogene
ENSMUSG00000056870	338.913	-0.639457	0.724372	-0.882775	0.377358	0.999734	-9.5566e-07	0.00144269	1	ensembl_havana	gene	44551511	44796838	.	+	.	gene_id ENSMUSG00000056870; gene_version 9; gene_name Gulp1; gene_source ensembl_havana; gene_biotype protein_coding; havana_gene OTTMUSG00000030324; havana_gene_version 4;		Gulp1	70676	protein_coding
ENSMUSG00000102319	10.2701	-0.746084	1.74729	-0.426995	0.669383	0.999734	-1.38841e-07	0.00144269	1	havana	gene	44560885	44565447	.	+	.	gene_id ENSMUSG00000102319; gene_version 1; gene_name Gm37626; gene_source havana; gene_biotype TEC; havana_gene OTTMUSG00000046692; havana_gene_version 1;		Gm37626		TEC
ENSMUSG00000026042	2.17546	-1.60179	2.53403	-0.632109	0.527315	0.999734	-3.13834e-07	0.00144269	1	ensembl_havana	gene	45374321	45503282	.	-	.	gene_id ENSMUSG00000026042; gene_version 16; gene_name Col5a2; gene_source ensembl_havana; gene_biotype protein_coding; havana_gene OTTMUSG00000021356; havana_gene_version 1;		Col5a2	12832	protein_coding
ENSMUSG00000025995	4554.39	0.417604	0.378083	1.10453	0.269364	0.999734	3.35355e-06	0.00144269	1	ensembl_havana	gene	45795166	45823619	.	+	.	gene_id ENSMUSG00000025995; gene_version 16; gene_name Wdr75; gene_source ensembl_havana; gene_biotype protein_coding; havana_gene OTTMUSG00000022347; havana_gene_version 3;		Wdr75	73674	protein_coding
ENSMUSG00000084817	1.51762	2.97138	3.07633	0.965885	0.334102	0.999734	4.14858e-07	0.00144269	1	havana	gene	45857332	45857754	.	-	.	gene_id ENSMUSG00000084817; gene_version 3; gene_name Gm5526; gene_source havana; gene_biotype processed_pseudogene; havana_gene OTTMUSG00000022092; havana_gene_version 2;		Gm5526		processed_pseudogene
ENSMUSG00000025993	2155	0.255435	0.693943	0.368092	0.712805	0.999734	6.35338e-07	0.00144269	1	ensembl_havana	gene	45908068	45926523	.	-	.	gene_id ENSMUSG00000025993; gene_version 10; gene_name Slc40a1; gene_source ensembl_havana; gene_biotype protein_coding; havana_gene OTTMUSG00000046528; havana_gene_version 3;		Slc40a1	53945	protein_coding
ENSMUSG00000041144	1.98333	-2.96279	2.96149	-1.00044	0.317098	0.999734	-2.05335e-07	0.00144269	1	ensembl_havana	gene	46066315	46373550	.	+	.	gene_id ENSMUSG00000041144; gene_version 12; gene_name Dnah7b; gene_source ensembl_havana; gene_biotype protein_coding; havana_gene OTTMUSG00000046662; havana_gene_version 2;		Dnah7b	227058	protein_coding
ENSMUSG00000101262	6.05981	-0.251483	1.41276	-0.178008	0.858717	0.999734	-1.41993e-07	0.00144269	1	havana	gene	46414502	46416932	.	+	.	gene_id ENSMUSG00000101262; gene_version 1; gene_name Gm8326; gene_source havana; gene_biotype processed_pseudogene; havana_gene OTTMUSG00000046663; havana_gene_version 1;		Gm8326		processed_pseudogene
ENSMUSG00000025986	844.16	-0.368075	0.336016	-1.09541	0.273338	0.999734	-3.18714e-06	0.00144268	1	ensembl_havana	gene	46807544	46892852	.	-	.	gene_id ENSMUSG00000025986; gene_version 6; gene_name Slc39a10; gene_source ensembl_havana; gene_biotype protein_coding; havana_gene OTTMUSG00000021430; havana_gene_version 4;		Slc39a10	227059	protein_coding
ENSMUSG00000100213	7.84339	-0.914736	1.15065	-0.794975	0.426628	0.999734	-5.97345e-07	0.00144269	1	havana	gene	46849529	46850479	.	-	.	gene_id ENSMUSG00000100213; gene_version 1; gene_name Gm28151; gene_source havana; gene_biotype lincRNA; havana_gene OTTMUSG00000046938; havana_gene_version 1;		Gm28151		lincRNA
ENSMUSG00000100033	7.70905	0.0483615	1.12864	0.0428494	0.965822	0.999734	4.93722e-08	0.00144269	1	havana	gene	47657693	47659630	.	+	.	gene_id ENSMUSG00000100033; gene_version 1; gene_name Gm8337; gene_source havana; gene_biotype processed_pseudogene; havana_gene OTTMUSG00000046816; havana_gene_version 1;		Gm8337	666869	processed_pseudogene
ENSMUSG00000096973	4.21373	0.671248	1.4416	0.465626	0.641484	0.999734	3.78619e-07	0.00144269	1	havana	gene	48313866	48314851	.	-	.	gene_id ENSMUSG00000096973; gene_version 1; gene_name Gm5974; gene_source havana; gene_biotype processed_pseudogene; havana_gene OTTMUSG00000042715; havana_gene_version 1;		Gm5974	546734	processed_pseudogene
ENSMUSG00000097883	4.94151	-0.529088	1.30055	-0.40682	0.68414	0.999734	-3.53325e-07	0.00144269	1	havana	gene	48881713	48882723	.	+	.	gene_id ENSMUSG00000097883; gene_version 1; gene_name Gm8357; gene_source havana; gene_biotype processed_pseudogene; havana_gene OTTMUSG00000042687; havana_gene_version 1;		Gm8357	666909	processed_pseudogene
ENSMUSG00000100671	4.93123	0.113517	1.43357	0.0791851	0.936885	0.999734	6.87567e-08	0.00144269	1	havana	gene	50904444	50905918	.	+	.	gene_id ENSMUSG00000100671; gene_version 1; gene_name Gm28322; gene_source havana; gene_biotype lincRNA; havana_gene OTTMUSG00000046707; havana_gene_version 1;		Gm28322		lincRNA
ENSMUSG00000099625	3.23623	-3.84379	2.24094	-1.71526	0.0862983	0.999734	-6.47896e-07	0.00144269	1	havana	gene	51195221	51197748	.	+	.	gene_id ENSMUSG00000099625; gene_version 1; gene_name Gm29325; gene_source havana; gene_biotype lincRNA; havana_gene OTTMUSG00000046710; havana_gene_version 1;		Gm29325		lincRNA
ENSMUSG00000045954	386.339	-0.868833	0.949697	-0.914853	0.360269	0.999734	-5.5069e-07	0.00144269	1	ensembl_havana	gene	51289126	51302960	.	+	.	gene_id ENSMUSG00000045954; gene_version 7; gene_name Cavin2; gene_source ensembl_havana; gene_biotype protein_coding; havana_gene OTTMUSG00000046712; havana_gene_version 1;		Cavin2	20324	protein_coding
ENSMUSG00000026107	357.41	-0.682848	0.353718	-1.93049	0.0535463	0.999734	-5.14643e-06	0.00144269	1	ensembl_havana	gene	51465862	51478425	.	-	.	gene_id ENSMUSG00000026107; gene_version 11; gene_name Nabp1; gene_source ensembl_havana; gene_biotype protein_coding; havana_gene OTTMUSG00000046715; havana_gene_version 1;		Nabp1	109019	protein_coding
ENSMUSG00000018417	58.7986	-1.64121	1.13931	-1.44053	0.149719	0.999734	-1.93729e-06	0.00144269	1	ensembl_havana	gene	51749765	51916071	.	-	.	gene_id ENSMUSG00000018417; gene_version 14; gene_name Myo1b; gene_source ensembl_havana; gene_biotype protein_coding; havana_gene OTTMUSG00000016470; havana_gene_version 4;		Myo1b	17912	protein_coding
ENSMUSG00000072324	1.72269	1.76724	2.24002	0.78894	0.430147	0.999734	2.3448e-08	0.00144269	1	havana	gene	51940664	51941261	.	-	.	gene_id ENSMUSG00000072324; gene_version 4; gene_name Gm8420; gene_source havana; gene_biotype processed_pseudogene; havana_gene OTTMUSG00000046702; havana_gene_version 1;		Gm8420	667014	processed_pseudogene
ENSMUSG00000062939	1068.86	-0.35411	1.22918	-0.288086	0.773281	0.999734	-1.67561e-07	0.00144269	1	ensembl_havana	gene	51987148	52107189	.	+	.	gene_id ENSMUSG00000062939; gene_version 11; gene_name Stat4; gene_source ensembl_havana; gene_biotype protein_coding; havana_gene OTTMUSG00000046732; havana_gene_version 1;		Stat4	20849	protein_coding
ENSMUSG00000078291	3.30579	-1.76381	1.80092	-0.979391	0.327387	0.999734	-3.19942e-07	0.00144269	1	ensembl_havana	gene	52090635	52091066	.	-	.	gene_id ENSMUSG00000078291; gene_version 1; gene_name Gm3940; gene_source ensembl_havana; gene_biotype processed_pseudogene; havana_gene OTTMUSG00000046733; havana_gene_version 1;		Gm3940	100042634	processed_pseudogene
ENSMUSG00000109599	16.7112	-1.06939	0.917945	-1.16498	0.244027	0.999734	-1.30459e-06	0.00144269	1	havana	gene	52108121	52113751	.	-	.	gene_id ENSMUSG00000109599; gene_version 1; gene_name Gm31812; gene_source havana; gene_biotype lincRNA; havana_gene OTTMUSG00000060782; havana_gene_version 1;		Gm31812		lincRNA
ENSMUSG00000026104	336.74	-0.230725	0.351346	-0.65669	0.51138	0.999734	-1.71274e-06	0.00144268	1	ensembl_havana	gene	52119440	52161865	.	+	.	gene_id ENSMUSG00000026104; gene_version 14; gene_name Stat1; gene_source ensembl_havana; gene_biotype protein_coding; havana_gene OTTMUSG00000046734; havana_gene_version 2;		Stat1	20846	protein_coding
ENSMUSG00000026103	2238.14	-0.0253596	0.260008	-0.097534	0.922302	0.999734	-3.88951e-07	0.00144267	1	ensembl_havana	gene	52163448	52233232	.	-	.	gene_id ENSMUSG00000026103; gene_version 14; gene_name Gls; gene_source ensembl_havana; gene_biotype protein_coding; havana_gene OTTMUSG00000021410; havana_gene_version 6;		Gls	14660	protein_coding
ENSMUSG00000002881	1283.68	-0.020703	0.326223	-0.0634628	0.949398	0.999734	-1.58835e-07	0.00144268	1	ensembl_havana	gene	52457294	52500679	.	-	.	gene_id ENSMUSG00000002881; gene_version 14; gene_name Nab1; gene_source ensembl_havana; gene_biotype protein_coding; havana_gene OTTMUSG00000035900; havana_gene_version 4;		Nab1	17936	protein_coding
ENSMUSG00000097833	2.87789	1.56004	1.68312	0.926872	0.353993	0.999734	5.50391e-07	0.00144269	1	havana	gene	52503234	52504229	.	-	.	gene_id ENSMUSG00000097833; gene_version 1; gene_name Gm5976; gene_source havana; gene_biotype processed_pseudogene; havana_gene OTTMUSG00000042716; havana_gene_version 1;		Gm5976	546736	processed_pseudogene
ENSMUSG00000101501	2.20327	-0.956287	2.20067	-0.434543	0.663894	0.999734	-1.63423e-07	0.00144269	1	havana	gene	52522239	52522701	.	+	.	gene_id ENSMUSG00000101501; gene_version 1; gene_name Rps27a-ps1; gene_source havana; gene_biotype processed_pseudogene; havana_gene OTTMUSG00000046886; havana_gene_version 1;		Rps27a-ps1	100042094	processed_pseudogene
ENSMUSG00000100120	2.45084	0.875578	2.75507	0.317806	0.750632	0.999734	7.9605e-08	0.00144269	1	havana	gene	52522902	52582679	.	+	.	gene_id ENSMUSG00000100120; gene_version 1; gene_name Gm553; gene_source havana; gene_biotype lincRNA; havana_gene OTTMUSG00000046887; havana_gene_version 1;		Gm553	118126071	lincRNA
ENSMUSG00000100007	1.7141	1.64576	2.53705	0.648689	0.516539	0.999734	1.61247e-07	0.00144269	1	havana	gene	52584518	52585159	.	+	.	gene_id ENSMUSG00000100007; gene_version 1; gene_name Gm5527; gene_source havana; gene_biotype processed_pseudogene; havana_gene OTTMUSG00000046889; havana_gene_version 1;		Gm5527		processed_pseudogene
ENSMUSG00000043015	462.882	0.54696	0.586115	0.933195	0.350719	0.999734	1.11432e-06	0.00144269	1	ensembl_havana	gene	52630703	52651919	.	+	.	gene_id ENSMUSG00000043015; gene_version 15; gene_name Nemp2; gene_source ensembl_havana; gene_biotype protein_coding; havana_gene OTTMUSG00000046917; havana_gene_version 1;		Nemp2	227094	protein_coding
ENSMUSG00000103630	2.16086	-2.57435	3.35813	-0.766602	0.443318	0.999734	-1.46801e-07	0.0014427	1	havana	gene	52653808	52655892	.	-	.	gene_id ENSMUSG00000103630; gene_version 1; gene_name Gm37242; gene_source havana; gene_biotype TEC; havana_gene OTTMUSG00000046918; havana_gene_version 1;		Gm37242		TEC
ENSMUSG00000041439	214.431	0.730411	0.771275	0.947017	0.34363	0.999734	8.31573e-07	0.00144269	1	ensembl_havana	gene	52656286	52727462	.	-	.	gene_id ENSMUSG00000041439; gene_version 15; gene_name Mfsd6; gene_source ensembl_havana; gene_biotype protein_coding; havana_gene OTTMUSG00000033382; havana_gene_version 3;		Mfsd6	98682	protein_coding
ENSMUSG00000100302	1.20246	-2.86329	4.20717	-0.680574	0.496141	0.999734	-2.04714e-07	0.0014427	1	havana	gene	52702272	52704762	.	-	.	gene_id ENSMUSG00000100302; gene_version 1; gene_name Gm29670; gene_source havana; gene_biotype sense_intronic; havana_gene OTTMUSG00000047053; havana_gene_version 1;		Gm29670		sense_intronic
ENSMUSG00000026102	681.381	-0.488551	0.735404	-0.664331	0.506479	0.999734	-5.54815e-07	0.00144269	1	ensembl_havana	gene	52785427	52817688	.	-	.	gene_id ENSMUSG00000026102; gene_version 9; gene_name Inpp1; gene_source ensembl_havana; gene_biotype protein_coding; havana_gene OTTMUSG00000026596; havana_gene_version 5;		Inpp1	16329	protein_coding
ENSMUSG00000041426	1541.33	0.0787697	0.251116	0.313679	0.753765	0.999734	1.37621e-06	0.00144267	1	ensembl_havana	gene	52844929	52920986	.	+	.	gene_id ENSMUSG00000041426; gene_version 12; gene_name Hibch; gene_source ensembl_havana; gene_biotype protein_coding; havana_gene OTTMUSG00000030558; havana_gene_version 2;		Hibch	227095	protein_coding
ENSMUSG00000043629	38.4594	0.0195186	0.610783	0.0319566	0.974507	0.999734	5.31205e-08	0.00144269	1	ensembl_havana	gene	52922324	53020179	.	-	.	gene_id ENSMUSG00000043629; gene_version 12; gene_name 1700019D03Rik; gene_source ensembl_havana; gene_biotype protein_coding; havana_gene OTTMUSG00000021472; havana_gene_version 2;		1700019D03Rik	67080	protein_coding
ENSMUSG00000026098	700.431	0.217127	0.30549	0.710752	0.477238	0.999734	2.51341e-06	0.00144268	1	ensembl_havana	gene	53189187	53297018	.	-	.	gene_id ENSMUSG00000026098; gene_version 13; gene_name Pms1; gene_source ensembl_havana; gene_biotype protein_coding; havana_gene OTTMUSG00000021891; havana_gene_version 5;		Pms1	227099	protein_coding
ENSMUSG00000100763	1.63619	-1.66767	3.52397	-0.473235	0.636045	0.999734	-1.29145e-07	0.0014427	1	havana	gene	53196113	53197695	.	+	.	gene_id ENSMUSG00000100763; gene_version 1; gene_name Gm28777; gene_source havana; gene_biotype antisense; havana_gene OTTMUSG00000046892; havana_gene_version 1;		Gm28777		antisense
ENSMUSG00000026097	1302.94	-0.144073	0.186183	-0.773824	0.439035	0.999734	-4.31475e-06	0.00144265	1	ensembl_havana	gene	53297095	53310309	.	+	.	gene_id ENSMUSG00000026097; gene_version 9; gene_name Ormdl1; gene_source ensembl_havana; gene_biotype protein_coding; havana_gene OTTMUSG00000021828; havana_gene_version 1;		Ormdl1	227102	protein_coding
ENSMUSG00000026096	712.846	0.392875	0.350188	1.1219	0.261906	0.999734	3.63928e-06	0.00144268	1	ensembl_havana	gene	53313624	53326343	.	+	.	gene_id ENSMUSG00000026096; gene_version 14; gene_name Osgepl1; gene_source ensembl_havana; gene_biotype protein_coding; havana_gene OTTMUSG00000021889; havana_gene_version 2;		Osgepl1	72085	protein_coding
ENSMUSG00000099913	3.74438	-1.72699	1.83267	-0.942337	0.34602	0.999734	-5.55688e-07	0.00144269	1	havana	gene	53325507	53352667	.	-	.	gene_id ENSMUSG00000099913; gene_version 1; gene_name Gm28551; gene_source havana; gene_biotype protein_coding; havana_gene OTTMUSG00000021618; havana_gene_version 7;		Gm28551		protein_coding
ENSMUSG00000026095	492.142	0.384124	0.277243	1.38551	0.165896	0.999734	5.53911e-06	0.00144268	1	ensembl_havana	gene	53344617	53352752	.	-	.	gene_id ENSMUSG00000026095; gene_version 15; gene_name Asnsd1; gene_source ensembl_havana; gene_biotype protein_coding; havana_gene OTTMUSG00000046895; havana_gene_version 3;		Asnsd1	70396	protein_coding
ENSMUSG00000096141	1.57466	-1.75037	2.98265	-0.586851	0.557304	0.999734	-6.28835e-08	0.00144269	1	ensembl_havana	gene	53397006	53706784	.	-	.	gene_id ENSMUSG00000096141; gene_version 2; gene_name Dnah7a; gene_source ensembl_havana; gene_biotype protein_coding; havana_gene OTTMUSG00000046899; havana_gene_version 1;		Dnah7a	627872	protein_coding
ENSMUSG00000026094	1793.55	-0.142536	0.241262	-0.590793	0.554659	0.999734	-2.35054e-06	0.00144267	1	ensembl_havana	gene	53755506	53785224	.	-	.	gene_id ENSMUSG00000026094; gene_version 14; gene_name Stk17b; gene_source ensembl_havana; gene_biotype protein_coding; havana_gene OTTMUSG00000021434; havana_gene_version 3;		Stk17b	98267	protein_coding
ENSMUSG00000042807	3.8809	-2.70801	1.86358	-1.45312	0.14619	0.999734	-4.85277e-07	0.00144269	1	ensembl_havana	gene	53806876	54195168	.	-	.	gene_id ENSMUSG00000042807; gene_version 15; gene_name Hecw2; gene_source ensembl_havana; gene_biotype protein_coding; havana_gene OTTMUSG00000029246; havana_gene_version 3;		Hecw2	329152	protein_coding
ENSMUSG00000025983	17.9658	1.05213	0.811918	1.29586	0.195023	0.999734	1.75689e-06	0.00144269	1	ensembl_havana	gene	54250683	54368727	.	+	.	gene_id ENSMUSG00000025983; gene_version 11; gene_name Ccdc150; gene_source ensembl_havana; gene_biotype protein_coding; havana_gene OTTMUSG00000034794; havana_gene_version 3;		Ccdc150	78016	protein_coding
ENSMUSG00000041303	1067.17	0.0982299	0.286731	0.342586	0.73191	0.999734	1.33819e-06	0.00144268	1	ensembl_havana	gene	54396004	54438971	.	-	.	gene_id ENSMUSG00000041303; gene_version 7; gene_name Gtf3c3; gene_source ensembl_havana; gene_biotype protein_coding; havana_gene OTTMUSG00000046944; havana_gene_version 1;		Gtf3c3	98488	protein_coding
ENSMUSG00000073678	30.6597	-0.193004	1.00096	-0.19282	0.8471	0.999734	-2.1036e-07	0.00144269	1	ensembl_havana	gene	54472994	54557684	.	-	.	gene_id ENSMUSG00000073678; gene_version 4; gene_name Pgap1; gene_source ensembl_havana; gene_biotype protein_coding; havana_gene OTTMUSG00000046957; havana_gene_version 1;		Pgap1	241062	protein_coding
ENSMUSG00000052331	181.712	0.276036	0.34836	0.792387	0.428135	0.999734	2.28321e-06	0.00144268	1	ensembl_havana	gene	54645340	54926387	.	-	.	gene_id ENSMUSG00000052331; gene_version 14; gene_name Ankrd44; gene_source ensembl_havana; gene_biotype protein_coding; havana_gene OTTMUSG00000042322; havana_gene_version 3;		Ankrd44	329154	protein_coding
ENSMUSG00000102503	2.23691	1.15434	2.84977	0.405064	0.685431	0.999734	1.01912e-07	0.00144269	1	havana	gene	54737166	54738575	.	-	.	gene_id ENSMUSG00000102503; gene_version 1; gene_name Gm37370; gene_source havana; gene_biotype TEC; havana_gene OTTMUSG00000046961; havana_gene_version 1;		Gm37370		TEC
ENSMUSG00000102642	12.2543	0.184297	1.70695	0.107969	0.91402	0.999734	6.92412e-08	0.00144269	1	havana	gene	54913845	54916594	.	-	.	gene_id ENSMUSG00000102642; gene_version 1; gene_name A130048G24Rik; gene_source havana; gene_biotype TEC; havana_gene OTTMUSG00000046963; havana_gene_version 1;		A130048G24Rik		TEC
ENSMUSG00000025982	14405.9	-0.0362956	0.165644	-0.219118	0.826558	0.999734	-1.34596e-06	0.00144264	1	ensembl_havana	gene	54985169	55027481	.	-	.	gene_id ENSMUSG00000025982; gene_version 13; gene_name Sf3b1; gene_source ensembl_havana; gene_biotype protein_coding; havana_gene OTTMUSG00000046964; havana_gene_version 1;		Sf3b1	81898	protein_coding
ENSMUSG00000103030	3.71484	0.654957	1.81368	0.36112	0.71801	0.999734	3.6589e-07	0.00144269	1	havana	gene	55051319	55053112	.	-	.	gene_id ENSMUSG00000103030; gene_version 1; gene_name E330011M16Rik; gene_source havana; gene_biotype TEC; havana_gene OTTMUSG00000046966; havana_gene_version 1;		E330011M16Rik		TEC
ENSMUSG00000025981	477.928	0.375146	0.234239	1.60155	0.109255	0.999734	7.12892e-06	0.00144268	1	ensembl_havana	gene	55052770	55072702	.	+	.	gene_id ENSMUSG00000025981; gene_version 13; gene_name Coq10b; gene_source ensembl_havana; gene_biotype protein_coding; havana_gene OTTMUSG00000046967; havana_gene_version 1;		Coq10b	67876	protein_coding
ENSMUSG00000101122	3.20791	1.60876	2.10741	0.763383	0.445235	0.999734	3.23723e-07	0.00144269	1	havana	gene	55066264	55067069	.	+	.	gene_id ENSMUSG00000101122; gene_version 1; gene_name Gm17971; gene_source havana; gene_biotype processed_pseudogene; havana_gene OTTMUSG00000046968; havana_gene_version 1;		Gm17971	100416214	processed_pseudogene
ENSMUSG00000025980	11035.3	0.475493	0.423007	1.12408	0.26098	0.999734	3.04982e-06	0.00144269	1	ensembl_havana	gene	55077835	55088243	.	-	.	gene_id ENSMUSG00000025980; gene_version 14; gene_name Hspd1; gene_source ensembl_havana; gene_biotype protein_coding; havana_gene OTTMUSG00000021770; havana_gene_version 4;		Hspd1	15510	protein_coding
ENSMUSG00000073676	3028.12	0.144786	0.417104	0.347121	0.7285	0.999734	9.58675e-07	0.00144269	1	ensembl_havana	gene	55088132	55091307	.	+	.	gene_id ENSMUSG00000073676; gene_version 4; gene_name Hspe1; gene_source ensembl_havana; gene_biotype protein_coding; havana_gene OTTMUSG00000021821; havana_gene_version 1;		Hspe1	15528	protein_coding
ENSMUSG00000025979	2324.34	-0.192328	0.201975	-0.952237	0.340977	0.999734	-4.68791e-06	0.00144266	1	ensembl_havana	gene	55131231	55154899	.	+	.	gene_id ENSMUSG00000025979; gene_version 13; gene_name Mob4; gene_source ensembl_havana; gene_biotype protein_coding; havana_gene OTTMUSG00000034749; havana_gene_version 4;		Mob4	19070	protein_coding
ENSMUSG00000046994	1014.98	0.32546	0.332151	0.979857	0.327157	0.999734	3.29212e-06	0.00144268	1	ensembl_havana	gene	55237177	55248470	.	+	.	gene_id ENSMUSG00000046994; gene_version 9; gene_name Mars2; gene_source ensembl_havana; gene_biotype protein_coding; havana_gene OTTMUSG00000046972; havana_gene_version 2;		Mars2	212679	protein_coding
ENSMUSG00000025977	15.94	-1.35523	1.16438	-1.16391	0.244462	0.999734	-9.57647e-07	0.00144269	1	ensembl_havana	gene	55248658	55363469	.	-	.	gene_id ENSMUSG00000025977; gene_version 15; gene_name Boll; gene_source ensembl_havana; gene_biotype protein_coding; havana_gene OTTMUSG00000030118; havana_gene_version 9;		Boll	75388	protein_coding
ENSMUSG00000100215	64.1329	-0.230548	0.896186	-0.257254	0.796982	0.999734	-1.89966e-07	0.00144269	1	havana	gene	55335401	55335796	.	+	.	gene_id ENSMUSG00000100215; gene_version 1; gene_name Gm8292; gene_source havana; gene_biotype processed_pseudogene; havana_gene OTTMUSG00000030219; havana_gene_version 1;		Gm8292	666793	processed_pseudogene
ENSMUSG00000038349	88.5779	0.554214	1.22498	0.452429	0.65096	0.999734	9.69489e-08	0.00144269	1	ensembl_havana	gene	55405921	55754285	.	+	.	gene_id ENSMUSG00000038349; gene_version 10; gene_name Plcl1; gene_source ensembl_havana; gene_biotype protein_coding; havana_gene OTTMUSG00000046977; havana_gene_version 2;		Plcl1	227120	protein_coding
ENSMUSG00000102145	11.9478	-0.321771	0.932747	-0.344972	0.730116	0.999734	-4.1479e-07	0.00144269	1	havana	gene	55440904	55445930	.	+	.	gene_id ENSMUSG00000102145; gene_version 1; gene_name Gm38056; gene_source havana; gene_biotype TEC; havana_gene OTTMUSG00000047007; havana_gene_version 1;		Gm38056		TEC
ENSMUSG00000038331	7.22333	-1.0289	1.17673	-0.874367	0.381918	0.999734	-7.12378e-07	0.00144269	1	ensembl_havana	gene	56793981	56978650	.	-	.	gene_id ENSMUSG00000038331; gene_version 15; gene_name Satb2; gene_source ensembl_havana; gene_biotype protein_coding; havana_gene OTTMUSG00000023028; havana_gene_version 5;		Satb2	212712	protein_coding
ENSMUSG00000087022	1.20831	-1.79983	4.26103	-0.422394	0.672738	0.999734	-1.2827e-07	0.0014427	1	havana	gene	56971412	57050084	.	+	.	gene_id ENSMUSG00000087022; gene_version 4; gene_name 9130024F11Rik; gene_source havana; gene_biotype processed_transcript; havana_gene OTTMUSG00000040158; havana_gene_version 2;		9130024F11Rik		processed_transcript
ENSMUSG00000097519	118.219	0.282384	0.473925	0.59584	0.551282	0.999734	1.41731e-06	0.00144269	1	havana	gene	57359222	57377544	.	-	.	gene_id ENSMUSG00000097519; gene_version 2; gene_name 4930558J18Rik; gene_source havana; gene_biotype lincRNA; havana_gene OTTMUSG00000047046; havana_gene_version 1;		4930558J18Rik	75323	lincRNA
ENSMUSG00000038323	479.366	0.314771	0.311772	1.00962	0.312679	0.999734	3.65414e-06	0.00144268	1	ensembl_havana	gene	57377620	57385423	.	+	.	gene_id ENSMUSG00000038323; gene_version 3; gene_name 1700066M21Rik; gene_source ensembl_havana; gene_biotype protein_coding; havana_gene OTTMUSG00000047047; havana_gene_version 1;		1700066M21Rik	73467	protein_coding
ENSMUSG00000048495	756.773	0.00456726	0.26098	0.0175004	0.986037	0.999734	8.69007e-08	0.00144267	1	ensembl_havana	gene	57388237	57407101	.	-	.	gene_id ENSMUSG00000048495; gene_version 16; gene_name Tyw5; gene_source ensembl_havana; gene_biotype protein_coding; havana_gene OTTMUSG00000029759; havana_gene_version 10;		Tyw5	68736	protein_coding
ENSMUSG00000025971	1205.76	0.168142	0.252136	0.666869	0.504856	0.999734	2.87643e-06	0.00144267	1	ensembl_havana	gene	57406328	57417953	.	+	.	gene_id ENSMUSG00000025971; gene_version 6; gene_name Maip1; gene_source ensembl_havana; gene_biotype protein_coding; havana_gene OTTMUSG00000029760; havana_gene_version 4;		Maip1	68115	protein_coding
ENSMUSG00000038305	12.4647	-0.00261451	0.95731	-0.0027311	0.997821	0.999734	6.19971e-10	0.00144269	1	ensembl_havana	gene	57774162	57948394	.	+	.	gene_id ENSMUSG00000038305; gene_version 15; gene_name Spats2l; gene_source ensembl_havana; gene_biotype protein_coding; havana_gene OTTMUSG00000035161; havana_gene_version 9;		Spats2l	67198	protein_coding
ENSMUSG00000054770	240.97	-0.295361	0.257476	-1.14714	0.251324	0.999734	-4.46278e-06	0.00144268	1	ensembl_havana	gene	57955101	58018956	.	-	.	gene_id ENSMUSG00000054770; gene_version 16; gene_name Kctd18; gene_source ensembl_havana; gene_biotype protein_coding; havana_gene OTTMUSG00000035129; havana_gene_version 4;		Kctd18	51960	protein_coding
ENSMUSG00000026039	529.106	0.0286249	0.312679	0.0915472	0.927058	0.999734	3.40907e-07	0.00144268	1	ensembl_havana	gene	57995971	58025899	.	+	.	gene_id ENSMUSG00000026039; gene_version 9; gene_name Sgo2a; gene_source ensembl_havana; gene_biotype protein_coding; havana_gene OTTMUSG00000021832; havana_gene_version 2;		Sgo2a	68549	protein_coding
ENSMUSG00000103839	5.49342	-1.3955	1.60942	-0.86708	0.385898	0.999734	-5.4699e-07	0.00144269	1	havana	gene	58383512	58386134	.	-	.	gene_id ENSMUSG00000103839; gene_version 1; gene_name Gm37607; gene_source havana; gene_biotype TEC; havana_gene OTTMUSG00000047206; havana_gene_version 1;		Gm37607		TEC
ENSMUSG00000051223	16319.6	0.121173	0.273583	0.442909	0.657832	0.999734	1.79926e-06	0.00144267	1	ensembl_havana	gene	58392898	58407353	.	+	.	gene_id ENSMUSG00000051223; gene_version 14; gene_name Bzw1; gene_source ensembl_havana; gene_biotype protein_coding; havana_gene OTTMUSG00000047207; havana_gene_version 2;		Bzw1	66882	protein_coding
ENSMUSG00000026034	3861.33	-0.491208	0.349924	-1.40375	0.160392	0.999734	-3.64954e-06	0.00144269	1	ensembl_havana	gene	58410189	58424066	.	-	.	gene_id ENSMUSG00000026034; gene_version 17; gene_name Clk1; gene_source ensembl_havana; gene_biotype protein_coding; havana_gene OTTMUSG00000021803; havana_gene_version 4;		Clk1	12747	protein_coding
ENSMUSG00000026035	1496.72	0.0964502	0.256946	0.375372	0.707384	0.999734	1.61602e-06	0.00144267	1	ensembl_havana	gene	58430994	58445486	.	-	.	gene_id ENSMUSG00000026035; gene_version 15; gene_name Ppil3; gene_source ensembl_havana; gene_biotype protein_coding; havana_gene OTTMUSG00000021988; havana_gene_version 4;		Ppil3	70225	protein_coding
ENSMUSG00000026036	2500.75	0.274491	0.335606	0.817896	0.413417	0.999734	2.75916e-06	0.00144268	1	ensembl_havana	gene	58445151	58481816	.	+	.	gene_id ENSMUSG00000026036; gene_version 17; gene_name Nif3l1; gene_source ensembl_havana; gene_biotype protein_coding; havana_gene OTTMUSG00000021967; havana_gene_version 5;		Nif3l1	65102	protein_coding
ENSMUSG00000026037	2806.89	0.578328	0.41134	1.40596	0.159736	0.999734	3.87338e-06	0.00144269	1	ensembl_havana	gene	58462771	58505109	.	-	.	gene_id ENSMUSG00000026037; gene_version 14; gene_name Orc2; gene_source ensembl_havana; gene_biotype protein_coding; havana_gene OTTMUSG00000021969; havana_gene_version 3;		Orc2	18393	protein_coding
ENSMUSG00000085054	11.4452	1.85723	1.56866	1.18396	0.236429	0.999734	2.88379e-07	0.00144269	1	havana	gene	58505148	58523230	.	+	.	gene_id ENSMUSG00000085054; gene_version 2; gene_name Gm15834; gene_source havana; gene_biotype lincRNA; havana_gene OTTMUSG00000026620; havana_gene_version 2;		Gm15834		lincRNA
ENSMUSG00000038174	511.241	0.0607227	0.232417	0.261266	0.793888	0.999734	1.12193e-06	0.00144267	1	ensembl_havana	gene	58522806	58586323	.	-	.	gene_id ENSMUSG00000038174; gene_version 14; gene_name Fam126b; gene_source ensembl_havana; gene_biotype protein_coding; havana_gene OTTMUSG00000026622; havana_gene_version 3;		Fam126b	213056	protein_coding
ENSMUSG00000026032	2588.79	0.264363	0.184302	1.4344	0.151457	0.999734	8.43237e-06	0.00144266	1	ensembl_havana	gene	58586384	58595964	.	+	.	gene_id ENSMUSG00000026032; gene_version 8; gene_name Ndufb3; gene_source ensembl_havana; gene_biotype protein_coding; havana_gene OTTMUSG00000026621; havana_gene_version 1;		Ndufb3	66495	protein_coding
ENSMUSG00000102059	71.2549	-0.577088	0.692134	-0.83378	0.404405	0.999734	-1.00752e-06	0.00144269	1	havana	gene	58652641	58655831	.	+	.	gene_id ENSMUSG00000102059; gene_version 1; gene_name Gm20257; gene_source havana; gene_biotype transcribed_unprocessed_pseudogene; havana_gene OTTMUSG00000047213; havana_gene_version 1;		Gm20257	100504501	transcribed_unprocessed_pseudogene
ENSMUSG00000026031	524.487	-0.51472	0.3981	-1.29294	0.196031	0.999734	-3.15709e-06	0.00144269	1	ensembl_havana	gene	58711508	58758884	.	+	.	gene_id ENSMUSG00000026031; gene_version 15; gene_name Cflar; gene_source ensembl_havana; gene_biotype protein_coding; havana_gene OTTMUSG00000019581; havana_gene_version 3;		Cflar	12633	protein_coding
[truncated: 19,932 more rows]

## Sheet: DEA_results_KO_vs_WT-HET
Supplementary Table T3. Results from differential expression analysis for KO against HET-WT conditions considering sample gender as covariate
[truncated: 20,612 more rows]

[truncated: 3 more sheets: GSEA_KOvsWTHET_MsigDB_Hallmark, GSEA__KOvsWTHET_ChEA_TF, GSEA_KOvsWTHET_Other_Signatures]
