# Supplementary material for: IκBα controls dormancy in hematopoietic stem cells via retinoic acid during embryonic development
Source: Nat Commun. 2024 Jun 1;15:4673. doi: 10.1038/s41467-024-48854-5 (PMC11144194; doi:10.1038/s41467-024-48854-5)
Supplement: Supplementary file 7 — Supplementary Data 4 [file 41467_2024_48854_MOESM7_ESM.xlsx]

## Sheet: Ikba_WT_LT-HSC_1_H3K27m3
seqnames	start	end	width	strand	annotation	geneChr	geneStart	geneEnd	geneLength	geneStrand	geneId	transcriptId	distanceToTSS	ENTREZID	SYMBOL	GENENAME
1	4491318	4494312	2995	*	Promoter (<=1kb)	1	4492457	4493604	1148	2	ENSMUSG00000025902	ENSMUST00000192505	0	20671	Sox17	SRY (sex determining region Y)-box 17
1	4495704	4501126	5423	*	Promoter (<=1kb)	1	4490931	4496413	5483	2	ENSMUSG00000025902	ENSMUST00000027035	0	20671	Sox17	SRY (sex determining region Y)-box 17
1	5017807	5024861	7055	*	Promoter (<=1kb)	1	4909576	5019539	109964	2	ENSMUSG00000002459	ENSMUST00000002533	0	58175	Rgs20	regulator of G-protein signaling 20
1	9297824	9302156	4333	*	Promoter (<=1kb)	1	8361475	9298573	937099	2	ENSMUSG00000025909	ENSMUST00000132064	0	71096	Sntg1	syntrophin, gamma 1
1	9965727	9968619	2893	*	Promoter (<=1kb)	1	9960163	9967932	7770	2	ENSMUSG00000099032	ENSMUST00000185184	0	100039596	Tcf24	transcription factor 24
1	11413095	11415581	2487	*	Promoter (<=1kb)	1	11414105	11601811	187707	1	ENSMUSG00000057715	ENSMUST00000171690	0	320492	A830018L16Rik	RIKEN cDNA A830018L16 gene
1	12989450	12994730	5281	*	Promoter (<=1kb)	1	12866549	12992650	126102	2	ENSMUSG00000025938	ENSMUST00000188454	0	240726	Slco5a1	solute carrier organic anion transporter family, member 5A1
1	13123670	13127795	4126	*	Promoter (<=1kb)	1	13113457	13127163	13707	2	ENSMUSG00000042414	ENSMUST00000047577	0	383491	Prdm14	PR domain containing 14
1	14502865	14505123	2259	*	Distal Intergenic	1	14168958	14310235	141278	2	ENSMUSG00000025932	ENSMUST00000168081	-192630	14048	Eya1	EYA transcriptional coactivator and phosphatase 1
1	14505838	14509183	3346	*	Distal Intergenic	1	14168958	14310235	141278	2	ENSMUSG00000025932	ENSMUST00000168081	-195603	14048	Eya1	EYA transcriptional coactivator and phosphatase 1
1	14751592	14758488	6897	*	Promoter (<=1kb)	1	14753346	14755990	2645	2	ENSMUSG00000025930	ENSMUST00000027062	0	17681	Msc	musculin
1	15285857	15288103	2247	*	Promoter (<=1kb)	1	15287254	15712548	425295	1	ENSMUSG00000092083	ENSMUST00000175681	0	98741	Kcnb2	potassium voltage gated channel, Shab-related subfamily, member 2
1	15890355	15892772	2418	*	Promoter (<=1kb)	1	15853862	15892722	38861	2	ENSMUSG00000032719	ENSMUST00000040695	0	226866	Sbspon	somatomedin B and thrombospondin, type 1 domain containing
1	19103340	19106449	3110	*	Promoter (<=1kb)	1	19063300	19104840	41541	2	ENSMUSG00000089787	ENSMUST00000159108	0	102635013	Gm15825	predicted gene 15825
1	19215603	19225113	9511	*	Exon (ENSMUST00000027059/ENSMUSG00000025927, exon 3 of 7)	1	19213879	19219253	5375	1	ENSMUSG00000025927	ENSMUST00000186972	1724	21419	Tfap2b	transcription factor AP-2 beta
1	19235895	19238985	3091	*	Promoter (3-4kb)	1	19242725	19243769	1045	1	ENSMUSG00000100538	ENSMUST00000189218	-3740
1	20476760	20479627	2868	*	Intron (ENSMUST00000088448/ENSMUSG00000043760, intron 35 of 66)	1	20444811	20444912	102	2	ENSMUSG00000070175	ENSMUST00000093665	-31848	115487586	Gm24162	predicted gene, 24162
1	22531434	22537333	5900	*	Exon (ENSMUST00000081544/ENSMUSG00000041670, exon 7 of 32)	1	22483154	22512529	29376	2	ENSMUSG00000041670	ENSMUST00000239255	-18905	116837	Rims1	regulating synaptic membrane exocytosis 1
1	23759603	23764424	4822	*	Promoter (<=1kb)	1	23761753	23815740	53988	1	ENSMUSG00000026156	ENSMUST00000144602	0	280645	B3gat2	beta-1,3-glucuronyltransferase 2 (glucuronosyltransferase S)
1	24584036	24587231	3196	*	Intron (ENSMUST00000115244/ENSMUSG00000026141, intron 1 of 50)	1	24279770	24587411	307642	2	ENSMUSG00000026141	ENSMUST00000051344	180	12823	Col19a1	collagen, type XIX, alpha 1
1	25830173	25832321	2149	*	Promoter (<=1kb)	1	25830657	25831878	1222	1	ENSMUSG00000104516	ENSMUST00000194343	0
1	33905933	33911311	5379	*	Promoter (<=1kb)	1	33908225	34307592	399368	1	ENSMUSG00000026131	ENSMUST00000183034	0	13518	Dst	dystonin
1	34535264	34538340	3077	*	Promoter (<=1kb)	1	34535648	34544313	8666	1	ENSMUSG00000026124	ENSMUST00000027298	0	12627	Cfc1	cripto, FRL-1, cryptic family 1
1	34677569	34679921	2353	*	Promoter (<=1kb)	1	34678188	34812739	134552	1	ENSMUSG00000037509	ENSMUST00000159747	0	226970	Arhgef4	Rho guanine nucleotide exchange factor (GEF) 4
1	34748120	34751901	3782	*	Promoter (<=1kb)	1	34750581	34807144	56564	1	ENSMUSG00000037509	ENSMUST00000159021	0	226970	Arhgef4	Rho guanine nucleotide exchange factor (GEF) 4
1	37716673	37720265	3593	*	Promoter (<=1kb)	1	37611677	37720085	108409	2	ENSMUSG00000026090	ENSMUST00000162875	0	72097	Cracdl	capping protein inhibiting regulator of actin like
1	38625208	38629557	4350	*	Promoter (<=1kb)	1	38177326	38627185	449860	2	ENSMUSG00000037138	ENSMUST00000095027	0	16764	Aff3	AF4/FMR2 family, member 3
1	38835261	38839173	3913	*	Promoter (<=1kb)	1	38793645	38836711	43067	2	ENSMUSG00000048814	ENSMUST00000147695	0	381338	Lonrf2	LON peptidase N-terminal domain and ring finger 2
1	39192126	39195644	3519	*	Promoter (<=1kb)	1	39193731	39287615	93885	1	ENSMUSG00000026077	ENSMUST00000173050	0	18143	Npas2	neuronal PAS domain protein 2
1	39650303	39651953	1651	*	Promoter (<=1kb)	1	39618406	39651474	33069	2	ENSMUSG00000050967	ENSMUST00000053355	0	263764	Creg2	cellular repressor of E1A-stimulated genes 2
1	40676925	40679415	2491	*	Promoter (1-2kb)	1	40680574	40769273	88700	1	ENSMUSG00000026062	ENSMUST00000027231	-1159	226999	Slc9a2	solute carrier family 9 (sodium/hydrogen exchanger), member 2
1	40681689	40683951	2263	*	Promoter (<=1kb)	1	40681597	40727681	46085	1	ENSMUSG00000026062	ENSMUST00000192345	92	226999	Slc9a2	solute carrier family 9 (sodium/hydrogen exchanger), member 2
1	42490878	42495063	4186	*	Promoter (<=1kb)	1	42491813	42495663	3851	1	ENSMUSG00000103106	ENSMUST00000191992	0
1	42683287	42691365	8079	*	Intron (ENSMUST00000181660/ENSMUSG00000060424, intron 1 of 3)	1	42648201	42693093	44893	2	ENSMUSG00000060424	ENSMUST00000186656	1728
1	42691867	42696840	4974	*	Promoter (<=1kb)	1	42694925	42703176	8252	1	ENSMUSG00000045515	ENSMUST00000239323	0	18993	Pou3f3	POU domain, class 3, transcription factor 3
1	42702903	42715721	12819	*	Promoter (<=1kb)	1	42707061	42713454	6394	2	ENSMUSG00000097063	ENSMUST00000180589	0
1	42717948	42720618	2671	*	Promoter (4-5kb)	1	42707061	42713454	6394	2	ENSMUSG00000097063	ENSMUST00000180589	-4494
1	50924855	50928607	3753	*	Promoter (<=1kb)	1	50927519	51187270	259752	1	ENSMUSG00000026109	ENSMUST00000081851	0	56363	Tmeff2	transmembrane protein with EGF-like and two follistatin-like domains 2
1	54192505	54195988	3484	*	Promoter (<=1kb)	1	53806876	54194048	387173	2	ENSMUSG00000042807	ENSMUST00000120904	0	329152	Hecw2	HECT, C2 and WW domain containing E3 ubiquitin protein ligase 2
1	56968074	56971696	3623	*	Promoter (<=1kb)	1	56793988	56969872	175885	2	ENSMUSG00000038331	ENSMUST00000177424	0	212712	Satb2	special AT-rich sequence binding protein 2
1	56975504	56978851	3348	*	Promoter (<=1kb)	1	56969740	56978650	8911	2	ENSMUSG00000038331	ENSMUST00000177282	0	212712	Satb2	special AT-rich sequence binding protein 2
1	56982129	56985185	3057	*	Promoter (3-4kb)	1	56969740	56978650	8911	2	ENSMUSG00000038331	ENSMUST00000177282	-3479	212712	Satb2	special AT-rich sequence binding protein 2
1	57773538	57776412	2875	*	Promoter (<=1kb)	1	57774162	57885768	111607	1	ENSMUSG00000038305	ENSMUST00000172287	0	67198	Spats2l	spermatogenesis associated, serine-rich 2-like
1	62703024	62708619	5596	*	Promoter (<=1kb)	1	62703285	62739932	36648	1	ENSMUSG00000025969	ENSMUST00000126344	0	18187	Nrp2	neuropilin 2
1	63246795	63252169	5375	*	Promoter (<=1kb)	1	63248021	63248499	479	2	ENSMUSG00000102536	ENSMUST00000194370	0
1	63254826	63257865	3040	*	Distal Intergenic	1	63248021	63248499	479	2	ENSMUSG00000102536	ENSMUST00000194370	-6327
1	63445292	63449327	4036	*	Promoter (<=1kb)	1	63445891	63573217	127327	1	ENSMUSG00000025964	ENSMUST00000182642	0	23792	Adam23	a disintegrin and metallopeptidase domain 23
1	69105989	69109784	3796	*	Promoter (<=1kb)	1	68032186	69107756	1075571	2	ENSMUSG00000062209	ENSMUST00000119142	0	13869	Erbb4	erb-b2 receptor tyrosine kinase 4
1	72532948	72537464	4517	*	Promoter (<=1kb)	1	72427112	72536930	109819	2	ENSMUSG00000039372	ENSMUST00000047786	0	381270	Marchf4	membrane associated ring-CH-type finger 4
1	72872027	72877290	5264	*	Promoter (<=1kb)	1	72857932	72874884	16953	2	ENSMUSG00000026185	ENSMUST00000027377	0	16011	Igfbp5	insulin-like growth factor binding protein 5
1	74095116	74099620	4505	*	Promoter (<=1kb)	1	73914530	74098676	184147	2	ENSMUSG00000055322	ENSMUST00000239451	0	21961	Tns1	tensin 1
1	74769253	74775248	5996	*	Promoter (<=1kb)	1	74771892	74785322	13431	1	ENSMUSG00000033227	ENSMUST00000006716	0	22420	Wnt6	wingless-type MMTV integration site family, member 6
1	74782095	74784641	2547	*	Promoter (<=1kb)	1	74782439	74784602	2164	1	ENSMUSG00000033227	ENSMUST00000189544	0	22420	Wnt6	wingless-type MMTV integration site family, member 6
1	74788173	74791151	2979	*	Promoter (<=1kb)	1	74791516	74804179	12664	1	ENSMUSG00000026167	ENSMUST00000006718	-365	22409	Wnt10a	wingless-type MMTV integration site family, member 10A
1	74792869	74798268	5400	*	Promoter (<=1kb)	1	74793363	74803495	10133	1	ENSMUSG00000026167	ENSMUST00000187238	0	22409	Wnt10a	wingless-type MMTV integration site family, member 10A
1	74798746	74801437	2692	*	Exon (ENSMUST00000006718/ENSMUSG00000026167, exon 3 of 4)	1	74793363	74803495	10133	1	ENSMUSG00000026167	ENSMUST00000187238	5383	22409	Wnt10a	wingless-type MMTV integration site family, member 10A
1	74801999	74808563	6565	*	3' UTR	1	74793363	74803495	10133	1	ENSMUSG00000026167	ENSMUST00000187238	8636	22409	Wnt10a	wingless-type MMTV integration site family, member 10A
1	74847328	74853544	6217	*	Promoter (<=1kb)	1	74850895	74879953	29059	1	ENSMUSG00000089964	ENSMUST00000159627	0	102634844	Gm16582	predicted gene 16582
1	74855106	74861650	6545	*	3' UTR	1	74854934	74857732	2799	1	ENSMUSG00000090071	ENSMUST00000160379	172	12570	Cdk5r2	cyclin-dependent kinase 5, regulatory subunit 2 (p39)
1	74880886	74885623	4738	*	Promoter (<=1kb)	1	74881509	74885419	3911	2	ENSMUSG00000055197	ENSMUST00000068631	0	260298	Fev	FEV transcription factor, ETS family member
1	74892414	74910952	18539	*	Promoter (<=1kb)	1	74889934	74893143	3210	2	ENSMUSG00000006546	ENSMUST00000006721	0	12958	Cryba2	crystallin, beta A2
1	74920840	74930289	9450	*	Exon (ENSMUST00000094844/ENSMUSG00000047021, exon 4 of 33)	1	74923392	74935592	12201	2	ENSMUSG00000047021	ENSMUST00000130489	5303	241116	Cfap65	cilia and flagella associated protein 65
1	74932962	74935162	2201	*	5' UTR	1	74923392	74935592	12201	2	ENSMUSG00000047021	ENSMUST00000130489	430	241116	Cfap65	cilia and flagella associated protein 65
1	74939769	74942969	3201	*	Promoter (4-5kb)	1	74902071	74935599	33529	2	ENSMUSG00000047021	ENSMUST00000094844	-4170	241116	Cfap65	cilia and flagella associated protein 65
1	74943757	74955476	11720	*	Promoter (<=1kb)	1	74945315	74951672	6358	2	ENSMUSG00000006538	ENSMUST00000164097	0	16147	Ihh	Indian hedgehog
1	75276760	75279967	3208	*	Promoter (<=1kb)	1	75272199	75278415	6217	2	ENSMUSG00000033061	ENSMUST00000039534	0	19711	Resp18	regulated endocrine-specific protein 18
1	75357116	75363447	6332	*	Promoter (<=1kb)	1	75360329	75368579	8251	1	ENSMUSG00000026208	ENSMUST00000027409	0	13346	Des	desmin
1	75368636	75370705	2070	*	Promoter (<=1kb)	1	75368272	75370451	2180	2	ENSMUSG00000085653	ENSMUST00000130095	0	100503248	Gm15179	predicted gene 15179
1	75371325	75373219	1895	*	Promoter (<=1kb)	1	75368272	75370451	2180	2	ENSMUSG00000085653	ENSMUST00000130095	-874	100503248	Gm15179	predicted gene 15179
1	75374256	75392276	18021	*	Promoter (<=1kb)	1	75375297	75432320	57024	1	ENSMUSG00000026207	ENSMUST00000087122	0	11790	Speg	SPEG complex locus
1	75420303	75425407	5105	*	Promoter (<=1kb)	1	75423510	75427623	4114	1	ENSMUSG00000026207	ENSMUST00000143679	0	11790	Speg	SPEG complex locus
1	75429932	75433662	3731	*	Promoter (2-3kb)	1	75435930	75443174	7245	1	ENSMUSG00000033021	ENSMUST00000037796	-2268	69080	Gmppa	GDP-mannose pyrophosphorylase A
1	75445421	75454064	8644	*	Promoter (<=1kb)	1	75450436	75474340	23905	1	ENSMUSG00000033007	ENSMUST00000113577	0	241118	Asic4	acid-sensing (proton-gated) ion channel family member 4
1	75455629	75460638	5010	*	Intron (ENSMUST00000113577/ENSMUSG00000033007, intron 1 of 8)	1	75450699	75474343	23645	1	ENSMUSG00000033007	ENSMUST00000037708	4930	241118	Asic4	acid-sensing (proton-gated) ion channel family member 4
1	75476304	75478400	2097	*	5' UTR	1	75474576	75478746	4171	2	ENSMUSG00000032997	ENSMUST00000143496	346	74241	Chpf	chondroitin polymerizing factor
1	75480623	75489820	9198	*	Promoter (<=1kb)	1	75479310	75487233	7924	2	ENSMUSG00000026211	ENSMUST00000156499	0	98733	Obsl1	obscurin-like 1
1	75598648	75602353	3706	*	Distal Intergenic	1	75624654	75626329	1676	1	ENSMUSG00000082528	ENSMUST00000120832	-22301
1	78141320	78145097	3778	*	Intron (ENSMUST00000004994/ENSMUSG00000004872, intron 4 of 8)	1	78101267	78196838	95572	2	ENSMUSG00000004872	ENSMUST00000004994	51741	18505	Pax3	paired box 3
1	78179411	78182354	2944	*	Intron (ENSMUST00000004994/ENSMUSG00000004872, intron 4 of 8)	1	78101267	78196838	95572	2	ENSMUSG00000004872	ENSMUST00000004994	14484	18505	Pax3	paired box 3
1	78186782	78188678	1897	*	Intron (ENSMUST00000004994/ENSMUSG00000004872, intron 4 of 8)	1	78101267	78196838	95572	2	ENSMUSG00000004872	ENSMUST00000004994	8160	18505	Pax3	paired box 3
1	78190581	78194771	4191	*	Exon (ENSMUST00000004994/ENSMUSG00000004872, exon 3 of 9)	1	78101267	78196838	95572	2	ENSMUSG00000004872	ENSMUST00000004994	2067	18505	Pax3	paired box 3
1	78195178	78202545	7368	*	Promoter (<=1kb)	1	78101267	78196838	95572	2	ENSMUSG00000004872	ENSMUST00000004994	0	18505	Pax3	paired box 3
1	78203104	78207796	4693	*	Distal Intergenic	1	78101270	78197134	95865	2	ENSMUSG00000004872	ENSMUST00000087086	-5970	18505	Pax3	paired box 3
1	78208876	78211065	2190	*	Distal Intergenic	1	78216732	78217476	745	2	ENSMUSG00000118426	ENSMUST00000238744	6411
1	78214683	78220772	6090	*	Promoter (<=1kb)	1	78216732	78217476	745	2	ENSMUSG00000118426	ENSMUST00000238744	0
1	78306846	78308604	1759	*	Promoter (1-2kb)	1	78310345	78420289	109945	1	ENSMUSG00000032908	ENSMUST00000036172	-1741	433323	Sgpp2	sphingosine-1-phosphate phosphatase 2
1	78309819	78312010	2192	*	Promoter (<=1kb)	1	78310345	78420289	109945	1	ENSMUSG00000032908	ENSMUST00000036172	0	433323	Sgpp2	sphingosine-1-phosphate phosphatase 2
1	79856445	79860591	4147	*	Promoter (<=1kb)	1	79794197	79858696	64500	2	ENSMUSG00000026249	ENSMUST00000027467	0	20720	Serpine2	serine (or cysteine) peptidase inhibitor, clade E, member 2
1	81592922	81595797	2876	*	Distal Intergenic	1	81554157	81557483	3327	2	ENSMUSG00000101986	ENSMUST00000191337	-35439	621020	Gm6198	R3H domain containing 2 pseudogene
1	82140619	82147968	7350	*	Distal Intergenic	1	82131916	82132019	104	1	ENSMUSG00000098797	ENSMUST00000183462	8703	102466629	Mir6344	microRNA 6344
1	82154525	82162994	8470	*	Distal Intergenic	1	82131916	82132019	104	1	ENSMUSG00000098797	ENSMUST00000183462	22609	102466629	Mir6344	microRNA 6344
1	82168053	82170030	1978	*	Distal Intergenic	1	82131916	82132019	104	1	ENSMUSG00000098797	ENSMUST00000183462	36137	102466629	Mir6344	microRNA 6344
1	82180643	82184497	3855	*	Distal Intergenic	1	82233112	82235933	2822	1	ENSMUSG00000022591	ENSMUST00000023262	-48615
1	82265637	82268783	3147	*	Intron (ENSMUST00000069799/ENSMUSG00000055980, intron 1 of 1)	1	82233101	82291416	58316	2	ENSMUSG00000055980	ENSMUST00000069799	22633	16367	Irs1	insulin receptor substrate 1
1	82285454	82294356	8903	*	Promoter (<=1kb)	1	82233101	82291416	58316	2	ENSMUSG00000055980	ENSMUST00000069799	0	16367	Irs1	insulin receptor substrate 1
1	82586109	82587917	1809	*	Promoter (<=1kb)	1	82448423	82586849	138427	2	ENSMUSG00000067158	ENSMUST00000087050	0	12829	Col4a4	collagen, type IV, alpha 4
1	83406148	83408684	2537	*	Promoter (<=1kb)	1	83254139	83408200	154062	2	ENSMUSG00000026163	ENSMUST00000160953	0	77629	Sphkap	SPHK1 interactor, AKAP domain containing
1	86043952	86048224	4273	*	Promoter (<=1kb)	1	86045863	86053353	7491	1	ENSMUSG00000026227	ENSMUST00000027429	0	72792	2810459M11Rik	RIKEN cDNA 2810459M11 gene
1	86667305	86671495	4191	*	Promoter (<=1kb)	1	86666291	86670571	4281	2	ENSMUSG00000026241	ENSMUST00000027449	0	18159	Nppc	natriuretic peptide type C
1	87125647	87130594	4948	*	Exon (ENSMUST00000187662/ENSMUSG00000036500, exon 3 of 5)	1	87125008	87127912	2905	1	ENSMUSG00000036500	ENSMUST00000044878	639	11648	Akp3	alkaline phosphatase 3, intestine, not Mn requiring
1	87149868	87159327	9460	*	Promoter (<=1kb)	1	87147655	87156521	8867	2	ENSMUSG00000026247	ENSMUST00000161002	0	13599	Ecel1	endothelin converting enzyme-like 1
1	87161853	87166472	4620	*	Distal Intergenic	1	87147655	87156521	8867	2	ENSMUSG00000026247	ENSMUST00000161002	-5332	13599	Ecel1	endothelin converting enzyme-like 1
1	87169098	87171531	2434	*	Distal Intergenic	1	87183313	87188405	5093	1	ENSMUSG00000036480	ENSMUST00000044533	-11782	69453	Prss56	protease, serine 56
1	87180852	87188468	7617	*	Promoter (<=1kb)	1	87183313	87188405	5093	1	ENSMUSG00000036480	ENSMUST00000044533	0	69453	Prss56	protease, serine 56
1	87263521	87266335	2815	*	Promoter (<=1kb)	1	87264363	87310836	46474	1	ENSMUSG00000026255	ENSMUST00000118687	0	98363	Efhd1	EF hand domain containing 1
1	87508606	87512771	4166	*	Promoter (<=1kb)	1	87476834	87510362	33529	2	ENSMUSG00000026259	ENSMUST00000027477	0	53972	Ngef	neuronal guanine nucleotide exchange factor
1	89286830	89290547	3718	*	Distal Intergenic	1	89256182	89256981	800	2	ENSMUSG00000102083	ENSMUST00000191231	-29849	383542	Gm5259	ribosomal protein L7A pseudogene
1	89935379	89937664	2286	*	Promoter (4-5kb)	1	89927956	89931179	3224	2	ENSMUSG00000034486	ENSMUST00000036954	-4200	14472	Gbx2	gastrulation brain homeobox 2
1	89968851	89972783	3933	*	Intron (ENSMUST00000238685/ENSMUSG00000067081, intron 2 of 4)	1	89950220	89996452	46233	2	ENSMUSG00000067081	ENSMUST00000238685	23669	208372	Asb18	ankyrin repeat and SOCS box-containing 18
1	89991258	89996286	5029	*	Exon (ENSMUST00000238685/ENSMUSG00000067081, exon 1 of 5)	1	89950220	89996452	46233	2	ENSMUSG00000067081	ENSMUST00000238685	166	208372	Asb18	ankyrin repeat and SOCS box-containing 18
1	90926375	90928913	2539	*	Promoter (<=1kb)	1	90927679	90928432	754	1	ENSMUSG00000026303	ENSMUST00000125149	0	171531	Mlph	melanophilin
1	91341282	91347337	6056	*	Promoter (3-4kb)	1	91351016	91362416	11401	1	ENSMUSG00000026308	ENSMUST00000027533	-3679	70788	Klhl30	kelch-like 30
1	91769187	91773339	4153	*	Distal Intergenic	1	91801461	91848028	46568	1	ENSMUSG00000007805	ENSMUST00000007949	-28122	13345	Twist2	twist basic helix-loop-helix transcription factor 2
1	91799402	91803371	3970	*	Promoter (<=1kb)	1	91801461	91848028	46568	1	ENSMUSG00000007805	ENSMUST00000007949	0	13345	Twist2	twist basic helix-loop-helix transcription factor 2
1	92830899	92832994	2096	*	Promoter (<=1kb)	1	92831645	92860779	29135	1	ENSMUSG00000034220	ENSMUST00000045970	0	14733	Gpc1	glypican 1
1	93097531	93104881	7351	*	Promoter (<=1kb)	1	93015464	93101822	86359	2	ENSMUSG00000014602	ENSMUST00000171796	0	16560	Kif1a	kinesin family member 1A
1	93178250	93181268	3019	*	Exon (ENSMUST00000138595/ENSMUSG00000084989, exon 2 of 32)	1	93168725	93231072	62348	1	ENSMUSG00000084989	ENSMUST00000138595	9525	381284	Crocc2	ciliary rootlet coiled-coil, rootletin family member 2
1	93191283	93193760	2478	*	Exon (ENSMUST00000138595/ENSMUSG00000084989, exon 12 of 32)	1	93168725	93231072	62348	1	ENSMUSG00000084989	ENSMUST00000138595	22558	381284	Crocc2	ciliary rootlet coiled-coil, rootletin family member 2
1	93235972	93238340	2369	*	5' UTR	1	93235851	93284507	48657	1	ENSMUSG00000047793	ENSMUST00000172289	121	208777	Sned1	sushi, nidogen and EGF-like domains 1
1	104768048	104771143	3096	*	Promoter (<=1kb)	1	104768529	104995481	226953	1	ENSMUSG00000050840	ENSMUST00000062528	0	23836	Cdh20	cadherin 20
1	105356066	105360586	4521	*	Promoter (<=1kb)	1	105276914	105356670	79757	2	ENSMUSG00000047496	ENSMUST00000058688	0	320311	Rnf152	ring finger protein 152
1	105842608	105845152	2545	*	3' UTR	1	105819870	105825401	5532	1	ENSMUSG00000026321	ENSMUST00000187658	22738	21934	Tnfrsf11a	tumor necrosis factor receptor superfamily, member 11a, NFKB activator
1	109980995	109984284	3290	*	Promoter (<=1kb)	1	109982431	109995955	13525	1	ENSMUSG00000026312	ENSMUST00000137092	0	241201	Cdh7	cadherin 7, type 2
1	119189033	119190641	1609	*	Distal Intergenic	1	119157586	119158565	980	1	ENSMUSG00000096939	ENSMUST00000181691	31447	666838	Gm8321	glyceraldehyde-3-phosphate dehydrogenase pseudogene
1	119388563	119391492	2930	*	Distal Intergenic	1	119415465	119422248	6784	2	ENSMUSG00000037035	ENSMUST00000038765	30756	16324	Inhbb	inhibin beta-B
1	119416662	119424300	7639	*	Promoter (<=1kb)	1	119415465	119422248	6784	2	ENSMUSG00000037035	ENSMUST00000038765	0	16324	Inhbb	inhibin beta-B
1	120006975	120008095	1121	*	Promoter (<=1kb)	1	120007034	120063534	56501	1	ENSMUSG00000026387	ENSMUST00000189037	0	319229	Sctr	secretin receptor
1	120338765	120346708	7944	*	Promoter (<=1kb)	1	120340582	120343174	2593	1	ENSMUSG00000036907	ENSMUST00000037286	0	226359	C1ql2	complement component 1, q subcomponent-like 2
1	120591869	120619019	27151	*	Promoter (<=1kb)	1	120602418	120607992	5575	1	ENSMUSG00000058665	ENSMUST00000079721	0	13798	En1	engrailed 1
1	120619594	120621734	2141	*	Promoter (<=1kb)	1	120621740	120690403	68664	1	ENSMUSG00000099957	ENSMUST00000186982	-6
1	120624745	120627344	2600	*	Intron (ENSMUST00000186982/ENSMUSG00000099957, intron 1 of 6)	1	120621740	120690403	68664	1	ENSMUSG00000099957	ENSMUST00000186982	3005
1	121526938	121529316	2379	*	Promoter (<=1kb)	1	121509842	121528465	18624	2	ENSMUSG00000050534	ENSMUST00000055884	0	15564	Htr5b	5-hydroxytryptamine (serotonin) receptor 5B
1	124043112	124045543	2432	*	Promoter (<=1kb)	1	123332142	124045163	713022	2	ENSMUSG00000036815	ENSMUST00000112603	0	269109	Dpp10	dipeptidylpeptidase 10
1	125908910	125915350	6441	*	Promoter (<=1kb)	1	125867622	125912214	44593	2	ENSMUSG00000026344	ENSMUST00000159417	0	72585	Lypd1	Ly6/Plaur domain containing 1
1	127676158	127679058	2901	*	Promoter (<=1kb)	1	127486546	127678096	191551	2	ENSMUSG00000026347	ENSMUST00000027585	0	72160	Tmem163	transmembrane protein 163
1	129272485	129274842	2358	*	Promoter (<=1kb)	1	129273302	129431058	157757	1	ENSMUSG00000042581	ENSMUST00000148051	0	210417	Thsd7b	thrombospondin, type I, domain containing 7B
1	131240962	131246374	5413	*	Promoter (<=1kb)	1	131176410	131245258	68849	2	ENSMUSG00000026430	ENSMUST00000027688	0	54354	Rassf5	Ras association (RalGDS/AF-6) domain family member 5
1	131597590	131601209	3620	*	Promoter (<=1kb)	1	131599239	131612000	12762	1	ENSMUSG00000026432	ENSMUST00000027690	0	26361	Avpr1b	arginine vasopressin receptor 1B
1	131954385	131956723	2339	*	Distal Intergenic	1	131962954	132014486	51533	1	ENSMUSG00000100037	ENSMUST00000191034	-6231
1	131961314	131965635	4322	*	Promoter (<=1kb)	1	131962967	131982969	20003	1	ENSMUSG00000026435	ENSMUST00000177943	0	212980	Slc45a3	solute carrier family 45, member 3
1	132186183	132194197	8015	*	Promoter (<=1kb)	1	132191431	132259227	67797	1	ENSMUSG00000079330	ENSMUST00000188169	0	213409	Lemd1	LEM domain containing 1
1	132198677	132201242	2566	*	Promoter (<=1kb)	1	132200963	132205783	4821	1	ENSMUSG00000079330	ENSMUST00000189062	0	213409	Lemd1	LEM domain containing 1
1	132297260	132300932	3673	*	Promoter (<=1kb)	1	132298626	132307357	8732	1	ENSMUSG00000042115	ENSMUST00000046071	0	213417	Klhdc8a	kelch domain containing 8A
1	132531984	132545821	13838	*	Promoter (<=1kb)	1	132511778	132542890	31113	2	ENSMUSG00000053024	ENSMUST00000186487	0	21367	Cntn2	contactin 2
1	132557578	132562383	4806	*	Distal Intergenic	1	132533657	132543256	9600	2	ENSMUSG00000053024	ENSMUST00000186530	-14322	21367	Cntn2	contactin 2
1	132703037	132706288	3252	*	Intron (ENSMUST00000094569/ENSMUSG00000026442, intron 1 of 29)	1	132569249	132707326	138078	2	ENSMUSG00000026442	ENSMUST00000043189	1038	269116	Nfasc	neurofascin
1	132735175	132744642	9468	*	Promoter (<=1kb)	1	132564690	132741757	177068	2	ENSMUSG00000026442	ENSMUST00000094569	0	269116	Nfasc	neurofascin
1	132798863	132801942	3080	*	Distal Intergenic	1	132814228	132814348	121	2	ENSMUSG00000088911	ENSMUST00000158286	12406	115485802	Gm22609	predicted gene, 22609
1	132874684	132882312	7629	*	Promoter (<=1kb)	1	132880273	132940005	59733	1	ENSMUSG00000026443	ENSMUST00000027706	0	16980	Lrrn2	leucine rich repeat protein 2, neuronal
1	133180185	133183941	3757	*	Promoter (<=1kb)	1	133181321	133301219	119899	1	ENSMUSG00000041757	ENSMUST00000187285	0	240753	Plekha6	pleckstrin homology domain containing, family A member 6
1	133221724	133229396	7673	*	Intron (ENSMUST00000212252/ENSMUSG00000041757, intron 3 of 9)	1	133246097	133303435	57339	1	ENSMUSG00000041757	ENSMUST00000105082	-16701	240753	Plekha6	pleckstrin homology domain containing, family A member 6
1	133239850	133242062	2213	*	Promoter (4-5kb)	1	133246097	133303435	57339	1	ENSMUSG00000041757	ENSMUST00000105082	-4035	240753	Plekha6	pleckstrin homology domain containing, family A member 6
1	133250927	133254108	3182	*	Exon (ENSMUST00000191207/ENSMUSG00000101693, exon 4 of 4)	1	133253903	133254292	390	2	ENSMUSG00000101693	ENSMUST00000191132	184	100502933	Gm19461	predicted gene, 19461
1	133255202	133258440	3239	*	Promoter (<=1kb)	1	133256542	133264733	8192	1	ENSMUSG00000041757	ENSMUST00000239123	0	240753	Plekha6	pleckstrin homology domain containing, family A member 6
1	133327911	133330237	2327	*	3' UTR	1	133327212	133329722	2511	1	ENSMUSG00000116158	ENSMUST00000178033	699	280287	Kiss1	KiSS-1 metastasis-suppressor
1	133354803	133356588	1786	*	Exon (ENSMUST00000094556/ENSMUSG00000070645, exon 3 of 9)	1	133351909	133354276	2368	1	ENSMUSG00000070645	ENSMUST00000112287	2894	19701	Ren1	renin 1 structural
1	133361625	133365796	4172	*	Promoter (<=1kb)	1	133363572	133380336	16765	1	ENSMUSG00000070644	ENSMUST00000135222	0	214253	Etnk2	ethanolamine kinase 2
1	134232611	134237197	4587	*	Promoter (<=1kb)	1	134199223	134234578	35356	2	ENSMUSG00000042429	ENSMUST00000169927	0	11539	Adora1	adenosine A1 receptor
1	134641123	134649524	8402	*	Promoter (<=1kb)	1	134646677	134741829	95153	1	ENSMUSG00000026452	ENSMUST00000187725	0	20980	Syt2	synaptotagmin II
1	134709273	134712182	2910	*	Promoter (<=1kb)	1	134709300	134753149	43850	1	ENSMUSG00000026452	ENSMUST00000121990	0	20980	Syt2	synaptotagmin II
1	135083540	135086879	3340	*	Intron (ENSMUST00000044828/ENSMUSG00000042793, intron 1 of 17)	1	134983301	135105276	121976	2	ENSMUSG00000042793	ENSMUST00000044828	18397	329252	Lgr6	leucine-rich repeat-containing G protein-coupled receptor 6
1	135102807	135104653	1847	*	Intron (ENSMUST00000044828/ENSMUSG00000042793, intron 1 of 17)	1	134983301	135105276	121976	2	ENSMUSG00000042793	ENSMUST00000044828	623	329252	Lgr6	leucine-rich repeat-containing G protein-coupled receptor 6
1	135508426	135511578	3153	*	Promoter (<=1kb)	1	135457782	135510384	52603	2	ENSMUSG00000009418	ENSMUST00000189362	0	215690	Nav1	neuron navigator 1
1	135816365	135821374	5010	*	Promoter (<=1kb)	1	135818598	135833342	14745	1	ENSMUSG00000041782	ENSMUST00000038760	0	16763	Lad1	ladinin
1	135910431	135914051	3621	*	Intron (ENSMUST00000027667/ENSMUSG00000026413, intron 1 of 13)	1	135872950	135919120	46171	2	ENSMUSG00000026413	ENSMUST00000163260	5069	18772	Pkp1	plakophilin 1
1	135915863	135925156	9294	*	Promoter (<=1kb)	1	135871395	135919207	47813	2	ENSMUSG00000026413	ENSMUST00000027667	0	18772	Pkp1	plakophilin 1
1	136048667	136051981	3315	*	Promoter (<=1kb)	1	136050804	136051370	567	1	ENSMUSG00000097918	ENSMUST00000180436	0	226439	Ascl5	achaete-scute family bHLH transcription factor 5
1	136257029	136263117	6089	*	Promoter (<=1kb)	1	136259797	136260873	1077	2	ENSMUSG00000052759	ENSMUST00000086395	0	383563	Gpr25	G protein-coupled receptor 25
1	136944229	136950257	6029	*	Promoter (<=1kb)	1	136844276	136949562	105287	2	ENSMUSG00000026398	ENSMUST00000168126	0	26424	Nr5a2	nuclear receptor subfamily 5, group A, member 2
1	136953674	136958402	4729	*	Promoter (<=1kb)	1	136845463	136953630	108168	2	ENSMUSG00000026398	ENSMUST00000192929	-44	26424	Nr5a2	nuclear receptor subfamily 5, group A, member 2
1	137076005	137080954	4950	*	Distal Intergenic	1	136990211	136990270	60	2	ENSMUSG00000088970	ENSMUST00000158345	-85735	19869	Rnu7-ps3	U7 small nuclear RNA, pseudogene 3
1	138831875	138834493	2619	*	Promoter (<=1kb)	1	138831714	138833659	1946	2	ENSMUSG00000019230	ENSMUST00000192425	0	16876	Lhx9	LIM homeobox protein 9
1	138836542	138839010	2469	*	Promoter (2-3kb)	1	138831714	138833659	1946	2	ENSMUSG00000019230	ENSMUST00000192425	-2883	16876	Lhx9	LIM homeobox protein 9
1	138839616	138844887	5272	*	Promoter (<=1kb)	1	138825186	138842457	17272	2	ENSMUSG00000019230	ENSMUST00000019374	0	16876	Lhx9	LIM homeobox protein 9
1	138845676	138849772	4097	*	Promoter (<=1kb)	1	138825186	138847579	22394	2	ENSMUSG00000019230	ENSMUST00000093486	0	16876	Lhx9	LIM homeobox protein 9
1	146497046	146499654	2609	*	Promoter (<=1kb)	1	146497614	146751780	254167	1	ENSMUSG00000035131	ENSMUST00000132847	0	215378	Brinp3	bone morphogenetic protein/retinoic acid inducible neural specific 3
1	152399536	152401589	2054	*	Promoter (<=1kb)	1	152399830	152509818	109989	1	ENSMUSG00000032649	ENSMUST00000127586	0	269132	Colgalt2	collagen beta(1-O)galactosyltransferase 2
1	152953362	152957202	3841	*	Promoter (<=1kb)	1	152954993	153119164	164172	1	ENSMUSG00000042751	ENSMUST00000186368	0	226518	Nmnat2	nicotinamide nucleotide adenylyltransferase 2
1	153072502	153074819	2318	*	Exon (ENSMUST00000186368/ENSMUSG00000042751, exon 2 of 12)	1	153066481	153089507	23027	2	ENSMUSG00000099969	ENSMUST00000190117	14688
1	153184677	153187561	2885	*	Promoter (<=1kb)	1	153122756	153186047	63292	2	ENSMUSG00000026479	ENSMUST00000185356	0	16782	Lamc2	laminin, gamma 2
1	153651530	153654622	3093	*	Promoter (<=1kb)	1	153653025	153700323	47299	1	ENSMUSG00000042671	ENSMUST00000041776	0	67792	Rgs8	regulator of G-protein signaling 8
1	153658772	153661163	2392	*	Promoter (<=1kb)	1	153661081	153691000	29920	1	ENSMUSG00000042671	ENSMUST00000124500	0	67792	Rgs8	regulator of G-protein signaling 8
1	153664972	153667527	2556	*	Promoter (<=1kb)	1	153665274	153692777	27504	1	ENSMUSG00000042671	ENSMUST00000152114	0	67792	Rgs8	regulator of G-protein signaling 8
1	153739045	153741654	2610	*	Promoter (<=1kb)	1	153740349	153745468	5120	1	ENSMUSG00000026475	ENSMUST00000027748	0	19734	Rgs16	regulator of G-protein signaling 16
1	154203993	154206917	2925	*	5' UTR	1	154201187	154205689	4503	1	ENSMUSG00000066797	ENSMUST00000086195	2806	100503355	Zfp648	zinc finger protein 648
1	154722507	154730026	7520	*	Promoter (<=1kb)	1	154390731	154726356	335626	2	ENSMUSG00000004110	ENSMUST00000187541	0	12290	Cacna1e	calcium channel, voltage-dependent, R type, alpha 1E subunit
1	154882170	154884388	2219	*	Promoter (<=1kb)	1	154882166	154884024	1859	2	ENSMUSG00000004110	ENSMUST00000186256	0	12290	Cacna1e	calcium channel, voltage-dependent, R type, alpha 1E subunit
1	155241699	155245821	4123	*	Promoter (<=1kb)	1	155212471	155244444	31974	2	ENSMUSG00000033722	ENSMUST00000186156	0	207792	BC034090	cDNA sequence BC034090
1	155722888	155725480	2593	*	5' UTR	1	155698031	155742027	43997	2	ENSMUSG00000026468	ENSMUST00000027740	16547	16872	Lhx4	LIM homeobox protein 4
1	155725844	155745856	20013	*	Promoter (<=1kb)	1	155698031	155742027	43997	2	ENSMUSG00000026468	ENSMUST00000027740	0	16872	Lhx4	LIM homeobox protein 4
1	155749169	155754463	5295	*	Promoter (<=1kb)	1	155704625	155751684	47060	2	ENSMUSG00000026468	ENSMUST00000195275	0	16872	Lhx4	LIM homeobox protein 4
1	156203233	156207322	4090	*	Promoter (<=1kb)	1	156075966	156205026	129061	2	ENSMUSG00000015484	ENSMUST00000015628	0	329274	Fam163a	family with sequence similarity 163, member A
1	156300985	156304436	3452	*	Promoter (<=1kb)	1	156255296	156303664	48369	2	ENSMUSG00000060985	ENSMUST00000121146	0	214575	Tdrd5	tudor domain containing 5
1	156310254	156313215	2962	*	Promoter (<=1kb)	1	156310727	156328035	17309	1	ENSMUSG00000026602	ENSMUST00000027896	0	170484	Nphs2	nephrosis 2, podocin
1	158352450	158356813	4364	*	Promoter (<=1kb)	1	158245269	158356229	110961	2	ENSMUSG00000004031	ENSMUST00000195271	0	240843	Brinp2	bone morphogenic protein/retinoic acid inducible neural-specific 2
1	158960456	158963468	3013	*	Promoter (<=1kb)	1	158958076	158960381	2306	2	ENSMUSG00000073530	ENSMUST00000177789	-75	23850	Pappa2	pappalysin 2
1	162552086	162555430	3345	*	Promoter (3-4kb)	1	162532127	162548551	16425	2	ENSMUSG00000026694	ENSMUST00000028017	-3535	71449	Mettl13	methyltransferase 13, eEF1A lysine and N-terminal methyltransferase
1	162557321	162560794	3474	*	Distal Intergenic	1	162532127	162548551	16425	2	ENSMUSG00000026694	ENSMUST00000028017	-8770	71449	Mettl13	methyltransferase 13, eEF1A lysine and N-terminal methyltransferase
1	163309144	163314184	5041	*	Promoter (<=1kb)	1	163245119	163313672	68554	2	ENSMUSG00000026586	ENSMUST00000075805	0	18933	Prrx1	paired related homeobox 1
1	164457041	164459700	2660	*	Promoter (<=1kb)	1	164437109	164458355	21247	2	ENSMUSG00000026576	ENSMUST00000027863	0	11931	Atp1b1	ATPase, Na+/K+ transporting, beta 1 polypeptide
1	164460327	164462863	2537	*	Promoter (<=1kb)	1	164462442	164463989	1548	1	ENSMUSG00000104011	ENSMUST00000191839	0	102634922	Gm32391	predicted gene, 32391
1	166253675	166258473	4799	*	Promoter (<=1kb)	1	166254139	166316823	62685	1	ENSMUSG00000040612	ENSMUST00000111416	0	100039795	Ildr2	immunoglobulin-like domain containing receptor 2
1	166306917	166310645	3729	*	Promoter (<=1kb)	1	166306741	166309585	2845	2	ENSMUSG00000091393	ENSMUST00000168347	0
1	167428660	167431326	2667	*	Distal Intergenic	1	167371966	167393841	21876	2	ENSMUSG00000026688	ENSMUST00000028005	-34819	66447	Mgst3	microsomal glutathione S-transferase 3
1	167596434	167598968	2535	*	Promoter (<=1kb)	1	167598384	167639623	41240	1	ENSMUSG00000015843	ENSMUST00000015987	0	20183	Rxrg	retinoid X receptor gamma
1	167642512	167646125	3614	*	Distal Intergenic	1	167618309	167639621	21313	1	ENSMUSG00000015843	ENSMUST00000111380	24203	20183	Rxrg	retinoid X receptor gamma
1	167660268	167662396	2129	*	Distal Intergenic	1	167689237	167848741	159505	1	ENSMUSG00000026686	ENSMUST00000111377	-26841	110648	Lmx1a	LIM homeobox transcription factor 1 alpha
1	167672384	167674804	2421	*	Distal Intergenic	1	167689237	167848741	159505	1	ENSMUSG00000026686	ENSMUST00000111377	-14433	110648	Lmx1a	LIM homeobox transcription factor 1 alpha
1	167685555	167698397	12843	*	Promoter (<=1kb)	1	167689237	167848741	159505	1	ENSMUSG00000026686	ENSMUST00000111377	0	110648	Lmx1a	LIM homeobox transcription factor 1 alpha
1	167731862	167736250	4389	*	Intron (ENSMUST00000111377/ENSMUSG00000026686, intron 3 of 8)	1	167689557	167848741	159185	1	ENSMUSG00000026686	ENSMUST00000028003	42305	110648	Lmx1a	LIM homeobox transcription factor 1 alpha
1	167926302	167929307	3006	*	Distal Intergenic	1	168004139	168122465	118327	1	ENSMUSG00000093538	ENSMUST00000177351	-74832
1	169746463	169748358	1896	*	Promoter (<=1kb)	1	169741477	169747642	6166	2	ENSMUSG00000038530	ENSMUST00000027991	0	19736	Rgs4	regulator of G-protein signaling 4
1	170907255	170910327	3073	*	Exon (ENSMUST00000094337/ENSMUSG00000070524, exon 4 of 6)	1	170907273	170912941	5669	2	ENSMUSG00000070524	ENSMUST00000094337	2614	435653	Fcrlb	Fc receptor-like B
1	171192470	171194928	2459	*	Intron (ENSMUST00000111332/ENSMUSG00000038370, intron 1 of 2)	1	171173262	171196268	23007	2	ENSMUSG00000038370	ENSMUST00000111332	1340	66425	Pcp4l1	Purkinje cell protein 4-like 1
1	172052187	172057258	5072	*	5' UTR	1	172052292	172057573	5282	2	ENSMUSG00000051251	ENSMUST00000059794	315	18071	Nhlh1	nescient helix loop helix 1
1	172327240	172330537	3298	*	Promoter (<=1kb)	1	172320501	172329318	8818	2	ENSMUSG00000038026	ENSMUST00000062387	0	16524	Kcnj9	potassium inwardly-rectifying channel, subfamily J, member 9
1	172559281	172563645	4365	*	Promoter (<=1kb)	1	172559906	172563716	3811	1	ENSMUSG00000049598	ENSMUST00000177086	0	240916	Vsig8	V-set and immunoglobulin domain containing 8
1	173364752	173371771	7020	*	Promoter (<=1kb)	1	173333258	173367695	34438	2	ENSMUSG00000005338	ENSMUST00000111220	0	94332	Cadm3	cell adhesion molecule 3
1	176272457	176275826	3370	*	Promoter (<=1kb)	1	175962306	176275298	312993	2	ENSMUSG00000055214	ENSMUST00000065967	0	319455	Pld5	phospholipase D family, member 5
1	178527709	178532791	5083	*	Promoter (<=1kb)	1	178529125	178716500	187376	1	ENSMUSG00000026494	ENSMUST00000193931	0	269152	Kif26b	kinesin family member 26B
1	180481420	180484144	2725	*	Promoter (<=1kb)	1	180432387	180483467	51081	2	ENSMUSG00000053963	ENSMUST00000136521	0	381310	Stum	mechanosensory transduction mediator
1	180696144	180698655	2512	*	Promoter (<=1kb)	1	180693043	180697034	3992	2	ENSMUSG00000026497	ENSMUST00000027778	0	27217	Mixl1	Mix paired-like homeobox
1	180892902	180894301	1400	*	Promoter (<=1kb)	1	180893108	180899103	5996	1	ENSMUSG00000066652	ENSMUST00000085797	0	320202	Lefty2	left-right determination factor 2
1	180933266	180936577	3312	*	Promoter (<=1kb)	1	180935022	180938400	3379	1	ENSMUSG00000038793	ENSMUST00000037361	0	13590	Lefty1	left right determination factor 1
1	184715501	184726420	10920	*	Exon (ENSMUST00000172500/ENSMUSG00000092578, exon 3 of 3)	1	184712497	184718989	6493	1	ENSMUSG00000092578	ENSMUST00000172500	3004	74971	4930488B22Rik	RIKEN cDNA 4930488B22 gene
1	184999880	185002161	2282	*	Promoter (<=1kb)	1	184896789	184999570	102782	2	ENSMUSG00000026620	ENSMUST00000027929	-310	226778	Mark1	MAP/microtubule affinity regulating kinase 1
1	185453325	185457052	3728	*	Promoter (<=1kb)	1	185454848	185465760	10913	1	ENSMUSG00000026614	ENSMUST00000238198	0	226781	Slc30a10	solute carrier family 30, member 10
1	187605287	187608076	2790	*	Promoter (<=1kb)	1	187608791	188043502	434712	1	ENSMUSG00000026610	ENSMUST00000127489	-715	26381	Esrrg	estrogen-related receptor gamma
1	189012347	189014493	2147	*	Promoter (4-5kb)	1	188980799	189007841	27043	2	ENSMUSG00000026608	ENSMUST00000195787	-4506	226823	Kctd3	potassium channel tetramerisation domain containing 3
1	189062981	189066591	3611	*	Promoter (<=1kb)	1	189064895	189066433	1539	1	ENSMUSG00000103370	ENSMUST00000194962	0
1	189069828	189072204	2377	*	Distal Intergenic	1	189064895	189066433	1539	1	ENSMUSG00000103370	ENSMUST00000194962	4933
1	189079074	189082520	3447	*	Promoter (<=1kb)	1	189078159	189079704	1546	2	ENSMUSG00000104464	ENSMUST00000192327	0
1	189093914	189096289	2376	*	Distal Intergenic	1	189078159	189079704	1546	2	ENSMUSG00000104464	ENSMUST00000192327	-14210
1	189340177	189344780	4604	*	Promoter (<=1kb)	1	189207930	189344192	136263	2	ENSMUSG00000037624	ENSMUST00000079451	0	16526	Kcnk2	potassium channel, subfamily K, member 2
1	189988062	189991548	3487	*	Distal Intergenic	1	189880492	189922363	41872	2	ENSMUSG00000026603	ENSMUST00000027897	-65699	226830	Smyd2	SET and MYND domain containing 2
1	190172667	190174587	1921	*	Promoter (1-2kb)	1	190118035	190170714	52680	2	ENSMUSG00000010175	ENSMUST00000175916	-1953	19130	Prox1	prospero homeobox 1
1	190397432	190400137	2706	*	Promoter (3-4kb)	1	190403645	190417145	13501	1	ENSMUSG00000103644	ENSMUST00000193966	-3508	433390	Gm29678	predicted gene, 29678
1	190447202	190449569	2368	*	Promoter (2-3kb)	1	190419333	190444855	25523	2	ENSMUSG00000103510	ENSMUST00000195170	-2347
1	190457978	190460819	2842	*	Distal Intergenic	1	190419333	190444855	25523	2	ENSMUSG00000103510	ENSMUST00000195170	-13123
1	190471195	190474522	3328	*	Distal Intergenic	1	190482929	190483016	88	2	ENSMUSG00000106474	ENSMUST00000198711	8494
1	190489906	190495563	5658	*	Distal Intergenic	1	190482845	190483157	313	2	ENSMUSG00000093064	ENSMUST00000175323	-6749
1	190497838	190502854	5017	*	Distal Intergenic	1	190482845	190483157	313	2	ENSMUSG00000093064	ENSMUST00000175323	-14681
1	190526543	190529783	3241	*	Distal Intergenic	1	190482845	190483157	313	2	ENSMUSG00000093064	ENSMUST00000175323	-43386
1	191183927	191190755	6829	*	Promoter (<=1kb)	1	191170296	191183340	13045	2	ENSMUSG00000026628	ENSMUST00000027941	-587	11910	Atf3	activating transcription factor 3
1	192190090	192193559	3470	*	Promoter (<=1kb)	1	192190774	192510159	319386	1	ENSMUSG00000058248	ENSMUST00000078470	0	16510	Kcnh1	potassium voltage-gated channel, subfamily H (eag-related), member 1
1	192831083	192838107	7025	*	Promoter (<=1kb)	1	192833118	192835214	2097	2	ENSMUSG00000047384	ENSMUST00000195012	0	320952	A730013G03Rik	RIKEN cDNA A730013G03 gene
1	192849967	192859486	9520	*	Promoter (<=1kb)	1	192844488	192855756	11269	2	ENSMUSG00000016262	ENSMUST00000155579	0	214791	Sertad4	SERTA domain containing 4
10	3365980	3368172	2193	*	Promoter (<=1kb)	10	3366057	3464975	98919	1	ENSMUSG00000040653	ENSMUST00000043374	0	76142	Ppp1r14c	protein phosphatase 1, regulatory inhibitor subunit 14C
10	4265600	4268252	2653	*	Promoter (<=1kb)	10	4266380	4359470	93091	1	ENSMUSG00000038587	ENSMUST00000045730	0	83397	Akap12	A kinase (PRKA) anchor protein (gravin) 12
10	4707420	4714250	6831	*	Promoter (<=1kb)	10	4710155	4967336	257182	1	ENSMUSG00000019768	ENSMUST00000105588	0	13982	Esr1	estrogen receptor 1 (alpha)
10	5920542	5924493	3952	*	Promoter (<=1kb)	10	5825663	5922386	96724	2	ENSMUSG00000019775	ENSMUST00000131996	0	56533	Rgs17	regulator of G-protein signaling 17
10	9673963	9676542	2580	*	Promoter (<=1kb)	10	9622936	9675208	52273	2	ENSMUSG00000060487	ENSMUST00000100070	0	320825	Samd5	sterile alpha motif domain containing 5
10	12939650	12943268	3619	*	5' UTR	10	12916679	12923090	6412	2	ENSMUSG00000097378	ENSMUST00000180529	-16560	320273	B230208H11Rik	RIKEN cDNA B230208H11 gene
10	19351558	19362638	11081	*	Promoter (<=1kb)	10	19356533	19358604	2072	1	ENSMUSG00000045591	ENSMUST00000053225	0	94222	Olig3	oligodendrocyte transcription factor 3
10	22814264	22821453	7190	*	Promoter (<=1kb)	10	22817281	22820174	2894	2	ENSMUSG00000045680	ENSMUST00000049930	0	21412	Tcf21	transcription factor 21
10	23347785	23351070	3286	*	Promoter (<=1kb)	10	23102963	23349903	246941	2	ENSMUSG00000010461	ENSMUST00000092665	0	14051	Eya4	EYA transcriptional coactivator and phosphatase 4
10	24222760	24225809	3050	*	Promoter (<=1kb)	10	24223517	24302790	79274	1	ENSMUSG00000020000	ENSMUST00000095784	0	59012	Moxd1	monooxygenase, DBH-like 1
10	24595090	24596951	1862	*	Promoter (<=1kb)	10	24595442	24598678	3237	1	ENSMUSG00000019997	ENSMUST00000020171	0	14219	Ccn2	cellular communication network factor 2
10	26077194	26079745	2552	*	Promoter (<=1kb)	10	26078255	26079447	1193	1	ENSMUSG00000039098	ENSMUST00000041011	0	100040851	Gm9767	predicted gene 9767
10	29141800	29145074	3275	*	Promoter (<=1kb)	10	29143839	29199630	55792	1	ENSMUSG00000038916	ENSMUST00000092629	0	67412	Soga3	SOGA family member 3
10	30841463	30846860	5398	*	Promoter (<=1kb)	10	30832359	30842801	10443	2	ENSMUSG00000019789	ENSMUST00000019924	0	15214	Hey2	hairy/enhancer-of-split related with YRPW motif 2
10	32886915	32890465	3551	*	Promoter (<=1kb)	10	31689310	32890461	1201152	2	ENSMUSG00000069670	ENSMUST00000191234	0	432450	Nkain2	Na+/K+ transporting ATPase interacting 2
10	34206514	34208210	1697	*	Promoter (<=1kb)	10	34151393	34207715	56323	2	ENSMUSG00000039497	ENSMUST00000048010	0	212898	Dse	dermatan sulfate epimerase
10	36505639	36510359	4721	*	Promoter (<=1kb)	10	36506814	36833773	326960	1	ENSMUSG00000044499	ENSMUST00000167191	0	319415	Hs3st5	heparan sulfate (glucosamine) 3-O-sulfotransferase 5
10	39925513	39927710	2198	*	Promoter (<=1kb)	10	39920380	39926923	6544	2	ENSMUSG00000039339	ENSMUST00000045526	0
10	42564841	42566380	1540	*	Intron (ENSMUST00000019938/ENSMUSG00000019803, intron 8 of 8)	10	42563272	42568828	5557	2	ENSMUSG00000019803	ENSMUST00000105498	2448	21907	Nr2e1	nuclear receptor subfamily 2, group E, member 1
10	42568066	42575029	6964	*	Promoter (<=1kb)	10	42563272	42568828	5557	2	ENSMUSG00000019803	ENSMUST00000105498	0	21907	Nr2e1	nuclear receptor subfamily 2, group E, member 1
10	42579761	42589841	10081	*	Promoter (<=1kb)	10	42561963	42583632	21670	2	ENSMUSG00000019803	ENSMUST00000019938	0	21907	Nr2e1	nuclear receptor subfamily 2, group E, member 1
10	42590419	42594977	4559	*	Intron (ENSMUST00000105497/ENSMUSG00000038280, intron 2 of 5)	10	42583838	42700492	116655	1	ENSMUSG00000038280	ENSMUST00000144806	6581	14628	Ostm1	osteopetrosis associated transmembrane protein 1
10	42614614	42616636	2023	*	Intron (ENSMUST00000105497/ENSMUSG00000038280, intron 2 of 5)	10	42583838	42700492	116655	1	ENSMUSG00000038280	ENSMUST00000144806	30776	14628	Ostm1	osteopetrosis associated transmembrane protein 1
10	42626225	42636397	10173	*	Intron (ENSMUST00000105497/ENSMUSG00000038280, intron 2 of 5)	10	42583838	42700492	116655	1	ENSMUSG00000038280	ENSMUST00000144806	42387	14628	Ostm1	osteopetrosis associated transmembrane protein 1
10	43015079	43019711	4633	*	Intron (ENSMUST00000040275/ENSMUSG00000038248, intron 6 of 6)	10	43034993	43050219	15227	1	ENSMUSG00000111171	ENSMUST00000213522	-15282
10	43021064	43024674	3611	*	Exon (ENSMUST00000040275/ENSMUSG00000038248, exon 6 of 7)	10	43034993	43050219	15227	1	ENSMUSG00000111171	ENSMUST00000213522	-10319
10	43170707	43176863	6157	*	Promoter (<=1kb)	10	43002500	43174530	172031	2	ENSMUSG00000038248	ENSMUST00000040275	0	109205	Sobp	sine oculis binding protein
10	43177929	43180131	2203	*	Distal Intergenic	10	43174704	43176562	1859	1	ENSMUSG00000045008	ENSMUST00000053792	3225	74530	9030612E09Rik	RIKEN cDNA 9030612E09 gene
10	44526172	44529871	3700	*	Promoter (<=1kb)	10	44446717	44528501	81785	2	ENSMUSG00000038151	ENSMUST00000167340	0	12142	Prdm1	PR domain containing 1, with ZNF domain
10	45287126	45290952	3827	*	Promoter (<=1kb)	10	45289305	45318452	29148	1	ENSMUSG00000019848	ENSMUST00000019994	0	78977	Popdc3	popeye domain containing 3
10	45334316	45337814	3499	*	Promoter (<=1kb)	10	45335772	45372479	36708	1	ENSMUSG00000071317	ENSMUST00000095715	0	23828	Bves	blood vessel epicardial substance
10	50887976	50897113	9138	*	Promoter (<=1kb)	10	50894754	50899998	5245	1	ENSMUSG00000019913	ENSMUST00000219436	0	20464	Sim1	single-minded family bHLH transcription factor 1
10	50900074	50911639	11566	*	Exon (ENSMUST00000020071/ENSMUSG00000019913, exon 2 of 11)	10	50895651	50989152	93502	1	ENSMUSG00000019913	ENSMUST00000020071	4423	20464	Sim1	single-minded family bHLH transcription factor 1
10	51677169	51678909	1741	*	Promoter (<=1kb)	10	51677756	51721908	44153	1	ENSMUSG00000019900	ENSMUST00000217662	0	320995	Rfx6	regulatory factor X, 6
10	52019709	52024336	4628	*	Promoter (<=1kb)	10	52022502	52028471	5970	1	ENSMUSG00000049641	ENSMUST00000163017	0	215031	Vgll2	vestigial like family member 2
10	52026875	52030131	3257	*	Promoter (2-3kb)	10	52032251	52032387	137	1	ENSMUSG00000092914	ENSMUST00000175173	-2120
10	52689769	52692024	2256	*	Promoter (<=1kb)	10	52690533	53111622	421090	1	ENSMUSG00000038602	ENSMUST00000105473	0	215085	Slc35f1	solute carrier family 35, member F1
10	53749281	53752162	2882	*	Promoter (<=1kb)	10	53633145	53751123	117979	2	ENSMUSG00000019856	ENSMUST00000020003	0	75906	Fam184a	family with sequence similarity 184, member A
10	59222309	59224589	2281	*	3' UTR	10	59221953	59226434	4482	1	ENSMUSG00000098188	ENSMUST00000182161	356	268301	Sowahc	sosondowah ankyrin repeat domain family member C
10	59406093	59409144	3052	*	Promoter (1-2kb)	10	59411027	59421970	10944	1	ENSMUSG00000009646	ENSMUST00000162643	-1883	69836	Pla2g12b	phospholipase A2, group XIIB
10	60104872	60111908	7037	*	Promoter (<=1kb)	10	60106219	60127338	21120	1	ENSMUSG00000058297	ENSMUST00000138976	0	94214	Spock2	sparc/osteonectin, cwcv and kazal-like domains proteoglycan 2
10	60213688	60215549	1862	*	Promoter (2-3kb)	10	60211185	60211251	67	2	ENSMUSG00000077090	ENSMUST00000103902	-2437
10	60217031	60220653	3623	*	Promoter (<=1kb)	10	60181532	60219260	37729	2	ENSMUSG00000057337	ENSMUST00000135158	0	53374	Chst3	carbohydrate sulfotransferase 3
10	60683875	60689191	5317	*	Promoter (<=1kb)	10	60657266	60687257	29992	2	ENSMUSG00000012819	ENSMUST00000123309	0	22295	Cdh23	cadherin 23 (otocadherin)
10	60798629	60802340	3712	*	Intron (ENSMUST00000077925/ENSMUSG00000020099, intron 1 of 16)	10	60808660	60814323	5664	2	ENSMUSG00000112592	ENSMUST00000218180	11983
10	60809668	60815317	5650	*	Promoter (<=1kb)	10	60808660	60814323	5664	2	ENSMUSG00000112592	ENSMUST00000218180	0
10	60826215	60828802	2588	*	Intron (ENSMUST00000077925/ENSMUSG00000020099, intron 1 of 16)	10	60764577	60831382	66806	2	ENSMUSG00000020099	ENSMUST00000218637	2580	107449	Unc5b	unc-5 netrin receptor B
10	61172188	61177211	5024	*	Promoter (<=1kb)	10	61174370	61183343	8974	1	ENSMUSG00000020096	ENSMUST00000131879	0	65971	Tbata	thymus, brain and testes associated
10	61272059	61275020	2962	*	Promoter (<=1kb)	10	61197112	61273438	76327	2	ENSMUSG00000059901	ENSMUST00000092486	0	237360	Adamts14	a disintegrin-like and metallopeptidase (reprolysin type) with thrombospondin type 1 motif, 14
10	61380249	61382300	2052	*	Promoter (<=1kb)	10	61350950	61381993	31044	2	ENSMUSG00000020092	ENSMUST00000219132	0	27355	Pald1	phosphatase domain containing, paladin 1
10	61416057	61418836	2780	*	Promoter (<=1kb)	10	61417972	61425338	7367	1	ENSMUSG00000037171	ENSMUST00000049339	0	18119	Nodal	nodal
10	61594535	61597206	2672	*	Promoter (<=1kb)	10	61595492	61628565	33074	1	ENSMUSG00000020090	ENSMUST00000020287	0	237362	Npffr1	neuropeptide FF receptor 1
10	61848922	61852878	3957	*	Promoter (<=1kb)	10	61838236	61849211	10976	2	ENSMUSG00000058806	ENSMUST00000239309	0	12817	Col13a1	collagen, type XIII, alpha 1
10	61935716	61938081	2366	*	Intron (ENSMUST00000105452/ENSMUSG00000058806, intron 2 of 39)	10	61959624	61960424	801	1	ENSMUSG00000112574	ENSMUST00000218711	-21543	436164	Gm5750	ribosomal protein L7A pseudogene
10	61976249	61981292	5044	*	Promoter (<=1kb)	10	61838236	61979073	140838	2	ENSMUSG00000058806	ENSMUST00000105452	0	12817	Col13a1	collagen, type XIII, alpha 1
10	62128467	62137881	9415	*	Promoter (<=1kb)	10	62108917	62134706	25790	2	ENSMUSG00000020083	ENSMUST00000156798	0	69894	Fam241b	family with sequence similarity 241, member B
10	64085904	64089271	3368	*	Exon (ENSMUST00000105439/ENSMUSG00000042846, exon 2 of 3)	10	64087496	64090247	2752	2	ENSMUSG00000042846	ENSMUST00000148712	976	216028	Lrrtm3	leucine rich repeat transmembrane neuronal 3
10	67532118	67535819	3702	*	Promoter (<=1kb)	10	67535475	67540246	4772	1	ENSMUSG00000037868	ENSMUST00000145754	0	13654	Egr2	early growth response 2
10	67537381	67542258	4878	*	Promoter (<=1kb)	10	67537869	67542188	4320	1	ENSMUSG00000037868	ENSMUST00000048289	0	13654	Egr2	early growth response 2
10	69395774	69401284	5511	*	Promoter (<=1kb)	10	69398773	69602138	203366	1	ENSMUSG00000069601	ENSMUST00000218194	0	11735	Ank3	ankyrin 3, epithelial
10	69705007	69707584	2578	*	Promoter (<=1kb)	10	69706296	69710476	4181	1	ENSMUSG00000069601	ENSMUST00000182142	0	11735	Ank3	ankyrin 3, epithelial
10	70519495	70522306	2812	*	Exon (ENSMUST00000105436/ENSMUSG00000043259, exon 7 of 15)	10	70504880	70505248	369	2	ENSMUSG00000112273	ENSMUST00000219398	-14247
10	70599265	70601524	2260	*	Promoter (<=1kb)	10	70557682	70599291	41610	2	ENSMUSG00000037747	ENSMUST00000046513	0	70911	Phyhipl	phytanoyl-CoA hydroxylase interacting protein-like
10	73093839	73100746	6908	*	Promoter (<=1kb)	10	73099342	74317264	1217923	1	ENSMUSG00000052613	ENSMUST00000123398	0	11994	Pcdh15	protocadherin 15
10	75556478	75562977	6500	*	Promoter (<=1kb)	10	75561604	75576255	14652	1	ENSMUSG00000006345	ENSMUST00000145079	0	14598	Ggt1	gamma-glutamyltransferase 1
10	75929087	75933364	4278	*	Promoter (<=1kb)	10	75923222	75932475	9254	2	ENSMUSG00000000901	ENSMUST00000120281	0	17385	Mmp11	matrix metallopeptidase 11
10	77674671	77679747	5077	*	Distal Intergenic	10	77680597	77681087	491	2	ENSMUSG00000112912	ENSMUST00000220424	1340	118567789	Gm48160	predicted gene, 48160
10	77680735	77689580	8846	*	Promoter (<=1kb)	10	77686569	77886769	200201	1	ENSMUSG00000069581	ENSMUST00000092366	0	252974	Tspear	thrombospondin type laminin G domain and EAR repeats
10	77897471	77899715	2245	*	3' UTR	10	77897575	77902536	4962	2	ENSMUSG00000051652	ENSMUST00000057608	2821	237387	Lrrc3	leucine rich repeat containing 3
10	78067539	78070128	2590	*	Promoter (<=1kb)	10	78069302	78079525	10224	1	ENSMUSG00000000732	ENSMUST00000105393	0	50723	Icosl	icos ligand
10	78779320	78783099	3780	*	Promoter (<=1kb)	10	78780496	78814765	34270	1	ENSMUSG00000005357	ENSMUST00000005490	0	20513	Slc1a6	solute carrier family 1 (high affinity aspartate/glutamate transporter), member 6
10	79611817	79614655	2839	*	Promoter (<=1kb)	10	79606854	79614000	7147	2	ENSMUSG00000045912	ENSMUST00000059699	0	237397	C2cd4c	C2 calcium-dependent domain containing 4C
10	79636022	79639488	3467	*	Promoter (<=1kb)	10	79618652	79637918	19267	2	ENSMUSG00000020312	ENSMUST00000020564	0	216148	Shc2	SHC (Src homology 2 domain containing) transforming protein 2
10	79714418	79719392	4975	*	Promoter (<=1kb)	10	79716634	79736108	19475	1	ENSMUSG00000020331	ENSMUST00000020581	0	15166	Hcn2	hyperpolarization-activated, cyclic nucleotide-gated K+ 2
10	79917709	79922456	4748	*	Promoter (<=1kb)	10	79918674	79922025	3352	1	ENSMUSG00000035773	ENSMUST00000219745	0	114229	Kiss1r	KISS1 receptor
10	79969390	79972649	3260	*	Promoter (<=1kb)	10	79970715	79977190	6476	1	ENSMUSG00000035745	ENSMUST00000045085	0	170483	Grin3b	glutamate receptor, ionotropic, NMDA3B
10	80179161	80181765	2605	*	Promoter (<=1kb)	10	80179482	80190010	10529	1	ENSMUSG00000003070	ENSMUST00000003154	0	13637	Efna2	ephrin A2
10	80185614	80188784	3171	*	Exon (ENSMUST00000003154/ENSMUSG00000003070, exon 2 of 4)	10	80179482	80190010	10529	1	ENSMUSG00000003070	ENSMUST00000003154	6132	13637	Efna2	ephrin A2
10	80190242	80192781	2540	*	Downstream (<=300bp)	10	80179482	80190010	10529	1	ENSMUSG00000003070	ENSMUST00000003154	10760	13637	Efna2	ephrin A2
10	80297068	80303577	6510	*	Promoter (<=1kb)	10	80299091	80302361	3271	1	ENSMUSG00000020135	ENSMUST00000154212	0	23805	Apc2	APC regulator of WNT signaling pathway 2
10	80310678	80317328	6651	*	3' UTR	10	80318254	80320537	2284	2	ENSMUSG00000020133	ENSMUST00000020341	3209	66374	2310011J03Rik	RIKEN cDNA 2310011J03 gene
10	80340166	80344424	4259	*	Promoter (<=1kb)	10	80339110	80340085	976	2	ENSMUSG00000043822	ENSMUST00000137571	-81	66548	Adamtsl5	ADAMTS-like 5
10	80349774	80358816	9043	*	Promoter (<=1kb)	10	80356459	80365489	9031	1	ENSMUSG00000035486	ENSMUST00000039836	0	216166	Plk5	polo like kinase 5
10	80460157	80462991	2835	*	Distal Intergenic	10	80476352	80476455	104	1	ENSMUSG00000089228	ENSMUST00000158603	-13361
10	80464490	80467169	2680	*	Distal Intergenic	10	80476352	80476455	104	1	ENSMUSG00000089228	ENSMUST00000158603	-9183
10	80468751	80472193	3443	*	Promoter (4-5kb)	10	80476352	80476455	104	1	ENSMUSG00000089228	ENSMUST00000158603	-4159
10	80480879	80487775	6897	*	Distal Intergenic	10	80476352	80476455	104	1	ENSMUSG00000089228	ENSMUST00000158603	4527
10	80488607	80501191	12585	*	Promoter (<=1kb)	10	80494835	80517276	22442	1	ENSMUSG00000045518	ENSMUST00000051773	0	246086	Onecut3	one cut domain, family member 3
10	80502169	80504415	2247	*	Promoter (4-5kb)	10	80508769	80509623	855	1	ENSMUSG00000104429	ENSMUST00000194078	-4354
10	80512308	80516110	3803	*	3' UTR	10	80508769	80509623	855	1	ENSMUSG00000104429	ENSMUST00000194078	3539
10	80806669	80811135	4467	*	5' UTR	10	80808496	80811885	3390	2	ENSMUSG00000020216	ENSMUST00000020435	750	71912	Jsrp1	junctional sarcoplasmic reticulum protein 1
10	80835455	80839058	3604	*	5' UTR	10	80835991	80843798	7808	2	ENSMUSG00000051067	ENSMUST00000219924	4740	237403	Lingo3	leucine rich repeat and Ig domain containing 3
10	80841816	80845290	3475	*	Promoter (<=1kb)	10	80832801	80844039	11239	2	ENSMUSG00000051067	ENSMUST00000053986	0	237403	Lingo3	leucine rich repeat and Ig domain containing 3
10	81023395	81027368	3974	*	Promoter (<=1kb)	10	81019589	81025409	5821	2	ENSMUSG00000043670	ENSMUST00000055125	0	208666	Diras1	DIRAS family, GTP-binding RAS-like 1
10	81228058	81230753	2696	*	Promoter (<=1kb)	10	81204508	81230785	26278	2	ENSMUSG00000034958	ENSMUST00000146030	32	16467	Atcay	ataxia, cerebellar, Cayman type
10	81238755	81241582	2828	*	Exon (ENSMUST00000117798/ENSMUSG00000034949, exon 3 of 18)	10	81233187	81252121	18935	1	ENSMUSG00000034949	ENSMUST00000132174	5568	103406	Zfr2	zinc finger RNA binding protein 2
10	81449317	81452101	2785	*	Intron (ENSMUST00000221817/ENSMUSG00000055053, intron 1 of 9)	10	81400953	81455635	54683	2	ENSMUSG00000055053	ENSMUST00000221817	3534	18029	Nfic	nuclear factor I/C
10	81473142	81475860	2719	*	Promoter (<=1kb)	10	81460930	81474844	13915	2	ENSMUSG00000034818	ENSMUST00000120856	0	319586	Celf5	CUGBP, Elav-like family member 5
10	83336875	83338253	1379	*	Promoter (<=1kb)	10	83230848	83337882	107035	2	ENSMUSG00000034591	ENSMUST00000039956	0	338365	Slc41a2	solute carrier family 41, member 2
10	83531141	83534272	3132	*	Promoter (<=1kb)	10	83487450	83534140	46691	2	ENSMUSG00000020256	ENSMUST00000020497	0	216188	Aldh1l2	aldehyde dehydrogenase 1 family, member L2
10	84752481	84762085	9605	*	Promoter (<=1kb)	10	84756062	84906144	150083	1	ENSMUSG00000020037	ENSMUST00000060397	0	71137	Rfx4	regulatory factor X, 4 (influences HLA class II expression)
10	87484051	87490059	6009	*	Distal Intergenic	10	87490819	87493660	2842	2	ENSMUSG00000020052	ENSMUST00000020243	3601	17172	Ascl1	achaete-scute family bHLH transcription factor 1
10	87491151	87496603	5453	*	Promoter (<=1kb)	10	87490819	87493660	2842	2	ENSMUSG00000020052	ENSMUST00000020243	0	17172	Ascl1	achaete-scute family bHLH transcription factor 1
10	87499743	87503684	3942	*	Promoter (4-5kb)	10	87507862	87508485	624	1	ENSMUSG00000112460	ENSMUST00000217737	-4178
10	88884451	88886789	2339	*	Promoter (<=1kb)	10	88885992	88929515	43524	1	ENSMUSG00000020062	ENSMUST00000020255	0	216225	Slc5a8	solute carrier family 5 (iodide transporter), member 8
10	89254926	89259038	4113	*	Promoter (<=1kb)	10	88948994	89257790	308797	2	ENSMUSG00000035189	ENSMUST00000182462	0	320091	Ano4	anoctamin 4
10	89344807	89347217	2411	*	Promoter (<=1kb)	10	89335560	89344762	9203	2	ENSMUSG00000035189	ENSMUST00000180843	-45	320091	Ano4	anoctamin 4
10	90826067	90832783	6717	*	Promoter (<=1kb)	10	90829111	90941465	112355	1	ENSMUSG00000058589	ENSMUST00000182192	0	77531	Anks1b	ankyrin repeat and sterile alpha motif domain containing 1B
10	90963944	90968565	4622	*	3' UTR	10	90989313	90991590	2278	2	ENSMUSG00000019979	ENSMUST00000160725	23025	11783	Apaf1	apoptotic peptidase activating factor 1
10	92161571	92163760	2190	*	Promoter (<=1kb)	10	92135009	92163140	28132	2	ENSMUSG00000112117	ENSMUST00000217866	0	110333	Rmst	rhabdomyosarcoma 2 associated transcript (non-coding RNA)
10	93638969	93644754	5786	*	Promoter (<=1kb)	10	93640681	93644957	4277	1	ENSMUSG00000020019	ENSMUST00000147080	0	57764	Ntn4	netrin 4
10	94311351	94314484	3134	*	Promoter (<=1kb)	10	94311949	94430897	118949	1	ENSMUSG00000020023	ENSMUST00000147869	0	319880	Tmcc3	transmembrane and coiled coil domains 3
10	94514569	94517941	3373	*	Promoter (<=1kb)	10	94514857	94590956	76100	1	ENSMUSG00000020023	ENSMUST00000065060	0	319880	Tmcc3	transmembrane and coiled coil domains 3
10	103025963	103032197	6235	*	Promoter (<=1kb)	10	102998707	103029064	30358	2	ENSMUSG00000036602	ENSMUST00000217946	0	216285	Alx1	ALX homeobox 1
10	103032854	103036087	3234	*	Promoter (2-3kb)	10	103029479	103030344	866	2	ENSMUSG00000090638	ENSMUST00000170026	-2510
10	107270700	107273209	2510	*	Promoter (<=1kb)	10	107271686	107421474	149789	1	ENSMUSG00000019906	ENSMUST00000020057	0	108030	Lin7a	lin-7 homolog A, crumbs cell polarity complex component
10	109009000	109012609	3610	*	Promoter (<=1kb)	10	108497650	109010975	513326	2	ENSMUSG00000035864	ENSMUST00000105276	0	20979	Syt1	synaptotagmin I
10	112268694	112274048	5355	*	Promoter (<=1kb)	10	112271121	112463050	191930	1	ENSMUSG00000035681	ENSMUST00000219301	0	268345	Kcnc2	potassium voltage gated channel, Shaw-related subfamily, member 2
10	114798407	114802134	3728	*	Promoter (<=1kb)	10	114398821	114801370	402550	2	ENSMUSG00000050663	ENSMUST00000061632	0	237553	Trhde	TRH-degrading enzyme
10	115585032	115589260	4229	*	Promoter (<=1kb)	10	115450311	115587780	137470	2	ENSMUSG00000020140	ENSMUST00000020350	0	14160	Lgr5	leucine rich repeat containing G protein coupled receptor 5
10	115624733	115628173	3441	*	Distal Intergenic	10	115599026	115600328	1303	2	ENSMUSG00000112099	ENSMUST00000219787	-24405
10	116176046	116178456	2411	*	Promoter (<=1kb)	10	116177258	116274932	97675	1	ENSMUSG00000020151	ENSMUST00000148731	0	19279	Ptprr	protein tyrosine phosphatase, receptor type, R
10	116182032	116185515	3484	*	Intron (ENSMUST00000063470/ENSMUSG00000020151, intron 5 of 13)	10	116177411	116274345	96935	1	ENSMUSG00000020151	ENSMUST00000128399	4621	19279	Ptprr	protein tyrosine phosphatase, receptor type, R
10	116470404	116473513	3110	*	Promoter (<=1kb)	10	116436193	116473435	37243	2	ENSMUSG00000054934	ENSMUST00000164271	0	58802	Kcnmb4	potassium large conductance calcium-activated channel, subfamily M, beta member 4
10	117020854	117024986	4133	*	3' UTR	10	117043746	117045101	1356	1	ENSMUSG00000112242	ENSMUST00000217799	-18760
10	117627408	117630014	2607	*	Promoter (<=1kb)	10	117629500	117635373	5874	1	ENSMUSG00000020183	ENSMUST00000138020	0	70574	Cpm	carboxypeptidase M
10	121308149	121312177	4029	*	Promoter (<=1kb)	10	121263820	121311189	47370	2	ENSMUSG00000052302	ENSMUST00000064107	0	74694	Tbc1d30	TBC1 domain family, member 30
10	122447011	122450022	3012	*	Promoter (<=1kb)	10	122448499	122453452	4954	1	ENSMUSG00000020123	ENSMUST00000020323	0	54140	Avpr1a	arginine vasopressin receptor 1A
10	123263540	123268271	4732	*	Promoter (<=1kb)	10	123263996	123741054	477059	1	ENSMUSG00000044071	ENSMUST00000218926	0	268354	Tafa2	TAFA chemokine like family member 2
10	126925673	126930662	4990	*	Distal Intergenic	10	126868427	126901355	32929	2	ENSMUSG00000025436	ENSMUST00000026504	-24318	68876	Atp23	ATP23 metallopeptidase and ATP synthase assembly factor homolog
10	127037328	127040437	3110	*	Promoter (<=1kb)	10	127041414	127043182	1769	1	ENSMUSG00000006732	ENSMUST00000152960	-977	17299	Mettl1	methyltransferase like 1
10	127048048	127051531	3484	*	Promoter (<=1kb)	10	127048250	127052969	4720	1	ENSMUSG00000006724	ENSMUST00000165764	0	13115	Cyp27b1	cytochrome P450, family 27, subfamily b, polypeptide 1
10	127238194	127239914	1721	*	Exon (ENSMUST00000099172/ENSMUSG00000074657, exon 13 of 29)	10	127229050	127263080	34031	2	ENSMUSG00000074657	ENSMUST00000217895	23166	16572	Kif5a	kinesin family member 5A
10	127260969	127263418	2450	*	Promoter (<=1kb)	10	127225696	127263348	37653	2	ENSMUSG00000074657	ENSMUST00000099172	0	16572	Kif5a	kinesin family member 5A
10	127339806	127342724	2919	*	Promoter (<=1kb)	10	127329882	127341974	12093	2	ENSMUSG00000025407	ENSMUST00000026474	0	14632	Gli1	GLI-Kruppel family member GLI1
10	127507265	127514036	6772	*	Promoter (<=1kb)	10	127507225	127507992	768	1	ENSMUSG00000040287	ENSMUST00000162302	40	237611	Stac3	SH3 and cysteine rich domain 3
10	127515035	127517542	2508	*	Promoter (<=1kb)	10	127514967	127517154	2188	1	ENSMUSG00000040280	ENSMUST00000035735	68	407790	Ndufa4l2	Ndufa4, mitochondrial complex associated like 2
10	127523711	127529242	5532	*	Promoter (1-2kb)	10	127517139	127522444	5306	2	ENSMUSG00000025403	ENSMUST00000026470	-1267	108037	Shmt2	serine hydroxymethyltransferase 2 (mitochondrial)
10	127529665	127537284	7620	*	Promoter (<=1kb)	10	127525473	127534559	9087	2	ENSMUSG00000040258	ENSMUST00000095266	0	104080	Nxph4	neurexophilin 4
10	127616915	127621339	4425	*	Promoter (<=1kb)	10	127538161	127621148	82988	2	ENSMUSG00000040249	ENSMUST00000049149	0	16971	Lrp1	low density lipoprotein receptor-related protein 1
10	128194425	128197876	3452	*	Promoter (<=1kb)	10	128194457	128209939	15483	1	ENSMUSG00000044005	ENSMUST00000044776	0	216456	Gls2	glutaminase 2 (liver, mitochondrial)
10	128586590	128590565	3976	*	Promoter (<=1kb)	10	128567523	128589652	22130	2	ENSMUSG00000018166	ENSMUST00000082059	0	13867	Erbb3	erb-b2 receptor tyrosine kinase 3
10	128891931	128894754	2824	*	Promoter (<=1kb)	10	128882295	128891718	9424	2	ENSMUSG00000025352	ENSMUST00000026408	-213	14561	Gdf11	growth differentiation factor 11
10	128931698	128937927	6230	*	Promoter (<=1kb)	10	128933818	128958282	24465	1	ENSMUSG00000025348	ENSMUST00000099112	0	16404	Itga7	integrin alpha 7
11	3760997	3767201	6205	*	Intron (ENSMUST00000070552/ENSMUSG00000020435, intron 2 of 13)	11	3717852	3773789	55938	2	ENSMUSG00000020435	ENSMUST00000127371	6588	74309	Osbp2	oxysterol binding protein 2
11	3772479	3775899	3421	*	Promoter (<=1kb)	11	3717852	3773789	55938	2	ENSMUSG00000020435	ENSMUST00000127371	0	74309	Osbp2	oxysterol binding protein 2
11	3982291	3985039	2749	*	Promoter (<=1kb)	11	3983636	3999326	15691	1	ENSMUSG00000049721	ENSMUST00000078757	0	53897	Gal3st1	galactose-3-O-sulfotransferase 1
11	4117278	4119714	2437	*	Promoter (<=1kb)	11	4097039	4118831	21793	2	ENSMUSG00000003585	ENSMUST00000003681	0	67815	Sec14l2	SEC14-like lipid binding 2
11	4740776	4751326	10551	*	Promoter (<=1kb)	11	4736892	4746778	9887	2	ENSMUSG00000009075	ENSMUST00000009219	0	192650	Cabp7	calcium binding protein 7
11	4760244	4763863	3620	*	Distal Intergenic	11	4736892	4746778	9887	2	ENSMUSG00000009075	ENSMUST00000009219	-13466	192650	Cabp7	calcium binding protein 7
11	4947567	4949978	2412	*	Promoter (<=1kb)	11	4938754	4948064	9311	2	ENSMUSG00000020396	ENSMUST00000093369	0	380684	Nefh	neurofilament, heavy polypeptide
11	4952396	4954960	2565	*	Promoter (4-5kb)	11	4938754	4948064	9311	2	ENSMUSG00000020396	ENSMUST00000093369	-4332	380684	Nefh	neurofilament, heavy polypeptide
11	5055551	5063798	8248	*	Promoter (<=1kb)	11	5058128	5060385	2258	1	ENSMUSG00000034209	ENSMUST00000037218	0	75668	Rasl10a	RAS-like, family 10, member A
11	5860492	5863034	2543	*	Promoter (<=1kb)	11	5861947	5872088	10142	1	ENSMUSG00000020473	ENSMUST00000102923	0	11568	Aebp1	AE binding protein 1
11	5897041	5898749	1709	*	Promoter (<=1kb)	11	5896637	5898782	2146	2	ENSMUSG00000020469	ENSMUST00000102921	33	17898	Myl7	myosin, light polypeptide 7, regulatory
11	6062643	6070699	8057	*	Promoter (<=1kb)	11	5969644	6065748	96105	2	ENSMUSG00000057897	ENSMUST00000109813	0	12323	Camk2b	calcium/calmodulin-dependent protein kinase II, beta
11	6604609	6608250	3642	*	Promoter (<=1kb)	11	6597823	6606053	8231	2	ENSMUSG00000041073	ENSMUST00000045713	0	192950	Nacad	NAC alpha domain containing
11	7053603	7055877	2275	*	Distal Intergenic	11	7063489	7178506	115018	1	ENSMUSG00000020431	ENSMUST00000020706	-7612	432530	Adcy1	adenylate cyclase 1
11	7059123	7068492	9370	*	Promoter (<=1kb)	11	7063489	7178506	115018	1	ENSMUSG00000020431	ENSMUST00000020706	0	432530	Adcy1	adenylate cyclase 1
11	7211977	7215375	3399	*	Promoter (<=1kb)	11	7206086	7213897	7812	2	ENSMUSG00000020427	ENSMUST00000020702	0	16009	Igfbp3	insulin-like growth factor binding protein 3
11	8621988	8628407	6420	*	Promoter (<=1kb)	11	8431652	8624887	193236	2	ENSMUSG00000020422	ENSMUST00000239091	0	319939	Tns3	tensin 3
11	11112668	11116821	4154	*	Promoter (<=1kb)	11	11114223	11263526	149304	1	ENSMUSG00000050830	ENSMUST00000109681	0	319922	Vwc2	von Willebrand factor C domain containing 2
11	12027037	12029025	1989	*	Promoter (<=1kb)	11	11930508	12027971	97464	2	ENSMUSG00000020176	ENSMUST00000109654	0	14783	Grb10	growth factor receptor bound protein 10
11	12036542	12039686	3145	*	Promoter (<=1kb)	11	11930508	12037401	106894	2	ENSMUSG00000020176	ENSMUST00000093321	0	14783	Grb10	growth factor receptor bound protein 10
11	12463724	12467687	3964	*	Promoter (<=1kb)	11	12236608	12464804	228197	2	ENSMUSG00000020173	ENSMUST00000172919	0	12808	Cobl	cordon-bleu WH2 repeat
11	16256853	16261837	4985	*	Promoter (<=1kb)	11	16257724	16284186	26463	1	ENSMUSG00000048834	ENSMUST00000109645	0	211739	Vstm2a	V-set and transmembrane domain containing 2A
11	16751236	16752449	1214	*	Promoter (<=1kb)	11	16752203	16887923	135721	1	ENSMUSG00000020122	ENSMUST00000102884	0	13649	Egfr	epidermal growth factor receptor
11	16754881	16757570	2690	*	Intron (ENSMUST00000102884/ENSMUSG00000020122, intron 1 of 15)	11	16752230	16793744	41515	1	ENSMUSG00000020122	ENSMUST00000139722	2651	13649	Egfr	epidermal growth factor receptor
11	21992620	22009125	16506	*	Promoter (<=1kb)	11	21994764	22001615	6852	2	ENSMUSG00000005917	ENSMUST00000006071	0	18423	Otx1	orthodenticle homeobox 1
11	28581795	28584708	2914	*	Promoter (<=1kb)	11	28385685	28584296	198612	2	ENSMUSG00000032878	ENSMUST00000093253	0	216613	Ccdc85a	coiled-coil domain containing 85A
11	30022800	30024779	1980	*	5' UTR	11	29743048	30026033	282986	2	ENSMUSG00000044072	ENSMUST00000058902	1254	237711	Eml6	echinoderm microtubule associated protein like 6
11	32924348	32926709	2362	*	Promoter (<=1kb)	11	32903137	32926160	23024	2	ENSMUSG00000085402	ENSMUST00000150073	0
11	33143205	33146428	3224	*	Intron (ENSMUST00000109363/ENSMUSG00000057967, intron 1 of 3)	11	33117430	33146795	29366	2	ENSMUSG00000057967	ENSMUST00000109363	367	14172	Fgf18	fibroblast growth factor 18
11	33146824	33148831	2008	*	Promoter (<=1kb)	11	33117430	33147400	29971	2	ENSMUSG00000057967	ENSMUST00000020507	0	14172	Fgf18	fibroblast growth factor 18
11	33192227	33206916	14690	*	Promoter (<=1kb)	11	33200752	33203589	2838	2	ENSMUSG00000040610	ENSMUST00000037746	0	27140	Tlx3	T cell leukemia, homeobox 3
11	33842077	33847184	5108	*	Promoter (<=1kb)	11	33629339	33843461	214123	2	ENSMUSG00000053519	ENSMUST00000101368	0	70357	Kcnip1	Kv channel-interacting protein 1
11	35117196	35125925	8730	*	Promoter (<=1kb)	11	35121224	35708507	587284	1	ENSMUSG00000056427	ENSMUST00000069837	0	20564	Slit3	slit guidance ligand 3
11	35796059	35799331	3273	*	Promoter (<=1kb)	11	35797382	35798884	1503	2	ENSMUSG00000051062	ENSMUST00000160726	0	237730	Fbll1	fibrillarin-like 1
11	35977912	35981069	3158	*	Promoter (<=1kb)	11	35838400	35980527	142128	2	ENSMUSG00000018849	ENSMUST00000018993	0	211652	Wwc1	WW, C2 and coiled-coil domain containing 1
11	37233511	37238590	5080	*	Promoter (<=1kb)	11	36006656	37235882	1229227	2	ENSMUSG00000049336	ENSMUST00000102801	0	23964	Tenm2	teneurin transmembrane protein 2
11	42180438	42183257	2820	*	Promoter (<=1kb)	11	42130939	42182163	51225	2	ENSMUSG00000010803	ENSMUST00000205546	0	14394	Gabra1	gamma-aminobutyric acid (GABA) A receptor, subunit alpha 1
11	43773609	43776879	3271	*	3' UTR	11	43729512	43748008	18497	2	ENSMUSG00000041278	ENSMUST00000109278	-25601	66827	Ttc1	tetratricopeptide repeat domain 1
11	43835197	43837727	2531	*	Promoter (<=1kb)	11	43774606	43836332	61727	2	ENSMUSG00000050541	ENSMUST00000124306	0	11548	Adra1b	adrenergic receptor, alpha 1b
11	44610724	44614348	3625	*	Exon (ENSMUST00000191765/ENSMUSG00000102563, exon 2 of 2)	11	44610837	44617016	6180	2	ENSMUSG00000102563	ENSMUST00000191765	2668
11	44615455	44618050	2596	*	Promoter (<=1kb)	11	44617317	45004995	387679	1	ENSMUSG00000057098	ENSMUST00000109268	0	13591	Ebf1	early B cell factor 1
11	46054241	46057915	3675	*	Promoter (<=1kb)	11	46055992	46147343	91352	1	ENSMUSG00000011256	ENSMUST00000011400	0	11492	Adam19	a disintegrin and metallopeptidase domain 19 (meltrin beta)
11	47987957	47991451	3495	*	Promoter (<=1kb)	11	47578805	47988969	410165	2	ENSMUSG00000020354	ENSMUST00000128558	0	24052	Sgcd	sarcoglycan, delta (dystrophin-associated glycoprotein)
11	49168219	49170028	1810	*	3' UTR	11	49169322	49170675	1354	2	ENSMUSG00000040283	ENSMUST00000131363	647	237754	Btnl9	butyrophilin-like 9
11	49899492	49904158	4667	*	Promoter (<=1kb)	11	49901835	49980222	78388	1	ENSMUSG00000020374	ENSMUST00000093141	0	74563	Rasgef1c	RasGEF domain family, member 1C
11	50598899	50605778	6880	*	Promoter (<=1kb)	11	50602084	50798346	196263	1	ENSMUSG00000036545	ENSMUST00000142118	0	216725	Adamts2	a disintegrin-like and metallopeptidase (reprolysin type) with thrombospondin type 1 motif, 2
11	51083955	51086420	2466	*	Promoter (<=1kb)	11	51085087	51091833	6747	1	ENSMUSG00000072982	ENSMUST00000101255	0	619293	9230009I02Rik	RIKEN cDNA 9230009I02 gene
11	52280278	52283421	3144	*	Promoter (<=1kb)	11	52252371	52282571	30201	2	ENSMUSG00000000782	ENSMUST00000086844	0	21414	Tcf7	transcription factor 7, T cell specific
11	52762709	52766937	4229	*	Promoter (<=1kb)	11	52764634	53188538	423905	1	ENSMUSG00000036264	ENSMUST00000036796	0	320027	Fstl4	follistatin-like 4
11	53462351	53465245	2895	*	Promoter (<=1kb)	11	53462379	53463613	1235	2	ENSMUSG00000085707	ENSMUST00000141032	0
11	53474822	53476935	2114	*	Promoter (3-4kb)	11	53480166	53481097	932	1	ENSMUSG00000054450	ENSMUST00000067523	-3231
11	53478050	53480910	2861	*	Promoter (<=1kb)	11	53476573	53480274	3702	2	ENSMUSG00000044352	ENSMUST00000104955	0	237761	Sowaha	sosondowah ankyrin repeat domain family member A
11	54100442	54103591	3150	*	Promoter (<=1kb)	11	54100924	54131652	30729	1	ENSMUSG00000018906	ENSMUST00000093107	0	18452	P4ha2	procollagen-proline, 2-oxoglutarate 4-dioxygenase (proline 4-hydroxylase), alpha II polypeptide
11	54302878	54307391	4514	*	Promoter (<=1kb)	11	54303798	54364756	60959	1	ENSMUSG00000020333	ENSMUST00000093106	0	216739	Acsl6	acyl-CoA synthetase long-chain family member 6
11	57011867	57014341	2475	*	Promoter (<=1kb)	11	57011956	57330243	318288	1	ENSMUSG00000020524	ENSMUST00000094179	0	14799	Gria1	glutamate receptor, ionotropic, AMPA1 (alpha 1)
11	57826002	57840934	14933	*	Promoter (<=1kb)	11	57828705	57832818	4114	2	ENSMUSG00000037335	ENSMUST00000160392	0	15110	Hand1	heart and neural crest derivatives expressed 1
11	59132396	59140274	7879	*	Promoter (<=1kb)	11	58994256	59136375	142120	2	ENSMUSG00000061462	ENSMUST00000047441	0	380698	Obscn	obscurin, cytoskeletal calmodulin and titin-interacting RhoGEF
11	59175594	59179929	4336	*	5' UTR	11	59175568	59182826	7259	2	ENSMUSG00000043448	ENSMUST00000108793	2897	118454	Gjc2	gap junction protein, gamma 2
11	59264709	59267642	2934	*	Intron (ENSMUST00000010044/ENSMUSG00000009900, intron 2 of 3)	11	59248033	59290752	42720	2	ENSMUSG00000009900	ENSMUST00000010044	23110	22416	Wnt3a	wingless-type MMTV integration site family, member 3A
11	59284972	59294267	9296	*	Promoter (<=1kb)	11	59248033	59290752	42720	2	ENSMUSG00000009900	ENSMUST00000010044	0	22416	Wnt3a	wingless-type MMTV integration site family, member 3A
11	59303938	59306454	2517	*	Promoter (<=1kb)	11	59306928	59333552	26625	1	ENSMUSG00000000126	ENSMUST00000000128	-474	216795	Wnt9a	wingless-type MMTV integration site family, member 9A
11	59307633	59310490	2858	*	Intron (ENSMUST00000000128/ENSMUSG00000000126, intron 1 of 3)	11	59306930	59333552	26623	1	ENSMUSG00000000126	ENSMUST00000108783	703	216795	Wnt9a	wingless-type MMTV integration site family, member 9A
11	59310865	59317313	6449	*	Intron (ENSMUST00000000128/ENSMUSG00000000126, intron 1 of 3)	11	59306930	59333552	26623	1	ENSMUSG00000000126	ENSMUST00000108783	3935	216795	Wnt9a	wingless-type MMTV integration site family, member 9A
11	59571157	59573823	2667	*	Promoter (<=1kb)	11	59570699	59571813	1115	2	ENSMUSG00000059610	ENSMUST00000071943	0	257962	Or2b11	olfactory receptor family 2 subfamily B member 11
11	61019248	61026688	7441	*	Promoter (<=1kb)	11	61022564	61071131	48568	1	ENSMUSG00000042529	ENSMUST00000089184	0	16515	Kcnj12	potassium inwardly-rectifying channel, subfamily J, member 12
11	61341667	61343579	1913	*	Promoter (<=1kb)	11	61301631	61342860	41230	2	ENSMUSG00000069855	ENSMUST00000093029	0	380701	Slc47a2	solute carrier family 47, member 2
11	61376387	61378706	2320	*	Promoter (<=1kb)	11	61343401	61378081	34681	2	ENSMUSG00000010122	ENSMUST00000010267	0	67473	Slc47a1	solute carrier family 47, member 1
11	61551510	61553523	2014	*	Promoter (4-5kb)	11	61534394	61546542	12149	2	ENSMUSG00000001036	ENSMUST00000151545	-4968	13855	Epn2	epsin 2
11	61558138	61565668	7531	*	Intron (ENSMUST00000108711/ENSMUSG00000001036, intron 1 of 9)	11	61534394	61546542	12149	2	ENSMUSG00000001036	ENSMUST00000151545	-11596	13855	Epn2	epsin 2
11	61566034	61574158	8125	*	Intron (ENSMUST00000108711/ENSMUSG00000001036, intron 1 of 9)	11	61546506	61579658	33153	2	ENSMUSG00000001036	ENSMUST00000147501	5500	13855	Epn2	epsin 2
11	61578226	61579988	1763	*	Promoter (<=1kb)	11	61517249	61579669	62421	2	ENSMUSG00000001036	ENSMUST00000108711	0	13855	Epn2	epsin 2
11	61587727	61591743	4017	*	Distal Intergenic	11	61517250	61579687	62438	2	ENSMUSG00000001036	ENSMUST00000179936	-8040	13855	Epn2	epsin 2
11	61614329	61622173	7845	*	Distal Intergenic	11	61653265	61672784	19520	1	ENSMUSG00000004837	ENSMUST00000004959	-31092	71520	Grap	GRB2-related adaptor protein
11	62964820	62967331	2512	*	Intron (ENSMUST00000035854/ENSMUSG00000042200, intron 1 of 1)	11	62951193	62993095	41903	1	ENSMUSG00000042200	ENSMUST00000035854	13627	66338	Cdrt4	CMT1A duplicated region transcript 4
11	63127123	63133223	6101	*	Promoter (<=1kb)	11	63128982	63159546	30565	1	ENSMUSG00000018217	ENSMUST00000108702	0	18858	Pmp22	peripheral myelin protein 22
11	63917854	63921431	3578	*	Exon (ENSMUST00000094103/ENSMUSG00000070407, exon 1 of 2)	11	63885792	63922290	36499	2	ENSMUSG00000070407	ENSMUST00000094103	859	54710	Hs3st3b1	heparan sulfate (glucosamine) 3-O-sulfotransferase 3B1
11	63923460	63926835	3376	*	Promoter (1-2kb)	11	63885792	63922290	36499	2	ENSMUSG00000070407	ENSMUST00000094103	-1170	54710	Hs3st3b1	heparan sulfate (glucosamine) 3-O-sulfotransferase 3B1
11	64434865	64436987	2123	*	Promoter (<=1kb)	11	64435332	64522841	87510	1	ENSMUSG00000047759	ENSMUST00000058652	0	15478	Hs3st3a1	heparan sulfate (glucosamine) 3-O-sulfotransferase 3A1
11	64900696	64904423	3728	*	Distal Intergenic	11	64840600	64843753	3154	2	ENSMUSG00000086490	ENSMUST00000122911	-56943
11	64911961	64915062	3102	*	Distal Intergenic	11	64979038	65002069	23032	1	ENSMUSG00000020549	ENSMUST00000071891	-63976	68626	Elac2	elaC ribonuclease Z 2
11	65269636	65272570	2935	*	Promoter (<=1kb)	11	65176561	65269941	93381	2	ENSMUSG00000020542	ENSMUST00000102635	0	214384	Myocd	myocardin
11	66521481	66529029	7549	*	Promoter (<=1kb)	11	66211725	66525795	314071	2	ENSMUSG00000053930	ENSMUST00000123454	0	380702	Shisa6	shisa family member 6
11	67453297	67457394	4098	*	Promoter (<=1kb)	11	67455091	67683460	228370	1	ENSMUSG00000033066	ENSMUST00000108681	0	14457	Gas7	growth arrest specific 7
11	68384459	68394109	9651	*	Promoter (<=1kb)	11	68209364	68386826	177463	2	ENSMUSG00000020902	ENSMUST00000021284	0	18208	Ntn1	netrin 1
11	68395687	68403838	8152	*	Promoter (<=1kb)	11	68209364	68400823	191460	2	ENSMUSG00000020902	ENSMUST00000108674	0	18208	Ntn1	netrin 1
11	69156597	69158682	2086	*	Promoter (<=1kb)	11	69156989	69169792	12804	1	ENSMUSG00000032807	ENSMUST00000036424	0	11686	Alox12b	arachidonate 12-lipoxygenase, 12R type
11	69235481	69238928	3448	*	Promoter (<=1kb)	11	69218117	69237022	18906	2	ENSMUSG00000020890	ENSMUST00000021259	0	14919	Gucy2e	guanylate cyclase 2e
11	69326807	69329656	2850	*	Promoter (<=1kb)	11	69327866	69333042	5177	1	ENSMUSG00000018470	ENSMUST00000142328	0	16499	Kcnab3	potassium voltage-gated channel, shaker-related subfamily, beta member 3
11	70318988	70323310	4323	*	Promoter (<=1kb)	11	70315610	70322628	7019	2	ENSMUSG00000018907	ENSMUST00000019051	0	11685	Alox12e	arachidonate lipoxygenase, epidermal
11	70700195	70702959	2765	*	Promoter (<=1kb)	11	70700548	70707568	7021	1	ENSMUSG00000020821	ENSMUST00000152618	0	16562	Kif1c	kinesin family member 1C
11	70704865	70708509	3645	*	Promoter (<=1kb)	11	70705990	70706059	70	1	ENSMUSG00000105932	ENSMUST00000197857	0	102465557	Mir6925	microRNA 6925
11	70711375	70713904	2530	*	Intron (ENSMUST00000102554/ENSMUSG00000020821, intron 16 of 22)	11	70705990	70706059	70	1	ENSMUSG00000105932	ENSMUST00000197857	5385	102465557	Mir6925	microRNA 6925
11	70714620	70719239	4620	*	Exon (ENSMUST00000102554/ENSMUSG00000020821, exon 17 of 23)	11	70705990	70706059	70	1	ENSMUSG00000105932	ENSMUST00000197857	8630	102465557	Mir6925	microRNA 6925
11	70724904	70728558	3655	*	Exon (ENSMUST00000102554/ENSMUSG00000020821, exon 20 of 23)	11	70705990	70706059	70	1	ENSMUSG00000105932	ENSMUST00000197857	18914	102465557	Mir6925	microRNA 6925
11	70729109	70731908	2800	*	3' UTR	11	70705990	70706059	70	1	ENSMUSG00000105932	ENSMUST00000197857	23119	102465557	Mir6925	microRNA 6925
11	70734956	70737459	2504	*	Distal Intergenic	11	70748705	70755151	6447	2	ENSMUSG00000085502	ENSMUST00000127333	17692	102635935	Gm12320	predicted gene 12320
11	71512992	71515928	2937	*	Exon (ENSMUST00000215201/ENSMUSG00000072753, exon 2 of 5)	11	71512528	71548234	35707	1	ENSMUSG00000072753	ENSMUST00000214621	464	619299	9230020A06Rik	RIKEN cDNA 9230020A06 gene
11	71749823	71753751	3929	*	Promoter (<=1kb)	11	71749920	71760112	10193	1	ENSMUSG00000020811	ENSMUST00000150531	0	216881	Wscd1	WSC domain containing 1
11	72048494	72051512	3019	*	3' UTR	11	72051109	72052049	941	2	ENSMUSG00000040543	ENSMUST00000134210	537	327958	Pitpnm3	PITPNM family member 3
11	72132060	72137800	5741	*	Promoter (<=1kb)	11	72047528	72135721	88194	2	ENSMUSG00000040543	ENSMUST00000108508	0	327958	Pitpnm3	PITPNM family member 3
11	72263174	72264982	1809	*	Promoter (1-2kb)	11	72266421	72268575	2155	1	ENSMUSG00000086951	ENSMUST00000147937	-1439	73366	1700051A21Rik	RIKEN cDNA 1700051A21 gene
11	74519758	74523143	3386	*	Promoter (<=1kb)	11	74436924	74522751	85828	2	ENSMUSG00000038807	ENSMUST00000208896	0	380711	Rap1gap2	RAP1 GTPase activating protein 2
11	74584719	74594045	9327	*	Promoter (<=1kb)	11	74383356	74590186	206831	2	ENSMUSG00000038807	ENSMUST00000102521	0	380711	Rap1gap2	RAP1 GTPase activating protein 2
11	74608646	74611405	2760	*	Promoter (<=1kb)	11	74383485	74610915	227431	2	ENSMUSG00000038807	ENSMUST00000238457	0	380711	Rap1gap2	RAP1 GTPase activating protein 2
11	74619133	74621321	2189	*	Promoter (<=1kb)	11	74619605	74641516	21912	1	ENSMUSG00000069814	ENSMUST00000100866	0	432582	Ccdc92b	coiled-coil domain containing 92B
11	74638281	74639539	1259	*	3' UTR	11	74649495	74656551	7057	1	ENSMUSG00000020741	ENSMUST00000130398	-9956	74148	Cluh	clustered mitochondria (cluA/CLU1) homolog
11	75165437	75168310	2874	*	Promoter (<=1kb)	11	75167153	75168146	994	2	ENSMUSG00000043099	ENSMUST00000131720	0	15248	Hic1	hypermethylated in cancer 1
11	75170087	75174262	4176	*	Promoter (<=1kb)	11	75173682	75173747	66	1	ENSMUSG00000065537	ENSMUST00000083603	0	387150	Mir132	microRNA 132
11	75194031	75196933	2903	*	5' UTR	11	75193783	75267769	73987	1	ENSMUSG00000045287	ENSMUST00000102514	248	237847	Rtn4rl1	reticulon 4 receptor-like 1
11	75233984	75236817	2834	*	Intron (ENSMUST00000102514/ENSMUSG00000045287, intron 1 of 1)	11	75193783	75267769	73987	1	ENSMUSG00000045287	ENSMUST00000102514	40201	237847	Rtn4rl1	reticulon 4 receptor-like 1
11	75791799	75797139	5341	*	Promoter (<=1kb)	11	75768966	75796049	27084	2	ENSMUSG00000020848	ENSMUST00000021209	0	13447	Doc2b	double C2, beta
11	76570316	76572556	2241	*	Promoter (<=1kb)	11	76416734	76571535	154802	2	ENSMUSG00000017631	ENSMUST00000072740	0	109934	Abr	active BCR-related gene
11	76671140	76674140	3001	*	Promoter (<=1kb)	11	76672470	76673676	1207	1	ENSMUSG00000044243	ENSMUST00000056184	0	320522	Bhlha9	basic helix-loop-helix family, member a9
11	76995153	77000309	5157	*	Promoter (<=1kb)	11	76998603	77032339	33737	1	ENSMUSG00000020838	ENSMUST00000108402	0	15567	Slc6a4	solute carrier family 6 (neurotransmitter transporter, serotonin), member 4
11	77463464	77467469	4006	*	Promoter (<=1kb)	11	77463836	77469601	5766	1	ENSMUSG00000020836	ENSMUST00000052515	0	216961	Coro6	coronin 6
11	77906418	77916427	10010	*	Exon (ENSMUST00000132487/ENSMUSG00000055045, exon 3 of 3)	11	77880615	77894096	13482	2	ENSMUSG00000017453	ENSMUST00000017597	-12322	19193	Pipox	pipecolic acid oxidase
11	77924827	77927034	2208	*	Intron (ENSMUST00000132487/ENSMUSG00000055045, intron 1 of 2)	11	77912127	77929288	17162	2	ENSMUSG00000055045	ENSMUST00000132487	2254	791423	Gm11190	predicted gene 11190
11	77927516	77941423	13908	*	Promoter (<=1kb)	11	77930800	77979048	48249	1	ENSMUSG00000000632	ENSMUST00000093995	0	20370	Sez6	seizure related gene 6
11	77945934	77948793	2860	*	Promoter (2-3kb)	11	77951305	77954762	3458	1	ENSMUSG00000000632	ENSMUST00000138346	-2512	20370	Sez6	seizure related gene 6
11	77957708	77961166	3459	*	Intron (ENSMUST00000093995/ENSMUSG00000000632, intron 3 of 16)	11	77953853	77979048	25196	1	ENSMUSG00000000632	ENSMUST00000151982	3855	20370	Sez6	seizure related gene 6
11	77972304	77976049	3746	*	Promoter (<=1kb)	11	77973173	77974374	1202	1	ENSMUSG00000000632	ENSMUST00000126866	0	20370	Sez6	seizure related gene 6
11	78486186	78493401	7216	*	Promoter (<=1kb)	11	78482834	78487295	4462	2	ENSMUSG00000050132	ENSMUST00000170674	0	237868	Sarm1	sterile alpha and HEAT/Armadillo motif containing 1
11	78924622	78927045	2424	*	Promoter (<=1kb)	11	78924740	78936432	11693	1	ENSMUSG00000020826	ENSMUST00000208783	0	18126	Nos2	nitric oxide synthase 2, inducible
11	79588170	79594163	5994	*	Promoter (<=1kb)	11	79591212	79698023	106812	1	ENSMUSG00000017639	ENSMUST00000017783	0	268451	Rab11fip4	RAB11 family interacting protein 4 (class II)
11	80293774	80297586	3813	*	Promoter (3-4kb)	11	80300912	80355955	55044	1	ENSMUSG00000017692	ENSMUST00000017836	-3326	246104	Rhbdl3	rhomboid like 3
11	80300423	80303686	3264	*	Promoter (<=1kb)	11	80300912	80355955	55044	1	ENSMUSG00000017692	ENSMUST00000017836	0	246104	Rhbdl3	rhomboid like 3
11	80331379	80334088	2710	*	Exon (ENSMUST00000017836/ENSMUSG00000017692, exon 6 of 9)	11	80319690	80324158	4469	1	ENSMUSG00000017692	ENSMUST00000138846	11689	246104	Rhbdl3	rhomboid like 3
11	80335631	80338353	2723	*	Exon (ENSMUST00000017836/ENSMUSG00000017692, exon 7 of 9)	11	80346403	80353682	7280	1	ENSMUSG00000017692	ENSMUST00000157016	-8050	246104	Rhbdl3	rhomboid like 3
11	80956131	80959160	3030	*	Intron (ENSMUST00000021045/ENSMUSG00000020704, intron 2 of 9)	11	81046794	81048771	1978	1	ENSMUSG00000082027	ENSMUST00000119111	-87634
11	81150039	81157042	7004	*	Promoter (<=1kb)	11	80880169	81153321	273153	2	ENSMUSG00000020704	ENSMUST00000021045	0	11418	Asic2	acid-sensing (proton-gated) ion channel 2
11	81610496	81613256	2761	*	Intron (ENSMUST00000066197/ENSMUSG00000020704, intron 1 of 9)	11	81587361	81593478	6118	1	ENSMUSG00000087534	ENSMUST00000156193	23135
11	81967525	81969403	1879	*	Promoter (<=1kb)	11	80880169	81968457	1088289	2	ENSMUSG00000020704	ENSMUST00000066197	0	11418	Asic2	acid-sensing (proton-gated) ion channel 2
11	82309305	82312215	2911	*	Promoter (3-4kb)	11	82176657	82305690	129034	2	ENSMUSG00000020702	ENSMUST00000138333	-3615	20290	Ccl1	chemokine (C-C motif) ligand 1
11	82385778	82392913	7136	*	Promoter (<=1kb)	11	82388900	82446327	57428	1	ENSMUSG00000020701	ENSMUST00000092852	0	270893	Tmem132e	transmembrane protein 132E
11	82433328	82435378	2051	*	Promoter (2-3kb)	11	82438257	82442899	4643	1	ENSMUSG00000020701	ENSMUST00000202598	-2879	270893	Tmem132e	transmembrane protein 132E
11	82436411	82439097	2687	*	Promoter (<=1kb)	11	82438257	82442899	4643	1	ENSMUSG00000020701	ENSMUST00000202598	0	270893	Tmem132e	transmembrane protein 132E
11	82577017	82581154	4138	*	Distal Intergenic	11	82596073	82596179	107	2	ENSMUSG00000065201	ENSMUST00000083267	15025
11	82598180	82601141	2962	*	Promoter (2-3kb)	11	82596073	82596179	107	2	ENSMUSG00000065201	ENSMUST00000083267	-2001
11	82601668	82605013	3346	*	Distal Intergenic	11	82596073	82596179	107	2	ENSMUSG00000065201	ENSMUST00000083267	-5489
11	82927422	82930339	2918	*	Promoter (<=1kb)	11	82928959	82929745	787	1	ENSMUSG00000018845	ENSMUST00000125499	0	217012	Unc45b	unc-45 myosin chaperone B
11	83408691	83411310	2620	*	Promoter (<=1kb)	11	83409137	83418834	9698	1	ENSMUSG00000020684	ENSMUST00000021022	0	276952	Rasl10b	RAS-like, family 10, member B
11	83418489	83420543	2055	*	3' UTR	11	83410072	83421038	10967	1	ENSMUSG00000020684	ENSMUST00000164425	8417	276952	Rasl10b	RAS-like, family 10, member B
11	83849679	83854181	4503	*	Promoter (<=1kb)	11	83850063	83856098	6036	1	ENSMUSG00000020679	ENSMUST00000135975	0	21410	Hnf1b	HNF1 homeobox B
11	84067240	84069194	1955	*	Promoter (<=1kb)	11	84048041	84068357	20317	2	ENSMUSG00000018648	ENSMUST00000100705	0	56405	Dusp14	dual specificity phosphatase 14
11	84514816	84516984	2169	*	Promoter (1-2kb)	11	84466905	84513522	46618	2	ENSMUSG00000018697	ENSMUST00000148434	-1294	56321	Aatf	apoptosis antagonizing transcription factor
11	84519543	84532031	12489	*	Promoter (<=1kb)	11	84518284	84525535	7252	2	ENSMUSG00000018698	ENSMUST00000018842	0	16869	Lhx1	LIM homeobox protein 1
11	84532704	84535077	2374	*	Exon (ENSMUST00000134800/ENSMUSG00000087211, exon 2 of 4)	11	84525684	84535830	10147	1	ENSMUSG00000087211	ENSMUST00000128121	7020	78365	Lhx1os	LIM homeobox 1, opposite strand
11	84538551	84541706	3156	*	Distal Intergenic	11	84525684	84535830	10147	1	ENSMUSG00000087211	ENSMUST00000128121	12867	78365	Lhx1os	LIM homeobox 1, opposite strand
11	84636341	84639611	3271	*	Distal Intergenic	11	84716976	84720432	3457	2	ENSMUSG00000085044	ENSMUST00000150735	80821	78471	1700109G15Rik	RIKEN cDNA 1700109G15 gene
11	84641880	84645495	3616	*	Distal Intergenic	11	84716976	84720432	3457	2	ENSMUSG00000085044	ENSMUST00000150735	74937	78471	1700109G15Rik	RIKEN cDNA 1700109G15 gene
11	84763842	84766737	2896	*	Exon (ENSMUST00000155046/ENSMUSG00000087407, exon 3 of 3)	11	84763855	84777829	13975	2	ENSMUSG00000087407	ENSMUST00000155046	11092
11	84778321	84783095	4775	*	Promoter (<=1kb)	11	84763855	84777829	13975	2	ENSMUSG00000087407	ENSMUST00000155046	-492
11	84955757	84961404	5648	*	Promoter (<=1kb)	11	84957786	84962555	4770	1	ENSMUSG00000000805	ENSMUST00000139416	0	12351	Car4	carbonic anhydrase 4
11	85526292	85527803	1512	*	Intron (ENSMUST00000108061/ENSMUSG00000059439, intron 16 of 27)	11	85509638	85826058	316421	1	ENSMUSG00000059439	ENSMUST00000092822	16654	192197	Bcas3	BCAS3 microtubule associated cell migration factor
11	85699712	85702021	2310	*	Intron (ENSMUST00000108061/ENSMUSG00000059439, intron 24 of 27)	11	85702200	85719744	17545	2	ENSMUSG00000086199	ENSMUST00000151652	17723	71489	Bcas3os1	BCAS3 microtubule associated cell migration factor, opposite strand 1
11	85708384	85710694	2311	*	Exon (ENSMUST00000151652/ENSMUSG00000086199, exon 2 of 6)	11	85702200	85719744	17545	2	ENSMUSG00000086199	ENSMUST00000151652	9050	71489	Bcas3os1	BCAS3 microtubule associated cell migration factor, opposite strand 1
11	85714526	85716813	2288	*	Intron (ENSMUST00000108061/ENSMUSG00000059439, intron 24 of 27)	11	85702200	85719744	17545	2	ENSMUSG00000086199	ENSMUST00000151652	2931	71489	Bcas3os1	BCAS3 microtubule associated cell migration factor, opposite strand 1
11	85721311	85726143	4833	*	Promoter (1-2kb)	11	85704143	85719744	15602	2	ENSMUSG00000086199	ENSMUST00000146806	-1567	71489	Bcas3os1	BCAS3 microtubule associated cell migration factor, opposite strand 1
11	85738465	85741728	3264	*	Intron (ENSMUST00000108061/ENSMUSG00000059439, intron 24 of 27)	11	85704143	85719744	15602	2	ENSMUSG00000086199	ENSMUST00000146806	-18721	71489	Bcas3os1	BCAS3 microtubule associated cell migration factor, opposite strand 1
11	85773918	85777904	3987	*	Promoter (<=1kb)	11	85766831	85775680	8850	2	ENSMUSG00000085514	ENSMUST00000134305	0	78420	Bcas3os2	BCAS3 microtubule associated cell migration factor, opposite strand 2
11	85823175	85831732	8558	*	3' UTR	11	85791661	85832209	40549	2	ENSMUSG00000087013	ENSMUST00000140673	477	69909	2610027K06Rik	RIKEN cDNA 2610027K06 gene
11	85833555	85838399	4845	*	Exon (ENSMUST00000000095/ENSMUSG00000000093, exon 2 of 7)	11	85832551	85841948	9398	1	ENSMUSG00000000093	ENSMUST00000000095	1004	21385	Tbx2	T-box 2
11	85838801	85842429	3629	*	3' UTR	11	85832551	85841948	9398	1	ENSMUSG00000000093	ENSMUST00000000095	6250	21385	Tbx2	T-box 2
11	85844070	85847545	3476	*	3' UTR	11	85846790	85850333	3544	2	ENSMUSG00000069785	ENSMUST00000146433	2788
11	85881419	85902181	20763	*	Promoter (<=1kb)	11	85886422	85916095	29674	1	ENSMUSG00000000094	ENSMUST00000108047	0	21387	Tbx4	T-box 4
11	87354502	87359222	4721	*	Promoter (<=1kb)	11	87226906	87359023	132118	2	ENSMUSG00000046442	ENSMUST00000055438	0	320472	Ppm1e	protein phosphatase 1E (PP2C domain containing)
11	88293005	88296051	3047	*	Promoter (<=1kb)	11	88294058	88295261	1204	1	ENSMUSG00000034031	ENSMUST00000037268	0	74297	Ccdc182	coiled-coil domain containing 182
11	89187117	89189414	2298	*	Distal Intergenic	11	89136505	89136766	262	2	ENSMUSG00000089485	ENSMUST00000158860	-50351
11	89298933	89303282	4350	*	Promoter (<=1kb)	11	89300638	89302332	1695	2	ENSMUSG00000048616	ENSMUST00000061728	0	18121	Nog	noggin
11	89513970	89517420	3451	*	Intron (ENSMUST00000238273/ENSMUSG00000047773, intron 7 of 21)	11	89391608	89526647	135040	2	ENSMUSG00000047773	ENSMUST00000207815	9227	382543	Ankfn1	ankyrin-repeat and fibronectin type III domain containing 1
11	93098009	93103561	5553	*	Promoter (<=1kb)	11	93098028	93099866	1839	1	ENSMUSG00000056158	ENSMUST00000149611	0	72605	Car10	carbonic anhydrase 10
11	94414079	94417280	3202	*	Promoter (<=1kb)	11	94411481	94417187	5707	2	ENSMUSG00000020866	ENSMUST00000146160	0	12291	Cacna1g	calcium channel, voltage-dependent, T type, alpha 1G subunit
11	94431841	94434741	2901	*	Exon (ENSMUST00000100561/ENSMUSG00000020866, exon 17 of 36)	11	94425240	94426462	1223	2	ENSMUSG00000020866	ENSMUST00000133000	-5379	12291	Cacna1g	calcium channel, voltage-dependent, T type, alpha 1G subunit
11	94471519	94474025	2507	*	Promoter (<=1kb)	11	94426952	94473641	46690	2	ENSMUSG00000020866	ENSMUST00000152811	0	12291	Cacna1g	calcium channel, voltage-dependent, T type, alpha 1G subunit
11	94474485	94481292	6808	*	Promoter (<=1kb)	11	94408406	94474198	65793	2	ENSMUSG00000020866	ENSMUST00000021234	-287	12291	Cacna1g	calcium channel, voltage-dependent, T type, alpha 1G subunit
11	94497596	94502473	4878	*	Promoter (<=1kb)	11	94489599	94499974	10376	2	ENSMUSG00000010080	ENSMUST00000127305	0	71889	Epn3	epsin 3
11	94880236	94883375	3140	*	Distal Intergenic	11	94861018	94861759	742	2	ENSMUSG00000043522	ENSMUST00000124176	-18477
11	94884048	94885892	1845	*	Distal Intergenic	11	94861018	94861759	742	2	ENSMUSG00000043522	ENSMUST00000124176	-22289
11	94932775	94935003	2229	*	Promoter (1-2kb)	11	94936224	94953042	16819	1	ENSMUSG00000001506	ENSMUST00000001547	-1221	12842	Col1a1	collagen, type I, alpha 1
11	95075651	95077607	1957	*	Promoter (<=1kb)	11	95044474	95076714	32241	2	ENSMUSG00000001507	ENSMUST00000001548	0	16400	Itga3	integrin alpha 3
11	95121426	95127087	5662	*	3' UTR	11	95120119	95125296	5178	1	ENSMUSG00000001510	ENSMUST00000092768	1307	13393	Dlx3	distal-less homeobox 3
11	95136239	95140263	4025	*	Promoter (4-5kb)	11	95145052	95159047	13996	1	ENSMUSG00000086552	ENSMUST00000156477	-4789	320453	Dlx4os	distal-less homeobox 4, opposite strand
11	95140735	95153687	12953	*	Promoter (<=1kb)	11	95140447	95146263	5817	2	ENSMUSG00000020871	ENSMUST00000021241	0	13394	Dlx4	distal-less homeobox 4
11	95182628	95187703	5076	*	Distal Intergenic	11	95176813	95177244	432	1	ENSMUSG00000083548	ENSMUST00000117670	5815	100504149	Gm11514	predicted gene 11514
11	95222323	95224777	2455	*	Exon (ENSMUST00000150818/ENSMUSG00000085992, exon 2 of 2)	11	95223290	95225632	2343	2	ENSMUSG00000085992	ENSMUST00000150818	855
11	95511475	95516254	4780	*	Promoter (<=1kb)	11	95509845	95514570	4726	2	ENSMUSG00000046719	ENSMUST00000058866	0	104079	Nxph3	neurexophilin 3
11	95569847	95572751	2905	*	3' UTR	11	95568818	95587735	18918	2	ENSMUSG00000000120	ENSMUST00000000122	14984	18053	Ngfr	nerve growth factor receptor (TNFR superfamily, member 16)
11	95577590	95583560	5971	*	Exon (ENSMUST00000000122/ENSMUSG00000000120, exon 2 of 6)	11	95568818	95587735	18918	2	ENSMUSG00000000120	ENSMUST00000000122	4175	18053	Ngfr	nerve growth factor receptor (TNFR superfamily, member 16)
11	95584147	95588967	4821	*	Promoter (<=1kb)	11	95568818	95587735	18918	2	ENSMUSG00000000120	ENSMUST00000000122	0	18053	Ngfr	nerve growth factor receptor (TNFR superfamily, member 16)
11	95594825	95598131	3307	*	Distal Intergenic	11	95568818	95587735	18918	2	ENSMUSG00000000120	ENSMUST00000000122	-7090	18053	Ngfr	nerve growth factor receptor (TNFR superfamily, member 16)
11	95641238	95648124	6887	*	Distal Intergenic	11	95622660	95629836	7177	1	ENSMUSG00000084856	ENSMUST00000156822	18578
11	95795424	95797700	2277	*	Intron (ENSMUST00000133070/ENSMUSG00000075595, intron 5 of 6)	11	95824499	95830701	6203	1	ENSMUSG00000050860	ENSMUST00000150134	-26799	237928	Phospho1	phosphatase, orphan 1
11	95913969	95918064	4096	*	Promoter (<=1kb)	11	95865943	95914891	48949	2	ENSMUSG00000013418	ENSMUST00000038343	0	14422	B4galnt2	beta-1,4-N-acetyl-galactosaminyl transferase 2
11	96122137	96127621	5485	*	Distal Intergenic	11	96133786	96165451	31666	1	ENSMUSG00000038756	ENSMUST00000167258	-6165	237930	Ttll6	tubulin tyrosine ligase-like family, member 6
11	96144706	96148390	3685	*	Exon (ENSMUST00000167258/ENSMUSG00000038756, exon 8 of 15)	11	96134219	96165451	31233	1	ENSMUSG00000038756	ENSMUST00000107680	10487	237930	Ttll6	tubulin tyrosine ligase-like family, member 6
11	96152391	96154345	1955	*	Exon (ENSMUST00000167258/ENSMUSG00000038756, exon 11 of 15)	11	96134219	96165451	31233	1	ENSMUSG00000038756	ENSMUST00000107680	18172	237930	Ttll6	tubulin tyrosine ligase-like family, member 6
11	96162193	96165364	3172	*	3' UTR	11	96177551	96178800	1250	1	ENSMUSG00000086337	ENSMUST00000145517	-12187
11	96170281	96190609	20329	*	Promoter (<=1kb)	11	96177551	96178800	1250	1	ENSMUSG00000086337	ENSMUST00000145517	0
11	96191003	96197916	6914	*	Promoter (<=1kb)	11	96194316	96197447	3132	1	ENSMUSG00000049604	ENSMUST00000062709	0	15408	Hoxb13	homeobox B13
11	96199250	96201221	1972	*	Promoter (<=1kb)	11	96199751	96199830	80	2	ENSMUSG00000099107	ENSMUST00000183987	0
11	96206814	96210649	3836	*	Distal Intergenic	11	96200176	96200311	136	2	ENSMUSG00000099133	ENSMUST00000184648	-6503
11	96213783	96216019	2237	*	Distal Intergenic	11	96200176	96200311	136	2	ENSMUSG00000099133	ENSMUST00000184648	-13472
11	96248944	96254018	5075	*	Promoter (<=1kb)	11	96251105	96264484	13380	1	ENSMUSG00000078706	ENSMUST00000129907	0
11	96254730	96256712	1983	*	Intron (ENSMUST00000129907/ENSMUSG00000078706, intron 1 of 2)	11	96252532	96261693	9162	1	ENSMUSG00000078706	ENSMUST00000139381	2198
11	96260906	96263429	2524	*	Promoter (<=1kb)	11	96261610	96264868	3259	1	ENSMUSG00000078706	ENSMUST00000143887	0
11	96270375	96273958	3584	*	Promoter (<=1kb)	11	96271457	96276595	5139	1	ENSMUSG00000020875	ENSMUST00000000010	0	15417	Hoxb9	homeobox B9
11	96278543	96281596	3054	*	Promoter (<=1kb)	11	96281905	96285315	3411	1	ENSMUSG00000056648	ENSMUST00000052650	-309	15416	Hoxb8	homeobox B8
11	96299505	96302825	3321	*	3' UTR	11	96299171	96301568	2398	1	ENSMUSG00000000690	ENSMUST00000000704	334	15414	Hoxb6	homeobox B6
11	96364957	96366886	1930	*	Promoter (<=1kb)	11	96365752	96368256	2505	1	ENSMUSG00000018973	ENSMUST00000019117	0	15407	Hoxb1	homeobox B1
11	96404126	96407020	2895	*	Distal Intergenic	11	96392112	96392666	555	1	ENSMUSG00000075587	ENSMUST00000117614	12014	100040242	Gm11531	ribosomal protein L17 pseudogene
11	97017753	97019914	2162	*	Promoter (<=1kb)	11	97018733	97024731	5999	1	ENSMUSG00000038560	ENSMUST00000107622	0	83395	Sp6	trans-acting transcription factor 6
11	97021220	97024361	3142	*	5' UTR	11	97020508	97026248	5741	2	ENSMUSG00000087067	ENSMUST00000128111	1887	100127433	Gm11532	predicted gene 11532
11	97092029	97094863	2835	*	Promoter (2-3kb)	11	97096933	97097326	394	1	ENSMUSG00000084068	ENSMUST00000119956	-2070
11	97112788	97116022	3235	*	Promoter (<=1kb)	11	97098071	97115331	17261	2	ENSMUSG00000001444	ENSMUST00000001484	0	57765	Tbx21	T-box 21
11	97532795	97538415	5621	*	Promoter (<=1kb)	11	97509340	97536945	27606	2	ENSMUSG00000038453	ENSMUST00000238233	0	56013	Srcin1	SRC kinase signaling inhibitor 1
11	97549638	97551677	2040	*	Exon (ENSMUST00000107596/ENSMUSG00000038453, exon 2 of 20)	11	97509340	97536945	27606	2	ENSMUSG00000038453	ENSMUST00000238233	-12693	56013	Srcin1	SRC kinase signaling inhibitor 1
11	97563705	97568334	4630	*	Exon (ENSMUST00000207653/ENSMUSG00000038453, exon 2 of 3)	11	97534887	97573929	39043	2	ENSMUSG00000038453	ENSMUST00000126287	5595	56013	Srcin1	SRC kinase signaling inhibitor 1
11	97569453	97576691	7239	*	Promoter (<=1kb)	11	97509340	97575215	65876	2	ENSMUSG00000038453	ENSMUST00000107596	0	56013	Srcin1	SRC kinase signaling inhibitor 1
11	97578231	97580900	2670	*	Promoter (2-3kb)	11	97566711	97576186	9476	2	ENSMUSG00000038453	ENSMUST00000145845	-2045	56013	Srcin1	SRC kinase signaling inhibitor 1
11	97624919	97630087	5169	*	Promoter (<=1kb)	11	97627389	97629702	2314	2	ENSMUSG00000043439	ENSMUST00000052281	0	103551	Epop	elongin BC and polycomb repressive complex 2 associated protein
11	97999853	98003646	3794	*	Promoter (3-4kb)	11	97989578	97996181	6604	2	ENSMUSG00000038352	ENSMUST00000042971	-3672	217151	Arl5c	ADP-ribosylation factor-like 5C
11	98035574	98038783	3210	*	3' UTR	11	98040098	98043542	3445	2	ENSMUSG00000017400	ENSMUST00000131519	4759	217154	Stac2	SH3 and cysteine rich domain 2
11	98049642	98054318	4677	*	Promoter (<=1kb)	11	98036623	98053462	16840	2	ENSMUSG00000017400	ENSMUST00000017544	0	217154	Stac2	SH3 and cysteine rich domain 2
11	98311105	98313414	2310	*	Distal Intergenic	11	98325415	98329648	4234	2	ENSMUSG00000038255	ENSMUST00000041685	16234	18013	Neurod2	neurogenic differentiation 2
11	98314426	98320321	5896	*	Distal Intergenic	11	98325415	98329648	4234	2	ENSMUSG00000038255	ENSMUST00000041685	9327	18013	Neurod2	neurogenic differentiation 2
11	98322061	98341061	19001	*	Promoter (<=1kb)	11	98325415	98329648	4234	2	ENSMUSG00000038255	ENSMUST00000041685	0	18013	Neurod2	neurogenic differentiation 2
11	98346768	98351750	4983	*	Promoter (<=1kb)	11	98348404	98357796	9393	1	ENSMUSG00000061718	ENSMUST00000078694	0	19049	Ppp1r1b	protein phosphatase 1, regulatory inhibitor subunit 1B
11	98384203	98388126	3924	*	Promoter (<=1kb)	11	98386450	98388181	1732	1	ENSMUSG00000038216	ENSMUST00000041301	0	18948	Pnmt	phenylethanolamine-N-methyltransferase
11	98409510	98416535	7026	*	Promoter (<=1kb)	11	98412470	98437716	25247	1	ENSMUSG00000062312	ENSMUST00000058295	0	13866	Erbb2	erb-b2 receptor tyrosine kinase 2
11	98546431	98549342	2912	*	Promoter (<=1kb)	11	98512688	98546031	33344	2	ENSMUSG00000018168	ENSMUST00000152400	-400	22780	Ikzf3	IKAROS family zinc finger 3
11	100130371	100134560	4190	*	Promoter (<=1kb)	11	100133035	100134398	1364	2	ENSMUSG00000054146	ENSMUST00000148502	0	16665	Krt15	keratin 15
11	100143947	100147540	3594	*	Promoter (<=1kb)	11	100140810	100146120	5311	2	ENSMUSG00000020911	ENSMUST00000007317	0	16669	Krt19	keratin 19
11	100353991	100357713	3723	*	Promoter (<=1kb)	11	100347327	100356128	8802	2	ENSMUSG00000006930	ENSMUST00000138603	0	15114	Hap1	huntingtin-associated protein 1
11	101077429	101081151	3723	*	Promoter (<=1kb)	11	101078411	101080527	2117	1	ENSMUSG00000019301	ENSMUST00000019445	0	15485	Hsd17b1	hydroxysteroid (17-beta) dehydrogenase 1
11	101162312	101171685	9374	*	Promoter (<=1kb)	11	101170523	101178316	7794	1	ENSMUSG00000017167	ENSMUST00000138942	0	53321	Cntnap1	contactin associated protein-like 1
11	101172621	101178949	6329	*	Promoter (<=1kb)	11	101176041	101190724	14684	1	ENSMUSG00000017167	ENSMUST00000103109	0	53321	Cntnap1	contactin associated protein-like 1
11	101262118	101265271	3154	*	Promoter (<=1kb)	11	101265308	101274129	8822	1	ENSMUSG00000035112	ENSMUST00000170056	-37	69847	Wnk4	WNK lysine deficient protein kinase 4
11	101771472	101776622	5151	*	Promoter (<=1kb)	11	101770354	101772181	1828	2	ENSMUSG00000017724	ENSMUST00000132040	0	18612	Etv4	ets variant 4
11	101777677	101781044	3368	*	Intron (ENSMUST00000164750/ENSMUSG00000017724, intron 4 of 12)	11	101774168	101784388	10221	2	ENSMUSG00000017724	ENSMUST00000131117	3344	18612	Etv4	ets variant 4
11	101883110	101886852	3743	*	Promoter (<=1kb)	11	101886237	101891206	4970	1	ENSMUSG00000085594	ENSMUST00000147438	0
11	101890185	101895370	5186	*	Promoter (<=1kb)	11	101877510	101894374	16865	2	ENSMUSG00000001493	ENSMUST00000057054	0	17285	Meox1	mesenchyme homeobox 1
11	101963031	101967160	4130	*	Promoter (<=1kb)	11	101962458	101967015	4558	2	ENSMUSG00000001494	ENSMUST00000001534	0	74499	Sost	sclerostin
11	102103422	102108470	5049	*	Promoter (<=1kb)	11	102106676	102107822	1147	2	ENSMUSG00000017311	ENSMUST00000177304	0	217212	Pyy	peptide YY
11	102144640	102149840	5201	*	Promoter (<=1kb)	11	102145513	102149477	3965	1	ENSMUSG00000048217	ENSMUST00000129799	0	217214	Nags	N-acetylglutamate synthase
11	102396067	102401581	5515	*	Promoter (<=1kb)	11	102397864	102402555	4692	1	ENSMUSG00000006575	ENSMUST00000146330	0	51799	Rundc3a	RUN domain containing 3A
11	102604883	102607549	2667	*	3' UTR	11	102604396	102608058	3663	1	ENSMUSG00000050288	ENSMUST00000057893	487	57265	Fzd2	frizzled class receptor 2
11	102942546	102958179	15634	*	Promoter (<=1kb)	11	102939264	102946688	7425	2	ENSMUSG00000045532	ENSMUST00000057849	0	23829	C1ql1	complement component 1, q subcomponent-like 1
11	102962948	102965300	2353	*	Promoter (<=1kb)	11	102958300	102964387	6088	2	ENSMUSG00000085338	ENSMUST00000138424	0	69739	2410004I01Rik	RIKEN cDNA 2410004I01 gene
11	103110947	103113267	2321	*	Promoter (2-3kb)	11	103116231	103119725	3495	1	ENSMUSG00000048878	ENSMUST00000053063	-2964	192231	Hexim1	hexamethylene bis-acetamide inducible 1
11	103645432	103652245	6814	*	Promoter (<=1kb)	11	103649570	103650579	1010	1	ENSMUSG00000046215	ENSMUST00000057870	0	104582	Rprml	reprimo-like
11	103653712	103657002	3291	*	Distal Intergenic	11	103649570	103650579	1010	1	ENSMUSG00000046215	ENSMUST00000057870	4142	104582	Rprml	reprimo-like
11	103740568	103743405	2838	*	Intron (ENSMUST00000018630/ENSMUSG00000018486, intron 1 of 3)	11	103727364	103749821	22458	2	ENSMUSG00000018486	ENSMUST00000018630	6416	22412	Wnt9b	wingless-type MMTV integration site family, member 9B
11	103748124	103754121	5998	*	Promoter (<=1kb)	11	103727364	103749821	22458	2	ENSMUSG00000018486	ENSMUST00000018630	0	22412	Wnt9b	wingless-type MMTV integration site family, member 9B
11	103770379	103776895	6517	*	Promoter (<=1kb)	11	103774150	103817957	43808	1	ENSMUSG00000000125	ENSMUST00000000127	0	22415	Wnt3	wingless-type MMTV integration site family, member 3
11	103792266	103796218	3953	*	Intron (ENSMUST00000000127/ENSMUSG00000000125, intron 1 of 4)	11	103774150	103817957	43808	1	ENSMUSG00000000125	ENSMUST00000000127	18116	22415	Wnt3	wingless-type MMTV integration site family, member 3
11	103807516	103812016	4501	*	Exon (ENSMUST00000000127/ENSMUSG00000000125, exon 2 of 5)	11	103822934	103824100	1167	2	ENSMUSG00000034187	ENSMUST00000040443	12084	18195	Nsf	N-ethylmaleimide sensitive fusion protein
11	104128152	104135105	6954	*	Promoter (<=1kb)	11	104132855	104175523	42669	1	ENSMUSG00000018634	ENSMUST00000093925	0	12921	Crhr1	corticotropin releasing hormone receptor 1
11	104157508	104160692	3185	*	Exon (ENSMUST00000093925/ENSMUSG00000018634, exon 3 of 13)	11	104132855	104175523	42669	1	ENSMUSG00000018634	ENSMUST00000093925	24653	12921	Crhr1	corticotropin releasing hormone receptor 1
11	104231234	104236817	5584	*	Promoter (<=1kb)	11	104231390	104332090	100701	1	ENSMUSG00000018411	ENSMUST00000106992	0	17762	Mapt	microtubule-associated protein tau
11	105966007	105971876	5870	*	Promoter (<=1kb)	11	105967945	105989964	22020	1	ENSMUSG00000020681	ENSMUST00000001963	0	11421	Ace	angiotensin I converting enzyme (peptidyl-dipeptidase A) 1
11	107702642	107706454	3813	*	3' UTR	11	107703218	107716522	13305	2	ENSMUSG00000020722	ENSMUST00000021065	10068	12299	Cacng1	calcium channel, voltage-dependent, gamma subunit 1
11	107789169	107791331	2163	*	Promoter (2-3kb)	11	107793866	107795982	2117	1	ENSMUSG00000087184	ENSMUST00000141271	-2535	108167931	Gm11650	predicted gene 11650
11	107791765	107803490	11726	*	Promoter (<=1kb)	11	107732357	107794557	62201	2	ENSMUSG00000020723	ENSMUST00000021066	0	54377	Cacng4	calcium channel, voltage-dependent, gamma subunit 4
11	107811104	107814288	3185	*	Distal Intergenic	11	107827374	107827660	287	1	ENSMUSG00000088279	ENSMUST00000157654	-13086
11	107912470	107916639	4170	*	Promoter (<=1kb)	11	107874671	107915055	40385	2	ENSMUSG00000040373	ENSMUST00000039071	0	140723	Cacng5	calcium channel, voltage-dependent, gamma subunit 5
11	108923127	108926025	2899	*	Promoter (<=1kb)	11	108923181	108949511	26331	1	ENSMUSG00000000142	ENSMUST00000106711	0	12006	Axin2	axin 2
11	112775656	112779951	4296	*	Exon (ENSMUST00000137081/ENSMUSG00000041674, exon 2 of 6)	11	112687645	112781976	94332	2	ENSMUSG00000041674	ENSMUST00000137081	2025	217294	BC006965	cDNA sequence BC006965
11	112784034	112786624	2591	*	3' UTR	11	112782224	112787760	5537	1	ENSMUSG00000000567	ENSMUST00000000579	1810	20682	Sox9	SRY (sex determining region Y)-box 9
11	112808297	112811053	2757	*	Distal Intergenic	11	112792731	112799008	6278	2	ENSMUSG00000075437	ENSMUST00000127337	-9289	100038732	Gm11681	predicted gene 11681
11	112840196	112843254	3059	*	Distal Intergenic	11	112825179	112832469	7291	1	ENSMUSG00000020624	ENSMUST00000153429	15017
11	113323160	113327323	4164	*	Intron (ENSMUST00000071539/ENSMUSG00000041654, intron 6 of 9)	11	113203315	113209669	6355	2	ENSMUSG00000085421	ENSMUST00000130373	-113491	319871	4732490B19Rik	RIKEN cDNA 4732490B19 gene
11	113329077	113333186	4110	*	Intron (ENSMUST00000071539/ENSMUSG00000041654, intron 6 of 9)	11	113203315	113209669	6355	2	ENSMUSG00000085421	ENSMUST00000130373	-119408	319871	4732490B19Rik	RIKEN cDNA 4732490B19 gene
11	113619821	113622138	2318	*	Intron (ENSMUST00000146390/ENSMUSG00000047904, intron 1 of 1)	11	113619476	113625895	6420	1	ENSMUSG00000047904	ENSMUST00000106630	345	20606	Sstr2	somatostatin receptor 2
11	113871212	113874199	2988	*	Exon (ENSMUST00000041627/ENSMUSG00000041592, exon 7 of 45)	11	113806341	113826219	19879	2	ENSMUSG00000041592	ENSMUST00000125879	-44993	237979	Sdk2	sidekick cell adhesion molecule 2
11	114060985	114067949	6965	*	Promoter (<=1kb)	11	113776374	114066218	289845	2	ENSMUSG00000041592	ENSMUST00000041627	0	237979	Sdk2	sidekick cell adhesion molecule 2
11	114566852	114568628	1777	*	Distal Intergenic	11	114664608	114664909	302	1	ENSMUSG00000083769	ENSMUST00000120766	-95980
11	114764403	114767039	2637	*	Promoter (<=1kb)	11	114765388	114786179	20792	1	ENSMUSG00000010021	ENSMUST00000126555	0	286942	Kif19a	kinesin family member 19A
11	114778293	114781586	3294	*	Promoter (3-4kb)	11	114784659	114785567	909	1	ENSMUSG00000010021	ENSMUST00000131782	-3073	286942	Kif19a	kinesin family member 19A
11	114783848	114787755	3908	*	Promoter (<=1kb)	11	114784659	114785567	909	1	ENSMUSG00000010021	ENSMUST00000131782	0	286942	Kif19a	kinesin family member 19A
11	114849068	114854635	5568	*	Promoter (<=1kb)	11	114851152	114863733	12582	1	ENSMUSG00000051043	ENSMUST00000133245	0	70355	Gprc5c	G protein-coupled receptor, family C, group 5, member C
11	115246388	115250240	3853	*	Promoter (3-4kb)	11	115253278	115253385	108	1	ENSMUSG00000089544	ENSMUST00000158919	-3038
11	115251670	115254680	3011	*	Promoter (<=1kb)	11	115253278	115253385	108	1	ENSMUSG00000089544	ENSMUST00000158919	0
11	115256966	115263250	6285	*	5' UTR	11	115249169	115265429	16261	2	ENSMUSG00000020734	ENSMUST00000003351	2179	14813	Grin2c	glutamate receptor, ionotropic, NMDA2C (epsilon 3)
11	115265549	115268046	2498	*	Promoter (<=1kb)	11	115249169	115267243	18075	2	ENSMUSG00000020734	ENSMUST00000106554	0	14813	Grin2c	glutamate receptor, ionotropic, NMDA2C (epsilon 3)
11	115296393	115298877	2485	*	Promoter (<=1kb)	11	115279622	115297514	17893	2	ENSMUSG00000044788	ENSMUST00000056153	0	328035	Fads6	fatty acid desaturase domain family, member 6
11	115314325	115325396	11072	*	Promoter (<=1kb)	11	115315192	115322041	6850	2	ENSMUSG00000045288	ENSMUST00000103037	0	16470	Ush1g	USH1 protein network component sans
11	115328654	115332155	3502	*	Promoter (2-3kb)	11	115334731	115346927	12197	1	ENSMUSG00000018862	ENSMUST00000106543	-2576	69602	Otop3	otopetrin 3
11	115334537	115337002	2466	*	Promoter (<=1kb)	11	115334731	115346927	12197	1	ENSMUSG00000018862	ENSMUST00000106543	0	69602	Otop3	otopetrin 3
11	115342714	115346387	3674	*	Exon (ENSMUST00000106543/ENSMUSG00000018862, exon 6 of 7)	11	115349009	115351003	1995	2	ENSMUSG00000034586	ENSMUST00000146256	4616	217310	Hid1	HID1 domain containing
11	115372684	115376059	3376	*	Promoter (4-5kb)	11	115347707	115367756	20050	2	ENSMUSG00000034586	ENSMUST00000106542	-4928	217310	Hid1	HID1 domain containing
11	115857399	115859567	2169	*	Promoter (<=1kb)	11	115858406	115892592	34187	1	ENSMUSG00000034427	ENSMUST00000093911	0	217328	Myo15b	myosin XVB
11	116279920	116286106	6187	*	Promoter (<=1kb)	11	116280939	116283938	3000	1	ENSMUSG00000020793	ENSMUST00000055872	0	14428	Galr2	galanin receptor 2
11	116333804	116336029	2226	*	Promoter (<=1kb)	11	116330704	116335399	4696	2	ENSMUSG00000034227	ENSMUST00000036215	0	15223	Foxj1	forkhead box J1
11	116530148	116535479	5332	*	Promoter (<=1kb)	11	116530925	116536657	5733	1	ENSMUSG00000061878	ENSMUST00000106388	0	20698	Sphk1	sphingosine kinase 1
11	116652368	116656654	4287	*	Promoter (<=1kb)	11	116645595	116654313	8719	2	ENSMUSG00000020810	ENSMUST00000021166	0	114886	Cygb	cytoglobin
11	116692979	116696694	3716	*	Promoter (<=1kb)	11	116675303	116694868	19566	2	ENSMUSG00000057286	ENSMUST00000079545	0	20446	St6galnac2	ST6 (alpha-N-acetyl-neuraminyl-2,3-beta-galactosyl-1,3)-N-acetylgalactosaminide alpha-2,6-sialyltransferase 2
11	116915591	116925703	10113	*	Promoter (<=1kb)	11	116918863	116986948	68086	1	ENSMUSG00000043857	ENSMUST00000103027	0	268510	Mgat5b	mannoside acetylglucosaminyltransferase 5, isoenzyme B
11	116937240	116940313	3074	*	Intron (ENSMUST00000103027/ENSMUSG00000043857, intron 3 of 17)	11	116947335	116974307	26973	1	ENSMUSG00000043857	ENSMUST00000139905	-7022	268510	Mgat5b	mannoside acetylglucosaminyltransferase 5, isoenzyme B
11	117403420	117406270	2851	*	Distal Intergenic	11	117414389	117415368	980	1	ENSMUSG00000086588	ENSMUST00000124901	-8119	105827746	Gm11729	predicted gene 11729
11	117411674	117416730	5057	*	Promoter (<=1kb)	11	117414389	117415368	980	1	ENSMUSG00000086588	ENSMUST00000124901	0	105827746	Gm11729	predicted gene 11729
11	117428619	117432826	4208	*	Intron (ENSMUST00000151381/ENSMUSG00000085336, intron 1 of 4)	11	117426178	117438866	12689	1	ENSMUSG00000085336	ENSMUST00000151381	2441	102637448	Gm11732	predicted gene 11732
11	117435005	117437746	2742	*	Exon (ENSMUST00000151381/ENSMUSG00000085336, exon 2 of 5)	11	117426178	117438866	12689	1	ENSMUSG00000085336	ENSMUST00000151381	8827	102637448	Gm11732	predicted gene 11732
11	117439379	117442062	2684	*	Distal Intergenic	11	117426178	117438866	12689	1	ENSMUSG00000085336	ENSMUST00000151381	13201	102637448	Gm11732	predicted gene 11732
11	117458551	117461225	2675	*	Distal Intergenic	11	117479875	117482597	2723	2	ENSMUSG00000110653	ENSMUST00000212879	21372
11	117478376	117480131	1756	*	Exon (ENSMUST00000212879/ENSMUSG00000110653, exon 2 of 2)	11	117479875	117482597	2723	2	ENSMUSG00000110653	ENSMUST00000212879	2466
11	117599946	117604307	4362	*	Distal Intergenic	11	117611247	117613857	2611	1	ENSMUSG00000054418	ENSMUST00000155384	-6940
11	117615232	117617977	2746	*	Distal Intergenic	11	117611247	117613857	2611	1	ENSMUSG00000054418	ENSMUST00000155384	3985
11	117859086	117862187	3102	*	Promoter (<=1kb)	11	117860752	117865543	4792	1	ENSMUSG00000070330	ENSMUST00000093905	0	546519	Tmem235	transmembrane protein 235
11	118502354	118505629	3276	*	Exon (ENSMUST00000117731/ENSMUSG00000025576, exon 5 of 14)	11	118496500	118507353	10854	2	ENSMUSG00000025576	ENSMUST00000154746	1724	52897	Rbfox3	RNA binding protein, fox-1 homolog (C. elegans) 3
11	118566526	118569913	3388	*	Promoter (<=1kb)	11	118502842	118569910	67069	2	ENSMUSG00000025576	ENSMUST00000136551	0	52897	Rbfox3	RNA binding protein, fox-1 homolog (C. elegans) 3
11	118570630	118574359	3730	*	Promoter (<=1kb)	11	118502842	118569910	67069	2	ENSMUSG00000025576	ENSMUST00000136551	-720	52897	Rbfox3	RNA binding protein, fox-1 homolog (C. elegans) 3
11	118743628	118745907	2280	*	Intron (ENSMUST00000117731/ENSMUSG00000025576, intron 2 of 13)	11	118489764	118761041	271278	2	ENSMUSG00000025576	ENSMUST00000103023	15134	52897	Rbfox3	RNA binding protein, fox-1 homolog (C. elegans) 3
11	118904639	118913117	8479	*	Promoter (<=1kb)	11	118489762	118909550	419789	2	ENSMUSG00000025576	ENSMUST00000117731	0	52897	Rbfox3	RNA binding protein, fox-1 homolog (C. elegans) 3
11	118995350	118997147	1798	*	Distal Intergenic	11	118988216	118993221	5006	1	ENSMUSG00000046697	ENSMUST00000106273	7134	238011	Enpp7	ectonucleotide pyrophosphatase/phosphodiesterase 7
11	119018946	119022422	3477	*	Promoter (<=1kb)	11	119022962	119031270	8309	1	ENSMUSG00000025577	ENSMUST00000026662	-540	12416	Cbx2	chromobox 2
11	119034285	119037638	3354	*	3' UTR	11	119039053	119040831	1779	2	ENSMUSG00000025578	ENSMUST00000128019	3193	30951	Cbx8	chromobox 8
11	119040577	119056276	15700	*	Promoter (<=1kb)	11	119036305	119040969	4665	2	ENSMUSG00000025578	ENSMUST00000026663	0	30951	Cbx8	chromobox 8
11	119059310	119063066	3757	*	Distal Intergenic	11	119036305	119040969	4665	2	ENSMUSG00000025578	ENSMUST00000026663	-18341	30951	Cbx8	chromobox 8
11	119071754	119073126	1373	*	Distal Intergenic	11	119077573	119086221	8649	2	ENSMUSG00000039989	ENSMUST00000026665	13095	12418	Cbx4	chromobox 4
11	119087916	119090079	2164	*	Promoter (1-2kb)	11	119081373	119086221	4849	2	ENSMUSG00000039989	ENSMUST00000145058	-1695	12418	Cbx4	chromobox 4
11	119512486	119517078	4593	*	Distal Intergenic	11	119501978	119507389	5412	1	ENSMUSG00000039850	ENSMUST00000132015	10508	338371	Endov	endonuclease V
11	119538968	119542152	3185	*	3' UTR	11	119538719	119547753	9035	2	ENSMUSG00000025582	ENSMUST00000026670	5601	18164	Nptx1	neuronal pentraxin 1
11	119542897	119546239	3343	*	Exon (ENSMUST00000026670/ENSMUSG00000025582, exon 3 of 5)	11	119538719	119547753	9035	2	ENSMUSG00000025582	ENSMUST00000026670	1514	18164	Nptx1	neuronal pentraxin 1
11	119548066	119551581	3516	*	Promoter (<=1kb)	11	119548630	119569046	20417	1	ENSMUSG00000087675	ENSMUST00000135630	0	100503830	Gm11762	predicted gene 11762
11	119556106	119560029	3924	*	Intron (ENSMUST00000135630/ENSMUSG00000087675, intron 1 of 3)	11	119548630	119569046	20417	1	ENSMUSG00000087675	ENSMUST00000135630	7476	100503830	Gm11762	predicted gene 11762
11	119561585	119567152	5568	*	Exon (ENSMUST00000135630/ENSMUSG00000087675, exon 2 of 4)	11	119548630	119569046	20417	1	ENSMUSG00000087675	ENSMUST00000135630	12955	100503830	Gm11762	predicted gene 11762
11	120658678	120665784	7107	*	Promoter (<=1kb)	11	120653788	120660606	6819	2	ENSMUSG00000042988	ENSMUST00000106177	0	77583	Notum	notum palmitoleoyl-protein carboxylesterase
11	121153557	121159687	6131	*	Promoter (<=1kb)	11	121160271	121161973	1703	1	ENSMUSG00000039321	ENSMUST00000039044	-584	217369	Uts2r	urotensin 2 receptor
12	3953275	3955634	2360	*	Promoter (<=1kb)	12	3954951	3960573	5623	1	ENSMUSG00000020660	ENSMUST00000219543	0	18976	Pomc	pro-opiomelanocortin-alpha
12	4035686	4039059	3374	*	Promoter (<=1kb)	12	3962554	4038915	76362	2	ENSMUSG00000020658	ENSMUST00000111178	0	668212	Efr3b	EFR3 homolog B
12	5189046	5191705	2660	*	Intron (ENSMUST00000020958/ENSMUSG00000020627, intron 3 of 13)	12	5235156	5235964	809	2	ENSMUSG00000112020	ENSMUST00000219031	44259
12	5200932	5203359	2428	*	Intron (ENSMUST00000020958/ENSMUSG00000020627, intron 3 of 13)	12	5235156	5235964	809	2	ENSMUSG00000112020	ENSMUST00000219031	32605
12	5203780	5207392	3613	*	Intron (ENSMUST00000020958/ENSMUSG00000020627, intron 3 of 13)	12	5235156	5235964	809	2	ENSMUSG00000112020	ENSMUST00000219031	28572
12	5247300	5249596	2297	*	Intron (ENSMUST00000020958/ENSMUSG00000020627, intron 2 of 13)	12	5235156	5235964	809	2	ENSMUSG00000112020	ENSMUST00000219031	-11336
12	5373248	5379456	6209	*	Promoter (<=1kb)	12	5077472	5375682	298211	2	ENSMUSG00000020627	ENSMUST00000020958	0	208439	Klhl29	kelch-like 29
12	8298526	8305237	6712	*	Promoter (<=1kb)	12	8297918	8301954	4037	2	ENSMUSG00000037660	ENSMUST00000037313	0	238057	Gdf7	growth differentiation factor 7
12	9572571	9583296	10726	*	Promoter (<=1kb)	12	9574441	9581500	7060	1	ENSMUSG00000048387	ENSMUST00000057021	0	23967	Osr1	odd-skipped related transcription factor 1
12	11147023	11152219	5197	*	Promoter (<=1kb)	12	11090202	11150373	60172	2	ENSMUSG00000043673	ENSMUST00000055673	0	238076	Kcns3	potassium voltage-gated channel, delayed-rectifier, subfamily S, member 3
12	14149220	14154385	5166	*	Promoter (<=1kb)	12	14146830	14152054	5225	2	ENSMUSG00000020607	ENSMUST00000020926	0	105005	Lratd1	LRAT domain containing 1
12	15813725	15817023	3299	*	Promoter (<=1kb)	12	15791727	15816785	25059	2	ENSMUSG00000020601	ENSMUST00000020922	0	217410	Trib2	tribbles pseudokinase 2
12	16798696	16801449	2754	*	Promoter (<=1kb)	12	16670615	16800684	130070	2	ENSMUSG00000036523	ENSMUST00000162112	0	268527	Greb1	gene regulated by estrogen in breast cancer protein
12	17323008	17328211	5204	*	Promoter (<=1kb)	12	17284721	17324712	39992	2	ENSMUSG00000020566	ENSMUST00000095820	0	68775	Atp6v1c2	ATPase, H+ transporting, lysosomal V1 subunit C2
12	24678990	24682460	3471	*	Promoter (<=1kb)	12	24665833	24680908	15076	2	ENSMUSG00000062563	ENSMUST00000156453	0	12879	Cys1	cystin 1
12	27336429	27340370	3942	*	3' UTR	12	27334264	27342574	8311	2	ENSMUSG00000063632	ENSMUST00000079063	2204	20666	Sox11	SRY (sex determining region Y)-box 11
12	27341514	27344742	3229	*	Promoter (<=1kb)	12	27334264	27342574	8311	2	ENSMUSG00000063632	ENSMUST00000079063	0	20666	Sox11	SRY (sex determining region Y)-box 11
12	27996937	28001012	4076	*	Intron (ENSMUST00000222553/ENSMUSG00000113967, intron 1 of 1)	12	27995008	28010046	15039	1	ENSMUSG00000113967	ENSMUST00000222553	1929
12	29532170	29537858	5689	*	Promoter (<=1kb)	12	29533385	29566998	33614	1	ENSMUSG00000061911	ENSMUST00000219899	0	17933	Myt1l	myelin transcription factor 1-like
12	30883505	30886235	2731	*	Promoter (<=1kb)	12	30884322	30893854	9533	1	ENSMUSG00000054204	ENSMUST00000067087	0	100294583	Alkal2	ALK and LTK ligand 2
12	31263627	31268074	4448	*	Promoter (<=1kb)	12	31265234	31329493	64260	1	ENSMUSG00000002900	ENSMUST00000169088	0	16777	Lamb1	laminin B1
12	31558232	31562958	4727	*	Promoter (<=1kb)	12	31519827	31559969	40143	2	ENSMUSG00000020651	ENSMUST00000001253	0	23985	Slc26a4	solute carrier family 26, member 4
12	33928310	33930797	2488	*	Promoter (<=1kb)	12	33928425	33929310	886	1	ENSMUSG00000046518	ENSMUST00000061035	0	114712	Ferd3l	Fer3 like bHLH transcription factor
12	33957645	33959357	1713	*	Promoter (<=1kb)	12	33957671	33959829	2159	1	ENSMUSG00000035799	ENSMUST00000049089	0	22160	Twist1	twist basic helix-loop-helix transcription factor 1
12	33961791	33965485	3695	*	Distal Intergenic	12	33957671	33959829	2159	1	ENSMUSG00000035799	ENSMUST00000049089	4120	22160	Twist1	twist basic helix-loop-helix transcription factor 1
12	33966072	33969477	3406	*	Distal Intergenic	12	33957671	33959829	2159	1	ENSMUSG00000035799	ENSMUST00000049089	8401	22160	Twist1	twist basic helix-loop-helix transcription factor 1
12	34904831	34907489	2659	*	Promoter (<=1kb)	12	34373435	34907057	533623	2	ENSMUSG00000004698	ENSMUST00000239321	0	79221	Hdac9	histone deacetylase 9
12	37107012	37109766	2755	*	Promoter (<=1kb)	12	37108540	37179534	70995	1	ENSMUSG00000036144	ENSMUST00000041183	0	17286	Meox2	mesenchyme homeobox 2
12	40133154	40134976	1823	*	Promoter (<=1kb)	12	40059769	40134183	74415	2	ENSMUSG00000002565	ENSMUST00000078481	0	20259	Scin	scinderin
12	49379940	49386533	6594	*	Promoter (<=1kb)	12	49382660	49384364	1705	1	ENSMUSG00000020950	ENSMUST00000135006	0	15228	Foxg1	forkhead box G1
12	49400455	49402945	2491	*	Intron (ENSMUST00000127041/ENSMUSG00000104861, intron 2 of 2)	12	49411814	49412248	435	2	ENSMUSG00000112486	ENSMUST00000220120	9303
12	51590855	51596488	5634	*	Promoter (<=1kb)	12	51593341	51605771	12431	1	ENSMUSG00000020953	ENSMUST00000164782	0	12810	Coch	cochlin
12	53244868	53249294	4427	*	Promoter (<=1kb)	12	53248157	54069532	821376	1	ENSMUSG00000021010	ENSMUST00000223358	0	27386	Npas3	neuronal PAS domain protein 3
12	53253693	53256159	2467	*	Intron (ENSMUST00000223358/ENSMUSG00000021010, intron 1 of 10)	12	53253046	54069074	816029	1	ENSMUSG00000021010	ENSMUST00000223057	647	27386	Npas3	neuronal PAS domain protein 3
12	54066218	54069348	3131	*	3' UTR	12	54062048	54079392	17345	2	ENSMUSG00000099407	ENSMUST00000185390	10044
12	55595864	55601252	5389	*	Promoter (<=1kb)	12	55599427	55602086	2660	1	ENSMUSG00000045440	ENSMUST00000051857	0	56856	Insm2	insulinoma-associated 2
12	56522373	56524631	2259	*	Intron (ENSMUST00000218376/ENSMUSG00000112343, intron 1 of 6)	12	56490428	56529260	38833	2	ENSMUSG00000112343	ENSMUST00000218376	4629	104798	Sfta3-ps	surfactant associated 3, pseudogene
12	56527807	56529642	1836	*	Promoter (<=1kb)	12	56490428	56529260	38833	2	ENSMUSG00000112343	ENSMUST00000218376	0	104798	Sfta3-ps	surfactant associated 3, pseudogene
12	56532983	56543240	10258	*	Promoter (<=1kb)	12	56531958	56535106	3149	2	ENSMUSG00000001496	ENSMUST00000178477	0	21869	Nkx2-1	NK2 homeobox 1
12	56607197	56615244	8048	*	Promoter (<=1kb)	12	56611389	56613284	1896	2	ENSMUSG00000058669	ENSMUST00000072631	0	18094	Nkx2-9	NK2 homeobox 9
12	56616602	56618692	2091	*	Promoter (3-4kb)	12	56611389	56613284	1896	2	ENSMUSG00000058669	ENSMUST00000072631	-3318	18094	Nkx2-9	NK2 homeobox 9
12	56619583	56623419	3837	*	Distal Intergenic	12	56628984	56630262	1279	1	ENSMUSG00000112618	ENSMUST00000218378	-5565
12	56624567	56627240	2674	*	Promoter (1-2kb)	12	56628984	56630262	1279	1	ENSMUSG00000112618	ENSMUST00000218378	-1744
12	56679896	56683207	3312	*	Distal Intergenic	12	56691767	56712707	20941	1	ENSMUSG00000001497	ENSMUST00000153250	-8560	18511	Pax9	paired box 9
12	56689482	56698468	8987	*	Promoter (<=1kb)	12	56691767	56712707	20941	1	ENSMUSG00000001497	ENSMUST00000153250	0	18511	Pax9	paired box 9
12	56699335	56701330	1996	*	Exon (ENSMUST00000153250/ENSMUSG00000001497, exon 4 of 5)	12	56695729	56710346	14618	1	ENSMUSG00000001497	ENSMUST00000152848	3606	18511	Pax9	paired box 9
12	57195953	57198278	2326	*	Promoter (<=1kb)	12	56712634	57197472	484839	2	ENSMUSG00000035472	ENSMUST00000044634	0	217593	Slc25a21	solute carrier family 25 (mitochondrial oxodicarboxylate carrier), member 21
12	57530235	57536123	5889	*	Exon (ENSMUST00000195637/ENSMUSG00000103704, exon 2 of 2)	12	57525726	57530254	4529	1	ENSMUSG00000103704	ENSMUST00000195637	4509
12	57542696	57545602	2907	*	Exon (ENSMUST00000044380/ENSMUSG00000035451, exon 2 of 2)	12	57540628	57546121	5494	2	ENSMUSG00000035451	ENSMUST00000044380	519	15375	Foxa1	forkhead box A1
12	57546751	57555054	8304	*	Promoter (<=1kb)	12	57545834	57546916	1083	2	ENSMUSG00000035451	ENSMUST00000218398	0	15375	Foxa1	forkhead box A1
12	57574121	57577005	2885	*	Promoter (<=1kb)	12	57575817	57737928	162112	1	ENSMUSG00000046782	ENSMUST00000172939	0	70846	Ttc6	tetratricopeptide repeat domain 6
12	58211154	58214809	3656	*	Promoter (<=1kb)	12	58211772	58213887	2116	1	ENSMUSG00000035431	ENSMUST00000110671	0	20605	Sstr1	somatostatin receptor 1
12	67219664	67224313	4650	*	Promoter (<=1kb)	12	66466060	67222549	756490	2	ENSMUSG00000034912	ENSMUST00000037181	0	320772	Mdga2	MAM domain containing glycosylphosphatidylinositol anchor 2
12	70343974	70346840	2867	*	Exon (ENSMUST00000110522/ENSMUSG00000021071, exon 1 of 14)	12	70247735	70347089	99355	2	ENSMUSG00000021071	ENSMUST00000221294	249	94090	Trim9	tripartite motif-containing 9
12	72406435	72409688	3254	*	Promoter (<=1kb)	12	72211752	72409054	197303	2	ENSMUSG00000021087	ENSMUST00000078505	0	104001	Rtn1	reticulon 1
12	72938522	72947899	9378	*	Promoter (<=1kb)	12	72911659	72940774	29116	2	ENSMUSG00000021098	ENSMUST00000136075	0	75801	4930447C04Rik	RIKEN cDNA 4930447C04 gene
12	72949205	72951910	2706	*	Promoter (<=1kb)	12	72950895	72951710	816	1	ENSMUSG00000102197	ENSMUST00000195404	0
12	73034416	73037039	2624	*	Distal Intergenic	12	73040015	73042815	2801	2	ENSMUSG00000051367	ENSMUST00000176310	5776	20471	Six1	sine oculis-related homeobox 1
12	73038469	73041377	2909	*	Exon (ENSMUST00000176310/ENSMUSG00000051367, exon 2 of 2)	12	73040015	73042815	2801	2	ENSMUSG00000051367	ENSMUST00000176310	1438	20471	Six1	sine oculis-related homeobox 1
12	73042368	73054793	12426	*	Promoter (<=1kb)	12	73040015	73042815	2801	2	ENSMUSG00000051367	ENSMUST00000176310	0	20471	Six1	sine oculis-related homeobox 1
12	73110537	73112979	2443	*	Exon (ENSMUST00000043208/ENSMUSG00000034460, exon 1 of 3)	12	73099609	73113425	13817	2	ENSMUSG00000034460	ENSMUST00000043208	446	20474	Six4	sine oculis-related homeobox 4
12	73543936	73546884	2949	*	Promoter (<=1kb)	12	73543402	73546392	2991	2	ENSMUSG00000034435	ENSMUST00000042975	0	238257	Tmem30b	transmembrane protein 30B
12	73996418	73998641	2224	*	Promoter (<=1kb)	12	73997661	74273267	275607	1	ENSMUSG00000044912	ENSMUST00000221220	0	238266	Syt16	synaptotagmin XVI
12	75172674	75178803	6130	*	Promoter (<=1kb)	12	74897220	75177332	280113	2	ENSMUSG00000034402	ENSMUST00000042299	0	238271	Kcnh5	potassium voltage-gated channel, subfamily H (eag-related), member 5
12	75179165	75182252	3088	*	Promoter (1-2kb)	12	74897220	75177332	280113	2	ENSMUSG00000034402	ENSMUST00000042299	-1833	238271	Kcnh5	potassium voltage-gated channel, subfamily H (eag-related), member 5
12	76433695	76435650	1956	*	Promoter (<=1kb)	12	76435713	76436480	768	1	ENSMUSG00000052221	ENSMUST00000219251	-63	210762	Ppp1r36	protein phosphatase 1, regulatory subunit 36
12	76710315	76713439	3125	*	Promoter (<=1kb)	12	76580488	76710547	130060	2	ENSMUSG00000021061	ENSMUST00000021458	0	20741	Sptb	spectrin beta, erythrocytic
12	76819981	76823950	3970	*	Promoter (<=1kb)	12	76797960	76822553	24594	2	ENSMUSG00000021062	ENSMUST00000021459	0	104886	Rab15	RAB15, member RAS oncogene family
12	79129703	79132061	2359	*	Promoter (<=1kb)	12	79130777	79156301	25525	1	ENSMUSG00000021125	ENSMUST00000021550	0	11847	Arg2	arginase type II
12	80515160	80526570	11411	*	Promoter (<=1kb)	12	80518277	80603892	85616	1	ENSMUSG00000021130	ENSMUST00000219993	0	108760	Galnt16	polypeptide N-acetylgalactosaminyltransferase 16
12	80690602	80695547	4946	*	Promoter (<=1kb)	12	80686370	80692466	6097	2	ENSMUSG00000044062	ENSMUST00000153297	0	68354	Plekhd1os	pleckstrin homology domain containing, family D (with coiled-coil domains) member 1, opposite strand
12	80753842	80756045	2204	*	Promoter (2-3kb)	12	80758406	80762793	4388	1	ENSMUSG00000097575	ENSMUST00000181092	-2361
12	80758010	80761954	3945	*	Promoter (<=1kb)	12	80754043	80760687	6645	2	ENSMUSG00000062961	ENSMUST00000073251	0	380768	Ccdc177	coiled-coil domain containing 177
12	81330704	81335260	4557	*	Promoter (<=1kb)	12	81197915	81333164	135250	2	ENSMUSG00000079055	ENSMUST00000085238	0	110893	Slc8a3	solute carrier family 8 (sodium/calcium exchanger), member 3
12	81627958	81634382	6425	*	Promoter (<=1kb)	12	81631249	81667557	36309	1	ENSMUSG00000042734	ENSMUST00000218362	0	69480	Ttc9	tetratricopeptide repeat domain 9
12	82345783	82347836	2054	*	Intron (ENSMUST00000166429/ENSMUSG00000042700, intron 4 of 22)	12	82342267	82398176	55910	1	ENSMUSG00000042700	ENSMUST00000220766	3516	217692	Sipa1l1	signal-induced proliferation-associated 1 like 1
12	82613864	82619200	5337	*	Promoter (<=1kb)	12	82616636	83157971	541336	1	ENSMUSG00000021219	ENSMUST00000186848	0	50779	Rgs6	regulator of G-protein signaling 6
12	83469862	83473520	3659	*	Intron (ENSMUST00000178756/ENSMUSG00000021221, intron 1 of 10)	12	83269198	83487708	218511	2	ENSMUSG00000021221	ENSMUST00000177959	14188	70127	Dpf3	double PHD fingers 3
12	83763484	83770801	7318	*	Promoter (<=1kb)	12	83763634	83792382	28749	1	ENSMUSG00000021223	ENSMUST00000121733	0	170721	Papln	papilin, proteoglycan-like sulfated glycoprotein
12	83771609	83774650	3042	*	Exon (ENSMUST00000121733/ENSMUSG00000021223, exon 4 of 28)	12	83763662	83781132	17471	1	ENSMUSG00000021223	ENSMUST00000152904	7947	170721	Papln	papilin, proteoglycan-like sulfated glycoprotein
12	84566666	84574301	7636	*	Promoter (<=1kb)	12	84569762	84595457	25696	1	ENSMUSG00000021239	ENSMUST00000021665	0	12677	Vsx2	visual system homeobox 2
12	84623793	84627879	4087	*	Distal Intergenic	12	84602640	84617413	14774	2	ENSMUSG00000021240	ENSMUST00000223107	-6380	19300	Abcd4	ATP-binding cassette, sub-family D (ALD), member 4
12	84640813	84643165	2353	*	Promoter (<=1kb)	12	84641019	84648873	7855	1	ENSMUSG00000071235	ENSMUST00000221915	0	432677	Vrtn	vertebrae development associated
12	84696374	84704023	7650	*	Promoter (<=1kb)	12	84677277	84698831	21555	2	ENSMUSG00000071234	ENSMUST00000095550	0	627191	Syndig1l	synapse differentiation inducing 1 like
12	85149722	85152096	2375	*	Promoter (<=1kb)	12	85135249	85151264	16016	2	ENSMUSG00000019235	ENSMUST00000221972	0	238323	Rps6kl1	ribosomal protein S6 kinase-like 1
12	86208518	86212632	4115	*	Distal Intergenic	12	86241858	86291784	49927	1	ENSMUSG00000021254	ENSMUST00000221368	-29226	70373	Gpatch2l	G patch domain containing 2 like
12	86219990	86222304	2315	*	Distal Intergenic	12	86241858	86291784	49927	1	ENSMUSG00000021254	ENSMUST00000221368	-19554	70373	Gpatch2l	G patch domain containing 2 like
12	86363687	86366780	3094	*	Intron (ENSMUST00000116402/ENSMUSG00000021255, intron 1 of 6)	12	86361117	86521628	160512	1	ENSMUSG00000021255	ENSMUST00000116402	2570	26380	Esrrb	estrogen related receptor, beta
12	86377422	86380051	2630	*	Intron (ENSMUST00000116402/ENSMUSG00000021255, intron 1 of 6)	12	86361117	86521628	160512	1	ENSMUSG00000021255	ENSMUST00000116402	16305	26380	Esrrb	estrogen related receptor, beta
12	86417674	86428630	10957	*	Promoter (<=1kb)	12	86421644	86515522	93879	1	ENSMUSG00000021255	ENSMUST00000110203	0	26380	Esrrb	estrogen related receptor, beta
12	86882262	86883966	1705	*	5' UTR	12	86880701	86884798	4098	2	ENSMUSG00000034168	ENSMUST00000038422	832	238330	Irf2bpl	interferon regulatory factor 2 binding protein-like
12	86981701	86986109	4409	*	Promoter (<=1kb)	12	86980764	86983835	3072	2	ENSMUSG00000048483	ENSMUST00000223336	0	238331	Zdhhc22	zinc finger, DHHC-type containing 22
12	86986934	86992343	5410	*	Promoter (<=1kb)	12	86980763	86990430	9668	2	ENSMUSG00000048483	ENSMUST00000222543	0	238331	Zdhhc22	zinc finger, DHHC-type containing 22
12	87025055	87027912	2858	*	Promoter (<=1kb)	12	87026292	87090038	63747	1	ENSMUSG00000034145	ENSMUST00000146292	0	217733	Tmem63c	transmembrane protein 63c
12	87054668	87056990	2323	*	5' UTR	12	87067477	87067591	115	1	ENSMUSG00000080868	ENSMUST00000119807	-10487
12	87097838	87103915	6078	*	Promoter (<=1kb)	12	87097531	87102522	4992	2	ENSMUSG00000021032	ENSMUST00000110177	0	64242	Ngb	neuroglobin
12	87298849	87301435	2587	*	Promoter (<=1kb)	12	87278638	87299705	21068	2	ENSMUSG00000050671	ENSMUST00000125733	0	217738	Ism2	isthmin 2
12	89811363	89815573	4211	*	Promoter (<=1kb)	12	89812408	90332928	520521	1	ENSMUSG00000066392	ENSMUST00000238943	0	18191	Nrxn3	neurexin III
12	91399899	91402814	2916	*	Promoter (<=1kb)	12	91400994	91540509	139516	1	ENSMUSG00000020963	ENSMUST00000021346	0	22095	Tshr	thyroid stimulating hormone receptor
12	95692723	95694757	2035	*	Intron (ENSMUST00000057324/ENSMUSG00000047414, intron 1 of 1)	12	95692226	95785215	92990	1	ENSMUSG00000047414	ENSMUST00000057324	497	399558	Flrt2	fibronectin leucine rich transmembrane protein 2
12	98573668	98580565	6898	*	Promoter (<=1kb)	12	98429437	98578310	148874	2	ENSMUSG00000033854	ENSMUST00000221240	0	72258	Kcnk10	potassium channel, subfamily K, member 10
12	99963269	99968265	4997	*	Promoter (<=1kb)	12	99964499	100062682	98184	1	ENSMUSG00000045404	ENSMUST00000160413	0	217826	Kcnk13	potassium channel, subfamily K, member 13
12	100271888	100275264	3377	*	Promoter (1-2kb)	12	100276609	100300908	24300	1	ENSMUSG00000113679	ENSMUST00000223300	-1345	100038713	Gm10432	predicted gene 10432
12	100896935	100901789	4855	*	Promoter (<=1kb)	12	100876685	100899524	22840	2	ENSMUSG00000047415	ENSMUST00000053668	0	238377	Gpr68	G protein-coupled receptor 68
12	102127633	102133805	6173	*	Promoter (<=1kb)	12	102128733	102267091	138359	1	ENSMUSG00000041771	ENSMUST00000159329	0	238384	Slc24a4	solute carrier family 24 (sodium/potassium/calcium exchanger), member 4
12	102553124	102555644	2521	*	Promoter (<=1kb)	12	102554969	102565028	10060	1	ENSMUSG00000021194	ENSMUST00000021610	0	12652	Chga	chromogranin A
12	103240718	103246039	5322	*	Promoter (<=1kb)	12	103196908	103242146	45239	2	ENSMUSG00000041669	ENSMUST00000127843	0	170952	Prima1	proline rich membrane anchor 1
12	103312426	103317258	4833	*	Promoter (<=1kb)	12	103314953	103316318	1366	1	ENSMUSG00000096753	ENSMUST00000189885	0	100504156	Fam181a	family with sequence similarity 181, member A
12	103532476	103534203	1728	*	Promoter (<=1kb)	12	103532570	103612904	80335	1	ENSMUSG00000021209	ENSMUST00000189871	0	74521	Ppp4r4	protein phosphatase 4, regulatory subunit 4
12	104468103	104470365	2263	*	Distal Intergenic	12	104471209	104473330	2122	2	ENSMUSG00000021095	ENSMUST00000021513	2965	14836	Gsc	goosecoid homeobox
12	104471269	104473701	2433	*	Promoter (<=1kb)	12	104471209	104473330	2122	2	ENSMUSG00000021095	ENSMUST00000021513	0	14836	Gsc	goosecoid homeobox
12	104477664	104483214	5551	*	Exon (ENSMUST00000232932/ENSMUSG00000114826, exon 1 of 1)	12	104474488	104477489	3002	1	ENSMUSG00000114826	ENSMUST00000224847	3176
12	105335011	105341141	6131	*	Promoter (<=1kb)	12	105336594	105383932	47339	1	ENSMUSG00000097929	ENSMUST00000180458	0	69952	Tunar	Tcl1 upstream neural differentiation associated RNA
12	105560560	105565832	5273	*	Promoter (<=1kb)	12	105563226	105595237	32012	1	ENSMUSG00000021070	ENSMUST00000001652	0	12062	Bdkrb2	bradykinin receptor, beta 2
12	106173535	106176813	3279	*	Distal Intergenic	12	106131978	106145400	13423	2	ENSMUSG00000114149	ENSMUST00000223462	-28135
12	106480227	106483285	3059	*	Distal Intergenic	12	106459150	106459495	346	1	ENSMUSG00000091762	ENSMUST00000167139	21077
12	106527201	106529848	2648	*	Distal Intergenic	12	106544837	106546326	1490	2	ENSMUSG00000091887	ENSMUST00000163501	16478
12	107150951	107158356	7406	*	Intron (ENSMUST00000148122/ENSMUSG00000086060, intron 2 of 2)	12	107147164	107160207	13044	2	ENSMUSG00000086060	ENSMUST00000148122	1851
12	107975831	107987008	11178	*	Intron (ENSMUST00000066060/ENSMUSG00000048251, intron 2 of 3)	12	107915222	108003414	88193	2	ENSMUSG00000048251	ENSMUST00000109887	16406	58208	Bcl11b	B cell leukemia/lymphoma 11B
12	107992388	107996676	4289	*	Intron (ENSMUST00000066060/ENSMUSG00000048251, intron 1 of 3)	12	107915222	108003414	88193	2	ENSMUSG00000048251	ENSMUST00000109887	6738	58208	Bcl11b	B cell leukemia/lymphoma 11B
12	107999354	108008754	9401	*	Promoter (<=1kb)	12	107910403	108003602	93200	2	ENSMUSG00000048251	ENSMUST00000066060	0	58208	Bcl11b	B cell leukemia/lymphoma 11B
12	108305051	108308514	3464	*	Promoter (<=1kb)	12	108306270	108330869	24600	1	ENSMUSG00000021260	ENSMUST00000021685	0	214305	Hhipl1	hedgehog interacting protein-like 1
12	108316545	108319760	3216	*	Exon (ENSMUST00000021685/ENSMUSG00000021260, exon 3 of 9)	12	108313779	108328030	14252	2	ENSMUSG00000097847	ENSMUST00000181875	8270
12	108325766	108331182	5417	*	Promoter (<=1kb)	12	108313779	108328030	14252	2	ENSMUSG00000097847	ENSMUST00000181875	0
12	108334558	108337109	2552	*	Promoter (<=1kb)	12	108334467	108351945	17479	1	ENSMUSG00000021259	ENSMUST00000221708	91	13116	Cyp46a1	cytochrome P450, family 46, subfamily a, polypeptide 1
12	108349857	108355382	5526	*	Promoter (<=1kb)	12	108352224	108353152	929	1	ENSMUSG00000021259	ENSMUST00000222240	0	13116	Cyp46a1	cytochrome P450, family 46, subfamily a, polypeptide 1
12	108409712	108414041	4330	*	Promoter (<=1kb)	12	108410542	108539575	129034	1	ENSMUSG00000058070	ENSMUST00000054955	0	68519	Eml1	echinoderm microtubule associated protein like 1
12	108420172	108423357	3186	*	Promoter (<=1kb)	12	108422816	108539564	116749	1	ENSMUSG00000058070	ENSMUST00000109860	0	68519	Eml1	echinoderm microtubule associated protein like 1
12	108424216	108426463	2248	*	Intron (ENSMUST00000138456/ENSMUSG00000058070, intron 1 of 6)	12	108423078	108537532	114455	1	ENSMUSG00000058070	ENSMUST00000130999	1138	68519	Eml1	echinoderm microtubule associated protein like 1
12	108435485	108438715	3231	*	Intron (ENSMUST00000138456/ENSMUSG00000058070, intron 1 of 6)	12	108440530	108441270	741	2	ENSMUSG00000082203	ENSMUST00000119205	2555
12	108442651	108450563	7913	*	Promoter (1-2kb)	12	108440530	108441270	741	2	ENSMUSG00000082203	ENSMUST00000119205	-1381
12	108450974	108453107	2134	*	Intron (ENSMUST00000138456/ENSMUSG00000058070, intron 1 of 6)	12	108440530	108441270	741	2	ENSMUSG00000082203	ENSMUST00000119205	-9704
12	108454664	108456828	2165	*	Intron (ENSMUST00000138456/ENSMUSG00000058070, intron 1 of 6)	12	108440530	108441270	741	2	ENSMUSG00000082203	ENSMUST00000119205	-13394
12	108463301	108466286	2986	*	5' UTR	12	108471853	108539564	67712	1	ENSMUSG00000058070	ENSMUST00000155544	-5567	68519	Eml1	echinoderm microtubule associated protein like 1
12	108470547	108473059	2513	*	Promoter (<=1kb)	12	108471853	108539564	67712	1	ENSMUSG00000058070	ENSMUST00000155544	0	68519	Eml1	echinoderm microtubule associated protein like 1
12	108700913	108703253	2341	*	Promoter (<=1kb)	12	108688239	108702297	14059	2	ENSMUSG00000021263	ENSMUST00000167978	0	70059	Degs2	delta 4-desaturase, sphingolipid 2
12	109030925	109033900	2976	*	3' UTR	12	109034610	109037087	2478	2	ENSMUSG00000040867	ENSMUST00000187230	3187	380785	Begain	brain-enriched guanylate kinase-associated
12	109041366	109044100	2735	*	Promoter (4-5kb)	12	109034610	109037087	2478	2	ENSMUSG00000040867	ENSMUST00000187230	-4279	380785	Begain	brain-enriched guanylate kinase-associated
12	109049605	109054670	5066	*	Promoter (<=1kb)	12	109032783	109053775	20993	2	ENSMUSG00000040867	ENSMUST00000239108	0	380785	Begain	brain-enriched guanylate kinase-associated
12	109055220	109056997	1778	*	Promoter (<=1kb)	12	109032984	109054288	21305	2	ENSMUSG00000040867	ENSMUST00000238841	-932	380785	Begain	brain-enriched guanylate kinase-associated
12	110183190	110190190	7001	*	Promoter (<=1kb)	12	110177956	110188061	10106	2	ENSMUSG00000113733	ENSMUST00000222571	0	102638153	Gm34785	predicted gene, 34785
12	110190715	110192549	1835	*	Promoter (2-3kb)	12	110177956	110188061	10106	2	ENSMUSG00000113733	ENSMUST00000222571	-2654	102638153	Gm34785	predicted gene, 34785
12	110227954	110230562	2609	*	Exon (ENSMUST00000221773/ENSMUSG00000113193, exon 3 of 6)	12	110225515	110236362	10848	2	ENSMUSG00000113193	ENSMUST00000221773	5800
12	110250784	110252613	1830	*	Distal Intergenic	12	110236492	110238634	2143	1	ENSMUSG00000113605	ENSMUST00000222054	14292
12	110263464	110266529	3066	*	Distal Intergenic	12	110275385	110277749	2365	2	ENSMUSG00000113581	ENSMUST00000220800	11220	353504	Dio3os	deiodinase, iodothyronine type III, opposite strand
12	110269317	110283501	14185	*	Promoter (<=1kb)	12	110279068	110281097	2030	1	ENSMUSG00000075707	ENSMUST00000173014	0	107585	Dio3	deiodinase, iodothyronine type III
12	110373610	110376848	3239	*	Distal Intergenic	12	110325385	110325721	337	1	ENSMUSG00000114183	ENSMUST00000222991	48225
12	111269164	111277803	8640	*	Promoter (<=1kb)	12	111271095	111276426	5332	1	ENSMUSG00000021278	ENSMUST00000021707	0	93835	Amn	amnionless
12	111420597	111425601	5005	*	Promoter (<=1kb)	12	111421561	111431182	9622	1	ENSMUSG00000021280	ENSMUST00000222897	0	74190	Exoc3l4	exocyst complex component 3-like 4
12	111444361	111447693	3333	*	Promoter (<=1kb)	12	111444998	111453825	8828	1	ENSMUSG00000021281	ENSMUST00000174298	0	21928	Tnfaip2	tumor necrosis factor, alpha-induced protein 2
12	111483928	111490028	6101	*	Promoter (<=1kb)	12	111484609	111485823	1215	2	ENSMUSG00000010529	ENSMUST00000010673	0	212539	Gm266	predicted gene 266
12	111670257	111673737	3481	*	Promoter (<=1kb)	12	111669361	111672282	2922	2	ENSMUSG00000001270	ENSMUST00000222705	0	12709	Ckb	creatine kinase, brain
12	112105753	112109098	3346	*	Promoter (<=1kb)	12	112106679	112112372	5694	1	ENSMUSG00000037686	ENSMUST00000223457	0	104816	Aspg	asparaginase
12	112140933	112144065	3133	*	Promoter (2-3kb)	12	112146208	112181747	35540	1	ENSMUSG00000021294	ENSMUST00000128402	-2143	668303	Kif26a	kinesin family member 26A
12	112145708	112147712	2005	*	Promoter (<=1kb)	12	112146208	112181747	35540	1	ENSMUSG00000021294	ENSMUST00000128402	0	668303	Kif26a	kinesin family member 26A
12	112236730	112239080	2351	*	Distal Intergenic	12	112204701	112205153	453	2	ENSMUSG00000113282	ENSMUST00000220716	-31577
12	112299664	112303322	3659	*	Distal Intergenic	12	112347289	112350067	2779	2	ENSMUSG00000103080	ENSMUST00000194990	46745
12	112719676	112722193	2518	*	Promoter (<=1kb)	12	112720455	112724713	4259	1	ENSMUSG00000072825	ENSMUST00000220942	0	217882	Cep170b	centrosomal protein 170B
12	113184626	113186032	1407	*	Promoter (<=1kb)	12	113185930	113189523	3594	1	ENSMUSG00000049036	ENSMUST00000058491	0	69195	Tmem121	transmembrane protein 121
12	116640298	116642736	2439	*	Intron (ENSMUST00000185505/ENSMUSG00000056553, intron 2 of 3)	12	116597253	116597550	298	1	ENSMUSG00000101814	ENSMUST00000186869	43045
12	117150507	117165721	15215	*	Promoter (<=1kb)	12	117144530	117151215	6686	2	ENSMUSG00000099907	ENSMUST00000190266	0	100038689	Gm10421	predicted gene 10421
12	118197387	118199019	1633	*	Promoter (<=1kb)	12	117877982	118199043	321062	2	ENSMUSG00000018581	ENSMUST00000084806	24	13411	Dnah11	dynein, axonemal, heavy chain 11
12	118528982	118533083	4102	*	Promoter (<=1kb)	12	118518297	118530193	11897	2	ENSMUSG00000113875	ENSMUST00000222459	0	100384890	D230030E09Rik	Riken cDNA D230030E09 gene
12	118659582	118662845	3264	*	Distal Intergenic	12	118602677	118603080	404	1	ENSMUSG00000114034	ENSMUST00000222831	56905	668611	Gm9267	predicted gene 9267
12	118834332	118843736	9405	*	Promoter (2-3kb)	12	118846329	118852576	6248	1	ENSMUSG00000048562	ENSMUST00000063918	-2593	320145	Sp8	trans-acting transcription factor 8
12	118845320	118847375	2056	*	Promoter (<=1kb)	12	118846329	118852576	6248	1	ENSMUSG00000048562	ENSMUST00000063918	0	320145	Sp8	trans-acting transcription factor 8
12	118851717	118857472	5756	*	3' UTR	12	118847586	118848955	1370	1	ENSMUSG00000048562	ENSMUST00000223305	4131	320145	Sp8	trans-acting transcription factor 8
12	119237187	119239442	2256	*	Promoter (<=1kb)	12	119158022	119238802	80781	2	ENSMUSG00000025321	ENSMUST00000026360	0	320910	Itgb8	integrin beta 8
13	10358371	10361789	3419	*	Promoter (<=1kb)	13	9875486	10360844	485359	2	ENSMUSG00000046159	ENSMUST00000187510	0	12671	Chrm3	cholinergic receptor, muscarinic 3, cardiac
13	14520265	14524788	4524	*	Promoter (<=1kb)	13	14226438	14523226	296789	2	ENSMUSG00000021301	ENSMUST00000110516	0	94253	Hecw1	HECT, C2 and WW domain containing E3 ubiquitin protein ligase 1
13	15463017	15465692	2676	*	Promoter (<=1kb)	13	15463235	15715091	251857	1	ENSMUSG00000021318	ENSMUST00000130065	0	14634	Gli3	GLI-Kruppel family member GLI3
13	17957641	17959538	1898	*	Distal Intergenic	13	17960852	17961416	565	2	ENSMUSG00000114077	ENSMUST00000221430	1878
13	21256346	21258931	2586	*	Distal Intergenic	13	21286429	21292731	6303	2	ENSMUSG00000004344	ENSMUST00000110491	33800	14780	Gpx5	glutathione peroxidase 5
13	21979770	21985383	5614	*	Promoter (<=1kb)	13	21981194	21988734	7541	1	ENSMUSG00000016982	ENSMUST00000117882	0	195236	Pom121l2	POM121 transmembrane nucleoporin like 2
13	22005884	22011988	6105	*	Promoter (<=1kb)	13	22002173	22009741	7569	2	ENSMUSG00000006179	ENSMUST00000006341	0	54373	Prss16	protease, serine 16 (thymus)
13	22013375	22016447	3073	*	Promoter (<=1kb)	13	22014468	22015348	881	1	ENSMUSG00000085827	ENSMUST00000133204	0
13	23312858	23314916	2059	*	Promoter (<=1kb)	13	23276204	23313400	37197	2	ENSMUSG00000085488	ENSMUST00000155432	0	75322	4930557F10Rik	RIKEN cDNA 4930557F10 gene
13	23397752	23400667	2916	*	Distal Intergenic	13	23382505	23382660	156	1	ENSMUSG00000083667	ENSMUST00000121969	15247
13	23405844	23413004	7161	*	Distal Intergenic	13	23418361	23423866	5506	2	ENSMUSG00000036376	ENSMUST00000041782	10862	30946	Abt1	activator of basal transcription 1
13	23990593	23993305	2713	*	Promoter (<=1kb)	13	23953456	23991214	37759	2	ENSMUSG00000021337	ENSMUST00000021770	0	214189	Scgn	secretagogin, EF-hand calcium binding protein
13	25054717	25057708	2992	*	Promoter (<=1kb)	13	25056004	25121523	65520	1	ENSMUSG00000035910	ENSMUST00000036932	0	195208	Dcdc2a	doublecortin domain containing 2a
13	30746965	30753310	6346	*	Promoter (<=1kb)	13	30749226	30766976	17751	1	ENSMUSG00000021356	ENSMUST00000021784	0	16364	Irf4	interferon regulatory factor 4
13	31078642	31081432	2791	*	Promoter (<=1kb)	13	31072730	31077845	5116	2	ENSMUSG00000114161	ENSMUST00000220673	-797
13	31553877	31560569	6693	*	Promoter (<=1kb)	13	31556134	31560976	4843	1	ENSMUSG00000038415	ENSMUST00000042118	0	15220	Foxq1	forkhead box Q1
13	31613984	31632113	18130	*	Promoter (<=1kb)	13	31625816	31631403	5588	1	ENSMUSG00000038402	ENSMUST00000042054	0	14238	Foxf2	forkhead box F2
13	31798877	31802341	3465	*	Exon (ENSMUST00000154678/ENSMUSG00000086144, exon 2 of 2)	13	31797539	31800789	3251	1	ENSMUSG00000086144	ENSMUST00000154678	1338
13	31803931	31809388	5458	*	Promoter (<=1kb)	13	31806633	31812476	5844	1	ENSMUSG00000050295	ENSMUST00000062292	0	17300	Foxc1	forkhead box C1
13	31813541	31816360	2820	*	Distal Intergenic	13	31806633	31812476	5844	1	ENSMUSG00000050295	ENSMUST00000062292	6908	17300	Foxc1	forkhead box C1
13	34131349	34132852	1504	*	Promoter (<=1kb)	13	34128461	34130466	2006	2	ENSMUSG00000045136	ENSMUST00000220744	-883	73710	Tubb2b	tubulin, beta 2B class IIB
13	34651557	34654686	3130	*	Promoter (<=1kb)	13	34627834	34653486	25653	2	ENSMUSG00000021411	ENSMUST00000053459	0	66895	Pxdc1	PX domain containing 1
13	35967394	35970100	2707	*	Promoter (<=1kb)	13	35967853	35970388	2536	1	ENSMUSG00000050423	ENSMUST00000132661	0	76487	Ppp1r3g	protein phosphatase 1, regulatory subunit 3G
13	36721132	36727953	6822	*	Promoter (<=1kb)	13	36721926	36726280	4355	1	ENSMUSG00000021420	ENSMUST00000225048	0	69955	Fars2	phenylalanine-tRNA synthetase 2 (mitochondrial)
13	36732415	36736773	4359	*	Promoter (<=1kb)	13	36725625	36734477	8853	2	ENSMUSG00000039114	ENSMUST00000037623	0	68404	Nrn1	neuritin 1
13	38151119	38153579	2461	*	Promoter (<=1kb)	13	38151294	38198577	47284	1	ENSMUSG00000054889	ENSMUST00000124830	0	109620	Dsp	desmoplakin
13	38345339	38348258	2920	*	Promoter (<=1kb)	13	38346153	38357969	11817	1	ENSMUSG00000039004	ENSMUST00000224452	0	12161	Bmp6	bone morphogenetic protein 6
13	40700411	40713334	12924	*	Promoter (<=1kb)	13	40704005	40707949	3945	1	ENSMUSG00000055732	ENSMUST00000069457	0
13	40716697	40719810	3114	*	Promoter (3-4kb)	13	40723110	40725449	2340	1	ENSMUSG00000114936	ENSMUST00000224038	-3300
13	40722535	40724600	2066	*	Promoter (<=1kb)	13	40723110	40725449	2340	1	ENSMUSG00000114936	ENSMUST00000224038	0
13	40728051	40730052	2002	*	Promoter (<=1kb)	13	40716724	40728944	12221	2	ENSMUSG00000021359	ENSMUST00000225180	0	21418	Tfap2a	transcription factor AP-2, alpha
13	40731475	40735027	3553	*	Promoter (<=1kb)	13	40715675	40733823	18149	2	ENSMUSG00000021359	ENSMUST00000110193	0	21418	Tfap2a	transcription factor AP-2, alpha
13	40736673	40738825	2153	*	Promoter (<=1kb)	13	40716605	40738376	21772	2	ENSMUSG00000021359	ENSMUST00000223869	0	21418	Tfap2a	transcription factor AP-2, alpha
13	40740448	40745453	5006	*	Promoter (2-3kb)	13	40716605	40738376	21772	2	ENSMUSG00000021359	ENSMUST00000223869	-2072	21418	Tfap2a	transcription factor AP-2, alpha
13	41109456	41111073	1618	*	Promoter (<=1kb)	13	41101428	41110183	8756	2	ENSMUSG00000021362	ENSMUST00000021791	0	107889	Gcm2	glial cells missing homolog 2
13	42303308	42306128	2821	*	Promoter (<=1kb)	13	42302298	42304991	2694	2	ENSMUSG00000113619	ENSMUST00000221433	0
13	42679273	42682517	3245	*	Promoter (<=1kb)	13	42680623	43138524	457902	1	ENSMUSG00000054728	ENSMUST00000128646	0	218194	Phactr1	phosphatase and actin regulator 1
13	42707203	42713157	5955	*	Promoter (<=1kb)	13	42709543	43135401	425859	1	ENSMUSG00000054728	ENSMUST00000066928	0	218194	Phactr1	phosphatase and actin regulator 1
13	43615219	43619065	3847	*	Promoter (<=1kb)	13	43615710	43670945	55236	1	ENSMUSG00000044164	ENSMUST00000059986	0	328234	Rnf182	ring finger protein 182
13	43784166	43786183	2018	*	Promoter (<=1kb)	13	43784775	43803132	18358	1	ENSMUSG00000015396	ENSMUST00000015540	0	12522	Cd83	CD83 antigen
13	44100193	44102849	2657	*	Promoter (<=1kb)	13	44092028	44099960	7933	2	ENSMUSG00000113276	ENSMUST00000223038	-233	102636618	Gm33630	predicted gene, 33630
13	48261410	48264139	2730	*	Promoter (<=1kb)	13	48044231	48262623	218393	2	ENSMUSG00000097622	ENSMUST00000180921	0	320614	A330033J07Rik	RIKEN cDNA A330033J07 gene
13	48652591	48654852	2262	*	Distal Intergenic	13	48662998	48666507	3510	1	ENSMUSG00000021381	ENSMUST00000021813	-8146	12022	Barx1	BarH-like homeobox 1
13	48656942	48667131	10190	*	Promoter (<=1kb)	13	48662998	48666507	3510	1	ENSMUSG00000021381	ENSMUST00000021813	0	12022	Barx1	BarH-like homeobox 1
13	48675559	48677029	1471	*	Distal Intergenic	13	48662998	48666507	3510	1	ENSMUSG00000021381	ENSMUST00000021813	12561	12022	Barx1	BarH-like homeobox 1
13	48730656	48734174	3519	*	Distal Intergenic	13	48763050	48763581	532	2	ENSMUSG00000113297	ENSMUST00000222192	29407	100416501	Rpl17-ps6	ribosomal protein L17, pseudogene 6
13	49143456	49148998	5543	*	Promoter (<=1kb)	13	49036303	49148012	111710	2	ENSMUSG00000037989	ENSMUST00000162581	0	75607	Wnk2	WNK lysine deficient protein kinase 2
13	51564602	51571894	7293	*	Promoter (<=1kb)	13	51431041	51567084	136044	2	ENSMUSG00000021448	ENSMUST00000021898	0	20418	Shc3	src homology 2 domain-containing transforming protein C3
13	53460797	53463617	2821	*	Distal Intergenic	13	53466884	53473074	6191	2	ENSMUSG00000021469	ENSMUST00000021922	9457	17702	Msx2	msh homeobox 2
13	53467265	53478563	11299	*	Promoter (<=1kb)	13	53466884	53473074	6191	2	ENSMUSG00000021469	ENSMUST00000021922	0	17702	Msx2	msh homeobox 2
13	54052538	54057411	4874	*	Promoter (<=1kb)	13	54051183	54055705	4523	2	ENSMUSG00000021478	ENSMUST00000221470	0	13488	Drd1	dopamine receptor D1
13	54255021	54258964	3944	*	Distal Intergenic	13	54245296	54245584	289	1	ENSMUSG00000113327	ENSMUST00000221038	9725
13	54368791	54372948	4158	*	Promoter (<=1kb)	13	54371349	54383917	12569	1	ENSMUSG00000025867	ENSMUST00000026985	0	12890	Cplx2	complexin 2
13	54732906	54741726	8821	*	5' UTR	13	54736673	54749669	12997	2	ENSMUSG00000069227	ENSMUST00000099506	7943	26913	Gprin1	G protein-regulated inducer of neurite outgrowth 1
13	54747539	54757062	9524	*	Promoter (<=1kb)	13	54736671	54749874	13204	2	ENSMUSG00000069227	ENSMUST00000135343	0	26913	Gprin1	G protein-regulated inducer of neurite outgrowth 1
13	54757686	54765489	7804	*	Promoter (<=1kb)	13	54759428	54763067	3640	2	ENSMUSG00000034891	ENSMUST00000153829	0	104069	Sncb	synuclein, beta
13	54790222	54793555	3334	*	Promoter (<=1kb)	13	54792740	54796165	3426	1	ENSMUSG00000025875	ENSMUST00000130568	0	74257	Tspan17	tetraspanin 17
13	54870402	54878061	7660	*	Distal Intergenic	13	54887470	54888013	544	1	ENSMUSG00000100728	ENSMUST00000189848	-9409
13	54885497	54889617	4121	*	Promoter (<=1kb)	13	54887470	54888013	544	1	ENSMUSG00000100728	ENSMUST00000189848	0
13	54911289	54914227	2939	*	Promoter (<=1kb)	13	54913235	54914479	1245	1	ENSMUSG00000085896	ENSMUST00000154615	0	78071	5330429C05Rik	RIKEN cDNA 5330429C05 gene
13	54932977	54935528	2552	*	Promoter (2-3kb)	13	54926763	54930256	3494	2	ENSMUSG00000087335	ENSMUST00000144718	-2721	75193	4930526F13Rik	RIKEN cDNA 4930526F13 gene
13	54942754	54945568	2815	*	Promoter (3-4kb)	13	54949411	55006018	56608	1	ENSMUSG00000025876	ENSMUST00000026994	-3843	107448	Unc5a	unc-5 netrin receptor A
13	54946188	54958013	11826	*	Promoter (<=1kb)	13	54949411	55006018	56608	1	ENSMUSG00000025876	ENSMUST00000026994	0	107448	Unc5a	unc-5 netrin receptor A
13	54959779	54962026	2248	*	Intron (ENSMUST00000026994/ENSMUSG00000025876, intron 1 of 15)	13	54949411	55006018	56608	1	ENSMUSG00000025876	ENSMUST00000109994	10368	107448	Unc5a	unc-5 netrin receptor A
13	55153513	55156824	3312	*	Promoter (<=1kb)	13	55155683	55156655	973	1	ENSMUSG00000005320	ENSMUST00000162967	0	14186	Fgfr4	fibroblast growth factor receptor 4
13	55395927	55399837	3911	*	Promoter (<=1kb)	13	55398187	55415592	17406	1	ENSMUSG00000021490	ENSMUST00000225259	0	20505	Slc34a1	solute carrier family 34 (sodium phosphate), member 1
13	55406434	55411099	4666	*	Promoter (<=1kb)	13	55408319	55412149	3831	1	ENSMUSG00000021490	ENSMUST00000225538	0	20505	Slc34a1	solute carrier family 34 (sodium phosphate), member 1
13	55413025	55415629	2605	*	Promoter (<=1kb)	13	55414688	55415232	545	2	ENSMUSG00000044444	ENSMUST00000054146	0	75477	Pfn3	profilin 3
13	55416885	55422896	6012	*	Promoter (1-2kb)	13	55414688	55415232	545	2	ENSMUSG00000044444	ENSMUST00000054146	-1653	75477	Pfn3	profilin 3
13	55470584	55474005	3422	*	5' UTR	13	55477681	55477776	96	2	ENSMUSG00000098341	ENSMUST00000183653	3771	102465569	Mir6944	microRNA 6944
13	55481487	55487090	5604	*	Promoter (<=1kb)	13	55481378	55482144	767	2	ENSMUSG00000034675	ENSMUST00000139516	0	56320	Dbn1	drebrin 1
13	55822326	55829240	6915	*	Promoter (<=1kb)	13	55826250	56084838	258589	1	ENSMUSG00000114493	ENSMUST00000237678	0
13	55830782	55837871	7090	*	Promoter (<=1kb)	13	55825051	55831425	6375	2	ENSMUSG00000021506	ENSMUST00000021968	0	18740	Pitx1	paired-like homeodomain transcription factor 1
13	55838484	55840676	2193	*	Promoter (2-3kb)	13	55828474	55836192	7719	2	ENSMUSG00000021506	ENSMUST00000173618	-2292	18740	Pitx1	paired-like homeodomain transcription factor 1
13	55844880	55849932	5053	*	Exon (ENSMUST00000237678/ENSMUSG00000114493, exon 2 of 6)	13	55828474	55836192	7719	2	ENSMUSG00000021506	ENSMUST00000173618	-8688	18740	Pitx1	paired-like homeodomain transcription factor 1
13	55921246	55923486	2241	*	Intron (ENSMUST00000237678/ENSMUSG00000114493, intron 2 of 5)	13	56002265	56084849	82585	1	ENSMUSG00000114493	ENSMUST00000225993	-78779
13	55956725	55960702	3978	*	Intron (ENSMUST00000237678/ENSMUSG00000114493, intron 3 of 5)	13	56002265	56084849	82585	1	ENSMUSG00000114493	ENSMUST00000225993	-41563
13	55963835	55967806	3972	*	Intron (ENSMUST00000237678/ENSMUSG00000114493, intron 4 of 5)	13	56002265	56084849	82585	1	ENSMUSG00000114493	ENSMUST00000225993	-34459
13	56207361	56209790	2430	*	Promoter (4-5kb)	13	56202231	56202937	707	2	ENSMUSG00000114341	ENSMUST00000225940	-4424
13	56215475	56217429	1955	*	Distal Intergenic	13	56202231	56202937	707	2	ENSMUSG00000114341	ENSMUST00000225940	-12538
13	56218761	56229181	10421	*	Exon (ENSMUST00000181629/ENSMUSG00000097361, exon 4 of 5)	13	56222224	56243940	21717	2	ENSMUSG00000097361	ENSMUST00000181629	14759	75245	4930550C17Rik	RIKEN cDNA 4930550C17 gene
13	56246561	56257499	10939	*	Promoter (<=1kb)	13	56250478	56252163	1686	2	ENSMUSG00000048904	ENSMUST00000058475	0	18014	Neurog1	neurogenin 1
13	56259480	56263143	3664	*	Distal Intergenic	13	56250478	56252163	1686	2	ENSMUSG00000048904	ENSMUST00000058475	-7317	18014	Neurog1	neurogenin 1
13	56288714	56291287	2574	*	3' UTR	13	56288643	56296305	7663	2	ENSMUSG00000021508	ENSMUST00000224801	5018	57266	Cxcl14	chemokine (C-X-C motif) ligand 14
13	56291646	56296912	5267	*	Promoter (<=1kb)	13	56288643	56296305	7663	2	ENSMUSG00000021508	ENSMUST00000224801	0	57266	Cxcl14	chemokine (C-X-C motif) ligand 14
13	56435828	56439706	3879	*	Promoter (<=1kb)	13	56438355	56474239	35885	1	ENSMUSG00000021509	ENSMUST00000021971	0	328258	Slc25a48	solute carrier family 25, member 48
13	56751478	56756985	5508	*	Promoter (<=1kb)	13	56752371	56753827	1457	2	ENSMUSG00000110086	ENSMUST00000210744	0	115488204	Smim32	small integral membrane protein 32
13	57904913	57908793	3881	*	Promoter (<=1kb)	13	57421195	57908314	487120	2	ENSMUSG00000056222	ENSMUST00000187852	0	20745	Spock1	sparc/osteonectin, cwcv and kazal-like domains proteoglycan 1
13	58455194	58457720	2527	*	Distal Intergenic	13	58443021	58444580	1560	1	ENSMUSG00000114654	ENSMUST00000225848	12173
13	58465024	58468128	3105	*	Distal Intergenic	13	58443021	58444580	1560	1	ENSMUSG00000114654	ENSMUST00000225848	22003
13	58474505	58477612	3108	*	Distal Intergenic	13	58443021	58444580	1560	1	ENSMUSG00000114654	ENSMUST00000225848	31484
13	58479972	58483626	3655	*	Distal Intergenic	13	58443021	58444580	1560	1	ENSMUSG00000114654	ENSMUST00000225848	36951
13	58522244	58524215	1972	*	Distal Intergenic	13	58546028	58546502	475	1	ENSMUSG00000114234	ENSMUST00000223882	-21813
13	58608143	58611104	2962	*	Promoter (<=1kb)	13	58553305	58610877	57573	2	ENSMUSG00000021553	ENSMUST00000022036	0	114304	Slc28a3	solute carrier family 28 (sodium-coupled nucleoside transporter), member 3
13	58632757	58635573	2817	*	Distal Intergenic	13	58581690	58610877	29188	2	ENSMUSG00000021553	ENSMUST00000148396	-21880	114304	Slc28a3	solute carrier family 28 (sodium-coupled nucleoside transporter), member 3
13	58805571	58807991	2421	*	Promoter (<=1kb)	13	58806569	59129965	323397	1	ENSMUSG00000055254	ENSMUST00000225488	0	18212	Ntrk2	neurotrophic tyrosine kinase, receptor, type 2
13	59072724	59074838	2115	*	Intron (ENSMUST00000225488/ENSMUSG00000055254, intron 16 of 17)	13	59075440	59078296	2857	2	ENSMUSG00000114896	ENSMUST00000224384	3458	118097969	Gm34245	predicted gene, 34245
13	59354584	59357516	2933	*	Distal Intergenic	13	59294819	59330243	35425	2	ENSMUSG00000114240	ENSMUST00000225371	-24341
13	59701321	59704823	3503	*	3' UTR	13	59700083	59706181	6099	2	ENSMUSG00000050876	ENSMUST00000066510	1358	72219	Spata31d1a	spermatogenesis associated 31 subfamily D, member 1A
13	60174522	60177094	2573	*	Promoter (<=1kb)	13	60175787	60176941	1155	2	ENSMUSG00000052957	ENSMUST00000223933	0	14451	Gas1	growth arrest specific 1
13	63495442	63500142	4701	*	Promoter (<=1kb)	13	63347512	63497278	149767	2	ENSMUSG00000021461	ENSMUST00000159024	0	14088	Fancc	Fanconi anemia, complementation group C
13	63569991	63573953	3963	*	Promoter (<=1kb)	13	63508329	63573460	65132	2	ENSMUSG00000021466	ENSMUST00000194663	0	19206	Ptch1	patched 1
13	63574907	63577878	2972	*	Promoter (<=1kb)	13	63575051	63579648	4598	1	ENSMUSG00000113459	ENSMUST00000220498	0
13	68998671	69000117	1447	*	Promoter (<=1kb)	13	68620043	68999541	379499	2	ENSMUSG00000021536	ENSMUST00000022013	0	210044	Adcy2	adenylate cyclase 2
13	69480708	69483169	2462	*	Distal Intergenic	13	69514000	69514176	177	1	ENSMUSG00000113486	ENSMUST00000221578	-30831
13	69487217	69489957	2741	*	Distal Intergenic	13	69514000	69514176	177	1	ENSMUSG00000113486	ENSMUST00000221578	-24043
13	69733645	69736706	3062	*	Intron (ENSMUST00000065118/ENSMUSG00000052981, intron 1 of 1)	13	69702832	69739889	37058	2	ENSMUSG00000052981	ENSMUST00000065118	3183	76980	Ube2ql1	ubiquitin-conjugating enzyme E2Q family-like 1
13	70840950	70843532	2583	*	Promoter (<=1kb)	13	70727802	70841811	114010	2	ENSMUSG00000049538	ENSMUST00000080145	0	271127	Adamts16	a disintegrin-like and metallopeptidase (reprolysin type) with thrombospondin type 1 motif, 16
13	71954156	71959987	5832	*	Promoter (<=1kb)	13	71958660	71959433	774	2	ENSMUSG00000060969	ENSMUST00000223379	0	16371	Irx1	Iroquois homeobox 1
13	71963883	71967275	3393	*	Promoter (<=1kb)	13	71957921	71963723	5803	2	ENSMUSG00000060969	ENSMUST00000077337	-160	16371	Irx1	Iroquois homeobox 1
13	71968222	71970394	2173	*	Promoter (4-5kb)	13	71957921	71963723	5803	2	ENSMUSG00000060969	ENSMUST00000077337	-4499	16371	Irx1	Iroquois homeobox 1
13	72365217	72367121	1905	*	Distal Intergenic	13	72367326	72371647	4322	2	ENSMUSG00000113172	ENSMUST00000222760	4526
13	72622347	72644314	21968	*	Promoter (<=1kb)	13	72628820	72634198	5379	1	ENSMUSG00000001504	ENSMUST00000074372	0	16372	Irx2	Iroquois homeobox 2
13	72816366	72819463	3098	*	Promoter (<=1kb)	13	72809601	72816763	7163	2	ENSMUSG00000113082	ENSMUST00000223149	0	78446	D730050B12Rik	RIKEN cDNA D730050B12 gene
13	73253915	73255743	1829	*	Promoter (4-5kb)	13	73260479	73269608	9130	1	ENSMUSG00000021604	ENSMUST00000176684	-4736	50916	Irx4	Iroquois homeobox 4
13	73261092	73265828	4737	*	5' UTR	13	73260497	73269608	9112	1	ENSMUSG00000021604	ENSMUST00000022095	595	50916	Irx4	Iroquois homeobox 4
13	73266222	73276406	10185	*	Promoter (<=1kb)	13	73273230	73273732	503	1	ENSMUSG00000113485	ENSMUST00000223190	0
13	73405966	73407636	1671	*	Distal Intergenic	13	73344665	73347384	2720	2	ENSMUSG00000113346	ENSMUST00000223470	-58582	432777	Eprn	ephemeron, early developmental lncRNA
13	73732116	73735785	3670	*	Promoter (<=1kb)	13	73733094	73796944	63851	1	ENSMUSG00000017756	ENSMUST00000222742	0	20499	Slc12a7	solute carrier family 12, member 7
13	73843782	73848305	4524	*	Promoter (<=1kb)	13	73818534	73847631	29098	2	ENSMUSG00000021567	ENSMUST00000022051	0	72293	Nkd2	naked cuticle 2
13	74010543	74012829	2287	*	Intron (ENSMUST00000140217/ENSMUSG00000021573, intron 1 of 2)	13	74009419	74035753	26335	1	ENSMUSG00000021573	ENSMUST00000022057	1124	72948	Tppp	tubulin polymerization promoting protein
13	74118613	74120529	1917	*	Promoter (<=1kb)	13	74121457	74130891	9435	1	ENSMUSG00000036123	ENSMUST00000221410	-928	105243	Slc9a3	solute carrier family 9 (sodium/hydrogen exchanger), member 3
13	74122448	74124475	2028	*	Intron (ENSMUST00000221410/ENSMUSG00000036123, intron 1 of 1)	13	74121515	74169442	47928	1	ENSMUSG00000036123	ENSMUST00000221703	933	105243	Slc9a3	solute carrier family 9 (sodium/hydrogen exchanger), member 3
13	75089575	75091264	1690	*	Promoter (<=1kb)	13	75089826	75134861	45036	1	ENSMUSG00000021587	ENSMUST00000022075	0	18548	Pcsk1	proprotein convertase subtilisin/kexin type 1
13	78174699	78177802	3104	*	Intron (ENSMUST00000225503/ENSMUSG00000114649, intron 1 of 1)	13	78171630	78182973	11344	1	ENSMUSG00000114649	ENSMUST00000225503	3069	73093	3110006O06Rik	RIKEN cDNA 3110006O06 gene
13	78180539	78193356	12818	*	Promoter (<=1kb)	13	78189872	78190443	572	2	ENSMUSG00000069171	ENSMUST00000135284	0	13865	Nr2f1	nuclear receptor subfamily 2, group F, member 1
13	78194807	78197930	3124	*	Promoter (<=1kb)	13	78189152	78197038	7887	2	ENSMUSG00000069171	ENSMUST00000150498	0	13865	Nr2f1	nuclear receptor subfamily 2, group F, member 1
13	78202662	78213219	10558	*	Promoter (<=1kb)	13	78202787	78279391	76605	1	ENSMUSG00000087143	ENSMUST00000183171	0	320174	A830082K12Rik	RIKEN cDNA A830082K12 gene
13	81632795	81633998	1204	*	Promoter (<=1kb)	13	81095068	81633154	538087	2	ENSMUSG00000069170	ENSMUST00000095585	0	110789	Adgrv1	adhesion G protein-coupled receptor V1
13	83711466	83725588	14123	*	Promoter (<=1kb)	13	83721381	83741308	19928	1	ENSMUSG00000050334	ENSMUST00000131907	0	320203	C130071C03Rik	RIKEN cDNA C130071C03 gene
13	83736969	83738822	1854	*	Promoter (<=1kb)	13	83738814	83738885	72	1	ENSMUSG00000065424	ENSMUST00000083490	0	723967	Mir9-2	microRNA 9-2
13	84343156	84348328	5173	*	Promoter (3-4kb)	13	84339149	84340113	965	2	ENSMUSG00000098245	ENSMUST00000182385	-3043
13	88820321	88824897	4577	*	Promoter (<=1kb)	13	88821472	89200538	379067	1	ENSMUSG00000034488	ENSMUST00000118731	0	13612	Edil3	EGF-like repeats and discoidin I-like domains 3
13	89740493	89744486	3994	*	Promoter (<=1kb)	13	89655312	89742509	87198	2	ENSMUSG00000021614	ENSMUST00000109546	0	13003	Vcan	versican
13	92129581	92134353	4773	*	Promoter (<=1kb)	13	91884432	92131494	247063	2	ENSMUSG00000021708	ENSMUST00000099326	0	19418	Rasgrf2	RAS protein-specific guanine nucleotide-releasing factor 2
13	92421775	92428338	6564	*	Promoter (<=1kb)	13	92425896	92441658	15763	1	ENSMUSG00000045034	ENSMUST00000061594	0	218440	Ankrd34b	ankyrin repeat domain 34B
13	92935306	92938574	3269	*	Distal Intergenic	13	92898286	92907126	8841	1	ENSMUSG00000114823	ENSMUST00000225872	37020
13	92951781	92954615	2835	*	Distal Intergenic	13	92898286	92907126	8841	1	ENSMUSG00000114823	ENSMUST00000225872	53495
13	94054957	94058578	3622	*	Promoter (<=1kb)	13	94057796	94195409	137614	1	ENSMUSG00000045312	ENSMUST00000054274	0	218454	Lhfpl2	lipoma HMGIC fusion partner-like 2
13	94595032	94597580	2549	*	Distal Intergenic	13	94619280	94619927	648	1	ENSMUSG00000103438	ENSMUST00000191800	-21700
13	94706709	94709150	2442	*	Promoter (3-4kb)	13	94701018	94702718	1701	2	ENSMUSG00000113904	ENSMUST00000220503	-3991
13	94864892	94866594	1703	*	Distal Intergenic	13	94875602	94885130	9529	1	ENSMUSG00000021685	ENSMUST00000022195	-9008	18420	Otp	orthopedia homeobox
13	94872106	94878478	6373	*	Promoter (<=1kb)	13	94875602	94885130	9529	1	ENSMUSG00000021685	ENSMUST00000022195	0	18420	Otp	orthopedia homeobox
13	94882216	94887341	5126	*	Promoter (<=1kb)	13	94882600	94883552	953	1	ENSMUSG00000021685	ENSMUST00000184985	0	18420	Otp	orthopedia homeobox
13	95222814	95225604	2791	*	Promoter (<=1kb)	13	95024505	95223066	198562	2	ENSMUSG00000021684	ENSMUST00000162292	0	218461	Pde8b	phosphodiesterase 8B
13	95441384	95446424	5041	*	Promoter (<=1kb)	13	95431371	95444924	13554	2	ENSMUSG00000021680	ENSMUST00000221025	0	12919	Crhbp	corticotropin releasing hormone binding protein
13	95523409	95528426	5018	*	Promoter (<=1kb)	13	95511732	95525227	13496	2	ENSMUSG00000021678	ENSMUST00000022185	0	14063	F2rl1	coagulation factor II (thrombin) receptor-like 1
13	96129169	96133920	4752	*	Promoter (<=1kb)	13	95954594	96132577	177984	2	ENSMUSG00000051111	ENSMUST00000161263	0	75209	Sv2c	synaptic vesicle glycoprotein 2c
13	96134290	96136554	2265	*	Exon (ENSMUST00000188138/ENSMUSG00000100475, exon 1 of 1)	13	96133369	96134335	967	1	ENSMUSG00000100475	ENSMUST00000188138	921	105245595	Gm29543	predicted gene 29543
13	96924769	96928043	3275	*	Promoter (<=1kb)	13	96924689	96950906	26218	1	ENSMUSG00000091387	ENSMUST00000171324	80	218476	Gcnt4	glucosaminyl (N-acetyl) transferase 4, core 2 (beta-1,6-N-acetylglucosaminyltransferase)
13	97071705	97074169	2465	*	Promoter (<=1kb)	13	97071643	97129515	57873	1	ENSMUSG00000041817	ENSMUST00000042517	62	320557	Fam169a	family with sequence similarity 169, member A
13	98348740	98359607	10868	*	Promoter (<=1kb)	13	98354242	98359305	5064	1	ENSMUSG00000078302	ENSMUST00000105098	0	15229	Foxd1	forkhead box D1
13	98365749	98367742	1994	*	Distal Intergenic	13	98354242	98359305	5064	1	ENSMUSG00000078302	ENSMUST00000105098	11507	15229	Foxd1	forkhead box D1
13	98388563	98396854	8292	*	Distal Intergenic	13	98402095	98403083	989	2	ENSMUSG00000098113	ENSMUST00000182798	6229	100039827	Gm2445	glyceraldehyde-3-phosphate dehydrogenase pseudogene
13	98427754	98432332	4579	*	Exon (ENSMUST00000186644/ENSMUSG00000099446, exon 2 of 3)	13	98424109	98435065	10957	2	ENSMUSG00000099446	ENSMUST00000186644	2733	70090	2310005E17Rik	RIKEN cDNA 2310005E17 gene
13	98500498	98502896	2399	*	Distal Intergenic	13	98489348	98492001	2654	2	ENSMUSG00000092116	ENSMUST00000170205	-8497
13	98504715	98508902	4188	*	Distal Intergenic	13	98517364	98517938	575	2	ENSMUSG00000104430	ENSMUST00000193184	9036
13	98571696	98574588	2893	*	Distal Intergenic	13	98560354	98560461	108	1	ENSMUSG00000093116	ENSMUST00000175375	11342
13	98586726	98589885	3160	*	Distal Intergenic	13	98613501	98614494	994	1	ENSMUSG00000114733	ENSMUST00000223936	-23616	218501	Gm4815	calponin 3, acidic pseudogene
13	98694536	98697241	2706	*	Promoter (<=1kb)	13	98686235	98694834	8600	2	ENSMUSG00000052485	ENSMUST00000064347	0	380863	Tmem171	transmembrane protein 171
13	99897026	99901622	4597	*	Promoter (<=1kb)	13	99898489	99900641	2153	2	ENSMUSG00000021647	ENSMUST00000022150	0	27220	Cartpt	CART prepropeptide
13	105443594	105445560	1967	*	Promoter (<=1kb)	13	105443639	105448122	4484	1	ENSMUSG00000021721	ENSMUST00000022235	0	15550	Htr1a	5-hydroxytryptamine (serotonin) receptor 1A
13	110025385	110028731	3347	*	Distal Intergenic	13	109935312	109948348	13037	1	ENSMUSG00000021699	ENSMUST00000155459	90073	238871	Pde4d	phosphodiesterase 4D, cAMP specific
13	112980606	112986417	5812	*	Promoter (1-2kb)	13	112987802	112990777	2976	1	ENSMUSG00000042417	ENSMUST00000038404	-1385	218630	Ccno	cyclin O
13	112989126	112991727	2602	*	3' UTR	13	112988087	112989150	1064	1	ENSMUSG00000042417	ENSMUST00000224100	1039	218630	Ccno	cyclin O
13	112993056	112995224	2169	*	Promoter (<=1kb)	13	112993845	113000394	6550	1	ENSMUSG00000074651	ENSMUST00000092089	0	622408	Mcidas	multiciliate differentiation and DNA synthesis associated cell cycle protein
13	112997093	113000423	3331	*	3' UTR	13	112993845	113000394	6550	1	ENSMUSG00000074651	ENSMUST00000092089	3248	622408	Mcidas	multiciliate differentiation and DNA synthesis associated cell cycle protein
13	114456567	114459816	3250	*	Promoter (<=1kb)	13	114452290	114458951	6662	2	ENSMUSG00000021765	ENSMUST00000223640	0	14313	Fst	follistatin
13	116293109	116295163	2055	*	Distal Intergenic	13	116299395	116303351	3957	2	ENSMUSG00000042258	ENSMUST00000176444	8188	16392	Isl1	ISL1 transcription factor, LIM/homeodomain
13	116301761	116307485	5725	*	Promoter (<=1kb)	13	116299395	116303351	3957	2	ENSMUSG00000042258	ENSMUST00000176444	0	16392	Isl1	ISL1 transcription factor, LIM/homeodomain
13	116705534	116711991	6458	*	Distal Intergenic	13	116558311	116677705	119395	2	ENSMUSG00000114731	ENSMUST00000224048	-27829
13	117600186	117602969	2784	*	Promoter (<=1kb)	13	117602320	117660848	58529	1	ENSMUSG00000021730	ENSMUST00000207599	0	15165	Hcn1	hyperpolarization activated cyclic nucleotide gated potassium channel 1
13	118713972	118717258	3287	*	Promoter (<=1kb)	13	118714699	118792115	77417	1	ENSMUSG00000021732	ENSMUST00000022246	0	14165	Fgf10	fibroblast growth factor 10
14	8314691	8318649	3959	*	Promoter (<=1kb)	14	8297556	8318023	20468	2	ENSMUSG00000021750	ENSMUST00000120411	0	268709	Fam107a	family with sequence similarity 107, member A
14	11553186	11556988	3803	*	Promoter (<=1kb)	14	11553532	12242041	688510	1	ENSMUSG00000021745	ENSMUST00000022264	0
14	11722918	11726126	3209	*	Intron (ENSMUST00000022264/ENSMUSG00000021745, intron 2 of 29)	14	11767943	11771311	3369	1	ENSMUSG00000114310	ENSMUST00000225152	-41817
14	11728597	11730779	2183	*	Intron (ENSMUST00000022264/ENSMUSG00000021745, intron 2 of 29)	14	11767943	11771311	3369	1	ENSMUSG00000114310	ENSMUST00000225152	-37164
14	11732486	11735997	3512	*	Intron (ENSMUST00000022264/ENSMUSG00000021745, intron 2 of 29)	14	11767943	11771311	3369	1	ENSMUSG00000114310	ENSMUST00000225152	-31946
14	11737718	11740141	2424	*	Intron (ENSMUST00000022264/ENSMUSG00000021745, intron 2 of 29)	14	11767943	11771311	3369	1	ENSMUSG00000114310	ENSMUST00000225152	-27802
14	11809176	11812987	3812	*	Intron (ENSMUST00000022264/ENSMUSG00000021745, intron 2 of 29)	14	11767943	11771311	3369	1	ENSMUSG00000114310	ENSMUST00000225152	41233
14	12340342	12345849	5508	*	Promoter (<=1kb)	14	12342094	12345844	3751	2	ENSMUSG00000021743	ENSMUST00000224714	0	54713	Fezf2	Fez family zinc finger 2
14	12348795	12353091	4297	*	Promoter (<=1kb)	14	12343388	12348189	4802	2	ENSMUSG00000021743	ENSMUST00000224023	-606	54713	Fezf2	Fez family zinc finger 2
14	14967470	14970837	3368	*	3' UTR	14	14930575	15006743	76169	1	ENSMUSG00000042567	ENSMUST00000136826	36895	674895	Nek10	NIMA (never in mitosis gene a)- related kinase 10
14	15436916	15439006	2091	*	Promoter (<=1kb)	14	15357522	15438987	81466	2	ENSMUSG00000045201	ENSMUST00000055211	0	218763	Lrrc3b	leucine rich repeat containing 3B
14	21981583	21986161	4579	*	3' UTR	14	21983959	21989601	5643	2	ENSMUSG00000039081	ENSMUST00000043409	3440	218820	Zfp503	zinc finger protein 503
14	21989852	21994222	4371	*	Promoter (<=1kb)	14	21992436	21996100	3665	1	ENSMUSG00000103160	ENSMUST00000194287	0
14	22588748	22591425	2678	*	Intron (ENSMUST00000075639/ENSMUSG00000063458, intron 4 of 6)	14	22596513	22599268	2756	1	ENSMUSG00000063458	ENSMUST00000226003	-5088	76633	Lrmda	leucine rich melanocyte differentiation associated
14	23981226	23984343	3118	*	Intron (ENSMUST00000145596/ENSMUSG00000063142, intron 1 of 29)	14	24003844	24008335	4492	1	ENSMUSG00000114953	ENSMUST00000223609	-19501	78019	4930519K11Rik	RIKEN cDNA 4930519K11 gene
14	24002233	24008037	5805	*	Promoter (<=1kb)	14	23292291	24004859	712569	2	ENSMUSG00000063142	ENSMUST00000145596	0	16531	Kcnma1	potassium large conductance calcium-activated channel, subfamily M, alpha member 1
14	24012006	24014258	2253	*	Intron (ENSMUST00000226051/ENSMUSG00000063142, intron 1 of 16)	14	23435981	24014491	578511	2	ENSMUSG00000063142	ENSMUST00000226051	233	16531	Kcnma1	potassium large conductance calcium-activated channel, subfamily M, alpha member 1
14	24192721	24196098	3378	*	Exon (ENSMUST00000073687/ENSMUSG00000021782, exon 2 of 31)	14	24133953	24177789	43837	2	ENSMUSG00000021782	ENSMUST00000042009	-14932	71228	Dlg5	discs large MAGUK scaffold protein 5
14	24206711	24210498	3788	*	Intron (ENSMUST00000073687/ENSMUSG00000021782, intron 1 of 30)	14	24133953	24177789	43837	2	ENSMUSG00000021782	ENSMUST00000042009	-28922	71228	Dlg5	discs large MAGUK scaffold protein 5
14	24218409	24220239	1831	*	Intron (ENSMUST00000073687/ENSMUSG00000021782, intron 1 of 30)	14	24238172	24243391	5220	2	ENSMUSG00000091079	ENSMUST00000163715	23152
14	24225953	24229866	3914	*	Intron (ENSMUST00000073687/ENSMUSG00000021782, intron 1 of 30)	14	24238172	24243391	5220	2	ENSMUSG00000091079	ENSMUST00000163715	13525
14	24235508	24239148	3641	*	Exon (ENSMUST00000163715/ENSMUSG00000091079, exon 2 of 2)	14	24238172	24243391	5220	2	ENSMUSG00000091079	ENSMUST00000163715	4243
14	24241963	24243503	1541	*	Promoter (<=1kb)	14	24238172	24243391	5220	2	ENSMUSG00000091079	ENSMUST00000163715	0
14	24249045	24251651	2607	*	Promoter (3-4kb)	14	24133955	24245920	111966	2	ENSMUSG00000021782	ENSMUST00000090398	-3125	71228	Dlg5	discs large MAGUK scaffold protein 5
14	27039307	27044595	5289	*	Promoter (<=1kb)	14	27039256	27102509	63254	1	ENSMUSG00000040717	ENSMUST00000225146	51	171463	Il17rd	interleukin 17 receptor D
14	27620565	27624718	4154	*	Promoter (<=1kb)	14	27622428	28478535	856108	1	ENSMUSG00000040640	ENSMUST00000210135	0	238988	Erc2	ELKS/RAB6-interacting/CAST family member 2
14	28501558	28510622	9065	*	Promoter (<=1kb)	14	28504750	28527448	22699	1	ENSMUSG00000021994	ENSMUST00000063465	0	22418	Wnt5a	wingless-type MMTV integration site family, member 5A
14	28511104	28513593	2490	*	Promoter (<=1kb)	14	28511390	28523517	12128	1	ENSMUSG00000021994	ENSMUST00000134163	0	22418	Wnt5a	wingless-type MMTV integration site family, member 5A
14	29718003	29726901	8899	*	Promoter (<=1kb)	14	28904943	29721864	816922	2	ENSMUSG00000021991	ENSMUST00000022567	0	12294	Cacna2d3	calcium channel, voltage-dependent, alpha2/delta subunit 3
14	30007256	30011304	4049	*	Promoter (<=1kb)	14	29996135	30008896	12762	2	ENSMUSG00000015966	ENSMUST00000122205	0	50905	Il17rb	interleukin 17 receptor B
14	32451652	32466238	14587	*	Promoter (<=1kb)	14	32408203	32465957	57755	2	ENSMUSG00000021919	ENSMUST00000070125	0	12647	Chat	choline acetyltransferase
14	32591619	32595317	3699	*	Promoter (<=1kb)	14	32595333	32598118	2786	1	ENSMUSG00000115281	ENSMUST00000226540	-16
14	32596080	32606047	9968	*	Promoter (<=1kb)	14	32599407	32649204	49798	1	ENSMUSG00000041730	ENSMUST00000187377	0	107751	Drgx	dorsal root ganglia homeobox
14	32855371	32859537	4167	*	Promoter (<=1kb)	14	32856756	32939491	82736	1	ENSMUSG00000050666	ENSMUST00000053175	0	320736	Vstm4	V-set and transmembrane domain containing 4
14	33347072	33354123	7052	*	Promoter (<=1kb)	14	33351312	33363280	11969	1	ENSMUSG00000063506	ENSMUST00000140711	0	239027	Arhgap22	Rho GTPase activating protein 22
14	33360858	33364141	3284	*	Promoter (<=1kb)	14	33362297	33364476	2180	1	ENSMUSG00000063506	ENSMUST00000140166	0	239027	Arhgap22	Rho GTPase activating protein 22
14	33919526	33927500	7975	*	Promoter (<=1kb)	14	33923587	33937983	14397	1	ENSMUSG00000021943	ENSMUST00000168727	0	14560	Gdf10	growth differentiation factor 10
14	33977035	33980141	3107	*	Promoter (<=1kb)	14	33967070	33978764	11695	2	ENSMUSG00000044519	ENSMUST00000166737	0	382867	Zfp488	zinc finger protein 488
14	34218821	34221493	2673	*	Promoter (<=1kb)	14	34219595	34222371	2777	1	ENSMUSG00000041479	ENSMUST00000147298	0	319508	Syt15	synaptotagmin XV
14	34500005	34503637	3633	*	Promoter (<=1kb)	14	34410734	34502687	91954	2	ENSMUSG00000021796	ENSMUST00000049005	0	12166	Bmpr1a	bone morphogenetic protein receptor, type 1A
14	34504156	34507652	3497	*	Promoter (<=1kb)	14	34441106	34503341	62236	2	ENSMUSG00000021796	ENSMUST00000171343	-815	12166	Bmpr1a	bone morphogenetic protein receptor, type 1A
14	34515171	34519562	4392	*	Promoter (<=1kb)	14	34516195	34516676	482	1	ENSMUSG00000115582	ENSMUST00000227512	0
14	34542943	34549078	6136	*	Exon (ENSMUST00000022327/ENSMUSG00000021798, exon 10 of 14)	14	34511621	34522801	11181	2	ENSMUSG00000021797	ENSMUST00000022325	-20142	78243	9230112D13Rik	RIKEN cDNA 9230112D13 gene
14	34553329	34556429	3101	*	Exon (ENSMUST00000022327/ENSMUSG00000021798, exon 8 of 14)	14	34571914	34576994	5081	2	ENSMUSG00000021798	ENSMUST00000226226	20565	24131	Ldb3	LIM domain binding 3
14	34567336	34569466	2131	*	Exon (ENSMUST00000022327/ENSMUSG00000021798, exon 6 of 14)	14	34571914	34576994	5081	2	ENSMUSG00000021798	ENSMUST00000226226	7528	24131	Ldb3	LIM domain binding 3
14	34818492	34825559	7068	*	Promoter (<=1kb)	14	34820108	35583379	763272	1	ENSMUSG00000041078	ENSMUST00000043349	0	14803	Grid1	glutamate receptor, ionotropic, delta 1
14	34893086	34896610	3525	*	Promoter (<=1kb)	14	34894609	34894706	98	1	ENSMUSG00000065481	ENSMUST00000083547	0	723847	Mir346	microRNA 346
14	37094592	37100357	5766	*	Promoter (<=1kb)	14	37077857	37098347	20491	2	ENSMUSG00000021803	ENSMUST00000022337	0	170677	Cdhr1	cadherin-related family member 1
14	39470897	39475323	4427	*	Promoter (<=1kb)	14	38368952	39473088	1104137	2	ENSMUSG00000041014	ENSMUST00000166968	0	18183	Nrg3	neuregulin 3
14	44857895	44859647	1753	*	Promoter (<=1kb)	14	44851235	44859375	8141	2	ENSMUSG00000071489	ENSMUST00000095959	0	19214	Ptgdr	prostaglandin D receptor
14	46380667	46383461	2795	*	Promoter (<=1kb)	14	46381127	46383368	2242	1	ENSMUSG00000079261	ENSMUST00000147092	0	100041724	Gm15217	predicted gene 15217
14	46385042	46391570	6529	*	Promoter (<=1kb)	14	46383520	46390669	7150	2	ENSMUSG00000021835	ENSMUST00000074077	0	12159	Bmp4	bone morphogenetic protein 4
14	46396989	46399563	2575	*	Distal Intergenic	14	46383520	46390669	7150	2	ENSMUSG00000021835	ENSMUST00000074077	-6320	12159	Bmp4	bone morphogenetic protein 4
14	46557348	46559659	2312	*	Intron (ENSMUST00000129910/ENSMUSG00000085380, intron 1 of 1)	14	46556303	46568344	12042	1	ENSMUSG00000085380	ENSMUST00000129910	1045
14	46881129	46885313	4185	*	Promoter (<=1kb)	14	46882854	47103150	220297	1	ENSMUSG00000021838	ENSMUST00000022386	0	74480	Samd4	sterile alpha motif domain containing 4
14	48651058	48653584	2527	*	Promoter (<=1kb)	14	48652499	48652602	104	1	ENSMUSG00000087756	ENSMUST00000157131	0
14	48654699	48657090	2392	*	Distal Intergenic	14	48652499	48652602	104	1	ENSMUSG00000087756	ENSMUST00000157131	2200
14	48657603	48660612	3010	*	3' UTR	14	48658916	48661932	3017	2	ENSMUSG00000021848	ENSMUST00000135279	1320	18424	Otx2	orthodenticle homeobox 2
14	48661034	48663148	2115	*	Promoter (<=1kb)	14	48658171	48662872	4702	2	ENSMUSG00000021848	ENSMUST00000122009	0	18424	Otx2	orthodenticle homeobox 2
14	48666978	48669564	2587	*	Promoter (<=1kb)	14	48657677	48667515	9839	2	ENSMUSG00000021848	ENSMUST00000226501	0	18424	Otx2	orthodenticle homeobox 2
14	48673631	48676276	2646	*	Promoter (<=1kb)	14	48657851	48673819	15969	2	ENSMUSG00000021848	ENSMUST00000227404	0	18424	Otx2	orthodenticle homeobox 2
14	52326719	52332736	6018	*	Promoter (<=1kb)	14	52311177	52328762	17586	2	ENSMUSG00000049532	ENSMUST00000058326	0	50524	Sall2	spalt like transcription factor 2
14	54430940	54433947	3008	*	Promoter (<=1kb)	14	54431612	54441265	9654	1	ENSMUSG00000000957	ENSMUST00000089688	0	17387	Mmp14	matrix metallopeptidase 14 (membrane-inserted)
14	54924488	54929658	5171	*	Promoter (<=1kb)	14	54916535	54925914	9380	2	ENSMUSG00000022203	ENSMUST00000022813	0	13644	Efs	embryonal Fyn-associated substrate
14	55109515	55117683	8169	*	Promoter (<=1kb)	14	55106826	55116935	10110	2	ENSMUSG00000022208	ENSMUST00000022819	0	319984	Jph4	junctophilin 4
14	55466086	55468579	2494	*	Distal Intergenic	14	55478758	55490340	11583	1	ENSMUSG00000022210	ENSMUST00000022821	-10179	28200	Dhrs4	dehydrogenase/reductase (SDR family) member 4
14	55512293	55514953	2661	*	3' UTR	14	55511985	55517429	5445	1	ENSMUSG00000022212	ENSMUST00000171643	308	12891	Cpne6	copine VI
14	55519652	55525479	5828	*	Promoter (<=1kb)	14	55518978	55524191	5214	2	ENSMUSG00000040632	ENSMUST00000111404	0	18185	Nrl	neural retina leucine zipper gene
14	55823685	55828087	4403	*	Promoter (<=1kb)	14	55824795	55833943	9149	1	ENSMUSG00000023411	ENSMUST00000024179	0	73181	Nfatc4	nuclear factor of activated T cells, cytoplasmic, calcineurin dependent 4
14	56361727	56367331	5605	*	Promoter (<=1kb)	14	56365068	56388550	23483	1	ENSMUSG00000022229	ENSMUST00000007340	0	192113	Atp12a	ATPase, H+/K+ transporting, nongastric, alpha polypeptide
14	57056883	57059794	2912	*	Promoter (<=1kb)	14	57034460	57058100	23641	2	ENSMUSG00000048582	ENSMUST00000061614	0	14611	Gja3	gap junction protein, alpha 3
14	57101889	57107950	6062	*	Promoter (<=1kb)	14	57098600	57104702	6103	2	ENSMUSG00000046352	ENSMUST00000055698	0	14619	Gjb2	gap junction protein, beta 2
14	57109978	57112636	2659	*	3' UTR	14	57112506	57115883	3378	2	ENSMUSG00000089840	ENSMUST00000159455	3247
14	57130738	57137849	7112	*	Promoter (<=1kb)	14	57123303	57133611	10309	2	ENSMUSG00000040055	ENSMUST00000039380	0	14623	Gjb6	gap junction protein, beta 6
14	58073955	58077106	3152	*	Promoter (<=1kb)	14	58075115	58110174	35060	1	ENSMUSG00000021974	ENSMUST00000074654	0	14180	Fgf9	fibroblast growth factor 9
14	60378146	60380626	2481	*	Promoter (<=1kb)	14	60378286	60381003	2718	1	ENSMUSG00000021986	ENSMUST00000239079	0	72125	Amer2	APC membrane recruitment 2
14	61055918	61059385	3468	*	Promoter (4-5kb)	14	61063427	61076802	13376	1	ENSMUSG00000115627	ENSMUST00000227839	-4042
14	61273902	61276338	2437	*	Distal Intergenic	14	61283780	61284788	1009	2	ENSMUSG00000114920	ENSMUST00000225947	8450	100418247	Gm19097	eukaryotic translation initiation factor 3, subunit E pseudogene
14	62554600	62558722	4123	*	Promoter (<=1kb)	14	62555737	62588523	32787	1	ENSMUSG00000035184	ENSMUST00000162987	0	629059	Fam124a	family with sequence similarity 124, member A
14	63234703	63242022	7320	*	5' UTR	14	63198922	63245248	46327	2	ENSMUSG00000021944	ENSMUST00000118022	3226	14463	Gata4	GATA binding protein 4
14	63243877	63249185	5309	*	Promoter (<=1kb)	14	63198922	63245248	46327	2	ENSMUSG00000021944	ENSMUST00000118022	0	14463	Gata4	GATA binding protein 4
14	63250579	63253402	2824	*	Intron (ENSMUST00000132122/ENSMUSG00000021944, intron 1 of 1)	14	63198922	63245271	46350	2	ENSMUSG00000021944	ENSMUST00000067417	-5308	14463	Gata4	GATA binding protein 4
14	63256103	63262985	6883	*	Intron (ENSMUST00000132122/ENSMUSG00000021944, intron 1 of 1)	14	63241115	63271124	30010	2	ENSMUSG00000021944	ENSMUST00000137244	8139	14463	Gata4	GATA binding protein 4
14	63264635	63273208	8574	*	Promoter (<=1kb)	14	63241102	63271692	30591	2	ENSMUSG00000021944	ENSMUST00000132122	0	14463	Gata4	GATA binding protein 4
14	63337423	63341056	3634	*	Intron (ENSMUST00000226066/ENSMUSG00000114892, intron 1 of 1)	14	63329220	63345635	16416	1	ENSMUSG00000114892	ENSMUST00000226066	8203	100042988	Gm4151	predicted gene 4151
14	63583791	63588208	4418	*	Distal Intergenic	14	63606503	63820809	214307	1	ENSMUSG00000035067	ENSMUST00000119973	-18295	219149	Xkr6	X-linked Kx blood group related 6
14	63740989	63746162	5174	*	Intron (ENSMUST00000119973/ENSMUSG00000035067, intron 1 of 2)	14	63727189	63727267	79	1	ENSMUSG00000076049	ENSMUST00000102094	13800	100124452	Mir598	microRNA 598
14	63940962	63944645	3684	*	Promoter (<=1kb)	14	63943673	63950732	7060	1	ENSMUSG00000063060	ENSMUST00000079652	0	20680	Sox7	SRY (sex determining region Y)-box 7
14	64579185	64581787	2603	*	Distal Intergenic	14	64587331	64588112	782	1	ENSMUSG00000097545	ENSMUST00000185812	-5544	268755	Mir124a-1hg	Mir124-1 host gene (non-protein coding)
14	64585041	64588236	3196	*	Promoter (<=1kb)	14	64587331	64588112	782	1	ENSMUSG00000097545	ENSMUST00000185812	0	268755	Mir124a-1hg	Mir124-1 host gene (non-protein coding)
14	64588641	64593360	4720	*	Promoter (<=1kb)	14	64590657	64590741	85	1	ENSMUSG00000065597	ENSMUST00000083663	0	387233	Mir124a-1	microRNA 124a-1
14	65424761	65426668	1908	*	Promoter (<=1kb)	14	65400673	65425472	24800	2	ENSMUSG00000045731	ENSMUST00000059339	0	18155	Pnoc	prepronociceptin
14	65951399	65953768	2370	*	5' UTR	14	65919394	65953935	34542	2	ENSMUSG00000034463	ENSMUST00000042046	167	219151	Scara3	scavenger receptor class A, member 3
14	66341594	66347230	5637	*	Promoter (<=1kb)	14	66344296	66356756	12461	1	ENSMUSG00000022044	ENSMUST00000152093	0	56471	Stmn4	stathmin-like 4
14	66634409	66640314	5906	*	Promoter (<=1kb)	14	66635251	66733462	98212	1	ENSMUSG00000045875	ENSMUST00000159365	0	11549	Adra1a	adrenergic receptor, alpha 1a
14	66909288	66914591	5304	*	Promoter (<=1kb)	14	66911170	66921023	9854	1	ENSMUSG00000046204	ENSMUST00000089236	0	239157	Pnma2	paraneoplastic antigen MA2
14	67227647	67231207	3561	*	Distal Intergenic	14	67232437	67233129	693	2	ENSMUSG00000093744	ENSMUST00000175861	1922
14	67231759	67241859	10101	*	Promoter (<=1kb)	14	67233292	67429777	196486	1	ENSMUSG00000022053	ENSMUST00000022637	0	13592	Ebf2	early B cell factor 2
14	68083412	68085651	2240	*	Promoter (<=1kb)	14	68083863	68089095	5233	1	ENSMUSG00000022055	ENSMUST00000022639	0	18039	Nefl	neurofilament, light polypeptide
14	68123329	68125441	2113	*	Promoter (<=1kb)	14	68082590	68124846	42257	2	ENSMUSG00000022054	ENSMUST00000111089	0	18040	Nefm	neurofilament, medium polypeptide
14	68660633	68663355	2723	*	Promoter (4-5kb)	14	68607734	68655842	48109	2	ENSMUSG00000014725	ENSMUST00000224039	-4791	13522	Adam28	a disintegrin and metallopeptidase domain 28
14	69170798	69174068	3271	*	Promoter (<=1kb)	14	69171802	69175518	3717	1	ENSMUSG00000044186	ENSMUST00000062437	0	18092	Nkx2-6	NK2 homeobox 6
14	69174692	69179411	4720	*	Promoter (2-3kb)	14	69164797	69171857	7061	2	ENSMUSG00000092499	ENSMUST00000172547	-2835	73554	1700092C10Rik	RIKEN cDNA 1700092C10 gene
14	69189316	69192550	3235	*	Promoter (<=1kb)	14	69190638	69194662	4025	1	ENSMUSG00000022061	ENSMUST00000022646	0	18095	Nkx3-1	NK3 homeobox 1
14	69999889	70002013	2125	*	Intron (ENSMUST00000022678/ENSMUSG00000022085, intron 4 of 6)	14	70018231	70057367	39137	2	ENSMUSG00000114446	ENSMUST00000224990	55354
14	70077610	70080617	3008	*	Promoter (<=1kb)	14	70077795	70079303	1509	1	ENSMUSG00000033730	ENSMUST00000223809	0	13655	Egr3	early growth response 3
14	70205071	70207211	2141	*	Promoter (<=1kb)	14	70180468	70206022	25555	2	ENSMUSG00000022091	ENSMUST00000227653	0	20410	Sorbs3	sorbin and SH3 domain containing 3
14	70454926	70459778	4853	*	Promoter (<=1kb)	14	70457476	70468832	11357	1	ENSMUSG00000003469	ENSMUST00000003561	0	105653	Phyhip	phytanoyl-CoA hydroxylase interacting protein
14	70465168	70467507	2340	*	3' UTR	14	70458523	70463340	4818	1	ENSMUSG00000003469	ENSMUST00000159180	6645	105653	Phyhip	phytanoyl-CoA hydroxylase interacting protein
14	70529857	70533594	3738	*	Promoter (<=1kb)	14	70530685	70538027	7343	1	ENSMUSG00000033595	ENSMUST00000226376	0	213469	Lgi3	leucine-rich repeat LGI family, member 3
14	70551404	70557828	6425	*	Promoter (<=1kb)	14	70552212	70554719	2508	1	ENSMUSG00000022096	ENSMUST00000159959	0	15460	Hr	lysine demethylase and nuclear receptor corepressor
14	70559694	70561924	2231	*	Exon (ENSMUST00000161069/ENSMUSG00000022096, exon 4 of 19)	14	70555900	70573544	17645	1	ENSMUSG00000022096	ENSMUST00000163060	3794	15460	Hr	lysine demethylase and nuclear receptor corepressor
14	70624641	70629210	4570	*	Promoter (<=1kb)	14	70601263	70627308	26046	2	ENSMUSG00000022099	ENSMUST00000022694	0	13829	Dmtn	dematin actin binding protein
14	70887649	70890924	3276	*	Promoter (<=1kb)	14	70890120	70979838	89719	1	ENSMUSG00000022103	ENSMUST00000022699	0	14586	Gfra2	glial cell line derived neurotrophic factor family receptor alpha 2
14	72530423	72533453	3031	*	Promoter (<=1kb)	14	72531024	72532649	1626	2	ENSMUSG00000108975	ENSMUST00000208959	0	675957	Mlnr-ps	motilin receptor, pseudogene
14	76556668	76558388	1721	*	Promoter (<=1kb)	14	76532814	76556672	23859	2	ENSMUSG00000052584	ENSMUST00000064517	0	72661	Serp2	stress-associated endoplasmic reticulum protein family member 2
14	77154494	77162123	7630	*	Promoter (<=1kb)	14	77156763	77721407	564645	1	ENSMUSG00000022012	ENSMUST00000022589	0	239188	Enox1	ecto-NOX disulfide-thiol exchanger 1
14	79764992	79775297	10306	*	Promoter (<=1kb)	14	79766775	79771312	4538	2	ENSMUSG00000036422	ENSMUST00000039568	0	18530	Pcdh8	protocadherin 8
14	84444237	84449290	5054	*	Promoter (<=1kb)	14	84448507	84479227	30721	1	ENSMUSG00000035566	ENSMUST00000226362	0	219228	Pcdh17	protocadherin 17
14	96518519	96520048	1530	*	Promoter (<=1kb)	14	96102736	96519102	416367	2	ENSMUSG00000022076	ENSMUST00000022666	0	93688	Klhl1	kelch-like 1
14	101728904	101731311	2408	*	Promoter (<=1kb)	14	101729957	101934710	204754	1	ENSMUSG00000033060	ENSMUST00000100337	0	380928	Lmo7	LIM domain only 7
14	104460228	104462416	2189	*	Promoter (<=1kb)	14	104445076	104459336	14261	2	ENSMUSG00000115424	ENSMUST00000228613	-892	320671	D130079A08Rik	RIKEN cDNA D130079A08 gene
14	104463847	104472196	8350	*	Promoter (<=1kb)	14	104461676	104467999	6324	2	ENSMUSG00000048349	ENSMUST00000053016	0	18996	Pou4f1	POU domain, class 4, transcription factor 1
14	104472736	104475009	2274	*	Promoter (4-5kb)	14	104461676	104467999	6324	2	ENSMUSG00000048349	ENSMUST00000053016	-4737	18996	Pou4f1	POU domain, class 4, transcription factor 1
14	108910260	108914666	4407	*	Promoter (<=1kb)	14	108908800	108914158	5359	2	ENSMUSG00000075478	ENSMUST00000100322	0	76965	Slitrk1	SLIT and NTRK-like family, member 1
14	111678661	111682162	3502	*	5' UTR	14	111675849	111679342	3494	1	ENSMUSG00000033214	ENSMUST00000227891	2812	75409	Slitrk5	SLIT and NTRK-like family, member 5
14	115402548	115405395	2848	*	Exon (ENSMUST00000176582/ENSMUSG00000093551, exon 3 of 4)	14	115396551	115409552	13002	2	ENSMUSG00000093551	ENSMUST00000176582	4157	75088	4930505G20Rik	RIKEN cDNA 4930505G20 gene
14	116926286	116929173	2888	*	Intron (ENSMUST00000123239/ENSMUSG00000058571, intron 1 of 3)	14	116925936	117975086	1049151	1	ENSMUSG00000058571	ENSMUST00000078849	350	23888	Gpc6	glypican 6
14	118222089	118231915	9827	*	Promoter (4-5kb)	14	118236232	118238759	2528	1	ENSMUSG00000090534	ENSMUST00000164755	-4317	105245869	Gm4675	predicted gene 4675
14	118233438	118242308	8871	*	Promoter (<=1kb)	14	118233232	118237030	3799	2	ENSMUSG00000061517	ENSMUST00000170662	0	223227	Sox21	SRY (sex determining region Y)-box 21
14	118436588	118440671	4084	*	Distal Intergenic	14	118375261	118376194	934	2	ENSMUSG00000115515	ENSMUST00000226188	-60394
14	118921327	118923630	2304	*	Promoter (<=1kb)	14	118875520	118923167	47648	2	ENSMUSG00000042156	ENSMUST00000047208	0	66573	Dzip1	DAZ interacting protein 1
14	118924244	118925566	1323	*	Promoter (<=1kb)	14	118876258	118925387	49130	2	ENSMUSG00000042156	ENSMUST00000004055	0	66573	Dzip1	DAZ interacting protein 1
14	119134487	119139535	5049	*	Promoter (<=1kb)	14	119138341	119869815	731475	1	ENSMUSG00000053465	ENSMUST00000065904	0	50787	Hs6st3	heparan sulfate 6-O-sulfotransferase 3
14	121472884	121475295	2412	*	Exon (ENSMUST00000088386/ENSMUSG00000025557, exon 16 of 23)	14	121451730	121455762	4033	2	ENSMUSG00000115123	ENSMUST00000227451	-17122
14	121494156	121497792	3637	*	Promoter (1-2kb)	14	121470656	121492469	21814	2	ENSMUSG00000025557	ENSMUST00000227372	-1687	56643	Slc15a1	solute carrier family 15 (oligopeptide transporter), member 1
14	121503890	121508798	4909	*	Promoter (<=1kb)	14	121459621	121505252	45632	2	ENSMUSG00000025557	ENSMUST00000088386	0	56643	Slc15a1	solute carrier family 15 (oligopeptide transporter), member 1
14	122406170	122409029	2860	*	Promoter (<=1kb)	14	122365239	122406743	41505	2	ENSMUSG00000115263	ENSMUST00000228409	0
14	122448782	122452248	3467	*	Promoter (<=1kb)	14	122434854	122451115	16262	2	ENSMUSG00000064052	ENSMUST00000081580	0	328479	Gm5089	predicted gene 5089
14	122453548	122457102	3555	*	Promoter (2-3kb)	14	122434854	122451115	16262	2	ENSMUSG00000064052	ENSMUST00000081580	-2433	328479	Gm5089	predicted gene 5089
14	122461195	122470079	8885	*	Promoter (<=1kb)	14	122456795	122465677	8883	2	ENSMUSG00000041703	ENSMUST00000039118	0	65100	Zic5	zinc finger protein of the cerebellum 5
14	122472397	122481840	9444	*	Promoter (<=1kb)	14	122475435	122479852	4418	1	ENSMUSG00000061524	ENSMUST00000075888	0	22772	Zic2	zinc finger protein of the cerebellum 2
14	122483674	122487723	4050	*	Promoter (2-3kb)	14	122490586	122492121	1536	1	ENSMUSG00000075465	ENSMUST00000100294	-2863
14	122489103	122492004	2902	*	Promoter (<=1kb)	14	122490586	122492121	1536	1	ENSMUSG00000075465	ENSMUST00000100294	0
14	123625966	123627998	2033	*	Promoter (<=1kb)	14	123276634	123627144	350511	2	ENSMUSG00000000197	ENSMUST00000000201	0	338370	Nalcn	sodium leak channel, non-selective
14	124192303	124194951	2649	*	Promoter (<=1kb)	14	123978291	124192902	214612	2	ENSMUSG00000025551	ENSMUST00000026631	0	14169	Fgf14	fibroblast growth factor 14
14	124674143	124676561	2419	*	Exon (ENSMUST00000095529/ENSMUSG00000025551, exon 1 of 5)	14	123977907	124677127	699221	2	ENSMUSG00000025551	ENSMUST00000095529	566	14169	Fgf14	fibroblast growth factor 14
15	6870668	6872661	1994	*	Intron (ENSMUST00000022746/ENSMUSG00000022146, intron 1 of 17)	15	6843969	6874257	30289	2	ENSMUSG00000022146	ENSMUST00000177478	1596	18414	Osmr	oncostatin M receptor
15	6873164	6875102	1939	*	Promoter (<=1kb)	15	6813577	6874969	61393	2	ENSMUSG00000022146	ENSMUST00000022746	0	18414	Osmr	oncostatin M receptor
15	6903974	6907466	3493	*	Distal Intergenic	15	6815037	6874969	59933	2	ENSMUSG00000022146	ENSMUST00000176826	-29005	18414	Osmr	oncostatin M receptor
15	6909147	6912648	3502	*	Distal Intergenic	15	6815037	6874969	59933	2	ENSMUSG00000022146	ENSMUST00000176826	-34178	18414	Osmr	oncostatin M receptor
15	6981169	6984267	3099	*	Distal Intergenic	15	6996037	7002508	6472	1	ENSMUSG00000104334	ENSMUST00000192751	-11770
15	7127264	7132647	5384	*	Promoter (<=1kb)	15	7129559	7191743	62185	1	ENSMUSG00000054263	ENSMUST00000067190	0	16880	Lifr	LIF receptor alpha
15	7147345	7150522	3178	*	Promoter (3-4kb)	15	7154353	7197489	43137	1	ENSMUSG00000054263	ENSMUST00000171588	-3831	16880	Lifr	LIF receptor alpha
15	7151847	7154316	2470	*	Promoter (<=1kb)	15	7154353	7197489	43137	1	ENSMUSG00000054263	ENSMUST00000171588	-37	16880	Lifr	LIF receptor alpha
15	7161369	7164197	2829	*	Intron (ENSMUST00000228723/ENSMUSG00000054263, intron 4 of 4)	15	7154353	7197489	43137	1	ENSMUSG00000054263	ENSMUST00000171588	7016	16880	Lifr	LIF receptor alpha
15	7165254	7168490	3237	*	Exon (ENSMUST00000067190/ENSMUSG00000054263, exon 6 of 20)	15	7154353	7197489	43137	1	ENSMUSG00000054263	ENSMUST00000171588	10901	16880	Lifr	LIF receptor alpha
15	7190940	7192679	1740	*	3' UTR	15	7212191	7223069	10879	2	ENSMUSG00000042961	ENSMUST00000160314	30390	268780	Egflam	EGF-like, fibronectin type III and laminin G domains
15	7200173	7206934	6762	*	3' UTR	15	7212191	7223069	10879	2	ENSMUSG00000042961	ENSMUST00000160314	16135	268780	Egflam	EGF-like, fibronectin type III and laminin G domains
15	7208667	7213380	4714	*	3' UTR	15	7212191	7223069	10879	2	ENSMUSG00000042961	ENSMUST00000160314	9689	268780	Egflam	EGF-like, fibronectin type III and laminin G domains
15	7221794	7225259	3466	*	Promoter (<=1kb)	15	7212191	7223069	10879	2	ENSMUSG00000042961	ENSMUST00000160314	0	268780	Egflam	EGF-like, fibronectin type III and laminin G domains
15	7228906	7231143	2238	*	Intron (ENSMUST00000058593/ENSMUSG00000042961, intron 17 of 21)	15	7212191	7223069	10879	2	ENSMUSG00000042961	ENSMUST00000160314	-5837	268780	Egflam	EGF-like, fibronectin type III and laminin G domains
15	7231630	7239138	7509	*	3' UTR	15	7212191	7223069	10879	2	ENSMUSG00000042961	ENSMUST00000160314	-8561	268780	Egflam	EGF-like, fibronectin type III and laminin G domains
15	7243246	7249393	6148	*	3' UTR	15	7253511	7254768	1258	2	ENSMUSG00000042961	ENSMUST00000162105	5375	268780	Egflam	EGF-like, fibronectin type III and laminin G domains
15	7287563	7291727	4165	*	3' UTR	15	7253511	7254768	1258	2	ENSMUSG00000042961	ENSMUST00000162105	-32795	268780	Egflam	EGF-like, fibronectin type III and laminin G domains
15	7397403	7399874	2472	*	Promoter (<=1kb)	15	7206120	7398304	192185	2	ENSMUSG00000042961	ENSMUST00000058593	0	268780	Egflam	EGF-like, fibronectin type III and laminin G domains
15	7477820	7481449	3630	*	Distal Intergenic	15	7206583	7398395	191813	2	ENSMUSG00000042961	ENSMUST00000160207	-79425	268780	Egflam	EGF-like, fibronectin type III and laminin G domains
15	7808585	7820020	11436	*	Promoter (<=1kb)	15	7810846	7837575	26730	1	ENSMUSG00000022144	ENSMUST00000022744	0	14573	Gdnf	glial cell line derived neurotrophic factor
15	7822306	7826255	3950	*	Intron (ENSMUST00000022744/ENSMUSG00000022144, intron 2 of 2)	15	7810846	7837575	26730	1	ENSMUSG00000022144	ENSMUST00000022744	11460	14573	Gdnf	glial cell line derived neurotrophic factor
15	10949958	10952415	2458	*	Promoter (<=1kb)	15	10952332	10980150	27819	1	ENSMUSG00000058914	ENSMUST00000022853	0	81799	C1qtnf3	C1q and tumor necrosis factor related protein 3
15	11031698	11038912	7215	*	Promoter (<=1kb)	15	11033717	11037991	4275	2	ENSMUSG00000060735	ENSMUST00000058007	0	239336	Rxfp3	relaxin family peptide receptor 3
15	11903035	11905600	2566	*	Promoter (<=1kb)	15	11839896	11905639	65744	2	ENSMUSG00000022206	ENSMUST00000066529	39	18162	Npr3	natriuretic peptide receptor 3
15	12736124	12740494	4371	*	Promoter (<=1kb)	15	12443331	12739924	296594	2	ENSMUSG00000022197	ENSMUST00000189469	0	68070	Pdzd2	PDZ domain containing 2
15	13171757	13176293	4537	*	Promoter (<=1kb)	15	13028701	13173675	144975	2	ENSMUSG00000039385	ENSMUST00000036439	0	12563	Cdh6	cadherin 6
15	30171143	30173672	2530	*	Promoter (<=1kb)	15	30172593	31029341	856749	1	ENSMUSG00000022240	ENSMUST00000081728	0	18163	Ctnnd2	catenin (cadherin associated protein), delta 2
15	30645104	30648267	3164	*	Promoter (<=1kb)	15	30646532	30671124	24593	1	ENSMUSG00000022240	ENSMUST00000228753	0	18163	Ctnnd2	catenin (cadherin associated protein), delta 2
15	31366010	31368674	2665	*	Promoter (<=1kb)	15	31291478	31367726	76249	2	ENSMUSG00000022237	ENSMUST00000123325	0	67434	Ankrd33b	ankyrin repeat domain 33B
15	34836739	34840703	3965	*	Promoter (<=1kb)	15	34837355	34843407	6053	1	ENSMUSG00000050963	ENSMUST00000072868	0	16539	Kcns2	K+ voltage-gated channel, subfamily S, 2
15	35294287	35305558	11272	*	Promoter (<=1kb)	15	35296098	35297684	1587	1	ENSMUSG00000022330	ENSMUST00000226838	0	107587	Osr2	odd-skipped related 2
15	36380057	36382624	2568	*	Promoter (<=1kb)	15	36375343	36380789	5447	2	ENSMUSG00000114981	ENSMUST00000226470	0
15	37228912	37235692	6781	*	Promoter (<=1kb)	15	37233036	37333647	100612	1	ENSMUSG00000022286	ENSMUST00000161405	0	252973	Grhl2	grainyhead like transcription factor 2
15	37802556	37805135	2580	*	Distal Intergenic	15	37397171	37792570	395400	2	ENSMUSG00000051359	ENSMUST00000150453	-9986	52589	Ncald	neurocalcin delta
15	39075497	39077774	2278	*	Promoter (<=1kb)	15	39076932	39087121	10190	1	ENSMUSG00000054196	ENSMUST00000067072	0	68588	Cthrc1	collagen triple helix repeat containing 1
15	39194793	39200093	5301	*	Promoter (<=1kb)	15	39198261	39239016	40756	1	ENSMUSG00000037386	ENSMUST00000228460	0	116838	Rims2	regulating synaptic membrane exocytosis 2
15	39855435	39857862	2428	*	Promoter (<=1kb)	15	39768487	39857467	88981	2	ENSMUSG00000022304	ENSMUST00000022915	0	64705	Dpys	dihydropyrimidinase
15	43168686	43172657	3972	*	Promoter (<=1kb)	15	43020794	43170826	150033	2	ENSMUSG00000051920	ENSMUST00000226810	0	239405	Rspo2	R-spondin 2
15	48790566	48793698	3133	*	Promoter (<=1kb)	15	47580637	48791933	1211297	2	ENSMUSG00000022311	ENSMUST00000160658	0	239420	Csmd3	CUB and Sushi multiple domains 3
15	52038622	52041169	2548	*	Promoter (<=1kb)	15	52040107	52045722	5616	1	ENSMUSG00000068522	ENSMUST00000090025	0	239435	Aard	alanine and arginine rich domain containing protein
15	54570357	54572838	2482	*	Promoter (<=1kb)	15	54571192	54602847	31656	1	ENSMUSG00000024479	ENSMUST00000025356	0	105853	Mal2	mal, T cell differentiation protein 2
15	55305459	55308625	3167	*	Promoter (<=1kb)	15	55307750	55520803	213054	1	ENSMUSG00000022371	ENSMUST00000023053	0	12818	Col14a1	collagen, type XIV, alpha 1
15	56691837	56694384	2548	*	Promoter (<=1kb)	15	56693552	56778399	84848	1	ENSMUSG00000086541	ENSMUST00000166290	0	594843	Has2os	hyaluronan synthase 2, opposite strand
15	64919542	64925480	5939	*	Promoter (<=1kb)	15	64697084	64922296	225213	2	ENSMUSG00000022376	ENSMUST00000023007	0	11514	Adcy8	adenylate cyclase 8
15	66283056	66289712	6657	*	Promoter (<=1kb)	15	65986387	66286642	300256	2	ENSMUSG00000056258	ENSMUST00000070256	0	110862	Kcnq3	potassium voltage-gated channel, subfamily Q, member 3
15	71725256	71729980	4725	*	Promoter (<=1kb)	15	71431609	71727838	296230	2	ENSMUSG00000036800	ENSMUST00000022953	0	70363	Fam135b	family with sequence similarity 135, member B
15	72542872	72548823	5952	*	Promoter (<=1kb)	15	72501089	72546340	45252	2	ENSMUSG00000036760	ENSMUST00000044624	0	223604	Kcnk9	potassium channel, subfamily K, member 9
15	73439224	73441556	2333	*	Distal Intergenic	15	73428359	73428910	552	2	ENSMUSG00000116174	ENSMUST00000229262	-10314	100040929	Gm10362	ribosomal protein L17 pseudogene
15	73836408	73840857	4450	*	Promoter (<=1kb)	15	73786412	73839671	53260	2	ENSMUSG00000072487	ENSMUST00000071419	0	268816	Mroh5	maestro heat-like repeat family member 5
15	73846428	73849548	3121	*	Distal Intergenic	15	73796736	73839699	42964	2	ENSMUSG00000072487	ENSMUST00000136698	-6729	268816	Mroh5	maestro heat-like repeat family member 5
15	74486150	74490040	3891	*	Distal Intergenic	15	74516195	74589464	73270	1	ENSMUSG00000034730	ENSMUST00000042035	-26155	107831	Adgrb1	adhesion G protein-coupled receptor B1
15	74513057	74520644	7588	*	Promoter (<=1kb)	15	74516195	74589464	73270	1	ENSMUSG00000034730	ENSMUST00000042035	0	107831	Adgrb1	adhesion G protein-coupled receptor B1
15	74526207	74531418	5212	*	5' UTR	15	74540397	74543522	3126	1	ENSMUSG00000034730	ENSMUST00000189200	-8979	107831	Adgrb1	adhesion G protein-coupled receptor B1
15	74559763	74568114	8352	*	Promoter (<=1kb)	15	74561284	74574119	12836	1	ENSMUSG00000034730	ENSMUST00000189353	0	107831	Adgrb1	adhesion G protein-coupled receptor B1
15	74750051	74753318	3268	*	Promoter (<=1kb)	15	74747852	74753046	5195	2	ENSMUSG00000022594	ENSMUST00000023259	0	23936	Lynx1	Ly6/neurotoxin 1
15	75562681	75568134	5454	*	Promoter (<=1kb)	15	75551268	75566648	15381	2	ENSMUSG00000022577	ENSMUST00000163116	0	23934	Ly6h	lymphocyte antigen 6 complex, locus H
15	75722755	75725399	2645	*	Distal Intergenic	15	75712588	75713474	887	1	ENSMUSG00000022580	ENSMUST00000229670	10167	14787	Rhpn1	rhophilin, Rho GTPase binding protein 1
15	75729890	75733185	3296	*	Distal Intergenic	15	75745490	75748228	2739	2	ENSMUSG00000047591	ENSMUST00000062002	15043	378435	Mafa	MAF bZIP transcription factor A
15	75738092	75749680	11589	*	Promoter (<=1kb)	15	75745490	75748228	2739	2	ENSMUSG00000047591	ENSMUST00000062002	0	378435	Mafa	MAF bZIP transcription factor A
15	75994917	76009959	15043	*	Promoter (<=1kb)	15	76001093	76009498	8406	2	ENSMUSG00000046761	ENSMUST00000170153	0	105732	Fam83h	family with sequence similarity 83, member H
15	76033039	76035241	2203	*	Promoter (<=1kb)	15	76034252	76037844	3593	1	ENSMUSG00000102018	ENSMUST00000187976	0	432964	Iqank1	IQ motif and ankyrin repeat containing 1
15	76088040	76092476	4437	*	Promoter (<=1kb)	15	76085518	76091505	5988	2	ENSMUSG00000075590	ENSMUST00000227605	0	223649	Nrbp2	nuclear receptor binding protein 2
15	76306243	76308943	2701	*	Promoter (<=1kb)	15	76296601	76307101	10501	2	ENSMUSG00000022562	ENSMUST00000171340	0	75475	Oplah	5-oxoprolinase (ATP-hydrolysing)
15	76515283	76525473	10191	*	Promoter (<=1kb)	15	76516203	76522499	6297	2	ENSMUSG00000048385	ENSMUST00000096365	0	170729	Scrt1	scratch family zinc finger 1
15	77036975	77038985	2011	*	Intron (ENSMUST00000166179/ENSMUSG00000018893, intron 1 of 3)	15	77044729	77056298	11570	1	ENSMUSG00000033576	ENSMUST00000142405	-5744	71939	Apol6	apolipoprotein L 6
15	77978584	77981192	2609	*	Distal Intergenic	15	77958998	77970813	11816	2	ENSMUSG00000016554	ENSMUST00000100484	-7771	55944	Eif3d	eukaryotic translation initiation factor 3, subunit D
15	78200806	78205084	4279	*	Promoter (<=1kb)	15	78191114	78204237	13124	2	ENSMUSG00000005716	ENSMUST00000005860	0	19293	Pvalb	parvalbumin
15	78408813	78412395	3583	*	Promoter (<=1kb)	15	78409982	78414006	4025	1	ENSMUSG00000071711	ENSMUST00000229739	0	246221	Mpst	mercaptopyruvate sulfurtransferase
15	78637525	78640947	3423	*	Distal Intergenic	15	78611233	78619121	7889	1	ENSMUSG00000018008	ENSMUST00000230583	26292	72318	Cyth4	cytohesin 4
15	78641638	78644719	3082	*	Distal Intergenic	15	78670785	78676114	5330	1	ENSMUSG00000116260	ENSMUST00000230183	-26066
15	78657598	78660365	2768	*	Distal Intergenic	15	78670785	78676114	5330	1	ENSMUSG00000116260	ENSMUST00000230183	-10420
15	78670052	78674963	4912	*	Promoter (<=1kb)	15	78670785	78676114	5330	1	ENSMUSG00000116260	ENSMUST00000230183	0
15	78679740	78685961	6222	*	Promoter (4-5kb)	15	78674383	78675226	844	2	ENSMUSG00000043460	ENSMUST00000230478	-4514	207393	Elfn2	leucine rich repeat and fibronectin type III, extracellular 2
15	78695764	78698114	2351	*	Intron (ENSMUST00000229441/ENSMUSG00000043460, intron 1 of 1)	15	78674557	78710779	36223	2	ENSMUSG00000043460	ENSMUST00000229550	12665	207393	Elfn2	leucine rich repeat and fibronectin type III, extracellular 2
15	78709738	78721163	11426	*	Promoter (<=1kb)	15	78667331	78718113	50783	2	ENSMUSG00000043460	ENSMUST00000229441	0	207393	Elfn2	leucine rich repeat and fibronectin type III, extracellular 2
15	78721685	78727269	5585	*	Promoter (2-3kb)	15	78670007	78718771	48765	2	ENSMUSG00000043460	ENSMUST00000088592	-2914	207393	Elfn2	leucine rich repeat and fibronectin type III, extracellular 2
15	78733772	78739783	6012	*	Distal Intergenic	15	78670007	78718771	48765	2	ENSMUSG00000043460	ENSMUST00000088592	-15001	207393	Elfn2	leucine rich repeat and fibronectin type III, extracellular 2
15	78840693	78844364	3672	*	Promoter (<=1kb)	15	78842624	78850897	8274	1	ENSMUSG00000049521	ENSMUST00000059619	0	104445	Cdc42ep1	CDC42 effector protein (Rho GTPase binding) 1
15	79163771	79165233	1463	*	Promoter (<=1kb)	15	79154913	79164490	9578	2	ENSMUSG00000033006	ENSMUST00000040019	0	20665	Sox10	SRY (sex determining region Y)-box 10
15	79250318	79252880	2563	*	Promoter (<=1kb)	15	79251022	79252718	1697	2	ENSMUSG00000032988	ENSMUST00000230477	0	57274	Slc16a8	solute carrier family 16 (monocarboxylic acid transporters), member 8
15	79258344	79261411	3068	*	Promoter (<=1kb)	15	79258331	79259351	1021	2	ENSMUSG00000018126	ENSMUST00000170254	0	207495	Baiap2l2	BAI1-associated protein 2-like 2
15	79500512	79505538	5027	*	Promoter (<=1kb)	15	79483714	79505241	21528	2	ENSMUSG00000044216	ENSMUST00000057801	0	16520	Kcnj4	potassium inwardly-rectifying channel, subfamily J, member 4
15	79506908	79509607	2700	*	Promoter (<=1kb)	15	79510325	79512517	2193	1	ENSMUSG00000116243	ENSMUST00000230717	-718
15	79510371	79519725	9355	*	Promoter (<=1kb)	15	79516411	79527739	11329	1	ENSMUSG00000010830	ENSMUST00000010974	0	105785	Kdelr3	KDEL (Lys-Asp-Glu-Leu) endoplasmic reticulum protein retention receptor 3
15	79798895	79807836	8942	*	Promoter (<=1kb)	15	79786351	79804766	18416	2	ENSMUSG00000022421	ENSMUST00000023057	0	73340	Nptxr	neuronal pentraxin receptor
15	80171824	80176479	4656	*	Promoter (<=1kb)	15	80173721	80215519	41799	1	ENSMUSG00000042428	ENSMUST00000044970	0	17309	Mgat3	mannoside acetylglucosaminyltransferase 3
15	80281092	80289734	8643	*	Promoter (<=1kb)	15	80287238	80398279	111042	1	ENSMUSG00000022416	ENSMUST00000160424	0	239556	Cacna1i	calcium channel, voltage-dependent, alpha 1I subunit
15	80670821	80672929	2109	*	Promoter (<=1kb)	15	80671847	80700425	28579	1	ENSMUSG00000022408	ENSMUST00000023044	0	213956	Fam83f	family with sequence similarity 83, member F
15	81692736	81694115	1380	*	Promoter (<=1kb)	15	81678296	81694028	15733	2	ENSMUSG00000063765	ENSMUST00000173598	0	214685	Chadl	chondroadherin-like
15	82070605	82072443	1839	*	Exon (ENSMUST00000229119/ENSMUSG00000068117, exon 2 of 31)	15	82069997	82126659	56663	1	ENSMUSG00000068117	ENSMUST00000089178	608	74369	Mei1	meiotic double-stranded break formation protein 1
15	82273350	82277729	4380	*	Promoter (<=1kb)	15	82274893	82292066	17174	1	ENSMUSG00000022456	ENSMUST00000116423	0	24050	Septin3	septin 3
15	82909058	82914067	5010	*	Promoter (<=1kb)	15	82808436	82912134	103699	2	ENSMUSG00000041852	ENSMUST00000048966	0	21411	Tcf20	transcription factor 20
15	82926504	82930081	3578	*	Intron (ENSMUST00000229547/ENSMUSG00000041852, intron 1 of 1)	15	82808436	82912134	103699	2	ENSMUSG00000041852	ENSMUST00000048966	-14370	21411	Tcf20	transcription factor 20
15	82946705	82954816	8112	*	Intron (ENSMUST00000229547/ENSMUSG00000041852, intron 1 of 1)	15	82959218	82959296	79	2	ENSMUSG00000092751	ENSMUST00000175010	4480	100526477	Mir3080	microRNA 3080
15	82958597	82963541	4945	*	Promoter (<=1kb)	15	82959218	82959296	79	2	ENSMUSG00000092751	ENSMUST00000175010	0	100526477	Mir3080	microRNA 3080
15	83248562	83251304	2743	*	Intron (ENSMUST00000049530/ENSMUSG00000047878, intron 1 of 2)	15	83228333	83251729	23397	2	ENSMUSG00000047878	ENSMUST00000229687	425	239559	A4galt	alpha 1,4-galactosyltransferase
15	83526126	83527895	1770	*	Promoter (<=1kb)	15	83526862	83544634	17773	1	ENSMUSG00000016758	ENSMUST00000016902	0	12124	Bik	BCL2-interacting killer
15	83528713	83531272	2560	*	Intron (ENSMUST00000016902/ENSMUSG00000016758, intron 1 of 4)	15	83526872	83544632	17761	1	ENSMUSG00000016758	ENSMUST00000230912	1841	12124	Bik	BCL2-interacting killer
15	83677219	83680739	3521	*	Intron (ENSMUST00000144773/ENSMUSG00000016763, intron 3 of 20)	15	83656590	83660480	3891	2	ENSMUSG00000016763	ENSMUST00000229057	-16739	64706	Scube1	signal peptide, CUB domain, EGF-like 1
15	83722363	83727228	4866	*	Promoter (<=1kb)	15	83604999	83725021	120023	2	ENSMUSG00000016763	ENSMUST00000144773	0	64706	Scube1	signal peptide, CUB domain, EGF-like 1
15	83774321	83783165	8845	*	Promoter (<=1kb)	15	83779467	83792131	12665	1	ENSMUSG00000041708	ENSMUST00000109469	0	223726	Mpped1	metallophosphoesterase domain containing 1
15	84069946	84071996	2051	*	Promoter (4-5kb)	15	84018668	84065379	46712	2	ENSMUSG00000022441	ENSMUST00000122836	-4567	77627	Efcab6	EF-hand calcium binding domain 6
15	84102250	84106775	4526	*	Promoter (<=1kb)	15	84076097	84105754	29658	2	ENSMUSG00000018865	ENSMUST00000082365	0	29859	Sult4a1	sulfotransferase family 4A, member 1
15	84443204	84445843	2640	*	Promoter (<=1kb)	15	84417253	84443697	26445	2	ENSMUSG00000062760	ENSMUST00000186527	0	72301	Shisal1	shisa like 1
15	85016131	85018454	2324	*	Promoter (<=1kb)	15	85017141	85022547	5407	1	ENSMUSG00000022435	ENSMUST00000023070	0	22270	Upk3a	uroplakin 3A
15	85522544	85525878	3335	*	Distal Intergenic	15	85510812	85511219	408	1	ENSMUSG00000063548	ENSMUST00000079690	11732	223745	Gm4825	ribosomal protein L27 pseudogene
15	85572830	85583194	10365	*	Promoter (<=1kb)	15	85535437	85581582	46146	2	ENSMUSG00000022382	ENSMUST00000109424	0	22422	Wnt7b	wingless-type MMTV integration site family, member 7B
15	85621110	85626824	5715	*	Distal Intergenic	15	85646083	85667675	21593	1	ENSMUSG00000116004	ENSMUST00000230234	-19259
15	85668640	85670572	1933	*	Intron (ENSMUST00000230913/ENSMUSG00000116305, intron 1 of 6)	15	85653616	85707524	53909	1	ENSMUSG00000116305	ENSMUST00000230913	15024
15	85671572	85674591	3020	*	Intron (ENSMUST00000230913/ENSMUSG00000116305, intron 1 of 6)	15	85653616	85707524	53909	1	ENSMUSG00000116305	ENSMUST00000230913	17956
15	85734670	85736695	2026	*	Promoter (<=1kb)	15	85734983	85777632	42650	1	ENSMUSG00000022383	ENSMUST00000134880	0	19013	Ppara	peroxisome proliferator activated receptor alpha
15	85820565	85823840	3276	*	Promoter (<=1kb)	15	85814670	85821734	7065	2	ENSMUSG00000052496	ENSMUST00000064370	0	18766	Pkdrej	polycystin (PKD) family receptor for egg jelly
15	87539098	87541208	2111	*	Promoter (3-4kb)	15	87544299	87759362	215064	1	ENSMUSG00000054863	ENSMUST00000230414	-3091	106014	Tafa5	TAFA chemokine like family member 5
15	87541684	87547019	5336	*	Promoter (<=1kb)	15	87544299	87759362	215064	1	ENSMUSG00000054863	ENSMUST00000230414	0	106014	Tafa5	TAFA chemokine like family member 5
15	87555357	87557849	2493	*	Intron (ENSMUST00000230414/ENSMUSG00000054863, intron 1 of 3)	15	87544299	87759362	215064	1	ENSMUSG00000054863	ENSMUST00000230414	11058	106014	Tafa5	TAFA chemokine like family member 5
15	87621007	87628362	7356	*	Promoter (<=1kb)	15	87625230	87759364	134135	1	ENSMUSG00000054863	ENSMUST00000068088	0	106014	Tafa5	TAFA chemokine like family member 5
15	88952643	88957003	4361	*	Promoter (<=1kb)	15	88890633	88954418	63786	2	ENSMUSG00000022388	ENSMUST00000177180	0	239591	Ttll8	tubulin tyrosine ligase-like family, member 8
15	89055587	89061933	6347	*	Promoter (<=1kb)	15	89059734	89069878	10145	1	ENSMUSG00000058441	ENSMUST00000161372	0	406218	Panx2	pannexin 2
15	89139540	89142837	3298	*	Promoter (<=1kb)	15	89130584	89140621	10038	2	ENSMUSG00000022610	ENSMUST00000088827	0	29857	Mapk12	mitogen-activated protein kinase 12
15	89144899	89147160	2262	*	Promoter (<=1kb)	15	89145797	89146786	990	2	ENSMUSG00000053137	ENSMUST00000228967	0	19094	Mapk11	mitogen-activated protein kinase 11
15	89455007	89456279	1273	*	Promoter (<=1kb)	15	89455042	89456658	1617	1	ENSMUSG00000022619	ENSMUST00000137755	0	60597	Mapk8ip2	mitogen-activated protein kinase 8 interacting protein 2
15	91567823	91569947	2125	*	Intron (ENSMUST00000109283/ENSMUSG00000036298, intron 1 of 9)	15	91542225	91573194	30970	2	ENSMUSG00000036298	ENSMUST00000109282	3247	239606	Slc2a13	solute carrier family 2 (facilitated glucose transporter), member 13
15	94402782	94405718	2937	*	Promoter (<=1kb)	15	94270163	94404258	134096	2	ENSMUSG00000022449	ENSMUST00000035342	0	223838	Adamts20	a disintegrin-like and metallopeptidase (reprolysin type) with thrombospondin type 1 motif, 20
15	95525692	95530530	4839	*	Promoter (<=1kb)	15	95075230	95528559	453330	2	ENSMUSG00000022454	ENSMUST00000229933	0	54003	Nell2	NEL-like 2
15	95652783	95655868	3086	*	Promoter (<=1kb)	15	95623563	95655960	32398	2	ENSMUSG00000045608	ENSMUST00000054244	92	223843	Dbx2	developing brain homeobox 2
15	97996802	98007210	10409	*	Promoter (<=1kb)	15	97975602	98004657	29056	2	ENSMUSG00000022483	ENSMUST00000088355	0	12824	Col2a1	collagen, type II, alpha 1
15	98164325	98166505	2181	*	Promoter (<=1kb)	15	98134637	98165625	30989	2	ENSMUSG00000048175	ENSMUST00000143400	0	78541	Asb8	ankyrin repeat and SOCS box-containing 8
15	98169509	98171575	2067	*	3' UTR	15	98167158	98170134	2977	1	ENSMUSG00000029875	ENSMUST00000031914	2351	239650	Ccdc184	coiled-coil domain containing 184
15	98628023	98638945	10923	*	Promoter (<=1kb)	15	98630840	98639516	8677	1	ENSMUSG00000003352	ENSMUST00000229223	0	12297	Cacnb3	calcium channel, voltage-dependent, beta 3 subunit
15	98674575	98676813	2239	*	Exon (ENSMUST00000109149/ENSMUSG00000054855, exon 2 of 5)	15	98672217	98677458	5242	2	ENSMUSG00000054855	ENSMUST00000120997	645	223881	Rnd1	Rho family GTPase 1
15	98774154	98779902	5749	*	Promoter (<=1kb)	15	98770712	98778143	7432	2	ENSMUSG00000022996	ENSMUST00000228546	0	22410	Wnt10b	wingless-type MMTV integration site family, member 10B
15	98787567	98802894	15328	*	Promoter (<=1kb)	15	98789857	98793837	3981	1	ENSMUSG00000022997	ENSMUST00000023734	0	22408	Wnt1	wingless-type MMTV integration site family, member 1
15	98805601	98810407	4807	*	Promoter (<=1kb)	15	98803777	98807925	4149	2	ENSMUSG00000059213	ENSMUST00000075444	0	13199	Ddn	dendrin
15	98894081	98900852	6772	*	Promoter (<=1kb)	15	98891152	98898540	7389	2	ENSMUSG00000023000	ENSMUST00000023737	0	13363	Dhh	desert hedgehog
15	99051964	99057895	5932	*	Promoter (<=1kb)	15	99055174	99058978	3805	1	ENSMUSG00000023484	ENSMUST00000230021	0	19132	Prph	peripherin
15	99086623	99088909	2287	*	Promoter (<=1kb)	15	99084086	99087817	3732	2	ENSMUSG00000001076	ENSMUST00000064462	0	239659	C1ql4	complement component 1, q subcomponent-like 4
15	99095072	99099823	4752	*	Promoter (<=1kb)	15	99099412	99104737	5326	1	ENSMUSG00000038009	ENSMUST00000061295	0	72778	Dnajc22	DnaJ heat shock protein family (Hsp40) member C22
15	99219889	99228854	8966	*	Promoter (<=1kb)	15	99224861	99242817	17957	1	ENSMUSG00000037579	ENSMUST00000041415	0	16512	Kcnh3	potassium voltage-gated channel, subfamily H (eag-related), member 3
15	99515828	99519476	3649	*	Promoter (4-5kb)	15	99499798	99510867	11070	2	ENSMUSG00000023011	ENSMUST00000229214	-4961	72393	Faim2	Fas apoptotic inhibitory molecule 2
15	99543147	99546037	2891	*	Distal Intergenic	15	99555542	99556192	651	2	ENSMUSG00000096448	ENSMUST00000178090	10155
15	99580397	99587331	6935	*	3' UTR	15	99579055	99584547	5493	1	ENSMUSG00000023013	ENSMUST00000023752	1342	11827	Aqp2	aquaporin 2
15	99587959	99593626	5668	*	Promoter (<=1kb)	15	99590782	99594829	4048	1	ENSMUSG00000044217	ENSMUST00000169082	0	11830	Aqp5	aquaporin 5
15	99599011	99600725	1715	*	Promoter (<=1kb)	15	99601400	99604481	3082	1	ENSMUSG00000043144	ENSMUST00000230075	-675	11831	Aqp6	aquaporin 6
15	99666071	99673969	7899	*	Promoter (<=1kb)	15	99670368	99701128	30761	1	ENSMUSG00000023017	ENSMUST00000023758	0	11419	Asic1	acid-sensing (proton-gated) ion channel 1
15	100762301	100764870	2570	*	Intron (ENSMUST00000023776/ENSMUSG00000023032, intron 1 of 24)	15	100761888	100774963	13076	1	ENSMUSG00000023032	ENSMUST00000160256	413	59033	Slc4a8	solute carrier family 4 (anion exchanger), member 8
15	100822861	100826934	4074	*	3' UTR	15	100825679	100832391	6713	2	ENSMUSG00000115912	ENSMUST00000230694	5457
15	100871017	100875767	4751	*	Promoter (<=1kb)	15	100871420	100936327	64908	1	ENSMUSG00000023033	ENSMUST00000202071	0	20273	Scn8a	sodium channel, voltage-gated, type VIII, alpha
15	101045592	101055279	9688	*	Promoter (<=1kb)	15	101050194	101054399	4206	2	ENSMUSG00000095440	ENSMUST00000178140	0	668225	Fignl2	fidgetin-like 2
15	101074348	101080371	6024	*	Promoter (<=1kb)	15	101050194	101078567	28374	2	ENSMUSG00000095440	ENSMUST00000213610	0	668225	Fignl2	fidgetin-like 2
15	101437410	101439368	1959	*	Promoter (<=1kb)	15	101431038	101438804	7767	2	ENSMUSG00000047641	ENSMUST00000081945	0	406219	Krt87	keratin 87
15	101477116	101480423	3308	*	Promoter (<=1kb)	15	101480296	101483312	3017	1	ENSMUSG00000116011	ENSMUST00000230173	0
15	101740301	101743406	3106	*	Promoter (<=1kb)	15	101733949	101743109	9161	2	ENSMUSG00000051879	ENSMUST00000023710	0	56735	Krt71	keratin 71
15	101928888	101931235	2348	*	Promoter (<=1kb)	15	101929890	101930971	1082	2	ENSMUSG00000061397	ENSMUST00000230273	0	223917	Krt79	keratin 79
15	102004038	102010077	6040	*	Promoter (<=1kb)	15	101996698	102004482	7785	2	ENSMUSG00000049382	ENSMUST00000023952	0	16691	Krt8	keratin 8
15	102143737	102146142	2406	*	Promoter (<=1kb)	15	102144362	102149511	5150	1	ENSMUSG00000023046	ENSMUST00000023807	0	16012	Igfbp6	insulin-like growth factor binding protein 6
15	102254094	102259738	5645	*	Promoter (<=1kb)	15	102234938	102257517	22580	2	ENSMUSG00000001288	ENSMUST00000043172	0	19411	Rarg	retinoic acid receptor, gamma
15	102355461	102359942	4482	*	5' UTR	15	102350827	102355139	4313	1	ENSMUSG00000116402	ENSMUST00000229977	4634	102640093	Gm36246	predicted gene, 36246
15	102692174	102696917	4744	*	Distal Intergenic	15	102706972	102709902	2931	2	ENSMUSG00000023055	ENSMUST00000168112	12985	67488	Calcoco1	calcium binding and coiled coil domain 1
15	102742531	102749753	7223	*	Distal Intergenic	15	102706777	102722178	15402	2	ENSMUSG00000023055	ENSMUST00000023818	-20353	67488	Calcoco1	calcium binding and coiled coil domain 1
15	102762394	102764842	2449	*	Distal Intergenic	15	102795121	102795371	251	2	ENSMUSG00000116263	ENSMUST00000229081	30529
15	102896173	102899399	3227	*	Distal Intergenic	15	102921103	102928814	7712	1	ENSMUSG00000001655	ENSMUST00000001700	-21704	15422	Hoxc13	homeobox C13
15	102907805	102915136	7332	*	Distal Intergenic	15	102921103	102928814	7712	1	ENSMUSG00000001655	ENSMUST00000001700	-5967	15422	Hoxc13	homeobox C13
15	102917033	102921599	4567	*	Promoter (<=1kb)	15	102921103	102928814	7712	1	ENSMUSG00000001655	ENSMUST00000001700	0	15422	Hoxc13	homeobox C13
15	102925515	102935944	10430	*	Promoter (<=1kb)	15	102936757	102938609	1853	1	ENSMUSG00000050328	ENSMUST00000055562	-813	15421	Hoxc12	homeobox C12
15	102938725	102942828	4104	*	Downstream (<=300bp)	15	102936757	102938609	1853	1	ENSMUSG00000050328	ENSMUST00000055562	1968	15421	Hoxc12	homeobox C12
15	102947926	102950286	2361	*	Promoter (<=1kb)	15	102949776	102949932	157	1	ENSMUSG00000098541	ENSMUST00000183814	0
15	102952775	102958975	6201	*	Promoter (<=1kb)	15	102954427	102957708	3282	1	ENSMUSG00000001656	ENSMUST00000001701	0	109663	Hoxc11	homeobox C11
15	102959731	102971244	11514	*	Promoter (<=1kb)	15	102966796	102971893	5098	1	ENSMUSG00000022484	ENSMUST00000001699	0	209448	Hoxc10	homeobox C10
15	102972298	102977737	5440	*	Promoter (<=1kb)	15	102976439	102981669	5231	1	ENSMUSG00000036139	ENSMUST00000173306	0	15427	Hoxc9	homeobox C9
15	102979665	102982812	3148	*	5' UTR	15	102977032	102985099	8068	1	ENSMUSG00000036139	ENSMUST00000001706	2633	15427	Hoxc9	homeobox C9
15	102985150	102987818	2669	*	Promoter (2-3kb)	15	102990607	102993821	3215	1	ENSMUSG00000001657	ENSMUST00000001703	-2789	15426	Hoxc8	homeobox C8
15	102994487	102999455	4969	*	Promoter (<=1kb)	15	102998257	103010768	12512	1	ENSMUSG00000001661	ENSMUST00000173210	0	15425	Hoxc6	homeobox C6
15	103004275	103008870	4596	*	Promoter (<=1kb)	15	103009573	103011881	2309	1	ENSMUSG00000001661	ENSMUST00000001711	-703	15425	Hoxc6	homeobox C6
15	103011931	103021241	9311	*	Promoter (<=1kb)	15	103013815	103017429	3615	1	ENSMUSG00000022485	ENSMUST00000001709	0	15424	Hoxc5	homeobox C5
15	103023148	103031715	8568	*	Promoter (2-3kb)	15	103034395	103036852	2458	1	ENSMUSG00000075394	ENSMUST00000100164	-2680	15423	Hoxc4	homeobox C4
15	103032530	103036164	3635	*	Promoter (<=1kb)	15	103034395	103036852	2458	1	ENSMUSG00000075394	ENSMUST00000100164	0	15423	Hoxc4	homeobox C4
15	103037098	103039668	2571	*	Downstream (<=300bp)	15	103034395	103036852	2458	1	ENSMUSG00000075394	ENSMUST00000100164	2703	15423	Hoxc4	homeobox C4
15	103042803	103045621	2819	*	Distal Intergenic	15	103034395	103036852	2458	1	ENSMUSG00000075394	ENSMUST00000100164	8408	15423	Hoxc4	homeobox C4
15	103054708	103058559	3852	*	Exon (ENSMUST00000193457/ENSMUSG00000102297, exon 1 of 1)	15	103058280	103059306	1027	2	ENSMUSG00000102297	ENSMUST00000193457	747
15	103068041	103069673	1633	*	Distal Intergenic	15	103058280	103059306	1027	2	ENSMUSG00000102297	ENSMUST00000193457	-8735
15	103080976	103092133	11158	*	Distal Intergenic	15	103096151	103102111	5961	2	ENSMUSG00000101356	ENSMUST00000188137	9978
15	103096218	103109873	13656	*	Promoter (<=1kb)	15	103102237	103105069	2833	1	ENSMUSG00000099758	ENSMUST00000186379	0
15	103112479	103118179	5701	*	Distal Intergenic	15	103102284	103104602	2319	2	ENSMUSG00000101588	ENSMUST00000188201	-7877
15	103119243	103122764	3522	*	Distal Intergenic	15	103135881	103140669	4789	1	ENSMUSG00000116066	ENSMUST00000230071	-13117
15	103143754	103149998	6245	*	Promoter (<=1kb)	15	103123070	103146828	23759	2	ENSMUSG00000097003	ENSMUST00000181306	0	432989	D930007P13Rik	Riken cDNA D930007P13 gene
15	103169560	103173793	4234	*	Promoter (2-3kb)	15	103153290	103167092	13803	2	ENSMUSG00000036061	ENSMUST00000229371	-2468	71726	Smug1	single-strand selective monofunctional uracil DNA glycosylase
15	103535872	103540116	4245	*	Promoter (<=1kb)	15	103530279	103538003	7725	2	ENSMUSG00000022490	ENSMUST00000023133	0	58200	Ppp1r1a	protein phosphatase 1, regulatory inhibitor subunit 1A
16	5119710	5122840	3131	*	Intron (ENSMUST00000035672/ENSMUSG00000039457, intron 1 of 21)	16	5096969	5132410	35442	2	ENSMUSG00000039457	ENSMUST00000230554	9570	19041	Ppl	periplakin
16	5127550	5133814	6265	*	Promoter (<=1kb)	16	5086291	5132421	46131	2	ENSMUSG00000039457	ENSMUST00000035672	0	19041	Ppl	periplakin
16	6348165	6351220	3056	*	Promoter (<=1kb)	16	6349138	7411526	1062389	1	ENSMUSG00000008658	ENSMUST00000056416	0	268859	Rbfox1	RNA binding protein, fox-1 homolog (C. elegans) 1
16	8421656	8428519	6864	*	Promoter (<=1kb)	16	8409275	8425136	15862	2	ENSMUSG00000022715	ENSMUST00000023400	0	74720	Tmem114	transmembrane protein 114
16	8511200	8514031	2832	*	Promoter (<=1kb)	16	8513429	8621568	108140	1	ENSMUSG00000057880	ENSMUST00000065987	0	268860	Abat	4-aminobutyrate aminotransferase
16	9991006	9998126	7121	*	Promoter (<=1kb)	16	9567898	9994923	427026	2	ENSMUSG00000059003	ENSMUST00000199708	0	14811	Grin2a	glutamate receptor, ionotropic, NMDA2A (epsilon 1)
16	10312266	10314544	2279	*	Promoter (<=1kb)	16	10281749	10313968	32220	2	ENSMUSG00000022505	ENSMUST00000078357	0	13731	Emp2	epithelial membrane protein 2
16	10319567	10322371	2805	*	Distal Intergenic	16	10281749	10313968	32220	2	ENSMUSG00000022505	ENSMUST00000078357	-5599	13731	Emp2	epithelial membrane protein 2
16	10488580	10490993	2414	*	Promoter (<=1kb)	16	10489746	10503893	14148	1	ENSMUSG00000022504	ENSMUST00000230892	0	12265	Ciita	class II transactivator
16	11982184	11987663	5480	*	Promoter (<=1kb)	16	11984113	11995390	11278	1	ENSMUSG00000022494	ENSMUST00000182889	0	72555	Shisa9	shisa family member 9
16	13939790	13942882	3093	*	Promoter (<=1kb)	16	13940630	13948723	8094	1	ENSMUSG00000022679	ENSMUST00000141971	0	93734	Mpv17l	Mpv17 transgene, kidney disease mutant-like
16	14705514	14707685	2172	*	Promoter (<=1kb)	16	14705852	14709385	3534	1	ENSMUSG00000022676	ENSMUST00000023356	0	20583	Snai2	snail family zinc finger 2
16	17573244	17574963	1720	*	3' UTR	16	17575513	17576220	708	2	ENSMUSG00000022756	ENSMUST00000231552	1257	224022	Slc7a4	solute carrier family 7 (cationic amino acid transporter, y+ system), member 4
16	17794986	17808631	13646	*	Promoter (<=1kb)	16	17797282	17808293	11012	1	ENSMUSG00000012017	ENSMUST00000012161	0	224024	Scarf2	scavenger receptor class F, member 2
16	17821211	17824736	3526	*	Promoter (4-5kb)	16	17815028	17816321	1294	2	ENSMUSG00000116777	ENSMUST00000232392	-4890
16	17830415	17837671	7257	*	Promoter (<=1kb)	16	17835277	17836056	780	2	ENSMUSG00000090236	ENSMUST00000231865	0	80733	Car15	carbonic anhydrase 15
16	18126418	18129710	3293	*	Promoter (<=1kb)	16	18127642	18152408	24767	1	ENSMUSG00000043811	ENSMUST00000059589	0	65079	Rtn4r	reticulon 4 receptor
16	18347139	18351362	4224	*	Promoter (<=1kb)	16	18348182	18407076	58895	1	ENSMUSG00000000325	ENSMUST00000115614	0
16	18579799	18594389	14591	*	Promoter (<=1kb)	16	18580979	18586969	5991	2	ENSMUSG00000009097	ENSMUST00000232335	0	21380	Tbx1	T-box 1
16	18617598	18632334	14737	*	Promoter (<=1kb)	16	18620317	18621640	1324	2	ENSMUSG00000050761	ENSMUST00000167388	0	14724	Gp1bb	glycoprotein Ib, beta polypeptide
16	18775168	18778064	2897	*	Promoter (<=1kb)	16	18776847	18778262	1416	1	ENSMUSG00000041378	ENSMUST00000043577	0	12741	Cldn5	claudin 5
16	20238782	20241761	2980	*	Promoter (<=1kb)	16	20233303	20241358	8056	2	ENSMUSG00000041205	ENSMUST00000040880	0	208158	Map6d1	MAP6 domain containing 1
16	20588578	20592545	3968	*	Promoter (<=1kb)	16	20589471	20598467	8997	1	ENSMUSG00000046613	ENSMUST00000100074	0	328643	Vwa5b2	von Willebrand factor A domain containing 5B2
16	20618815	20621018	2204	*	3' UTR	16	20619215	20621287	2073	2	ENSMUSG00000051146	ENSMUST00000052939	269	73047	Camk2n2	calcium/calmodulin-dependent protein kinase II inhibitor 2
16	20730131	20737701	7571	*	Promoter (<=1kb)	16	20733127	20738152	5026	1	ENSMUSG00000006958	ENSMUST00000115423	0	12667	Chrd	chordin
16	21205089	21207679	2591	*	5' UTR	16	21204755	21223304	18550	1	ENSMUSG00000005958	ENSMUST00000006112	334	13845	Ephb3	Eph receptor B3
16	21246714	21249503	2790	*	Exon (ENSMUST00000181476/ENSMUSG00000096918, exon 5 of 5)	16	21256013	21256066	54	2	ENSMUSG00000098400	ENSMUST00000183640	6563	102465781	Mir7680	microRNA 7680
16	23224676	23227829	3154	*	Promoter (<=1kb)	16	23224740	23360348	135609	1	ENSMUSG00000022885	ENSMUST00000023601	0	20440	St6gal1	beta galactoside alpha 2,6 sialyltransferase 1
16	23889933	23893190	3258	*	Promoter (<=1kb)	16	23889573	23890958	1386	2	ENSMUSG00000004366	ENSMUST00000004480	0	20604	Sst	somatostatin
16	23980330	23983199	2870	*	Intron (ENSMUST00000023151/ENSMUSG00000022508, intron 1 of 9)	16	23988482	23988595	114	1	ENSMUSG00000110291	ENSMUST00000210705	-5283
16	25042856	25045537	2682	*	Distal Intergenic	16	25059639	25069058	9420	1	ENSMUSG00000096960	ENSMUST00000181655	-14102	319487	A230028O05Rik	RIKEN cDNA A230028O05 gene
16	25048155	25050700	2546	*	Distal Intergenic	16	25059639	25069058	9420	1	ENSMUSG00000096960	ENSMUST00000181655	-8939	319487	A230028O05Rik	RIKEN cDNA A230028O05 gene
16	25056047	25061016	4970	*	Promoter (<=1kb)	16	25059639	25069058	9420	1	ENSMUSG00000096960	ENSMUST00000181655	0	319487	A230028O05Rik	RIKEN cDNA A230028O05 gene
16	26368979	26371830	2852	*	Promoter (<=1kb)	16	26356642	26371841	15200	2	ENSMUSG00000022512	ENSMUST00000023154	11	12737	Cldn1	claudin 1
16	26965949	26969130	3182	*	Promoter (<=1kb)	16	26959105	26968245	9141	2	ENSMUSG00000068428	ENSMUST00000231969	0	239789	Gmnc	geminin coiled-coil domain containing
16	28442494	28445857	3364	*	5' UTR	16	28396945	28446075	49131	2	ENSMUSG00000022523	ENSMUST00000231717	218	14167	Fgf12	fibroblast growth factor 12
16	28563697	28565713	2017	*	Promoter (<=1kb)	16	28189424	28564951	375528	2	ENSMUSG00000022523	ENSMUST00000231399	0	14167	Fgf12	fibroblast growth factor 12
16	28929907	28931877	1971	*	Promoter (<=1kb)	16	28826176	28929673	103498	2	ENSMUSG00000051065	ENSMUST00000100023	-234	239796	Mb21d2	Mab-21 domain containing 2
16	29207113	29212591	5479	*	Promoter (<=1kb)	16	29209695	29230531	20837	1	ENSMUSG00000022525	ENSMUST00000089824	0	27281	Plaat1	phospholipase A and acyltransferase 1
16	30280540	30284314	3775	*	Promoter (<=1kb)	16	30269302	30283256	13955	2	ENSMUSG00000052316	ENSMUST00000064606	0	74488	Lrrc15	leucine rich repeat containing 15
16	30306286	30308649	2364	*	3' UTR	16	30307685	30310779	3095	2	ENSMUSG00000047953	ENSMUST00000061190	2130	14729	Gp5	glycoprotein 5 (platelet)
16	31543243	31547176	3934	*	Distal Intergenic	16	31508387	31511777	3391	1	ENSMUSG00000116762	ENSMUST00000231805	34856
16	31932798	31934594	1797	*	Promoter (<=1kb)	16	31933851	31946046	12196	1	ENSMUSG00000045625	ENSMUST00000052174	0	239827	Pigz	phosphatidylinositol glycan anchor biosynthesis, class Z
16	32643661	32647248	3588	*	Promoter (<=1kb)	16	32643874	32668279	24406	1	ENSMUSG00000022791	ENSMUST00000145627	0	51789	Tnk2	tyrosine kinase, non-receptor, 2
16	34568306	34571236	2931	*	Intron (ENSMUST00000114961/ENSMUSG00000061751, intron 1 of 36)	16	34049689	34573532	523844	2	ENSMUSG00000061751	ENSMUST00000114961	2296	545156	Kalrn	kalirin, RhoGEF kinase
16	34573461	34575853	2393	*	Promoter (<=1kb)	16	34049689	34573532	523844	2	ENSMUSG00000061751	ENSMUST00000114961	0	545156	Kalrn	kalirin, RhoGEF kinase
16	35150750	35159032	8283	*	Promoter (<=1kb)	16	35154877	35305738	150862	1	ENSMUSG00000022840	ENSMUST00000114913	0	224129	Adcy5	adenylate cyclase 5
16	35163594	35165779	2186	*	Intron (ENSMUST00000114913/ENSMUSG00000022840, intron 1 of 20)	16	35154877	35305738	150862	1	ENSMUSG00000022840	ENSMUST00000114913	8717	224129	Adcy5	adenylate cyclase 5
16	35534257	35547141	12885	*	Promoter (<=1kb)	16	35541145	35648140	106996	1	ENSMUSG00000052133	ENSMUST00000133554	0	20357	Sema5b	sema domain, seven thrombospondin repeats (type 1 and type 1-like), transmembrane domain (TM) and short cytoplasmic domain, (semaphorin) 5B
16	35657848	35660750	2903	*	Promoter (<=1kb)	16	35658095	35658487	393	1	ENSMUSG00000052133	ENSMUST00000139805	0	20357	Sema5b	sema domain, seven thrombospondin repeats (type 1 and type 1-like), transmembrane domain (TM) and short cytoplasmic domain, (semaphorin) 5B
16	36557711	36561579	3869	*	Promoter (<=1kb)	16	36494467	36561606	67140	2	ENSMUSG00000051980	ENSMUST00000172826	27	12374	Casr	calcium-sensing receptor
16	41532505	41534866	2362	*	Promoter (<=1kb)	16	41532858	42146213	613356	1	ENSMUSG00000061080	ENSMUST00000078873	0	268890	Lsamp	limbic system-associated membrane protein
16	42339198	42341895	2698	*	Promoter (<=1kb)	16	42248442	42340651	92210	2	ENSMUSG00000047261	ENSMUST00000102817	0	14432	Gap43	growth associated protein 43
16	42451845	42454423	2579	*	Distal Intergenic	16	42248442	42340651	92210	2	ENSMUSG00000047261	ENSMUST00000102817	-111194	14432	Gap43	growth associated protein 43
16	45842321	45845861	3541	*	Promoter (<=1kb)	16	45746243	45844378	98136	2	ENSMUSG00000033149	ENSMUST00000036355	0	208177	Phldb2	pleckstrin homology like domain, family B, member 2
16	46494156	46499001	4846	*	Promoter (<=1kb)	16	46387706	46496967	109262	2	ENSMUSG00000022656	ENSMUST00000023335	0	58998	Nectin3	nectin cell adhesion molecule 3
16	57753620	57755868	2249	*	Promoter (<=1kb)	16	57624258	57754737	130480	2	ENSMUSG00000068196	ENSMUST00000089332	0	12837	Col8a1	collagen, type VIII, alpha 1
16	60604425	60606850	2426	*	Promoter (<=1kb)	16	59653483	60605248	951766	2	ENSMUSG00000055540	ENSMUST00000068860	0	13840	Epha6	Eph receptor A6
16	65814992	65817036	2045	*	Promoter (<=1kb)	16	65815257	65866368	51112	1	ENSMUSG00000091243	ENSMUST00000168064	0	73569	Vgll3	vestigial like family member 3
16	72027378	72029767	2390	*	Distal Intergenic	16	71879044	71879229	186	1	ENSMUSG00000116901	ENSMUST00000232427	148334
16	78300634	78303381	2748	*	Promoter (<=1kb)	16	78301489	78329152	27664	1	ENSMUSG00000022865	ENSMUST00000232148	0	13052	Cxadr	coxsackie virus and adenovirus receptor
16	84772104	84775496	3393	*	Promoter (<=1kb)	16	84774123	84825928	51806	1	ENSMUSG00000053062	ENSMUST00000114195	0	67374	Jam2	junction adhesion molecule 2
16	85897733	85900249	2517	*	Exon (ENSMUST00000023611/ENSMUSG00000022894, exon 1 of 8)	16	85856173	85901828	45656	2	ENSMUSG00000022894	ENSMUST00000023611	1579	23794	Adamts5	a disintegrin-like and metallopeptidase (reprolysin type) with thrombospondin type 1 motif, 5 (aggrecanase-2)
16	88288906	88292257	3352	*	Promoter (<=1kb)	16	87895900	88289864	393965	2	ENSMUSG00000022935	ENSMUST00000228188	0	14805	Grik1	glutamate receptor, ionotropic, kainate 1
16	89816632	89820330	3699	*	Promoter (<=1kb)	16	89787730	89818352	30623	2	ENSMUSG00000002489	ENSMUST00000164263	0	21844	Tiam1	T cell lymphoma invasion and metastasis 1
16	90386598	90389609	3012	*	Exon (ENSMUST00000065856/ENSMUSG00000053414, exon 1 of 11)	16	90386013	90499553	113541	1	ENSMUSG00000053414	ENSMUST00000065856	585	26559	Hunk	hormonally upregulated Neu-associated kinase
16	90435199	90438144	2946	*	Intron (ENSMUST00000065856/ENSMUSG00000053414, intron 2 of 10)	16	90461897	90482024	20128	1	ENSMUSG00000053414	ENSMUST00000231603	-23753	26559	Hunk	hormonally upregulated Neu-associated kinase
16	90829204	90835107	5904	*	Promoter (<=1kb)	16	90830808	90905109	74302	1	ENSMUSG00000039903	ENSMUST00000130868	0	70967	Eva1c	eva-1 homolog C (C. elegans)
16	91212470	91216594	4125	*	Distal Intergenic	16	91222100	91222926	827	2	ENSMUSG00000116882	ENSMUST00000231709	6332
16	91218554	91221498	2945	*	Distal Intergenic	16	91222100	91222926	827	2	ENSMUSG00000116882	ENSMUST00000231709	1428
16	91221998	91225773	3776	*	Promoter (<=1kb)	16	91225457	91228677	3221	1	ENSMUSG00000039830	ENSMUST00000035608	0	50913	Olig2	oligodendrocyte transcription factor 2
16	91227167	91228738	1572	*	3' UTR	16	91225457	91228677	3221	1	ENSMUSG00000039830	ENSMUST00000035608	1710	50913	Olig2	oligodendrocyte transcription factor 2
16	91229932	91239905	9974	*	Distal Intergenic	16	91225457	91228677	3221	1	ENSMUSG00000039830	ENSMUST00000035608	4475	50913	Olig2	oligodendrocyte transcription factor 2
16	91256567	91261367	4801	*	Promoter (1-2kb)	16	91262498	91263298	801	1	ENSMUSG00000102958	ENSMUST00000195507	-1131
16	91262972	91264947	1976	*	Exon (ENSMUST00000195507/ENSMUSG00000102958, exon 2 of 2)	16	91262498	91263298	801	1	ENSMUSG00000102958	ENSMUST00000195507	474
16	91265873	91269640	3768	*	Promoter (<=1kb)	16	91269772	91271933	2162	1	ENSMUSG00000046160	ENSMUST00000056882	-132	50914	Olig1	oligodendrocyte transcription factor 1
16	91270132	91277607	7476	*	3' UTR	16	91269772	91271933	2162	1	ENSMUSG00000046160	ENSMUST00000056882	360	50914	Olig1	oligodendrocyte transcription factor 1
16	91309904	91312659	2756	*	Exon (ENSMUST00000231371/ENSMUSG00000085865, exon 3 of 3)	16	91320677	91325740	5064	2	ENSMUSG00000085865	ENSMUST00000146994	13081
16	92498516	92501406	2891	*	Exon (ENSMUST00000023670/ENSMUSG00000022949, exon 1 of 6)	16	92498134	92541243	43110	1	ENSMUSG00000022949	ENSMUST00000023670	382	209195	Clic6	chloride intracellular channel 6
16	93680937	93683593	2657	*	Promoter (<=1kb)	16	93683215	93690990	7776	1	ENSMUSG00000022947	ENSMUST00000039620	0	109857	Cbr3	carbonyl reductase 3
16	94079304	94099533	20230	*	Promoter (<=1kb)	16	94084931	94126961	42031	1	ENSMUSG00000062713	ENSMUST00000231688	0	20465	Sim2	single-minded family bHLH transcription factor 2
16	94122547	94127051	4505	*	Promoter (<=1kb)	16	94125181	94125715	535	1	ENSMUSG00000062713	ENSMUST00000231295	0	20465	Sim2	single-minded family bHLH transcription factor 2
16	94326742	94329808	3067	*	Promoter (<=1kb)	16	94328420	94336935	8516	1	ENSMUSG00000022941	ENSMUST00000023660	0	170765	Ripply3	ripply transcriptional repressor 3
16	94993222	94998493	5272	*	Promoter (<=1kb)	16	94748636	94997655	249020	2	ENSMUSG00000043301	ENSMUST00000095873	0	16522	Kcnj6	potassium inwardly-rectifying channel, subfamily J, member 6
16	95581956	95587461	5506	*	Promoter (<=1kb)	16	95360210	95586593	226384	2	ENSMUSG00000040732	ENSMUST00000233269	0	13876	Erg	ETS transcription factor
16	96278095	96281937	3843	*	Promoter (<=1kb)	16	96280798	96319857	39060	1	ENSMUSG00000074892	ENSMUST00000099497	0	93961	B3galt5	UDP-Gal:betaGlcNAc beta 1,3-galactosyltransferase, polypeptide 5
16	96756123	96758912	2790	*	Intron (ENSMUST00000232800/ENSMUSG00000117000, intron 2 of 4)	16	96723512	96730778	7267	1	ENSMUSG00000117000	ENSMUST00000233368	32611
16	97164412	97167045	2634	*	Intron (ENSMUST00000056102/ENSMUSG00000050272, intron 1 of 32)	16	96590840	97170752	579913	2	ENSMUSG00000050272	ENSMUST00000056102	3707	13508	Dscam	DS cell adhesion molecule
16	97168720	97173652	4933	*	Promoter (<=1kb)	16	96590840	97170752	579913	2	ENSMUSG00000050272	ENSMUST00000056102	0	13508	Dscam	DS cell adhesion molecule
16	97356135	97359221	3087	*	Promoter (<=1kb)	16	97356742	97442936	86195	1	ENSMUSG00000040605	ENSMUST00000047275	0	56175	Bace2	beta-site APP-cleaving enzyme 2
16	97609851	97612560	2710	*	Promoter (<=1kb)	16	97564682	97611195	46514	2	ENSMUSG00000000385	ENSMUST00000000395	0	50528	Tmprss2	transmembrane protease, serine 2
16	97761901	97765446	3546	*	Promoter (<=1kb)	16	97741933	97763787	21855	2	ENSMUSG00000005251	ENSMUST00000019386	0	72388	Ripk4	receptor-interacting serine-threonine kinase 4
17	5974973	5978481	3509	*	Promoter (<=1kb)	17	5975586	6026290	50705	1	ENSMUSG00000023805	ENSMUST00000142409	0	20975	Synj2	synaptojanin 2
17	7826461	7828680	2220	*	Promoter (<=1kb)	17	7738569	7827302	88734	2	ENSMUSG00000071984	ENSMUST00000239425	0	68655	Fndc1	fibronectin type III domain containing 1
17	8338561	8343186	4626	*	Promoter (<=1kb)	17	8340406	8344113	3708	1	ENSMUSG00000055945	ENSMUST00000069742	0	320111	Prr18	proline rich 18
17	8429814	8436885	7072	*	Promoter (<=1kb)	17	8434423	8442496	8074	1	ENSMUSG00000062327	ENSMUST00000074667	0	20997	T	brachyury, T-box transcription factor T
17	8524045	8526514	2470	*	Promoter (<=1kb)	17	8525372	8981671	456300	1	ENSMUSG00000023868	ENSMUST00000115715	0	23984	Pde10a	phosphodiesterase 10A
17	8798507	8804529	6023	*	Promoter (<=1kb)	17	8801693	8899189	97497	1	ENSMUSG00000023868	ENSMUST00000141877	0	23984	Pde10a	phosphodiesterase 10A
17	11911162	11914269	3108	*	Intron (ENSMUST00000191124/ENSMUSG00000023826, intron 9 of 11)	17	11845210	11867561	22352	1	ENSMUSG00000023826	ENSMUST00000190849	65952	50873	Prkn	parkin RBR E3 ubiquitin protein ligase
17	14165206	14168043	2838	*	Distal Intergenic	17	14203728	14215929	12202	1	ENSMUSG00000117185	ENSMUST00000232962	-35685
17	14199624	14205601	5978	*	Promoter (<=1kb)	17	14195052	14204094	9043	2	ENSMUSG00000048826	ENSMUST00000053218	0	240025	Dact2	dishevelled-binding antagonist of beta-catenin 2
17	14278332	14283253	4922	*	Promoter (<=1kb)	17	14279506	14404790	125285	1	ENSMUSG00000023886	ENSMUST00000024660	0	64074	Smoc2	SPARC related modular calcium binding 2
17	15369295	15379196	9902	*	Promoter (<=1kb)	17	15367354	15375976	8623	2	ENSMUSG00000014773	ENSMUST00000014917	0	13388	Dll1	delta like canonical Notch ligand 1
17	15380112	15383559	3448	*	Promoter (3-4kb)	17	15374794	15376872	2079	2	ENSMUSG00000014773	ENSMUST00000143460	-3240	13388	Dll1	delta like canonical Notch ligand 1
17	17848742	17850928	2187	*	Exon (ENSMUST00000003762/ENSMUSG00000003665, exon 2 of 5)	17	17843323	17855188	11866	2	ENSMUSG00000003665	ENSMUST00000003762	4260	15116	Has1	hyaluronan synthase 1
17	23642900	23645734	2835	*	Promoter (<=1kb)	17	23628311	23645277	16967	2	ENSMUSG00000023903	ENSMUST00000024696	0	240047	Mmp25	matrix metallopeptidase 25
17	23659954	23661830	1877	*	Promoter (<=1kb)	17	23660506	23668621	8116	1	ENSMUSG00000043782	ENSMUST00000062967	0	212733	Bicdl2	BICD family like cargo adaptor 2
17	23678806	23683752	4947	*	Promoter (<=1kb)	17	23679249	23682446	3198	1	ENSMUSG00000023906	ENSMUST00000024699	0	54419	Cldn6	claudin 6
17	23737921	23746982	9062	*	Promoter (<=1kb)	17	23736186	23740398	4213	2	ENSMUSG00000023909	ENSMUST00000024702	0	76498	Paqr4	progestin and adipoQ receptor family member IV
17	24207004	24209978	2975	*	Promoter (<=1kb)	17	24208861	24221545	12685	1	ENSMUSG00000085185	ENSMUST00000148704	0
17	24657725	24659989	2265	*	Promoter (<=1kb)	17	24657330	24658457	1128	2	ENSMUSG00000071230	ENSMUST00000095544	0	381073	Npw	neuropeptide W
17	24688591	24691370	2780	*	Promoter (<=1kb)	17	24685092	24689955	4864	2	ENSMUSG00000007021	ENSMUST00000007236	0	20974	Syngr3	synaptogyrin 3
17	24752209	24755332	3124	*	Promoter (<=1kb)	17	24752988	24758683	5696	1	ENSMUSG00000039628	ENSMUST00000234340	0	328779	Hs3st6	heparan sulfate (glucosamine) 3-O-sulfotransferase 6
17	24766316	24769386	3071	*	Distal Intergenic	17	24779703	24781984	2282	1	ENSMUSG00000117379	ENSMUST00000234130	-10317
17	25252876	25255489	2614	*	Promoter (<=1kb)	17	25243355	25253947	10593	2	ENSMUSG00000047507	ENSMUST00000182825	0	545192	Baiap3	BAI1-associated protein 3
17	25322581	25324649	2069	*	3' UTR	17	25326612	25327526	915	2	ENSMUSG00000098180	ENSMUST00000182525	2877	432543	Gm5430	glyceraldehyde-3-phosphate dehydrogenase pseudogene
17	25431203	25436028	4826	*	Promoter (<=1kb)	17	25374285	25433783	59499	2	ENSMUSG00000024112	ENSMUST00000159610	0	58226	Cacna1h	calcium channel, voltage-dependent, T type, alpha 1H subunit
17	25446145	25449678	3534	*	Promoter (4-5kb)	17	25454615	25476599	21985	1	ENSMUSG00000024175	ENSMUST00000234104	-4937	71840	Tekt4	tektin 4
17	25475491	25483640	8150	*	3' UTR	17	25474304	25476592	2289	1	ENSMUSG00000024175	ENSMUST00000234436	1187	71840	Tekt4	tektin 4
17	25487397	25498093	10697	*	Promoter (<=1kb)	17	25489875	25497288	7414	2	ENSMUSG00000050824	ENSMUST00000051864	0	20609	Sstr5	somatostatin receptor 5
17	25499642	25501704	2063	*	Promoter (2-3kb)	17	25489875	25497288	7414	2	ENSMUSG00000050824	ENSMUST00000051864	-2354	20609	Sstr5	somatostatin receptor 5
17	25555002	25557432	2431	*	Intron (ENSMUST00000235087/ENSMUSG00000117445, intron 1 of 1)	17	25552048	25561213	9166	2	ENSMUSG00000117445	ENSMUST00000235087	3781
17	25568755	25571190	2436	*	Promoter (<=1kb)	17	25565892	25570686	4795	2	ENSMUSG00000024176	ENSMUST00000025003	0	20681	Sox8	SRY (sex determining region Y)-box 8
17	25715444	25718707	3264	*	Promoter (<=1kb)	17	25717171	25719406	2236	1	ENSMUSG00000025739	ENSMUST00000172002	0	64337	Gng13	guanine nucleotide binding protein (G protein), gamma 13
17	25802330	25805460	3131	*	Promoter (3-4kb)	17	25809085	25821255	12171	1	ENSMUSG00000025738	ENSMUST00000045692	-3625	214931	Fbxl16	F-box and leucine-rich repeat protein 16
17	25806939	25814082	7144	*	Promoter (<=1kb)	17	25809085	25821255	12171	1	ENSMUSG00000025738	ENSMUST00000045692	0	214931	Fbxl16	F-box and leucine-rich repeat protein 16
17	25815325	25821099	5775	*	Promoter (<=1kb)	17	25816319	25820727	4409	1	ENSMUSG00000025738	ENSMUST00000236165	0	214931	Fbxl16	F-box and leucine-rich repeat protein 16
17	25949014	25954539	5526	*	Promoter (<=1kb)	17	25946387	25952565	6179	2	ENSMUSG00000025727	ENSMUST00000162431	0	100034748	A930017K11Rik	RIKEN cDNA A930017K11 gene
17	26199685	26206136	6452	*	Promoter (<=1kb)	17	26202951	26211315	8365	1	ENSMUSG00000024186	ENSMUST00000152676	0	50782	Rgs11	regulator of G-protein signaling 11
17	26415720	26419329	3610	*	Intron (ENSMUST00000182897/ENSMUSG00000034413, intron 1 of 3)	17	26414965	26446349	31385	1	ENSMUSG00000034413	ENSMUST00000053020	755	240055	Neurl1b	neuralized E3 ubiquitin protein ligase 1B
17	26438410	26440946	2537	*	Exon (ENSMUST00000182897/ENSMUSG00000034413, exon 2 of 4)	17	26449388	26464157	14770	2	ENSMUSG00000118232	ENSMUST00000236943	23211
17	26828477	26830554	2078	*	Distal Intergenic	17	26838664	26841565	2902	2	ENSMUSG00000015579	ENSMUST00000015723	11011	18091	Nkx2-5	NK2 homeobox 5
17	26836952	26840298	3347	*	3' UTR	17	26838664	26841565	2902	2	ENSMUSG00000015579	ENSMUST00000015723	1267	18091	Nkx2-5	NK2 homeobox 5
17	26841242	26848492	7251	*	Promoter (<=1kb)	17	26838664	26841565	2902	2	ENSMUSG00000015579	ENSMUST00000015723	0	18091	Nkx2-5	NK2 homeobox 5
17	26849172	26851969	2798	*	Promoter (4-5kb)	17	26839026	26845009	5984	2	ENSMUSG00000015579	ENSMUST00000235454	-4163	18091	Nkx2-5	NK2 homeobox 5
17	26853546	26856812	3267	*	Promoter (4-5kb)	17	26861421	26898520	37100	1	ENSMUSG00000092539	ENSMUST00000236945	-4609
17	26858508	26861224	2717	*	Promoter (<=1kb)	17	26861421	26898520	37100	1	ENSMUSG00000092539	ENSMUST00000236945	-197
17	27506544	27518046	11503	*	Promoter (<=1kb)	17	27425899	27513406	87508	2	ENSMUSG00000063239	ENSMUST00000118161	0	268934	Grm4	glutamate receptor, metabotropic 4
17	27684824	27687473	2650	*	Promoter (<=1kb)	17	27685181	27711111	25931	1	ENSMUSG00000040276	ENSMUST00000231669	0	23969	Pacsin1	protein kinase C and casein kinase substrate in neurons 1
17	28345072	28349536	4465	*	Exon (ENSMUST00000233330/ENSMUSG00000002249, exon 1 of 1)	17	28331671	28350346	18676	2	ENSMUSG00000002249	ENSMUST00000154873	810	21678	Tead3	TEA domain family member 3
17	28352399	28355460	3062	*	Promoter (<=1kb)	17	28351515	28355066	3552	2	ENSMUSG00000037446	ENSMUST00000130877	0	22157	Tulp1	tubby like protein 1
17	28362313	28366377	4065	*	Promoter (<=1kb)	17	28351515	28365222	13708	2	ENSMUSG00000037446	ENSMUST00000041819	0	22157	Tulp1	tubby like protein 1
17	29093387	29095387	2001	*	Promoter (<=1kb)	17	29093769	29100722	6954	1	ENSMUSG00000023067	ENSMUST00000023829	0	12575	Cdkn1a	cyclin-dependent kinase inhibitor 1A (P21)
17	29236304	29239430	3127	*	Promoter (<=1kb)	17	29155556	29238167	82612	2	ENSMUSG00000024008	ENSMUST00000024805	0	240058	Cpne5	copine V
17	30900234	30904858	4625	*	Promoter (<=1kb)	17	30901817	30940791	38975	1	ENSMUSG00000024027	ENSMUST00000114574	0	14652	Glp1r	glucagon-like peptide 1 receptor
17	30910640	30912964	2325	*	Intron (ENSMUST00000114574/ENSMUSG00000024027, intron 3 of 12)	17	30901859	30937567	35709	1	ENSMUSG00000024027	ENSMUST00000236038	8781	14652	Glp1r	glucagon-like peptide 1 receptor
17	31635033	31637655	2623	*	Promoter (<=1kb)	17	31608894	31637199	28306	2	ENSMUSG00000024039	ENSMUST00000236853	0	12411	Cbs	cystathionine beta-synthase
17	32875993	32879132	3140	*	Promoter (<=1kb)	17	32863662	32877942	14281	2	ENSMUSG00000117654	ENSMUST00000234587	0
17	34262606	34265577	2972	*	Promoter (<=1kb)	17	34263209	34269419	6211	1	ENSMUSG00000073421	ENSMUST00000040828	0	14961	H2-Ab1	histocompatibility 2, class II antigen A, beta 1
17	34628219	34632746	4528	*	Promoter (<=1kb)	17	34622851	34628510	5660	2	ENSMUSG00000015474	ENSMUST00000167097	0	54397	Ppt2	palmitoyl-protein thioesterase 2
17	34658876	34661825	2950	*	Promoter (<=1kb)	17	34660457	34719627	59171	1	ENSMUSG00000033327	ENSMUST00000238967	0	81877	Tnxb	tenascin XB
17	34669875	34676221	6347	*	Promoter (<=1kb)	17	34670535	34719627	49093	1	ENSMUSG00000033327	ENSMUST00000168533	0	81877	Tnxb	tenascin XB
17	34678001	34681867	3867	*	Exon (ENSMUST00000238967/ENSMUSG00000033327, exon 5 of 44)	17	34687696	34687802	107	2	ENSMUSG00000095142	ENSMUST00000179962	5935
17	35500483	35507283	6801	*	Promoter (<=1kb)	17	35506018	35510772	4755	1	ENSMUSG00000024406	ENSMUST00000025271	0	18999	Pou5f1	POU domain, class 5, transcription factor 1
17	35695748	35704796	9049	*	Promoter (<=1kb)	17	35681567	35700610	19044	2	ENSMUSG00000003534	ENSMUST00000119825	0	12305	Ddr1	discoidin domain receptor family, member 1
17	35722849	35726888	4040	*	Distal Intergenic	17	35737734	35739806	2073	2	ENSMUSG00000092219	ENSMUST00000173840	12918
17	36185182	36186471	1290	*	Promoter (2-3kb)	17	36182196	36182430	235	2	ENSMUSG00000092480	ENSMUST00000173902	-2752
17	36187817	36191179	3363	*	Promoter (<=1kb)	17	36185572	36190220	4649	2	ENSMUSG00000054128	ENSMUST00000025312	0	15043	H2-T3	histocompatibility 2, T region locus 3
17	36196786	36199101	2316	*	Promoter (<=1kb)	17	36197570	36198513	944	2	ENSMUSG00000092306	ENSMUST00000173290	0
17	36200636	36204608	3973	*	Exon (ENSMUST00000173096/ENSMUSG00000092457, exon 4 of 6)	17	36201996	36206339	4344	2	ENSMUSG00000092457	ENSMUST00000173096	1731
17	36215503	36218990	3488	*	Promoter (<=1kb)	17	36213417	36216412	2996	2	ENSMUSG00000092362	ENSMUST00000173047	0
17	36223609	36226269	2661	*	Promoter (<=1kb)	17	36226023	36226271	249	1	ENSMUSG00000101932	ENSMUST00000174543	0
17	36865726	36867628	1903	*	Promoter (<=1kb)	17	36860691	36867187	6497	2	ENSMUSG00000050747	ENSMUST00000025329	0	69097	Trim15	tripartite motif-containing 15
17	36945338	36947707	2370	*	3' UTR	17	36945078	36947286	2209	1	ENSMUSG00000036492	ENSMUST00000174669	260	386454	Rnf39	ring finger protein 39
17	36986947	36989872	2926	*	Promoter (<=1kb)	17	36984061	36989537	5477	2	ENSMUSG00000024459	ENSMUST00000145260	0	240095	H2-M5	histocompatibility 2, M region locus 5
17	37194665	37199051	4387	*	Promoter (<=1kb)	17	37196707	37198011	1305	2	ENSMUSG00000043827	ENSMUST00000208047	0	258219	Or2i1	olfactory receptor family 2 subfamily I member 1
17	42314954	42317225	2272	*	Promoter (<=1kb)	17	42315947	42505077	189131	1	ENSMUSG00000042256	ENSMUST00000048691	0	627626	Ptchd4	patched domain containing 4
17	43627086	43632013	4928	*	Promoter (<=1kb)	17	43615335	43630299	14965	2	ENSMUSG00000040140	ENSMUST00000168073	0	210510	Tdrd6	tudor domain containing 6
17	45531913	45539586	7674	*	Promoter (<=1kb)	17	45533053	45542680	9628	1	ENSMUSG00000023949	ENSMUST00000233588	0	21645	Tcte1	t-complex-associated testis expressed 1
17	45540754	45548244	7491	*	3' UTR	17	45541952	45549677	7726	2	ENSMUSG00000096847	ENSMUST00000180252	1433	210573	Tmem151b	transmembrane protein 151B
17	45885481	45888075	2595	*	Exon (ENSMUST00000233085/ENSMUSG00000117048, exon 1 of 2)	17	45885346	45888630	3285	1	ENSMUSG00000117048	ENSMUST00000233085	135	105246280	Gm41584	predicted gene, 41584
17	46443010	46446040	3031	*	Promoter (2-3kb)	17	46439578	46440097	520	2	ENSMUSG00000091742	ENSMUST00000166852	-2913	328825	Gm5093	ribosomal protein L11 pseudogene
17	46453149	46457134	3986	*	3' UTR	17	46439578	46440097	520	2	ENSMUSG00000091742	ENSMUST00000166852	-13052	328825	Gm5093	ribosomal protein L11 pseudogene
17	46484261	46489512	5252	*	Promoter (<=1kb)	17	46442448	46487675	45228	2	ENSMUSG00000015599	ENSMUST00000047034	0	106763	Ttbk1	tau tubulin kinase 1
17	47407748	47410581	2834	*	Promoter (<=1kb)	17	47410363	47410737	375	1	ENSMUSG00000096361	ENSMUST00000177586	0
17	47972427	47975550	3124	*	Distal Intergenic	17	48003379	48003572	194	2	ENSMUSG00000082492	ENSMUST00000119056	28022
17	48056182	48059110	2929	*	Promoter (<=1kb)	17	48055995	48056147	153	2	ENSMUSG00000117308	ENSMUST00000233100	-35	100463527	Gm20596	heat shock protein 1 (chaperonin) pseudogene 22
17	48094475	48100123	5649	*	Exon (ENSMUST00000233338/ENSMUSG00000117157, exon 2 of 2)	17	48092779	48095632	2854	1	ENSMUSG00000117157	ENSMUST00000233338	1696
17	48929723	48934707	4985	*	Promoter (<=1kb)	17	48932379	49097588	165210	1	ENSMUSG00000040490	ENSMUST00000046254	0	70530	Lrfn2	leucine rich repeat and fibronectin type III domain containing 2
17	48998241	49000299	2059	*	Intron (ENSMUST00000046254/ENSMUSG00000040490, intron 1 of 2)	17	48932379	49097588	165210	1	ENSMUSG00000040490	ENSMUST00000046254	65862	70530	Lrfn2	leucine rich repeat and fibronectin type III domain containing 2
17	49563038	49567052	4015	*	Promoter (<=1kb)	17	49456022	49564337	108316	2	ENSMUSG00000040260	ENSMUST00000224954	0	76441	Daam2	dishevelled associated activator of morphogenesis 2
17	49898968	49901903	2936	*	Promoter (3-4kb)	17	49894742	49895967	1226	2	ENSMUSG00000090227	ENSMUST00000159471	-3001
17	55444012	55447478	3467	*	Promoter (<=1kb)	17	55445382	55483032	37651	1	ENSMUSG00000024172	ENSMUST00000133899	0	240119	St6gal2	beta galactoside alpha 2,6 sialyltransferase 2
17	55985407	55989586	4180	*	Promoter (<=1kb)	17	55986509	55987103	595	1	ENSMUSG00000011589	ENSMUST00000233772	0	240121	Fsd1	fibronectin type 3 and SPRY domain-containing protein
17	56115771	56117876	2106	*	Promoter (<=1kb)	17	56111601	56117596	5996	2	ENSMUSG00000011305	ENSMUST00000019808	0	66968	Plin5	perilipin 5
17	56118268	56122576	4309	*	Promoter (<=1kb)	17	56119678	56122001	2324	2	ENSMUSG00000037095	ENSMUST00000041357	0	76905	Lrg1	leucine-rich alpha-2-glycoprotein 1
17	56148367	56150904	2538	*	Distal Intergenic	17	56123085	56140343	17259	2	ENSMUSG00000001227	ENSMUST00000001256	-8024	20359	Sema6b	sema domain, transmembrane domain (TM), and cytoplasmic domain, (semaphorin) 6B
17	56155941	56158766	2826	*	Promoter (3-4kb)	17	56162477	56166483	4007	1	ENSMUSG00000044469	ENSMUST00000233649	-3711	66443	Tnfaip8l1	tumor necrosis factor, alpha-induced protein 8-like 1
17	56471847	56476580	4734	*	Promoter (<=1kb)	17	56412426	56476439	64014	2	ENSMUSG00000013236	ENSMUST00000223859	0	19280	Ptprs	protein tyrosine phosphatase, receptor type, S
17	56509412	56513807	4396	*	Promoter (<=1kb)	17	56511248	56512431	1184	2	ENSMUSG00000044526	ENSMUST00000052211	0	20834	Znrf4	zinc and ring finger 4
17	57145771	57151985	6215	*	Promoter (<=1kb)	17	57145997	57149777	3781	2	ENSMUSG00000019489	ENSMUST00000019633	0	21948	Cd70	CD70 antigen
17	62878787	62883515	4729	*	Promoter (<=1kb)	17	62604184	62881317	277134	2	ENSMUSG00000048915	ENSMUST00000076840	0	13640	Efna5	ephrin A5
17	66446127	66453446	7320	*	Promoter (<=1kb)	17	66336982	66449750	112769	2	ENSMUSG00000052105	ENSMUST00000086693	0	68617	Mtcl1	microtubule crosslinking factor 1
17	67696638	67701056	4419	*	Promoter (<=1kb)	17	67697259	67822647	125389	1	ENSMUSG00000032796	ENSMUST00000035471	0	16772	Lama1	laminin, alpha 1
17	68271456	68275282	3827	*	Promoter (<=1kb)	17	68273797	68457858	184062	1	ENSMUSG00000041565	ENSMUST00000150573	0	320858	L3mbtl4	L3MBTL4 histone methyl-lysine binding protein
17	68835834	68842516	6683	*	Promoter (<=1kb)	17	68837136	68843139	6004	1	ENSMUSG00000095407	ENSMUST00000178545	0	622645	Tmem200c	transmembrane protein 200C
17	69074891	69078076	3186	*	Promoter (<=1kb)	17	69075683	69238449	162767	1	ENSMUSG00000024044	ENSMUST00000223610	0	13823	Epb41l3	erythrocyte membrane protein band 4.1 like 3
17	69967917	69971435	3519	*	Promoter (<=1kb)	17	69969073	70821413	852341	1	ENSMUSG00000003279	ENSMUST00000133983	0	224997	Dlgap1	DLG associated protein 1
17	70817156	70819564	2409	*	3' UTR	17	70809072	70819401	10330	1	ENSMUSG00000003279	ENSMUST00000233780	8084	224997	Dlgap1	DLG associated protein 1
17	70834271	70835820	1550	*	Promoter (<=1kb)	17	70834664	70836044	1381	1	ENSMUSG00000093622	ENSMUST00000175668	0
17	71551731	71554712	2982	*	Promoter (<=1kb)	17	71552061	71578700	26640	1	ENSMUSG00000052525	ENSMUST00000124001	0	70891	Spdya	speedy/RINGO cell cycle regulator family, member A
17	72603097	72604425	1329	*	Promoter (<=1kb)	17	71868972	72603827	734856	2	ENSMUSG00000055471	ENSMUST00000086639	0	11682	Alk	anaplastic lymphoma kinase
17	73707723	73715118	7396	*	Promoter (<=1kb)	17	73493228	73710451	217224	2	ENSMUSG00000024064	ENSMUST00000024858	0	71685	Galnt14	polypeptide N-acetylgalactosaminyltransferase 14
17	74045320	74049338	4019	*	Promoter (<=1kb)	17	74016955	74047916	30962	2	ENSMUSG00000038541	ENSMUST00000043458	0	94224	Srd5a2	steroid 5 alpha-reductase 2
17	79712148	79717561	5414	*	Promoter (<=1kb)	17	79701537	79713655	12119	2	ENSMUSG00000024087	ENSMUST00000234927	0	13078	Cyp1b1	cytochrome P450, family 1, subfamily b, polypeptide 1
17	79727190	79729104	1915	*	Promoter (4-5kb)	17	79733874	79745077	11204	1	ENSMUSG00000117426	ENSMUST00000234743	-4770
17	79965887	79969130	3244	*	Distal Intergenic	17	79977353	79981662	4310	2	ENSMUSG00000117415	ENSMUST00000234800	12532
17	80009404	80012042	2639	*	Distal Intergenic	17	80033514	80033609	96	1	ENSMUSG00000088183	ENSMUST00000157558	-21472	115488890	Gm22215	predicted gene, 22215
17	80941495	80945385	3891	*	Promoter (<=1kb)	17	80944632	81001816	57185	1	ENSMUSG00000024245	ENSMUST00000025092	0	68027	Tmem178	transmembrane protein 178
17	81670269	81673507	3239	*	Promoter (<=1kb)	17	81647809	81670187	22379	2	ENSMUSG00000054640	ENSMUST00000234923	-82	20541	Slc8a1	solute carrier family 8 (sodium/calcium exchanger), member 1
17	84511030	84513184	2155	*	Promoter (<=1kb)	17	84511895	84622138	110244	1	ENSMUSG00000040852	ENSMUST00000047206	0	213556	Plekhh2	pleckstrin homology domain containing, family H (with MyTH4 domain) member 2
17	85452405	85454501	2097	*	Intron (ENSMUST00000095188/ENSMUSG00000071037, intron 10 of 10)	17	85498633	85499008	376	1	ENSMUSG00000097803	ENSMUST00000181130	-44132	668850	Rpl31-ps16	ribosomal protein L31, pseudogene 16
17	85462848	85469560	6713	*	Distal Intergenic	17	85498633	85499008	376	1	ENSMUSG00000097803	ENSMUST00000181130	-29073	668850	Rpl31-ps16	ribosomal protein L31, pseudogene 16
17	85470952	85477616	6665	*	Distal Intergenic	17	85498633	85499008	376	1	ENSMUSG00000097803	ENSMUST00000181130	-21017	668850	Rpl31-ps16	ribosomal protein L31, pseudogene 16
17	85484337	85487234	2898	*	Distal Intergenic	17	85498633	85499008	376	1	ENSMUSG00000097803	ENSMUST00000181130	-11399	668850	Rpl31-ps16	ribosomal protein L31, pseudogene 16
17	85599671	85602398	2728	*	Exon (ENSMUST00000184962/ENSMUSG00000098438, exon 1 of 1)	17	85599533	85599872	340	1	ENSMUSG00000098438	ENSMUST00000184962	138
17	85604358	85623940	19583	*	Promoter (<=1kb)	17	85613608	85625222	11615	1	ENSMUSG00000038805	ENSMUST00000175898	0	20473	Six3	sine oculis-related homeobox 3
17	85625015	85633770	8756	*	3' UTR	17	85621031	85629302	8272	1	ENSMUSG00000038805	ENSMUST00000162695	3984	20473	Six3	sine oculis-related homeobox 3
17	85638770	85648264	9495	*	Distal Intergenic	17	85621031	85629302	8272	1	ENSMUSG00000038805	ENSMUST00000162695	17739	20473	Six3	sine oculis-related homeobox 3
17	85669595	85672740	3146	*	Distal Intergenic	17	85684282	85688254	3973	2	ENSMUSG00000024134	ENSMUST00000024947	15514	20472	Six2	sine oculis-related homeobox 2
17	85679022	85695194	16173	*	Promoter (<=1kb)	17	85684277	85688274	3998	2	ENSMUSG00000024134	ENSMUST00000163568	0	20472	Six2	sine oculis-related homeobox 2
17	85798068	85802106	4039	*	Exon (ENSMUST00000186162/ENSMUSG00000100345, exon 3 of 5)	17	85796218	85824044	27827	2	ENSMUSG00000100345	ENSMUST00000186162	21938
17	85804455	85807368	2914	*	Intron (ENSMUST00000186162/ENSMUSG00000100345, intron 2 of 4)	17	85796218	85824044	27827	2	ENSMUSG00000100345	ENSMUST00000186162	16676
17	86753752	86756724	2973	*	Promoter (<=1kb)	17	86753700	86833410	79711	1	ENSMUSG00000024140	ENSMUST00000024954	52	13819	Epas1	endothelial PAS domain protein 1
17	87471735	87474841	3107	*	Promoter (<=1kb)	17	87464640	87473742	9103	2	ENSMUSG00000117486	ENSMUST00000234254	0
17	87798577	87800561	1985	*	Promoter (<=1kb)	17	87745801	87797994	52194	2	ENSMUSG00000050138	ENSMUST00000055221	-583	210741	Kcnk12	potassium channel, subfamily K, member 12
17	89035628	89038322	2695	*	Intron (ENSMUST00000035701/ENSMUSG00000032937, intron 4 of 9)	17	88984952	89200675	215724	2	ENSMUSG00000032937	ENSMUST00000035701	162353	14309	Fshr	follicle stimulating hormone receptor
17	90454195	90457525	3331	*	Promoter (<=1kb)	17	90035800	90455872	420073	2	ENSMUSG00000024109	ENSMUST00000159778	0	18189	Nrxn1	neurexin I
17	93200469	93205374	4906	*	Promoter (<=1kb)	17	93202076	93205563	3488	1	ENSMUSG00000024256	ENSMUST00000234204	0	11516	Adcyap1	adenylate cyclase activating polypeptide 1
18	7000981	7003531	2551	*	5' UTR	18	7000636	7003782	3147	2	ENSMUSG00000061013	ENSMUST00000176608	251	210719	Mkx	mohawk homeobox
18	10324195	10326188	1994	*	Promoter (<=1kb)	18	10325177	10502412	177236	1	ENSMUSG00000042942	ENSMUST00000173356	0	381157	Greb1l	growth regulation by estrogen in breast cancer-like
18	11046024	11050232	4209	*	Promoter (<=1kb)	18	10987944	11047637	59694	2	ENSMUSG00000097222	ENSMUST00000232314	0	68434	Gata6os	GATA binding protein 6, opposite strand
18	11050728	11058422	7695	*	Promoter (<=1kb)	18	11052064	11054261	2198	1	ENSMUSG00000005836	ENSMUST00000234512	0	14465	Gata6	GATA binding protein 6
18	15759622	15761691	2070	*	Promoter (<=1kb)	18	15451924	15760157	308234	2	ENSMUSG00000047161	ENSMUST00000130553	0	71367	Chst9	carbohydrate (N-acetylgalactosamine 4-0) sulfotransferase 9
18	16806028	16809237	3210	*	Promoter (<=1kb)	18	16771397	16808462	37066	2	ENSMUSG00000024304	ENSMUST00000152779	0	12558	Cdh2	cadherin 2
18	21151220	21155561	4342	*	Intron (ENSMUST00000049260/ENSMUSG00000042680, intron 3 of 5)	18	21076668	21077109	442	2	ENSMUSG00000062962	ENSMUST00000084199	-74111	622978	Gm6378	ribosomal protein L27A pseudogene
18	21649915	21653498	3584	*	Promoter (<=1kb)	18	21550377	21652368	101992	2	ENSMUSG00000042514	ENSMUST00000049105	0	225266	Klhl14	kelch-like 14
18	23038377	23042601	4225	*	Promoter (<=1kb)	18	22693381	23038656	345276	2	ENSMUSG00000041923	ENSMUST00000081423	0	319211	Nol4	nucleolar protein 4
18	23309029	23311543	2515	*	Distal Intergenic	18	23216669	23217611	943	1	ENSMUSG00000117475	ENSMUST00000234562	92360
18	24464441	24467576	3136	*	Promoter (3-4kb)	18	24470850	24477798	6949	1	ENSMUSG00000024273	ENSMUST00000235029	-3274	68046	2700062C07Rik	RIKEN cDNA 2700062C07 gene
18	24653317	24655932	2616	*	Promoter (<=1kb)	18	24653691	24701575	47885	1	ENSMUSG00000039616	ENSMUST00000068006	0	68591	Mocos	molybdenum cofactor sulfurase
18	24708043	24710659	2617	*	Promoter (<=1kb)	18	24708623	24771536	62914	1	ENSMUSG00000034295	ENSMUST00000234462	0	225288	Fhod3	formin homology 2 domain containing 3
18	25486710	25489587	2878	*	Promoter (<=1kb)	18	25479488	25486897	7410	2	ENSMUSG00000024268	ENSMUST00000225528	0	108013	Celf4	CUGBP, Elav-like family member 4
18	25501477	25510896	9420	*	Promoter (<=1kb)	18	25487268	25501239	13972	2	ENSMUSG00000024268	ENSMUST00000226091	-238	108013	Celf4	CUGBP, Elav-like family member 4
18	25552866	25555398	2533	*	Intron (ENSMUST00000115816/ENSMUSG00000024268, intron 2 of 12)	18	25597490	25603833	6344	1	ENSMUSG00000114306	ENSMUST00000223994	-42092
18	25566853	25571553	4701	*	Intron (ENSMUST00000115816/ENSMUSG00000024268, intron 2 of 12)	18	25597490	25603833	6344	1	ENSMUSG00000114306	ENSMUST00000223994	-25937
18	25575797	25579048	3252	*	Intron (ENSMUST00000115816/ENSMUSG00000024268, intron 2 of 12)	18	25597490	25603833	6344	1	ENSMUSG00000114306	ENSMUST00000223994	-18442
18	25621185	25623700	2516	*	Intron (ENSMUST00000115816/ENSMUSG00000024268, intron 2 of 12)	18	25598145	25598454	310	2	ENSMUSG00000084537	ENSMUST00000122588	-22731
18	25748546	25751586	3041	*	Intron (ENSMUST00000115816/ENSMUSG00000024268, intron 1 of 12)	18	25504220	25752692	248473	2	ENSMUSG00000024268	ENSMUST00000225927	1106	108013	Celf4	CUGBP, Elav-like family member 4
18	25754258	25757116	2859	*	Promoter (<=1kb)	18	25479115	25754157	275043	2	ENSMUSG00000024268	ENSMUST00000225477	-101	108013	Celf4	CUGBP, Elav-like family member 4
18	31929259	31935802	6544	*	Promoter (<=1kb)	18	31931325	31958619	27295	1	ENSMUSG00000024395	ENSMUST00000025254	0	225341	Lims2	LIM and senescent cell antigen like domains 2
18	32377187	32380087	2901	*	Promoter (<=1kb)	18	32377230	32435290	58061	1	ENSMUSG00000024381	ENSMUST00000234857	0	30948	Bin1	bridging integrator 1
18	34543391	34545924	2534	*	Exon (ENSMUST00000012426/ENSMUSG00000012282, exon 4 of 6)	18	34542313	34548273	5961	1	ENSMUSG00000012282	ENSMUST00000012426	1078	20890	Wnt8a	wingless-type MMTV integration site family, member 8A
18	34546771	34549009	2239	*	3' UTR	18	34542313	34548273	5961	1	ENSMUSG00000012282	ENSMUST00000012426	4458	20890	Wnt8a	wingless-type MMTV integration site family, member 8A
18	34549875	34552826	2952	*	Distal Intergenic	18	34542313	34548273	5961	1	ENSMUSG00000012282	ENSMUST00000012426	7562	20890	Wnt8a	wingless-type MMTV integration site family, member 8A
18	34718986	34722037	3052	*	Promoter (<=1kb)	18	34689898	34720387	30490	2	ENSMUSG00000024366	ENSMUST00000025224	0	14587	Gfra3	glial cell line derived neurotrophic factor family receptor alpha 3
18	35097025	35099547	2523	*	Intron (ENSMUST00000237091/ENSMUSG00000118380, intron 3 of 3)	18	35069325	35087623	18299	2	ENSMUSG00000117727	ENSMUST00000238134	-9402
18	35651492	35656386	4895	*	Promoter (<=1kb)	18	35650351	35655238	4888	2	ENSMUSG00000073600	ENSMUST00000190196	0	381148	Prob1	proline rich basic protein 1
18	35959246	35968825	9580	*	Promoter (<=1kb)	18	35964830	36014712	49883	1	ENSMUSG00000024347	ENSMUST00000115716	0	74002	Psd2	pleckstrin and Sec7 domain containing 2
18	35973967	35976600	2634	*	Intron (ENSMUST00000115716/ENSMUSG00000024347, intron 1 of 14)	18	35965105	36014674	49570	1	ENSMUSG00000024347	ENSMUST00000175734	8862	74002	Psd2	pleckstrin and Sec7 domain containing 2
18	36062416	36071953	9538	*	Promoter (<=1kb)	18	36017914	36068625	50712	2	ENSMUSG00000060275	ENSMUST00000239409	0	100042150	Nrg2	neuregulin 2
18	36195504	36201950	6447	*	Promoter (<=1kb)	18	36017652	36197380	179729	2	ENSMUSG00000060275	ENSMUST00000115713	0	100042150	Nrg2	neuregulin 2
18	36318693	36326505	7813	*	Distal Intergenic	18	36342520	36393377	50858	1	ENSMUSG00000046727	ENSMUST00000139727	-16015	66060	Cystm1	cysteine-rich transmembrane module containing 1
18	36347675	36350055	2381	*	Promoter (<=1kb)	18	36348659	36403097	54439	1	ENSMUSG00000046727	ENSMUST00000235864	0	66060	Cystm1	cysteine-rich transmembrane module containing 1
18	36530519	36534035	3517	*	Promoter (<=1kb)	18	36531035	36533753	2719	1	ENSMUSG00000024485	ENSMUST00000235848	0	240215	Slc4a9	solute carrier family 4, sodium bicarbonate cotransporter, member 9
18	36725474	36727909	2436	*	Promoter (<=1kb)	18	36725067	36726798	1732	2	ENSMUSG00000051439	ENSMUST00000061829	0	12475	Cd14	CD14 antigen
18	37088738	37091477	2740	*	Promoter (<=1kb)	18	37090013	37187657	97645	1	ENSMUSG00000103255	ENSMUST00000007584	0	353236	Pcdhac1	protocadherin alpha subfamily C, 1
18	37143460	37146870	3411	*	Promoter (<=1kb)	18	37143503	37187657	44155	1	ENSMUSG00000102697	ENSMUST00000047479	0	353237	Pcdhac2	protocadherin alpha subfamily C, 2
18	37806393	37809236	2844	*	Promoter (<=1kb)	18	37806410	37841873	35464	1	ENSMUSG00000102918	ENSMUST00000076807	0	93706	Pcdhgc3	protocadherin gamma subfamily C, 3
18	38026083	38028340	2258	*	Intron (ENSMUST00000236681/ENSMUSG00000118056, intron 2 of 3)	18	38023529	38061296	37768	1	ENSMUSG00000118056	ENSMUST00000236681	2554
18	38072155	38076266	4112	*	Distal Intergenic	18	38023529	38061296	37768	1	ENSMUSG00000118056	ENSMUST00000236681	48626
18	38207979	38215987	8009	*	Promoter (<=1kb)	18	38185914	38212053	26140	2	ENSMUSG00000051375	ENSMUST00000160721	0	75599	Pcdh1	protocadherin 1
18	38565235	38567803	2569	*	Distal Intergenic	18	38582850	38583455	606	1	ENSMUSG00000118296	ENSMUST00000236625	-15047	100418251	Gm19100	proteasome (prosome, macropain) subunit, alpha type 2 pseudogene
18	38569656	38571727	2072	*	Distal Intergenic	18	38582850	38583455	606	1	ENSMUSG00000118296	ENSMUST00000236625	-11123	100418251	Gm19100	proteasome (prosome, macropain) subunit, alpha type 2 pseudogene
18	38572160	38575708	3549	*	Distal Intergenic	18	38582850	38583455	606	1	ENSMUSG00000118296	ENSMUST00000236625	-7142	100418251	Gm19100	proteasome (prosome, macropain) subunit, alpha type 2 pseudogene
18	38596876	38603993	7118	*	Promoter (<=1kb)	18	38586247	38601415	15169	2	ENSMUSG00000024427	ENSMUST00000025295	0	24066	Spry4	sprouty RTK signaling antagonist 4
18	38607859	38610291	2433	*	Intron (ENSMUST00000145090/ENSMUSG00000118257, intron 1 of 2)	18	38601603	38789045	187443	1	ENSMUSG00000118257	ENSMUST00000127448	6256
18	38615222	38618312	3091	*	Exon (ENSMUST00000145090/ENSMUSG00000118257, exon 2 of 3)	18	38627287	38642930	15644	1	ENSMUSG00000118257	ENSMUST00000149112	-8975
18	38622606	38638150	15545	*	Promoter (<=1kb)	18	38627287	38642930	15644	1	ENSMUSG00000118257	ENSMUST00000149112	0
18	38647798	38650657	2860	*	Intron (ENSMUST00000127448/ENSMUSG00000118257, intron 2 of 3)	18	38627287	38642930	15644	1	ENSMUSG00000118257	ENSMUST00000149112	20511
18	38724018	38726256	2239	*	Intron (ENSMUST00000127448/ENSMUSG00000118257, intron 3 of 3)	18	38717528	38718128	601	2	ENSMUSG00000083766	ENSMUST00000122442	-5890
18	38801998	38805007	3010	*	Intron (ENSMUST00000148850/ENSMUSG00000118193, intron 1 of 5)	18	38771496	38772347	852	2	ENSMUSG00000081773	ENSMUST00000119217	-29651	666809	Gm8302	ribosomal protein S2 pseudogene
18	40255491	40258452	2962	*	Promoter (<=1kb)	18	40256962	40257684	723	1	ENSMUSG00000051401	ENSMUST00000096572	0	383348	Kctd16	potassium channel tetramerisation domain containing 16
18	42384519	42387886	3368	*	Distal Intergenic	18	42394539	42397249	2711	1	ENSMUSG00000024497	ENSMUST00000025374	-6653	18998	Pou4f3	POU domain, class 4, transcription factor 3
18	42391672	42394072	2401	*	Promoter (<=1kb)	18	42394539	42397249	2711	1	ENSMUSG00000024497	ENSMUST00000025374	-467	18998	Pou4f3	POU domain, class 4, transcription factor 3
18	42397497	42401926	4430	*	Downstream (<=300bp)	18	42395075	42397249	2175	1	ENSMUSG00000024497	ENSMUST00000237247	2422	18998	Pou4f3	POU domain, class 4, transcription factor 3
18	42413589	42416486	2898	*	Distal Intergenic	18	42395075	42397249	2175	1	ENSMUSG00000024497	ENSMUST00000237247	18514	18998	Pou4f3	POU domain, class 4, transcription factor 3
18	42897937	42900506	2570	*	Promoter (<=1kb)	18	42637432	42899503	262072	2	ENSMUSG00000024500	ENSMUST00000136118	0	72930	Ppp2r2b	protein phosphatase 2, regulatory subunit B, beta
18	43390860	43392573	1714	*	Intron (ENSMUST00000121805/ENSMUSG00000024501, intron 1 of 13)	18	43324288	43393377	69090	2	ENSMUSG00000024501	ENSMUST00000025379	804	22240	Dpysl3	dihydropyrimidinase-like 3
18	45268370	45270565	2196	*	Promoter (<=1kb)	18	45268860	45289824	20965	1	ENSMUSG00000054477	ENSMUST00000183623	0	140492	Kcnn2	potassium intermediate/small conductance calcium-activated channel, subfamily N, member 2
18	45559718	45562595	2878	*	Promoter (<=1kb)	18	45559811	45593065	33255	1	ENSMUSG00000054477	ENSMUST00000183897	0	140492	Kcnn2	potassium intermediate/small conductance calcium-activated channel, subfamily N, member 2
18	46209813	46213553	3741	*	Promoter (<=1kb)	18	46165300	46212607	47308	2	ENSMUSG00000033949	ENSMUST00000037011	0	28105	Trim36	tripartite motif-containing 36
18	46463446	46467390	3945	*	Promoter (<=1kb)	18	46465215	46465790	576	2	ENSMUSG00000046487	ENSMUST00000180618	0
18	46724681	46728512	3832	*	Promoter (<=1kb)	18	46713193	46728395	15203	2	ENSMUSG00000033022	ENSMUST00000035804	0	12583	Cdo1	cysteine dioxygenase 1, cytosolic
18	46848396	46850542	2147	*	Promoter (<=1kb)	18	46850038	46907242	57205	1	ENSMUSG00000024481	ENSMUST00000025358	0	74574	Lvrn	laeverin
18	47364960	47369027	4068	*	Promoter (<=1kb)	18	47245254	47368830	123577	2	ENSMUSG00000019647	ENSMUST00000019791	0	20358	Sema6a	sema domain, transmembrane domain (TM), and cytoplasmic domain, (semaphorin) 6A
18	51116464	51120220	3757	*	Promoter (<=1kb)	18	51117733	51305190	187458	1	ENSMUSG00000073565	ENSMUST00000116639	0	71373	Prr16	proline rich 16
18	52527471	52531183	3713	*	Promoter (<=1kb)	18	52516067	52529674	13608	2	ENSMUSG00000024529	ENSMUST00000025409	0	16948	Lox	lysyl oxidase
18	53460288	53465672	5385	*	Promoter (<=1kb)	18	53463583	53464748	1166	1	ENSMUSG00000069378	ENSMUST00000236096	0	225518	Prdm6	PR domain containing 6
18	53466416	53474029	7614	*	Promoter (<=1kb)	18	53472981	53575907	102927	1	ENSMUSG00000069378	ENSMUST00000115399	0	225518	Prdm6	PR domain containing 6
18	58836026	58838216	2191	*	Promoter (<=1kb)	18	58836667	59054060	217394	1	ENSMUSG00000053441	ENSMUST00000052907	0	240322	Adamts19	a disintegrin-like and metallopeptidase (reprolysin type) with thrombospondin type 1 motif, 19
18	59175417	59178453	3037	*	Promoter (<=1kb)	18	59175453	59535999	360547	1	ENSMUSG00000058152	ENSMUST00000238155	0	78923	Chsy3	chondroitin sulfate synthase 3
18	60622817	60626559	3743	*	Promoter (<=1kb)	18	60593973	60624336	30364	2	ENSMUSG00000043079	ENSMUST00000097566	0	104027	Synpo	synaptopodin
18	61009748	61015910	6163	*	Promoter (<=1kb)	18	60995380	61014222	18843	2	ENSMUSG00000052026	ENSMUST00000025520	0	240332	Slc6a7	solute carrier family 6 (neurotransmitter transporter, L-proline), member 7
18	61040983	61047954	6972	*	Promoter (<=1kb)	18	61045150	61085061	39912	1	ENSMUSG00000024620	ENSMUST00000025522	0	18596	Pdgfrb	platelet derived growth factor receptor, beta polypeptide
18	61535406	61537539	2134	*	Promoter (<=1kb)	18	61491657	61536594	44938	2	ENSMUSG00000045094	ENSMUST00000171629	0	328967	Arhgef37	Rho guanine nucleotide exchange factor (GEF) 37
18	62322279	62327647	5369	*	Promoter (<=1kb)	18	62324204	62467806	143603	1	ENSMUSG00000026322	ENSMUST00000027560	0	15562	Htr4	5 hydroxytryptamine (serotonin) receptor 4
18	63383728	63388167	4440	*	Promoter (<=1kb)	18	63010213	63387183	376971	2	ENSMUSG00000041482	ENSMUST00000047480	0	667742	Piezo2	piezo-type mechanosensitive ion channel component 2
18	64262668	64267499	4832	*	Promoter (<=1kb)	18	64263655	64272132	8478	1	ENSMUSG00000056812	ENSMUST00000237770	0	20451	St8sia3	ST8 alpha-N-acetyl-neuraminide alpha-2,8-sialyltransferase 3
18	64331645	64338646	7002	*	Promoter (<=1kb)	18	64200116	64333706	133591	2	ENSMUSG00000086128	ENSMUST00000235475	0	73588	St8sia3os	ST8 alpha-N-acetyl-neuraminide alpha-2,8-sialyltransferase 3, opposite strand
18	64340498	64351149	10652	*	Exon (ENSMUST00000175965/ENSMUSG00000045991, exon 1 of 2)	18	64340020	64400987	60968	1	ENSMUSG00000045991	ENSMUST00000175965	478	225631	Onecut2	one cut domain, family member 2
18	64658978	64661842	2865	*	Promoter (<=1kb)	18	64528967	64661267	132301	2	ENSMUSG00000039529	ENSMUST00000025482	0	54670	Atp8b1	ATPase, class I, type 8B, member 1
18	65736647	65739996	3350	*	Exon (ENSMUST00000115097/ENSMUSG00000046610, exon 9 of 15)	18	65749014	65750390	1377	1	ENSMUSG00000046610	ENSMUST00000134343	-9018	319888	Oacyl	O-acyltransferase like
18	65872160	65875035	2876	*	Promoter (<=1kb)	18	65872820	65886596	13777	1	ENSMUSG00000024517	ENSMUST00000173985	0	225642	Grp	gastrin releasing peptide
18	65933304	65935724	2421	*	Promoter (1-2kb)	18	65937538	65940447	2910	1	ENSMUSG00000097907	ENSMUST00000181100	-1814
18	65936231	65939802	3572	*	Promoter (<=1kb)	18	65928277	65939069	10793	2	ENSMUSG00000024518	ENSMUST00000236247	0	19434	Rax	retina and anterior neural fold homeobox
18	65940846	65943017	2172	*	Promoter (1-2kb)	18	65938027	65939787	1761	2	ENSMUSG00000024518	ENSMUST00000237506	-1059	19434	Rax	retina and anterior neural fold homeobox
18	66288982	66293790	4809	*	Promoter (<=1kb)	18	66045302	66291446	246145	2	ENSMUSG00000046318	ENSMUST00000146610	0	320924	Ccbe1	collagen and calcium binding EGF domains 1
18	66858515	66861061	2547	*	Promoter (<=1kb)	18	66857704	66860506	2803	2	ENSMUSG00000047259	ENSMUST00000057942	0	17202	Mc4r	melanocortin 4 receptor
18	67087550	67090657	3108	*	Promoter (<=1kb)	18	67088216	67226792	138577	1	ENSMUSG00000024524	ENSMUST00000025402	0	14680	Gnal	guanine nucleotide binding protein, alpha stimulating, olfactory type
18	67118749	67120911	2163	*	Promoter (1-2kb)	18	67122732	67125325	2594	1	ENSMUSG00000117982	ENSMUST00000236854	-1821
18	67130829	67137154	6326	*	Promoter (<=1kb)	18	67132983	67222715	89733	1	ENSMUSG00000024524	ENSMUST00000236771	0	14680	Gnal	guanine nucleotide binding protein, alpha stimulating, olfactory type
18	67339621	67345845	6225	*	Promoter (<=1kb)	18	67343604	67367785	24182	1	ENSMUSG00000024526	ENSMUST00000025404	0	12683	Cidea	cell death-inducing DNA fragmentation factor, alpha subunit-like effector A
18	72349098	72351520	2423	*	Promoter (<=1kb)	18	71253634	72351069	1097436	2	ENSMUSG00000060534	ENSMUST00000114943	0	13176	Dcc	deleted in colorectal carcinoma
18	74439126	74445980	6855	*	Promoter (<=1kb)	18	74440936	74617023	176088	1	ENSMUSG00000025885	ENSMUST00000125882	0	17919	Myo5b	myosin VB
18	74957880	74959799	1920	*	Intron (ENSMUST00000066532/ENSMUSG00000053846, intron 1 of 9)	18	74944876	74961262	16387	2	ENSMUSG00000053846	ENSMUST00000235783	1463	16891	Lipg	lipase, endothelial
18	74960290	74962785	2496	*	Promoter (<=1kb)	18	74939322	74961263	21942	2	ENSMUSG00000053846	ENSMUST00000066532	0	16891	Lipg	lipase, endothelial
18	74966541	74969164	2624	*	Distal Intergenic	18	74939322	74961263	21942	2	ENSMUSG00000053846	ENSMUST00000066532	-5278	16891	Lipg	lipase, endothelial
18	75694931	75697319	2389	*	Intron (ENSMUST00000165559/ENSMUSG00000052928, intron 1 of 11)	18	75431224	75697554	266331	2	ENSMUSG00000052928	ENSMUST00000165559	235	269037	Ctif	CBP80/20-dependent translation initiation factor
18	75820780	75829030	8251	*	Intron (ENSMUST00000058997/ENSMUSG00000044646, intron 1 of 4)	18	75820215	76148561	328347	1	ENSMUSG00000044646	ENSMUST00000236462	565	207259	Zbtb7c	zinc finger and BTB domain containing 7C
18	75830302	75834554	4253	*	Intron (ENSMUST00000058997/ENSMUSG00000044646, intron 1 of 4)	18	75820215	76148561	328347	1	ENSMUSG00000044646	ENSMUST00000236462	10087	207259	Zbtb7c	zinc finger and BTB domain containing 7C
18	75914789	75917001	2213	*	Intron (ENSMUST00000058997/ENSMUSG00000044646, intron 2 of 4)	18	75820215	76148561	328347	1	ENSMUSG00000044646	ENSMUST00000236462	94574	207259	Zbtb7c	zinc finger and BTB domain containing 7C
18	76037880	76040644	2765	*	Intron (ENSMUST00000058997/ENSMUSG00000044646, intron 3 of 4)	18	76059458	76146443	86986	1	ENSMUSG00000044646	ENSMUST00000167921	-18814	207259	Zbtb7c	zinc finger and BTB domain containing 7C
18	76044942	76047601	2660	*	Intron (ENSMUST00000058997/ENSMUSG00000044646, intron 3 of 4)	18	76059458	76146443	86986	1	ENSMUSG00000044646	ENSMUST00000167921	-11857	207259	Zbtb7c	zinc finger and BTB domain containing 7C
18	76052824	76058641	5818	*	Promoter (<=1kb)	18	76059458	76146443	86986	1	ENSMUSG00000044646	ENSMUST00000167921	-817	207259	Zbtb7c	zinc finger and BTB domain containing 7C
18	76059366	76063038	3673	*	Promoter (<=1kb)	18	76059458	76146443	86986	1	ENSMUSG00000044646	ENSMUST00000167921	0	207259	Zbtb7c	zinc finger and BTB domain containing 7C
18	76533915	76536954	3040	*	Distal Intergenic	18	76617288	76632870	15583	2	ENSMUSG00000117960	ENSMUST00000235949	95916	102634325	Gm31933	predicted gene, 31933
18	76541060	76546038	4979	*	Distal Intergenic	18	76617288	76632870	15583	2	ENSMUSG00000117960	ENSMUST00000235949	86832	102634325	Gm31933	predicted gene, 31933
18	76845379	76849573	4195	*	Distal Intergenic	18	76856405	76900342	43938	1	ENSMUSG00000091519	ENSMUST00000166956	-6832	664805	Skor2	SKI family transcriptional corepressor 2
18	76850600	76859023	8424	*	Promoter (<=1kb)	18	76856405	76900342	43938	1	ENSMUSG00000091519	ENSMUST00000166956	0	664805	Skor2	SKI family transcriptional corepressor 2
18	76860686	76862554	1869	*	Exon (ENSMUST00000166956/ENSMUSG00000091519, exon 2 of 9)	18	76856405	76900342	43938	1	ENSMUSG00000091519	ENSMUST00000166956	4281	664805	Skor2	SKI family transcriptional corepressor 2
18	77183903	77187813	3911	*	Promoter (<=1kb)	18	77185839	77258771	72933	1	ENSMUSG00000025425	ENSMUST00000075290	0	225742	St8sia5	ST8 alpha-N-acetyl-neuraminide alpha-2,8-sialyltransferase 5
18	77559290	77561238	1949	*	Intron (ENSMUST00000026494/ENSMUSG00000025427, intron 1 of 7)	18	77562093	77564609	2517	2	ENSMUSG00000025427	ENSMUST00000182294	3371	225743	Rnf165	ring finger protein 165
18	77564672	77567086	2415	*	Promoter (<=1kb)	18	77456110	77565136	109027	2	ENSMUSG00000025427	ENSMUST00000026494	0	225743	Rnf165	ring finger protein 165
18	78048138	78050980	2843	*	Exon (ENSMUST00000170760/ENSMUSG00000091055, exon 2 of 6)	18	78043614	78057395	13782	2	ENSMUSG00000091055	ENSMUST00000170760	6415	620235	Siglec15	sialic acid binding Ig-like lectin 15
18	80294957	80298845	3889	*	3' UTR	18	80302160	80303680	1521	2	ENSMUSG00000102959	ENSMUST00000192763	4835
18	80360352	80364674	4323	*	Promoter (<=1kb)	18	80294546	80364254	69709	2	ENSMUSG00000059852	ENSMUST00000077962	0	240444	Kcng2	potassium voltage-gated channel, subfamily G, member 2
18	80711060	80713663	2604	*	Promoter (<=1kb)	18	80606205	80712766	106562	2	ENSMUSG00000033016	ENSMUST00000170905	0	18018	Nfatc1	nuclear factor of activated T cells, cytoplasmic, calcineurin dependent 1
18	80981080	80983682	2603	*	Intron (ENSMUST00000057950/ENSMUSG00000024565, intron 1 of 3)	18	80969222	80986536	17315	2	ENSMUSG00000024565	ENSMUST00000238808	2854	20689	Sall3	spalt like transcription factor 3
18	80984599	80991939	7341	*	Promoter (<=1kb)	18	80966376	80986771	20396	2	ENSMUSG00000024565	ENSMUST00000057950	0	20689	Sall3	spalt like transcription factor 3
18	81019939	81022819	2881	*	Promoter (3-4kb)	18	81026773	81026890	118	1	ENSMUSG00000089257	ENSMUST00000158632	-3954	115488978	Gm25718	predicted gene, 25718
18	82404029	82409734	5706	*	Promoter (<=1kb)	18	82392380	82406777	14398	2	ENSMUSG00000024553	ENSMUST00000065224	0	14427	Galr1	galanin receptor 1
18	84716009	84720969	4961	*	Promoter (<=1kb)	18	84719236	84722586	3351	1	ENSMUSG00000047992	ENSMUST00000237920	0	240479	Dipk1c	divergent protein kinase domain 1C
18	86391652	86396725	5074	*	Promoter (<=1kb)	18	86394952	86506718	111767	1	ENSMUSG00000050321	ENSMUST00000058829	0	246317	Neto1	neuropilin (NRP) and tolloid (TLL)-like 1
18	86710697	86713867	3171	*	Promoter (<=1kb)	18	86711110	86718283	7174	1	ENSMUSG00000024647	ENSMUST00000068423	0	12405	Cbln2	cerebellin 2 precursor protein
18	89767235	89770178	2944	*	Promoter (<=1kb)	18	89292424	89769528	477105	2	ENSMUSG00000073514	ENSMUST00000097495	0	623279	Dok6	docking protein 6
19	3411028	3416871	5844	*	Promoter (<=1kb)	19	3409915	3414544	4630	2	ENSMUSG00000024907	ENSMUST00000237521	0	14419	Gal	galanin and GMAP prepropeptide
19	4080300	4083224	2925	*	Promoter (<=1kb)	19	4081578	4085676	4099	1	ENSMUSG00000024857	ENSMUST00000159593	0	29866	Cabp2	calcium binding protein 2
19	4474195	4477440	3246	*	Promoter (<=1kb)	19	4456837	4477126	20290	2	ENSMUSG00000049303	ENSMUST00000166191	0	171180	Syt12	synaptotagmin XII
19	4710914	4714654	3741	*	Promoter (<=1kb)	19	4711167	4752360	41194	1	ENSMUSG00000067889	ENSMUST00000008991	0	20743	Sptbn2	spectrin beta, non-erythrocytic 2
19	5066949	5069837	2889	*	Promoter (<=1kb)	19	5068078	5070682	2605	1	ENSMUSG00000056481	ENSMUST00000070630	0	70445	Cd248	CD248 antigen, endosialin
19	5081427	5083290	1864	*	3' UTR	19	5082902	5084881	1980	2	ENSMUSG00000061451	ENSMUST00000136372	1591	381199	Tmem151a	transmembrane protein 151A
19	5083813	5085857	2045	*	Promoter (<=1kb)	19	5071035	5085487	14453	2	ENSMUSG00000061451	ENSMUST00000140389	0	381199	Tmem151a	transmembrane protein 151A
19	5557890	5565181	7292	*	Promoter (<=1kb)	19	5549136	5560646	11511	2	ENSMUSG00000024922	ENSMUST00000025861	0	18426	Ovol1	ovo like zinc finger 1
19	5739295	5741084	1790	*	Promoter (<=1kb)	19	5740904	5754330	13427	1	ENSMUSG00000024940	ENSMUST00000237317	0	16998	Ltbp3	latent transforming growth factor beta binding protein 3
19	5743274	5752340	9067	*	Promoter (<=1kb)	19	5743903	5758531	14629	1	ENSMUSG00000024940	ENSMUST00000237280	0	16998	Ltbp3	latent transforming growth factor beta binding protein 3
19	5756132	5758562	2431	*	Promoter (<=1kb)	19	5756794	5757776	983	1	ENSMUSG00000024940	ENSMUST00000236529	0	16998	Ltbp3	latent transforming growth factor beta binding protein 3
19	6418936	6423857	4922	*	5' UTR	19	6418765	6532278	113514	1	ENSMUSG00000033768	ENSMUST00000236635	171	18190	Nrxn2	neurexin II
19	6428413	6430871	2459	*	Promoter (<=1kb)	19	6428646	6464075	35430	1	ENSMUSG00000033768	ENSMUST00000155158	0	18190	Nrxn2	neurexin II
19	6494568	6507999	13432	*	Promoter (<=1kb)	19	6497671	6509865	12195	1	ENSMUSG00000033768	ENSMUST00000148391	0	18190	Nrxn2	neurexin II
19	6510033	6515338	5306	*	Promoter (1-2kb)	19	6517205	6532296	15092	1	ENSMUSG00000033768	ENSMUST00000154580	-1867	18190	Nrxn2	neurexin II
19	6530059	6532581	2523	*	Promoter (<=1kb)	19	6530711	6532011	1301	2	ENSMUSG00000052188	ENSMUST00000149574	0
19	6830005	6832780	2776	*	Promoter (<=1kb)	19	6829886	6829944	59	2	ENSMUSG00000104884	ENSMUST00000199140	-61	100628576	Mir5046	microRNA 5046
19	6924039	6928511	4473	*	Promoter (<=1kb)	19	6923966	6927037	3072	2	ENSMUSG00000024957	ENSMUST00000237766	0	16528	Kcnk4	potassium channel, subfamily K, member 4
19	6929854	6936307	6454	*	Promoter (<=1kb)	19	6925662	6934515	8854	2	ENSMUSG00000024957	ENSMUST00000025908	0	16528	Kcnk4	potassium channel, subfamily K, member 4
19	7069375	7072319	2945	*	Intron (ENSMUST00000040261/ENSMUSG00000036278, intron 3 of 10)	19	7056810	7198057	141248	1	ENSMUSG00000036278	ENSMUST00000040261	12565	107227	Macrod1	mono-ADP ribosylhydrolase 1
19	7144068	7150476	6409	*	Intron (ENSMUST00000040261/ENSMUSG00000036278, intron 3 of 10)	19	7092001	7105729	13729	2	ENSMUSG00000047787	ENSMUST00000113383	-38339	396184	Flrt1	fibronectin leucine rich transmembrane protein 1
19	7163194	7168061	4868	*	Intron (ENSMUST00000040261/ENSMUSG00000036278, intron 3 of 10)	19	7199540	7200464	925	2	ENSMUSG00000024767	ENSMUST00000127241	32403	107260	Otub1	OTU domain, ubiquitin aldehyde binding 1
19	10386387	10393077	6691	*	Promoter (<=1kb)	19	10389090	10448444	59355	1	ENSMUSG00000024743	ENSMUST00000073899	0	54525	Syt7	synaptotagmin VII
19	10418010	10424470	6461	*	3' UTR	19	10404018	10435667	31650	1	ENSMUSG00000024743	ENSMUST00000235717	13992	54525	Syt7	synaptotagmin VII
19	10453429	10465206	11778	*	Promoter (<=1kb)	19	10455371	10457473	2103	2	ENSMUSG00000090291	ENSMUST00000171400	0	278795	Lrrc10b	leucine rich repeat containing 10B
19	11816721	11819154	2434	*	Promoter (<=1kb)	19	11775118	11818811	43694	2	ENSMUSG00000041488	ENSMUST00000075304	0	20908	Stx3	syntaxin 3
19	14888584	14891744	3161	*	Distal Intergenic	19	14959549	14960766	1218	2	ENSMUSG00000063586	ENSMUST00000072982	69022
19	16871645	16878554	6910	*	Promoter (<=1kb)	19	16872319	16873805	1487	2	ENSMUSG00000056829	ENSMUST00000072915	0	14240	Foxb2	forkhead box B2
19	19107346	19110720	3375	*	5' UTR	19	18930605	19111196	180592	2	ENSMUSG00000036192	ENSMUST00000112832	476	225998	Rorb	RAR-related orphan receptor beta
19	23132845	23135602	2758	*	Promoter (<=1kb)	19	23134900	23135717	818	1	ENSMUSG00000044387	ENSMUST00000142712	0
19	24029221	24033316	4096	*	Promoter (<=1kb)	19	23972750	24031019	58270	2	ENSMUSG00000071604	ENSMUST00000096164	0	381217	Entrep1	endosomal transmembrane epsin interactor 1
19	24860666	24862560	1895	*	Promoter (<=1kb)	19	24683016	24861855	178840	2	ENSMUSG00000041731	ENSMUST00000047666	0	226041	Pgm5	phosphoglucomutase 5
19	24896959	24903522	6564	*	Promoter (<=1kb)	19	24899236	24901197	1962	2	ENSMUSG00000051490	ENSMUST00000058600	0	14237	Foxd4	forkhead box D4
19	25236178	25238313	2136	*	Promoter (<=1kb)	19	25236975	25434496	197522	1	ENSMUSG00000032702	ENSMUST00000049400	0	107351	Kank1	KN motif and ankyrin repeat domains 1
19	25485266	25488798	3533	*	Distal Intergenic	19	25493837	25494563	727	1	ENSMUSG00000117720	ENSMUST00000238117	-5039
19	25507649	25509824	2176	*	Exon (ENSMUST00000025755/ENSMUSG00000024837, exon 2 of 5)	19	25505707	25560265	54559	1	ENSMUSG00000024837	ENSMUST00000160814	1942	50796	Dmrt1	doublesex and mab-3 related transcription factor 1
19	25573733	25577127	3395	*	Intron (ENSMUST00000025755/ENSMUSG00000024837, intron 4 of 4)	19	25610301	25610867	567	1	ENSMUSG00000042372	ENSMUST00000237821	-33174	240590	Dmrt3	doublesex and mab-3 related transcription factor 3
19	25595211	25597395	2185	*	Intron (ENSMUST00000025755/ENSMUSG00000024837, intron 4 of 4)	19	25610301	25610867	567	1	ENSMUSG00000042372	ENSMUST00000237821	-12906	240590	Dmrt3	doublesex and mab-3 related transcription factor 3
19	25604594	25607796	3203	*	Promoter (2-3kb)	19	25610301	25610867	567	1	ENSMUSG00000042372	ENSMUST00000237821	-2505	240590	Dmrt3	doublesex and mab-3 related transcription factor 3
19	25610463	25613818	3356	*	Promoter (<=1kb)	19	25610537	25623921	13385	1	ENSMUSG00000042372	ENSMUST00000048935	0	240590	Dmrt3	doublesex and mab-3 related transcription factor 3
19	25614301	25617832	3532	*	Intron (ENSMUST00000048935/ENSMUSG00000042372, intron 1 of 1)	19	25610537	25623921	13385	1	ENSMUSG00000042372	ENSMUST00000048935	3764	240590	Dmrt3	doublesex and mab-3 related transcription factor 3
19	25619618	25625008	5391	*	3' UTR	19	25610537	25623921	13385	1	ENSMUSG00000042372	ENSMUST00000048935	9081	240590	Dmrt3	doublesex and mab-3 related transcription factor 3
19	25667475	25673515	6041	*	Promoter (<=1kb)	19	25672411	25678991	6581	1	ENSMUSG00000048138	ENSMUST00000053068	0	226049	Dmrt2	doublesex and mab-3 related transcription factor 2
19	27215224	27219143	3920	*	Promoter (<=1kb)	19	27216484	27249755	33272	1	ENSMUSG00000024924	ENSMUST00000164509	0	22359	Vldlr	very low density lipoprotein receptor
19	30174939	30177740	2802	*	Promoter (<=1kb)	19	30098447	30175429	76983	2	ENSMUSG00000024827	ENSMUST00000025778	0	104174	Gldc	glycine decarboxylase
19	30547390	30550044	2655	*	Promoter (<=1kb)	19	30545863	30549665	3803	2	ENSMUSG00000024868	ENSMUST00000025803	0	13380	Dkk1	dickkopf WNT signaling pathway inhibitor 1
19	34473958	34476629	2672	*	Promoter (<=1kb)	19	34473778	34475164	1387	2	ENSMUSG00000050370	ENSMUST00000050562	0	12642	Ch25h	cholesterol 25-hydroxylase
19	36056057	36057802	1746	*	Promoter (<=1kb)	19	35958734	36057340	98607	2	ENSMUSG00000024798	ENSMUST00000164639	0	15566	Htr7	5-hydroxytryptamine (serotonin) receptor 7
19	37692850	37697239	4390	*	Promoter (<=1kb)	19	37697798	37701536	3739	1	ENSMUSG00000024987	ENSMUST00000025946	-559	13082	Cyp26a1	cytochrome P450, family 26, subfamily a, polypeptide 1
19	37697683	37701302	3620	*	Promoter (<=1kb)	19	37697798	37701536	3739	1	ENSMUSG00000024987	ENSMUST00000025946	0	13082	Cyp26a1	cytochrome P450, family 26, subfamily a, polypeptide 1
19	38123378	38125563	2186	*	Promoter (<=1kb)	19	38116629	38125248	8620	2	ENSMUSG00000024990	ENSMUST00000025951	0	19662	Rbp4	retinol binding protein 4, plasma
19	38477418	38480253	2836	*	Promoter (<=1kb)	19	38481109	38524066	42958	1	ENSMUSG00000024998	ENSMUST00000181994	-856	74055	Plce1	phospholipase C, epsilon 1
19	41650369	41653166	2798	*	Exon (ENSMUST00000169141/ENSMUSG00000025020, exon 5 of 36)	19	41604369	41608530	4162	2	ENSMUSG00000025020	ENSMUST00000169416	-41839	20562	Slit1	slit guidance ligand 1
19	41655755	41659667	3913	*	Intron (ENSMUST00000169141/ENSMUSG00000025020, intron 4 of 35)	19	41604369	41608530	4162	2	ENSMUSG00000025020	ENSMUST00000169416	-47225	20562	Slit1	slit guidance ligand 1
19	41662115	41664874	2760	*	Intron (ENSMUST00000169141/ENSMUSG00000025020, intron 4 of 35)	19	41604369	41608530	4162	2	ENSMUSG00000025020	ENSMUST00000169416	-53585	20562	Slit1	slit guidance ligand 1
19	41736859	41743594	6736	*	Promoter (<=1kb)	19	41600257	41743492	143236	2	ENSMUSG00000025020	ENSMUST00000169141	0	20562	Slit1	slit guidance ligand 1
19	42197681	42204688	7008	*	Promoter (<=1kb)	19	42197971	42202252	4282	2	ENSMUSG00000018822	ENSMUST00000018966	0	54612	Sfrp5	secreted frizzled-related sequence protein 5
19	42267632	42270717	3086	*	Promoter (4-5kb)	19	42274964	42275062	99	1	ENSMUSG00000076323	ENSMUST00000102368	-4247
19	42378922	42381445	2524	*	Promoter (<=1kb)	19	42378991	42379101	111	2	ENSMUSG00000117706	ENSMUST00000237236	0
19	42408428	42411036	2609	*	Promoter (<=1kb)	19	42410394	42414246	3853	1	ENSMUSG00000117728	ENSMUST00000235253	0
19	42430553	42435711	5159	*	Promoter (<=1kb)	19	42268287	42431785	163499	2	ENSMUSG00000042401	ENSMUST00000238290	0	72832	Crtac1	cartilage acidic protein 1
19	42610785	42613893	3109	*	Promoter (<=1kb)	19	42593982	42612813	18832	2	ENSMUSG00000025185	ENSMUST00000026190	0	67573	Loxl4	lysyl oxidase-like 4
19	42631050	42634183	3134	*	Distal Intergenic	19	42595106	42612813	17708	2	ENSMUSG00000025185	ENSMUST00000164786	-18237	67573	Loxl4	lysyl oxidase-like 4
19	43384660	43387610	2951	*	Exon (ENSMUST00000099428/ENSMUSG00000074852, exon 2 of 12)	19	43294201	43388254	94054	2	ENSMUSG00000074852	ENSMUST00000236823	644	545291	Hpse2	heparanase 2
19	43388531	43390531	2001	*	Promoter (<=1kb)	19	42786539	43388355	601817	2	ENSMUSG00000074852	ENSMUST00000099428	-176	545291	Hpse2	heparanase 2
19	43440662	43444371	3710	*	Promoter (<=1kb)	19	43434610	43440460	5851	2	ENSMUSG00000114742	ENSMUST00000225283	-202
19	44404124	44407870	3747	*	Promoter (<=1kb)	19	44394455	44407709	13255	2	ENSMUSG00000037071	ENSMUST00000041331	0	20249	Scd1	stearoyl-Coenzyme A desaturase 1
19	44508942	44515483	6542	*	Promoter (<=1kb)	19	44510321	44511990	1670	1	ENSMUSG00000036961	ENSMUST00000237970	0	22423	Wnt8b	wingless-type MMTV integration site family, member 8B
19	44584304	44587830	3527	*	Distal Intergenic	19	44562850	44576274	13425	1	ENSMUSG00000036450	ENSMUST00000040455	21454	319594	Hif1an	hypoxia-inducible factor 1, alpha subunit inhibitor
19	44639109	44643870	4762	*	Exon (ENSMUST00000236677/ENSMUSG00000117911, exon 6 of 8)	19	44614765	44646879	32115	1	ENSMUSG00000117911	ENSMUST00000236677	24344	102639056	Gm35460	predicted gene, 35460
19	44657896	44660197	2302	*	Distal Intergenic	19	44692357	44695275	2919	2	ENSMUSG00000097683	ENSMUST00000181365	35078	102639186	Gm26644	predicted gene, 26644
19	44665750	44670977	5228	*	Distal Intergenic	19	44692357	44695275	2919	2	ENSMUSG00000097683	ENSMUST00000181365	24298	102639186	Gm26644	predicted gene, 26644
19	44673728	44678594	4867	*	Distal Intergenic	19	44692357	44695275	2919	2	ENSMUSG00000097683	ENSMUST00000181365	16681	102639186	Gm26644	predicted gene, 26644
19	44682277	44685504	3228	*	Distal Intergenic	19	44692357	44695275	2919	2	ENSMUSG00000097683	ENSMUST00000181365	9771	102639186	Gm26644	predicted gene, 26644
19	44687050	44689347	2298	*	Exon (ENSMUST00000237685/ENSMUSG00000097683, exon 2 of 2)	19	44692357	44695275	2919	2	ENSMUSG00000097683	ENSMUST00000181365	5928	102639186	Gm26644	predicted gene, 26644
19	44717279	44720780	3502	*	Distal Intergenic	19	44739879	44743444	3566	1	ENSMUSG00000117823	ENSMUST00000236936	-19099
19	44722645	44724481	1837	*	Distal Intergenic	19	44739879	44743444	3566	1	ENSMUSG00000117823	ENSMUST00000236936	-15398
19	44731559	44751884	20326	*	Promoter (<=1kb)	19	44739879	44743444	3566	1	ENSMUSG00000117823	ENSMUST00000236936	0
19	44753838	44756786	2949	*	Promoter (<=1kb)	19	44756045	44837851	81807	1	ENSMUSG00000004231	ENSMUST00000174490	0	18504	Pax2	paired box 2
19	44759809	44764157	4349	*	Promoter (<=1kb)	19	44759915	44818554	58640	1	ENSMUSG00000004231	ENSMUST00000173346	0	18504	Pax2	paired box 2
19	44781988	44786121	4134	*	Promoter (<=1kb)	19	44773762	44784512	10751	2	ENSMUSG00000092469	ENSMUST00000173799	0
19	44789874	44792508	2635	*	Exon (ENSMUST00000174490/ENSMUSG00000004231, exon 5 of 10)	19	44773762	44784512	10751	2	ENSMUSG00000092469	ENSMUST00000173799	-5362
19	44823159	44824921	1763	*	Intron (ENSMUST00000174490/ENSMUSG00000004231, intron 7 of 9)	19	44828493	44835938	7446	2	ENSMUSG00000092369	ENSMUST00000174082	11017	73322	1700039E22Rik	RIKEN cDNA 1700039E22 gene
19	44832379	44840352	7974	*	Promoter (<=1kb)	19	44828493	44835938	7446	2	ENSMUSG00000092369	ENSMUST00000174082	0	73322	1700039E22Rik	RIKEN cDNA 1700039E22 gene
19	44880522	44888451	7930	*	Distal Intergenic	19	44851009	44851979	971	1	ENSMUSG00000117967	ENSMUST00000236477	29513	383450	Gm5246	3-phosphoglycerate dehydrogenase pseudogene
19	45100261	45105955	5695	*	Promoter (<=1kb)	19	45103241	45110342	7102	1	ENSMUSG00000117848	ENSMUST00000237139	0
19	45120432	45123311	2880	*	Distal Intergenic	19	45103241	45110342	7102	1	ENSMUSG00000117848	ENSMUST00000237139	17191
19	45139191	45148258	9068	*	Promoter (2-3kb)	19	45150680	45156943	6264	1	ENSMUSG00000025215	ENSMUST00000026236	-2422	21908	Tlx1	T cell leukemia, homeobox 1
19	45149408	45160065	10658	*	Promoter (<=1kb)	19	45150680	45156943	6264	1	ENSMUSG00000025215	ENSMUST00000026236	0	21908	Tlx1	T cell leukemia, homeobox 1
19	45161836	45167023	5188	*	Promoter (2-3kb)	19	45154057	45159304	5248	2	ENSMUSG00000092346	ENSMUST00000173437	-2532
19	45170652	45172790	2139	*	Distal Intergenic	19	45154057	45159304	5248	2	ENSMUSG00000092346	ENSMUST00000173437	-11348
19	45223096	45237831	14736	*	Promoter (<=1kb)	19	45232684	45235812	3129	2	ENSMUSG00000025216	ENSMUST00000099401	0	16814	Lbx1	ladybird homeobox 1
19	45240053	45246865	6813	*	Promoter (4-5kb)	19	45232684	45235812	3129	2	ENSMUSG00000025216	ENSMUST00000099401	-4241	16814	Lbx1	ladybird homeobox 1
19	45291594	45294346	2753	*	Distal Intergenic	19	45300470	45303337	2868	2	ENSMUSG00000100417	ENSMUST00000187954	8991	102639746	Gm29595	predicted gene 29595
19	45301364	45305320	3957	*	Promoter (<=1kb)	19	45300455	45304183	3729	2	ENSMUSG00000100417	ENSMUST00000238044	0	102639746	Gm29595	predicted gene 29595
19	45733481	45746775	13295	*	Promoter (<=1kb)	19	45736798	45742874	6077	2	ENSMUSG00000025219	ENSMUST00000026240	0	14179	Fgf8	fibroblast growth factor 8
19	46132644	46136652	4009	*	3' UTR	19	46136495	46137289	795	2	ENSMUSG00000025229	ENSMUST00000172980	637	18742	Pitx3	paired-like homeodomain transcription factor 3
19	46143762	46148878	5117	*	Promoter (<=1kb)	19	46135685	46148326	12642	2	ENSMUSG00000025229	ENSMUST00000026259	0	18742	Pitx3	paired-like homeodomain transcription factor 3
19	46314530	46320522	5993	*	Promoter (<=1kb)	19	46312087	46317591	5505	2	ENSMUSG00000037126	ENSMUST00000225748	0	73728	Psd	pleckstrin and Sec7 domain containing
19	46321776	46324117	2342	*	Promoter (<=1kb)	19	46322276	46324059	1784	2	ENSMUSG00000037126	ENSMUST00000225770	0	73728	Psd	pleckstrin and Sec7 domain containing
19	46324787	46327169	2383	*	Promoter (<=1kb)	19	46312087	46327156	15070	2	ENSMUSG00000037126	ENSMUST00000041391	0	73728	Psd	pleckstrin and Sec7 domain containing
19	47011103	47017176	6074	*	Promoter (<=1kb)	19	46887828	47015153	127326	2	ENSMUSG00000025041	ENSMUST00000172239	0	76952	Nt5c2	5'-nucleotidase, cytosolic II
19	47017714	47021835	4122	*	Promoter (2-3kb)	19	46887828	47015153	127326	2	ENSMUSG00000025041	ENSMUST00000172239	-2561	76952	Nt5c2	5'-nucleotidase, cytosolic II
19	47177268	47180825	3558	*	Promoter (<=1kb)	19	47178820	47259441	80622	1	ENSMUSG00000006435	ENSMUST00000111808	0	18011	Neurl1a	neuralized E3 ubiquitin protein ligase 1A
19	47249762	47254140	4379	*	Promoter (<=1kb)	19	47252243	47254332	2090	1	ENSMUSG00000118029	ENSMUST00000237690	0
19	47341689	47343693	2005	*	Exon (ENSMUST00000081619/ENSMUSG00000053617, exon 6 of 15)	19	47266913	47314751	47839	2	ENSMUSG00000053617	ENSMUST00000237796	-26938	14218	Sh3pxd2a	SH3 and PX domains 2A
19	48203053	48209197	6145	*	Promoter (<=1kb)	19	48206025	48805505	599481	1	ENSMUSG00000063434	ENSMUST00000078880	0	66673	Sorcs3	sortilin-related VPS10 domain containing receptor 3
19	53672628	53679939	7312	*	Promoter (<=1kb)	19	53677306	53865380	188075	1	ENSMUSG00000043639	ENSMUST00000164202	0	73713	Rbm20	RNA binding motif protein 20
19	56720845	56726050	5206	*	Promoter (<=1kb)	19	56722199	56725150	2952	1	ENSMUSG00000035283	ENSMUST00000038949	0	11554	Adrb1	adrenergic receptor, beta 1
19	56774735	56777034	2300	*	Distal Intergenic	19	56790531	56795155	4625	2	ENSMUSG00000035173	ENSMUST00000135666	18121	213993	Ccdc186	coiled-coil domain containing 186
19	56868963	56872164	3202	*	Promoter (2-3kb)	19	56874249	56912078	37830	1	ENSMUSG00000025082	ENSMUST00000026068	-2085	240675	Vwa2	von Willebrand factor A domain containing 2
19	56873797	56879369	5573	*	Promoter (<=1kb)	19	56874249	56912078	37830	1	ENSMUSG00000025082	ENSMUST00000026068	0	240675	Vwa2	von Willebrand factor A domain containing 2
19	57007185	57010118	2934	*	Promoter (<=1kb)	19	56912361	57008198	95838	2	ENSMUSG00000025083	ENSMUST00000118800	0	226250	Afap1l2	actin filament associated protein 1-like 2
19	58450820	58457658	6839	*	Promoter (<=1kb)	19	58235604	58455398	219795	2	ENSMUSG00000025089	ENSMUST00000026076	0	14585	Gfra1	glial cell line derived neurotrophic factor family receptor alpha 1
19	58859354	58861677	2324	*	Promoter (<=1kb)	19	58795750	58860984	65235	2	ENSMUSG00000025092	ENSMUST00000066285	0	73442	Hspa12a	heat shock protein 12A
19	58952788	58956001	3214	*	Promoter (<=1kb)	19	58953177	58971417	18241	1	ENSMUSG00000048029	ENSMUST00000202382	0	226265	Eno4	enolase 4
19	59074339	59077561	3223	*	Promoter (<=1kb)	19	58973356	59076069	102714	2	ENSMUSG00000041362	ENSMUST00000163821	0	71653	Shtn1	shootin 1
19	59159672	59164377	4706	*	Distal Intergenic	19	59166598	59166980	383	2	ENSMUSG00000006270	ENSMUST00000173710	2603	22326	Vax1	ventral anterior homeobox 1
19	59166137	59169991	3855	*	Promoter (<=1kb)	19	59166598	59166980	383	2	ENSMUSG00000006270	ENSMUST00000173710	0	22326	Vax1	ventral anterior homeobox 1
19	59170860	59175418	4559	*	Promoter (<=1kb)	19	59166187	59170056	3870	2	ENSMUSG00000006270	ENSMUST00000172821	-804	22326	Vax1	ventral anterior homeobox 1
19	59195114	59197159	2046	*	Distal Intergenic	19	59180655	59181432	778	1	ENSMUSG00000117834	ENSMUST00000236019	14459
19	59450330	59462679	12350	*	Promoter (<=1kb)	19	59458372	59465357	6986	1	ENSMUSG00000043969	ENSMUST00000062216	0	13797	Emx2	empty spiracles homeobox 2
19	59465770	59469806	4037	*	Distal Intergenic	19	59462802	59464215	1414	1	ENSMUSG00000043969	ENSMUST00000174573	2968	13797	Emx2	empty spiracles homeobox 2
19	59470364	59473686	3323	*	Distal Intergenic	19	59462802	59464215	1414	1	ENSMUSG00000043969	ENSMUST00000174573	7562	13797	Emx2	empty spiracles homeobox 2
2	5135295	5138843	3549	*	Promoter (<=1kb)	2	5137776	5230878	93103	1	ENSMUSG00000026676	ENSMUST00000027988	0	74186	Ccdc3	coiled-coil domain containing 3
2	6100159	6102926	2768	*	3' UTR	2	6101190	6130139	28950	2	ENSMUSG00000045319	ENSMUST00000126551	27213	227545	Proser2	proline and serine rich 2
2	9881528	9890788	9261	*	Promoter (<=1kb)	2	9874702	9890034	15333	2	ENSMUSG00000015619	ENSMUST00000130615	0	14462	Gata3	GATA binding protein 3
2	9894972	9898020	3049	*	Promoter (4-5kb)	2	9874702	9890034	15333	2	ENSMUSG00000015619	ENSMUST00000130615	-4938	14462	Gata3	GATA binding protein 3
2	10370008	10371983	1976	*	Promoter (<=1kb)	2	10370510	10439137	68628	1	ENSMUSG00000061186	ENSMUST00000114862	0	353282	Sfmbt2	Scm-like with four mbt domains 2
2	12300025	12302719	2695	*	Promoter (<=1kb)	2	12106632	12301922	195291	2	ENSMUSG00000026768	ENSMUST00000028106	0	241226	Itga8	integrin alpha 8
2	13008957	13012678	3722	*	Promoter (<=1kb)	2	13003457	13011806	8350	2	ENSMUSG00000049630	ENSMUST00000061545	0	227580	C1ql3	C1q-like 3
2	13792058	13794146	2089	*	Promoter (<=1kb)	2	13651021	13794064	143044	2	ENSMUSG00000003418	ENSMUST00000003509	0	241230	St8sia6	ST8 alpha-N-acetyl-neuraminide alpha-2,8-sialyltransferase 6
2	17727631	17731606	3976	*	Promoter (<=1kb)	2	17343909	17731043	387135	2	ENSMUSG00000053702	ENSMUST00000028080	0	74103	Nebl	nebulette
2	18688450	18692701	4252	*	Promoter (1-2kb)	2	18694032	18698884	4853	1	ENSMUSG00000037708	ENSMUST00000137796	-1331	381350	Spag6	sperm associated antigen 6
2	18696977	18701034	4058	*	Promoter (<=1kb)	2	18699023	18750413	51391	1	ENSMUSG00000037708	ENSMUST00000095132	0	381350	Spag6	sperm associated antigen 6
2	18799571	18802131	2561	*	Promoter (<=1kb)	2	18799245	18801818	2574	2	ENSMUSG00000097638	ENSMUST00000181515	0	66774	Carlr	cardiac and apoptosis-related long non-coding RNA
2	19430891	19436312	5422	*	Promoter (<=1kb)	2	19429104	19431983	2880	2	ENSMUSG00000087103	ENSMUST00000137714	0	115489437	Gm13344	predicted gene 13344
2	19443483	19451458	7976	*	Promoter (<=1kb)	2	19445663	19447501	1839	1	ENSMUSG00000026735	ENSMUST00000028068	0	19213	Ptf1a	pancreas specific transcription factor, 1a
2	19908831	19910702	1872	*	Promoter (<=1kb)	2	19909780	20744816	835037	1	ENSMUSG00000036617	ENSMUST00000114610	0	208618	Etl4	enhancer trap locus 4
2	21365931	21369516	3586	*	Promoter (<=1kb)	2	21367542	21830547	463006	1	ENSMUSG00000045967	ENSMUST00000055946	0	241263	Gpr158	G protein-coupled receptor 158
2	22621677	22624700	3024	*	Promoter (<=1kb)	2	22622205	22693874	71670	1	ENSMUSG00000026787	ENSMUST00000028123	0	14417	Gad2	glutamic acid decarboxylase 2
2	24472996	24476570	3575	*	Promoter (<=1kb)	2	24420560	24475599	55040	2	ENSMUSG00000026976	ENSMUST00000028355	0	18510	Pax8	paired box 8
2	24758587	24764856	6270	*	Promoter (<=1kb)	2	24603887	24763152	159266	2	ENSMUSG00000004113	ENSMUST00000070864	0	12287	Cacna1b	calcium channel, voltage-dependent, N type, alpha 1B subunit
2	25288190	25296109	7920	*	Promoter (<=1kb)	2	25289915	25291180	1266	1	ENSMUSG00000026961	ENSMUST00000028337	0	227618	Lrrc26	leucine rich repeat containing 26
2	25302379	25323330	20952	*	Promoter (<=1kb)	2	25291181	25319095	27915	2	ENSMUSG00000026959	ENSMUST00000114308	0	14810	Grin1	glutamate receptor, ionotropic, NMDA1 (zeta 1)
2	25393594	25405608	12015	*	Promoter (<=1kb)	2	25395874	25401321	5448	1	ENSMUSG00000015085	ENSMUST00000028328	0	12496	Entpd2	ectonucleoside triphosphate diphosphohydrolase 2
2	25577779	25580388	2610	*	Promoter (<=1kb)	2	25576973	25579897	2925	2	ENSMUSG00000029419	ENSMUST00000188161	0	381353	Ajm1	apical junction component 1
2	25615238	25618680	3443	*	Promoter (<=1kb)	2	25608635	25617678	9044	2	ENSMUSG00000026940	ENSMUST00000028309	0	77058	Ccdc183	coiled-coil domain containing 183
2	25862505	25865572	3068	*	Promoter (<=1kb)	2	25863734	25917045	53312	1	ENSMUSG00000058740	ENSMUST00000198204	0	227632	Kcnt1	potassium channel, subfamily T, member 1
2	25874711	25881419	6709	*	Promoter (<=1kb)	2	25877783	25917563	39781	1	ENSMUSG00000058740	ENSMUST00000114172	0	227632	Kcnt1	potassium channel, subfamily T, member 1
2	26193081	26208775	15695	*	Promoter (<=1kb)	2	26200212	26208289	8078	2	ENSMUSG00000026934	ENSMUST00000054099	0	16871	Lhx3	LIM homeobox protein 3
2	27077218	27079767	2550	*	Promoter (<=1kb)	2	27079379	27108981	29603	1	ENSMUSG00000036040	ENSMUST00000091233	0	77794	Adamtsl2	ADAMTS-like 2
2	27137637	27144403	6767	*	Promoter (<=1kb)	2	27110380	27142491	32112	2	ENSMUSG00000009216	ENSMUST00000151224	0	109349	Fam163b	family with sequence similarity 163, member B
2	27881941	27891754	9814	*	Promoter (<=1kb)	2	27886425	28039514	153090	1	ENSMUSG00000026837	ENSMUST00000028280	0	12831	Col5a1	collagen, type V, alpha 1
2	28098498	28101221	2724	*	Exon (ENSMUST00000126140/ENSMUSG00000086425, exon 2 of 8)	2	28095483	28113851	18369	1	ENSMUSG00000086425	ENSMUST00000156508	3015
2	28907525	28919012	11488	*	Promoter (<=1kb)	2	28907679	28916412	8734	2	ENSMUSG00000026805	ENSMUST00000050776	0	54422	Barhl1	BarH like homeobox 1
2	28920804	28924260	3457	*	Promoter (4-5kb)	2	28908969	28916668	7700	2	ENSMUSG00000026805	ENSMUST00000113847	-4136	54422	Barhl1	BarH like homeobox 1
2	29194463	29197236	2774	*	3' UTR	2	29198468	29204024	5557	2	ENSMUSG00000035513	ENSMUST00000147897	6788	171171	Ntng2	netrin G2
2	29252530	29254102	1573	*	Promoter (<=1kb)	2	29203822	29253005	49184	2	ENSMUSG00000035513	ENSMUST00000071201	0	171171	Ntng2	netrin G2
2	29750298	29752639	2342	*	Promoter (<=1kb)	2	29744919	29751685	6767	2	ENSMUSG00000079497	ENSMUST00000129574	0	433415	Gm13420	predicted gene 13420
2	29846587	29849434	2848	*	Promoter (<=1kb)	2	29845631	29845727	97	2	ENSMUSG00000065485	ENSMUST00000083551	-860	723904	Mir219a-2	microRNA 219a-2
2	30843270	30849056	5787	*	Promoter (<=1kb)	2	30845059	30881251	36193	1	ENSMUSG00000039476	ENSMUST00000041659	0	20204	Prrx2	paired related homeobox 2
2	31242638	31246008	3371	*	Promoter (<=1kb)	2	31245823	31295989	50167	1	ENSMUSG00000062661	ENSMUST00000000199	0	14299	Ncs1	neuronal calcium sensor 1
2	31311080	31318573	7494	*	Promoter (<=1kb)	2	31314415	31460738	146324	1	ENSMUSG00000055632	ENSMUST00000113532	0	665700	Hmcn2	hemicentin 2
2	31334778	31337587	2810	*	Exon (ENSMUST00000113532/ENSMUSG00000055632, exon 3 of 98)	2	31314415	31460738	146324	1	ENSMUSG00000055632	ENSMUST00000226996	20363	665700	Hmcn2	hemicentin 2
2	31422596	31425607	3012	*	3' UTR	2	31438062	31460724	22663	1	ENSMUSG00000055632	ENSMUST00000138821	-12455	665700	Hmcn2	hemicentin 2
2	31633270	31651773	18504	*	Promoter (<=1kb)	2	31640037	31655795	15759	1	ENSMUSG00000079466	ENSMUST00000113470	0	381359	Prdm12	PR domain containing 12
2	31653729	31657333	3605	*	Promoter (3-4kb)	2	31660470	31661427	958	1	ENSMUSG00000083143	ENSMUST00000122301	-3137
2	31843970	31848180	4211	*	Promoter (<=1kb)	2	31813290	31846005	32716	2	ENSMUSG00000026841	ENSMUST00000028188	0	98970	Fibcd1	fibrinogen C domain containing 1
2	31885672	31888545	2874	*	Promoter (<=1kb)	2	31887291	31945246	57956	1	ENSMUSG00000026840	ENSMUST00000138325	0	23928	Lamc3	laminin gamma 3
2	32332646	32334998	2353	*	Exon (ENSMUST00000113352/ENSMUSG00000026825, exon 10 of 22)	2	32308497	32320581	12085	2	ENSMUSG00000026825	ENSMUST00000129156	-12065	13429	Dnm1	dynamin 1
2	33538840	33540711	1872	*	Distal Intergenic	2	33489782	33503632	13851	1	ENSMUSG00000086939	ENSMUST00000134014	49058
2	33543825	33547679	3855	*	Distal Intergenic	2	33489782	33503632	13851	1	ENSMUSG00000086939	ENSMUST00000134014	54043
2	33559626	33563746	4121	*	3' UTR	2	33614398	33614676	279	1	ENSMUSG00000104403	ENSMUST00000193312	-50652
2	33567434	33571071	3638	*	Exon (ENSMUST00000041730/ENSMUSG00000038765, exon 3 of 8)	2	33614398	33614676	279	1	ENSMUSG00000104403	ENSMUST00000193312	-43327
2	33574045	33578759	4715	*	Intron (ENSMUST00000041730/ENSMUSG00000038765, intron 2 of 7)	2	33614398	33614676	279	1	ENSMUSG00000104403	ENSMUST00000193312	-35639
2	33579915	33588020	8106	*	Intron (ENSMUST00000041730/ENSMUSG00000038765, intron 2 of 7)	2	33614398	33614676	279	1	ENSMUSG00000104403	ENSMUST00000193312	-26378
2	33600198	33603054	2857	*	Intron (ENSMUST00000041730/ENSMUSG00000038765, intron 2 of 7)	2	33614398	33614676	279	1	ENSMUSG00000104403	ENSMUST00000193312	-11344
2	33603433	33607069	3637	*	Intron (ENSMUST00000041730/ENSMUSG00000038765, intron 2 of 7)	2	33614398	33614676	279	1	ENSMUSG00000104403	ENSMUST00000193312	-7329
2	33609701	33621109	11409	*	Promoter (<=1kb)	2	33614398	33614676	279	1	ENSMUSG00000104403	ENSMUST00000193312	0
2	33623236	33651411	28176	*	Promoter (<=1kb)	2	33560965	33640608	79644	2	ENSMUSG00000038765	ENSMUST00000041730	0	16917	Lmx1b	LIM homeobox transcription factor 1 beta
2	35576365	35585292	8928	*	Promoter (<=1kb)	2	35581060	35730992	149933	1	ENSMUSG00000026883	ENSMUST00000112987	0	69601	Dab2ip	disabled 2 interacting protein
2	36084996	36088735	3740	*	Promoter (<=1kb)	2	36087356	36087498	143	2	ENSMUSG00000098312	ENSMUST00000185171	0
2	36089824	36094587	4764	*	Promoter (<=1kb)	2	36083684	36094273	10590	2	ENSMUSG00000026890	ENSMUST00000136821	0	16874	Lhx6	LIM homeobox protein 6
2	36096516	36104059	7544	*	Promoter (<=1kb)	2	36094225	36103592	9368	2	ENSMUSG00000026890	ENSMUST00000187180	0	16874	Lhx6	LIM homeobox protein 6
2	36105058	36113289	8232	*	Promoter (<=1kb)	2	36081953	36105271	23319	2	ENSMUSG00000026890	ENSMUST00000112960	0	16874	Lhx6	LIM homeobox protein 6
2	36201972	36204256	2285	*	Promoter (<=1kb)	2	36202314	36204259	1946	1	ENSMUSG00000085141	ENSMUST00000123224	0
2	37775358	37778385	3028	*	Promoter (<=1kb)	2	37776249	37799103	22855	1	ENSMUSG00000035403	ENSMUST00000050372	0	241324	Crb2	crumbs family member 2
2	37783319	37786860	3542	*	Promoter (4-5kb)	2	37791171	37793523	2353	1	ENSMUSG00000035403	ENSMUST00000147600	-4311	241324	Crb2	crumbs family member 2
2	37791404	37796005	4602	*	Promoter (<=1kb)	2	37795169	37796616	1448	1	ENSMUSG00000035403	ENSMUST00000137693	0	241324	Crb2	crumbs family member 2
2	37824661	37828830	4170	*	Intron (ENSMUST00000102787/ENSMUSG00000035392, intron 19 of 21)	2	37801072	37852440	51369	2	ENSMUSG00000035392	ENSMUST00000136460	23610	227801	Dennd1a	DENN domain containing 1A
2	38321562	38323668	2107	*	Distal Intergenic	2	38339281	38369199	29919	1	ENSMUSG00000000247	ENSMUST00000143783	-15613	16870	Lhx2	LIM homeobox protein 2
2	38332273	38341912	9640	*	Promoter (<=1kb)	2	38339281	38369199	29919	1	ENSMUSG00000000247	ENSMUST00000143783	0	16870	Lhx2	LIM homeobox protein 2
2	38345756	38359197	13442	*	Promoter (<=1kb)	2	38350759	38369733	18975	1	ENSMUSG00000000247	ENSMUST00000000253	0	16870	Lhx2	LIM homeobox protein 2
2	38360648	38364517	3870	*	Promoter (<=1kb)	2	38359580	38363980	4401	2	ENSMUSG00000087539	ENSMUST00000137134	0
2	38365027	38368451	3425	*	Promoter (1-2kb)	2	38359580	38363980	4401	2	ENSMUSG00000087539	ENSMUST00000137134	-1047
2	38705335	38712502	7168	*	Promoter (<=1kb)	2	38692656	38712234	19579	2	ENSMUSG00000026751	ENSMUST00000112883	0	26423	Nr5a1	nuclear receptor subfamily 5, group A, member 1
2	42651072	42653658	2587	*	Promoter (<=1kb)	2	40595248	42653624	2058377	2	ENSMUSG00000049252	ENSMUST00000052550	0	94217	Lrp1b	low density lipoprotein-related protein 1B
2	44556257	44558857	2601	*	Distal Intergenic	2	44565133	44571347	6215	2	ENSMUSG00000036890	ENSMUST00000134813	12490	227835	Gtdc1	glycosyltransferase-like domain containing 1
2	49618369	49621406	3038	*	Promoter (<=1kb)	2	49619298	49774778	155481	1	ENSMUSG00000026764	ENSMUST00000028102	0	16574	Kif5c	kinesin family member 5C
2	49785740	49790552	4813	*	Promoter (<=1kb)	2	49787688	49948849	161162	1	ENSMUSG00000026765	ENSMUST00000028103	0	71897	Lypd6b	LY6/PLAUR domain containing 6B
2	52674584	52677628	3045	*	Promoter (<=1kb)	2	52428320	52676582	248263	2	ENSMUSG00000017412	ENSMUST00000178799	0	12298	Cacnb4	calcium channel, voltage-dependent, beta 4 subunit
2	54434891	54439373	4483	*	Promoter (<=1kb)	2	54436317	55118309	681993	1	ENSMUSG00000060988	ENSMUST00000112636	0	271786	Galnt13	polypeptide N-acetylgalactosaminyltransferase 13
2	55434010	55438915	4906	*	Promoter (<=1kb)	2	55435970	55598145	162176	1	ENSMUSG00000026824	ENSMUST00000067101	0	16519	Kcnj3	potassium inwardly-rectifying channel, subfamily J, member 3
2	57101076	57105247	4172	*	Distal Intergenic	2	57107499	57113072	5574	2	ENSMUSG00000026826	ENSMUST00000112627	7825	18227	Nr4a2	nuclear receptor subfamily 4, group A, member 2
2	57108659	57113656	4998	*	Promoter (<=1kb)	2	57107499	57113072	5574	2	ENSMUSG00000026826	ENSMUST00000112627	0	18227	Nr4a2	nuclear receptor subfamily 4, group A, member 2
2	59626603	59629056	2454	*	Promoter (1-2kb)	2	59630063	59647005	16943	1	ENSMUSG00000035168	ENSMUST00000128030	-1007	66860	Tanc1	tetratricopeptide repeat, ankyrin repeat and coiled-coil containing 1
2	59638724	59641669	2946	*	Intron (ENSMUST00000112568/ENSMUSG00000035168, intron 1 of 26)	2	59646811	59845717	198907	1	ENSMUSG00000035168	ENSMUST00000139863	-5142	66860	Tanc1	tetratricopeptide repeat, ankyrin repeat and coiled-coil containing 1
2	59643521	59650097	6577	*	Promoter (<=1kb)	2	59646811	59845717	198907	1	ENSMUSG00000035168	ENSMUST00000139863	0	66860	Tanc1	tetratricopeptide repeat, ankyrin repeat and coiled-coil containing 1
2	60714556	60716856	2301	*	Intron (ENSMUST00000028348/ENSMUSG00000026971, intron 1 of 17)	2	60600231	60722643	122413	2	ENSMUSG00000026971	ENSMUST00000028348	5787	16420	Itgb6	integrin beta 6
2	60764632	60770906	6275	*	Promoter (2-3kb)	2	60753560	60762321	8762	2	ENSMUSG00000026970	ENSMUST00000123046	-2311	56878	Rbms1	RNA binding motif, single stranded interacting protein 1
2	60771362	60777988	6627	*	Intron (ENSMUST00000028347/ENSMUSG00000026970, intron 6 of 13)	2	60755416	60780941	25526	2	ENSMUSG00000026970	ENSMUST00000153555	2953	56878	Rbms1	RNA binding motif, single stranded interacting protein 1
2	60961137	60964054	2918	*	Promoter (<=1kb)	2	60750193	60963192	213000	2	ENSMUSG00000026970	ENSMUST00000028347	0	56878	Rbms1	RNA binding motif, single stranded interacting protein 1
2	61804661	61808090	3430	*	Promoter (<=1kb)	2	61806262	61812531	6270	1	ENSMUSG00000035033	ENSMUST00000102737	0	21375	Tbr1	T-box brain transcription factor 1
2	61808781	61813964	5184	*	3' UTR	2	61806273	61811801	5529	1	ENSMUSG00000035033	ENSMUST00000131538	2508	21375	Tbr1	T-box brain transcription factor 1
2	63182966	63186007	3042	*	Promoter (<=1kb)	2	62693414	63184278	490865	2	ENSMUSG00000059742	ENSMUST00000075052	0	170738	Kcnh7	potassium voltage-gated channel, subfamily H (eag-related), member 7
2	66438650	66442000	3351	*	Promoter (<=1kb)	2	66270782	66440837	170056	2	ENSMUSG00000064329	ENSMUST00000112371	0	20265	Scn1a	sodium channel, voltage-gated, type I, alpha
2	66633096	66635435	2340	*	Promoter (<=1kb)	2	66480080	66634952	154873	2	ENSMUSG00000075316	ENSMUST00000100063	0	20274	Scn9a	sodium channel, voltage-gated, type IX, alpha
2	67565533	67567826	2294	*	Promoter (<=1kb)	2	67565871	67810894	245024	1	ENSMUSG00000034780	ENSMUST00000188614	0	26877	B3galt1	UDP-Gal:betaGlcNAc beta 1,3-galactosyltransferase, polypeptide 1
2	68470644	68474038	3395	*	Promoter (<=1kb)	2	68210445	68472268	261824	2	ENSMUSG00000027030	ENSMUST00000102715	0	53416	Stk39	serine/threonine kinase 39
2	69584028	69590214	6187	*	Promoter (<=1kb)	2	69424340	69586065	161726	2	ENSMUSG00000027070	ENSMUST00000080953	0	14725	Lrp2	low density lipoprotein receptor-related protein 2
2	70462423	70465394	2972	*	Distal Intergenic	2	70458982	70459560	579	1	ENSMUSG00000047965	ENSMUST00000140507	3441
2	70470111	70478255	8145	*	Promoter (<=1kb)	2	70474923	70477729	2807	1	ENSMUSG00000075304	ENSMUST00000100043	0	64406	Sp5	trans-acting transcription factor 5
2	70560291	70573213	12923	*	Promoter (<=1kb)	2	70562042	70587136	25095	1	ENSMUSG00000070880	ENSMUST00000130604	0	14415	Gad1	glutamate decarboxylase 1
2	71024610	71032036	7427	*	Intron (ENSMUST00000100037/ENSMUSG00000041975, intron 2 of 9)	2	70993345	71018378	25034	2	ENSMUSG00000041975	ENSMUST00000124273	-6232	228019	Mettl8	methyltransferase like 8
2	71525332	71528162	2831	*	Promoter (<=1kb)	2	71528113	71533980	5868	1	ENSMUSG00000041911	ENSMUST00000037119	0	13390	Dlx1	distal-less homeobox 1
2	71528983	71546544	17562	*	Promoter (<=1kb)	2	71544866	71545950	1085	2	ENSMUSG00000023391	ENSMUST00000134249	0	13392	Dlx2	distal-less homeobox 2
2	71548956	71554826	5871	*	Promoter (2-3kb)	2	71543408	71546754	3347	2	ENSMUSG00000023391	ENSMUST00000024159	-2202	13392	Dlx2	distal-less homeobox 2
2	73261938	73268937	7000	*	Promoter (2-3kb)	2	73271925	73277471	5547	1	ENSMUSG00000068859	ENSMUST00000090813	-2988	381373	Sp9	trans-acting transcription factor 9
2	73270265	73278336	8072	*	Promoter (<=1kb)	2	73271925	73277471	5547	1	ENSMUSG00000068859	ENSMUST00000090813	0	381373	Sp9	trans-acting transcription factor 9
2	73526157	73531427	5271	*	Promoter (<=1kb)	2	73429610	73529734	100125	2	ENSMUSG00000075284	ENSMUST00000094681	0	215280	Wipf1	WAS/WASL interacting protein family, member 1
2	73776978	73779403	2426	*	Promoter (1-2kb)	2	73610660	73775346	164687	2	ENSMUSG00000056486	ENSMUST00000180045	-1632	108699	Chn1	chimerin 1
2	74128851	74131288	2438	*	Promoter (<=1kb)	2	74130181	74130730	550	1	ENSMUSG00000099502	ENSMUST00000190918	0
2	74644589	74651616	7028	*	Distal Intergenic	2	74655616	74659419	3804	2	ENSMUSG00000001815	ENSMUST00000173623	7803	14029	Evx2	even-skipped homeobox 2
2	74654347	74659844	5498	*	Promoter (<=1kb)	2	74652991	74659557	6567	2	ENSMUSG00000001815	ENSMUST00000001867	0	14029	Evx2	even-skipped homeobox 2
2	74660372	74664160	3789	*	Promoter (<=1kb)	2	74652991	74659557	6567	2	ENSMUSG00000001815	ENSMUST00000001867	-815	14029	Evx2	even-skipped homeobox 2
2	74671765	74677821	6057	*	Promoter (<=1kb)	2	74675013	74677705	2693	1	ENSMUSG00000001823	ENSMUST00000001878	0	15432	Hoxd12	homeobox D12
2	74679126	74685824	6699	*	Promoter (<=1kb)	2	74679557	74687016	7460	1	ENSMUSG00000042499	ENSMUST00000048086	0	15431	Hoxd11	homeobox D11
2	74690127	74694581	4455	*	Promoter (<=1kb)	2	74691924	74695105	3182	1	ENSMUSG00000050368	ENSMUST00000061745	0	15430	Hoxd10	homeobox D10
2	74695631	74704259	8629	*	Promoter (<=1kb)	2	74697727	74700208	2482	1	ENSMUSG00000043342	ENSMUST00000059272	0	15438	Hoxd9	homeobox D9
2	74708277	74710179	1903	*	Promoter (1-2kb)	2	74711927	74748271	36345	1	ENSMUSG00000079277	ENSMUST00000111983	-1748	15434	Hoxd3	homeobox D3
2	74711977	74714344	2368	*	Promoter (<=1kb)	2	74703248	74712054	8807	2	ENSMUSG00000052371	ENSMUST00000132326	0
2	74730008	74739349	9342	*	Promoter (<=1kb)	2	74732913	74744214	11302	1	ENSMUSG00000079277	ENSMUST00000144544	0	15434	Hoxd3	homeobox D3
2	74742753	74748336	5584	*	Promoter (<=1kb)	2	74745674	74746596	923	1	ENSMUSG00000079277	ENSMUST00000140666	0	15434	Hoxd3	homeobox D3
2	74749229	74755591	6363	*	Promoter (<=1kb)	2	74748422	74750506	2085	2	ENSMUSG00000075277	ENSMUST00000100000	0
2	74761098	74764049	2952	*	Promoter (<=1kb)	2	74762980	74765142	2163	1	ENSMUSG00000042448	ENSMUST00000047793	0	15429	Hoxd1	homeobox D1
2	75136463	75139060	2598	*	Promoter (<=1kb)	2	75124871	75137798	12928	2	ENSMUSG00000087333	ENSMUST00000143898	0	102634853	Gm13652	predicted gene 13652
2	75607368	75610950	3583	*	Distal Intergenic	2	75632638	75633382	745	2	ENSMUSG00000082152	ENSMUST00000119695	22432
[truncated: 2,161 more rows]

## Sheet: Ikba_WT_LT-HSC_2_H3K27m3
seqnames	start	end	width	strand	annotation	geneChr	geneStart	geneEnd	geneLength	geneStrand	geneId	transcriptId	distanceToTSS	ENTREZID	SYMBOL	GENENAME
1	3669136	3674888	5753	*	Promoter (<=1kb)	1	3214482	3671498	457017	2	ENSMUSG00000051951	ENSMUST00000070533	0	497097	Xkr4	X-linked Kx blood group related 4
1	4491504	4493867	2364	*	Promoter (<=1kb)	1	4492457	4493604	1148	2	ENSMUSG00000025902	ENSMUST00000192505	0	20671	Sox17	SRY (sex determining region Y)-box 17
1	4496195	4500112	3918	*	Promoter (<=1kb)	1	4490931	4496413	5483	2	ENSMUSG00000025902	ENSMUST00000027035	0	20671	Sox17	SRY (sex determining region Y)-box 17
1	5015993	5027306	11314	*	Promoter (<=1kb)	1	4909576	5019539	109964	2	ENSMUSG00000002459	ENSMUST00000002533	0	58175	Rgs20	regulator of G-protein signaling 20
1	5915754	5917764	2011	*	Promoter (<=1kb)	1	5913707	5917398	3692	2	ENSMUSG00000033774	ENSMUST00000044180	0	226304	Npbwr1	neuropeptides B/W receptor 1
1	9296596	9302503	5908	*	Promoter (<=1kb)	1	8361475	9298573	937099	2	ENSMUSG00000025909	ENSMUST00000132064	0	71096	Sntg1	syntrophin, gamma 1
1	9967235	9970344	3110	*	Promoter (<=1kb)	1	9960163	9967932	7770	2	ENSMUSG00000099032	ENSMUST00000185184	0	100039596	Tcf24	transcription factor 24
1	11411988	11414978	2991	*	Promoter (<=1kb)	1	11414105	11601811	187707	1	ENSMUSG00000057715	ENSMUST00000171690	0	320492	A830018L16Rik	RIKEN cDNA A830018L16 gene
1	12691333	12692733	1401	*	Promoter (<=1kb)	1	12692277	12861192	168916	1	ENSMUSG00000016918	ENSMUST00000177608	0	240725	Sulf1	sulfatase 1
1	12988457	12993406	4950	*	Promoter (<=1kb)	1	12866549	12992650	126102	2	ENSMUSG00000025938	ENSMUST00000188454	0	240726	Slco5a1	solute carrier organic anion transporter family, member 5A1
1	13124345	13127802	3458	*	Promoter (<=1kb)	1	13113457	13127163	13707	2	ENSMUSG00000042414	ENSMUST00000047577	0	383491	Prdm14	PR domain containing 14
1	14505987	14508101	2115	*	Distal Intergenic	1	14168958	14310235	141278	2	ENSMUSG00000025932	ENSMUST00000168081	-195752	14048	Eya1	EYA transcriptional coactivator and phosphatase 1
1	14754674	14758963	4290	*	Promoter (<=1kb)	1	14753346	14755990	2645	2	ENSMUSG00000025930	ENSMUST00000027062	0	17681	Msc	musculin
1	16091934	16094090	2157	*	Promoter (<=1kb)	1	16065979	16093325	27347	2	ENSMUSG00000067795	ENSMUST00000145070	0	75799	4930444P10Rik	RIKEN cDNA 4930444P10 gene
1	18056314	18059335	3022	*	Promoter (<=1kb)	1	18048100	18058269	10170	2	ENSMUSG00000101717	ENSMUST00000188360	0
1	19094571	19097359	2789	*	Intron (ENSMUST00000159108/ENSMUSG00000089787, intron 1 of 3)	1	19103022	19166346	63325	1	ENSMUSG00000042596	ENSMUST00000037294	-5663	226896	Tfap2d	transcription factor AP-2, delta
1	19209446	19211296	1851	*	Intron (ENSMUST00000027059/ENSMUSG00000025927, intron 1 of 6)	1	19208960	19238083	29124	1	ENSMUSG00000025927	ENSMUST00000187754	486	21419	Tfap2b	transcription factor AP-2 beta
1	19222537	19226371	3835	*	Intron (ENSMUST00000027059/ENSMUSG00000025927, intron 3 of 6)	1	19213879	19219253	5375	1	ENSMUSG00000025927	ENSMUST00000186972	8658	21419	Tfap2b	transcription factor AP-2 beta
1	19234220	19237973	3754	*	Promoter (4-5kb)	1	19242725	19243769	1045	1	ENSMUSG00000100538	ENSMUST00000189218	-4752
1	22531439	22536442	5004	*	Exon (ENSMUST00000081544/ENSMUSG00000041670, exon 7 of 32)	1	22483154	22512529	29376	2	ENSMUSG00000041670	ENSMUST00000239255	-18910	116837	Rims1	regulating synaptic membrane exocytosis 1
1	23759304	23764563	5260	*	Promoter (<=1kb)	1	23761753	23815740	53988	1	ENSMUSG00000026156	ENSMUST00000144602	0	280645	B3gat2	beta-1,3-glucuronyltransferase 2 (glucuronosyltransferase S)
1	24585890	24588090	2201	*	Promoter (<=1kb)	1	24263994	24587472	323479	2	ENSMUSG00000026141	ENSMUST00000115244	0	12823	Col19a1	collagen, type XIX, alpha 1
1	32171108	32173915	2808	*	Promoter (<=1kb)	1	32172714	32658568	485855	1	ENSMUSG00000026058	ENSMUST00000027226	0	170771	Khdrbs2	KH domain containing, RNA binding, signal transduction associated 2
1	33905555	33911266	5712	*	Promoter (<=1kb)	1	33908225	34307592	399368	1	ENSMUSG00000026131	ENSMUST00000183034	0	13518	Dst	dystonin
1	34674721	34680800	6080	*	Promoter (<=1kb)	1	34678188	34812739	134552	1	ENSMUSG00000037509	ENSMUST00000159747	0	226970	Arhgef4	Rho guanine nucleotide exchange factor (GEF) 4
1	34747976	34756257	8282	*	Promoter (<=1kb)	1	34750581	34807144	56564	1	ENSMUSG00000037509	ENSMUST00000159021	0	226970	Arhgef4	Rho guanine nucleotide exchange factor (GEF) 4
1	35940543	35942876	2334	*	Distal Intergenic	1	35958919	35959822	904	1	ENSMUSG00000103096	ENSMUST00000191763	-16043	666283	Gm8022	histone deacetylase 2 pseudogene
1	35954447	35959612	5166	*	Promoter (<=1kb)	1	35958919	35959822	904	1	ENSMUSG00000103096	ENSMUST00000191763	0	666283	Gm8022	histone deacetylase 2 pseudogene
1	36298022	36303473	5452	*	Promoter (4-5kb)	1	36307733	36319203	11471	1	ENSMUSG00000037447	ENSMUST00000126413	-4260	214855	Arid5a	AT rich interactive domain 5A (MRF1-like)
1	36556663	36559515	2853	*	Promoter (<=1kb)	1	36548639	36558349	9711	2	ENSMUSG00000026121	ENSMUST00000191677	0	20353	Sema4c	sema domain, immunoglobulin domain (Ig), transmembrane domain (TM) and short cytoplasmic domain, (semaphorin) 4C
1	37186743	37189060	2318	*	Promoter (<=1kb)	1	37186855	37187613	759	1	ENSMUSG00000050122	ENSMUST00000194320	0	70853	Vwa3b	von Willebrand factor A domain containing 3B
1	37694186	37696766	2581	*	Promoter (<=1kb)	1	37694447	37696664	2218	2	ENSMUSG00000102650	ENSMUST00000192480	0
1	37717256	37721951	4696	*	Promoter (<=1kb)	1	37611677	37720085	108409	2	ENSMUSG00000026090	ENSMUST00000162875	0	72097	Cracdl	capping protein inhibiting regulator of actin like
1	38597279	38601231	3953	*	Intron (ENSMUST00000095027/ENSMUSG00000037138, intron 1 of 21)	1	38177326	38627185	449860	2	ENSMUSG00000037138	ENSMUST00000095027	25954	16764	Aff3	AF4/FMR2 family, member 3
1	38834535	38837849	3315	*	Promoter (<=1kb)	1	38793645	38836711	43067	2	ENSMUSG00000048814	ENSMUST00000147695	0	381338	Lonrf2	LON peptidase N-terminal domain and ring finger 2
1	38896651	38899469	2819	*	Promoter (<=1kb)	1	38863867	38898010	34144	2	ENSMUSG00000026080	ENSMUST00000027249	0	98388	Chst10	carbohydrate sulfotransferase 10
1	39193906	39195708	1803	*	Promoter (<=1kb)	1	39194212	39363236	169025	1	ENSMUSG00000026077	ENSMUST00000056815	0	18143	Npas2	neuronal PAS domain protein 2
1	39647326	39653388	6063	*	Promoter (<=1kb)	1	39618406	39651474	33069	2	ENSMUSG00000050967	ENSMUST00000053355	0	263764	Creg2	cellular repressor of E1A-stimulated genes 2
1	40676883	40684818	7936	*	Promoter (<=1kb)	1	40680574	40769273	88700	1	ENSMUSG00000026062	ENSMUST00000027231	0	226999	Slc9a2	solute carrier family 9 (sodium/hydrogen exchanger), member 2
1	42489714	42493539	3826	*	Promoter (<=1kb)	1	42491813	42495663	3851	1	ENSMUSG00000103106	ENSMUST00000191992	0
1	42682982	42690430	7449	*	Intron (ENSMUST00000181660/ENSMUSG00000060424, intron 1 of 3)	1	42648201	42693093	44893	2	ENSMUSG00000060424	ENSMUST00000186656	2663
1	42692793	42696068	3276	*	Promoter (<=1kb)	1	42694925	42703176	8252	1	ENSMUSG00000045515	ENSMUST00000239323	0	18993	Pou3f3	POU domain, class 3, transcription factor 3
1	42697776	42704667	6892	*	3' UTR	1	42695768	42703176	7409	1	ENSMUSG00000045515	ENSMUST00000054883	2008	18993	Pou3f3	POU domain, class 3, transcription factor 3
1	42706345	42713895	7551	*	Promoter (<=1kb)	1	42707061	42713454	6394	2	ENSMUSG00000097063	ENSMUST00000180589	0
1	42715671	42720618	4948	*	Promoter (2-3kb)	1	42707061	42713454	6394	2	ENSMUSG00000097063	ENSMUST00000180589	-2217
1	43162296	43165993	3698	*	Promoter (<=1kb)	1	43123074	43163961	40888	2	ENSMUSG00000008136	ENSMUST00000008280	0	14200	Fhl2	four and a half LIM domains 2
1	45924409	45927455	3047	*	Promoter (<=1kb)	1	45908068	45925582	17515	2	ENSMUSG00000025993	ENSMUST00000027137	0	53945	Slc40a1	solute carrier family 40 (iron-regulated transporter), member 1
1	50926245	50928580	2336	*	Promoter (<=1kb)	1	50927519	51187270	259752	1	ENSMUSG00000026109	ENSMUST00000081851	0	56363	Tmeff2	transmembrane protein with EGF-like and two follistatin-like domains 2
1	51913927	51916743	2817	*	Promoter (<=1kb)	1	51749765	51916071	166307	2	ENSMUSG00000018417	ENSMUST00000046390	0	17912	Myo1b	myosin IB
1	54191566	54196687	5122	*	Promoter (<=1kb)	1	53806876	54194048	387173	2	ENSMUSG00000042807	ENSMUST00000120904	0	329152	Hecw2	HECT, C2 and WW domain containing E3 ubiquitin protein ligase 2
1	56968481	56972699	4219	*	Promoter (<=1kb)	1	56793981	56972502	178522	2	ENSMUSG00000038331	ENSMUST00000042857	0	212712	Satb2	special AT-rich sequence binding protein 2
1	56976052	56982597	6546	*	Promoter (<=1kb)	1	56969740	56978650	8911	2	ENSMUSG00000038331	ENSMUST00000177282	0	212712	Satb2	special AT-rich sequence binding protein 2
1	56983208	56987101	3894	*	Promoter (4-5kb)	1	56969740	56978650	8911	2	ENSMUSG00000038331	ENSMUST00000177282	-4558	212712	Satb2	special AT-rich sequence binding protein 2
1	57773847	57776532	2686	*	Promoter (<=1kb)	1	57774162	57885768	111607	1	ENSMUSG00000038305	ENSMUST00000172287	0	67198	Spats2l	spermatogenesis associated, serine-rich 2-like
1	62703994	62709368	5375	*	5' UTR	1	62703702	62818695	114994	1	ENSMUSG00000025969	ENSMUST00000114157	292	18187	Nrp2	neuropilin 2
1	63252061	63253765	1705	*	Promoter (3-4kb)	1	63248021	63248499	479	2	ENSMUSG00000102536	ENSMUST00000194370	-3562
1	63254818	63257742	2925	*	Distal Intergenic	1	63248021	63248499	479	2	ENSMUSG00000102536	ENSMUST00000194370	-6319
1	63262502	63264376	1875	*	Distal Intergenic	1	63266848	63273115	6268	2	ENSMUSG00000087561	ENSMUST00000153049	8739
1	63273315	63275050	1736	*	Promoter (<=1kb)	1	63273226	63273363	138	2	ENSMUSG00000092705	ENSMUST00000174964	0
1	63444818	63447484	2667	*	Promoter (<=1kb)	1	63445891	63573217	127327	1	ENSMUSG00000025964	ENSMUST00000182642	0	23792	Adam23	a disintegrin and metallopeptidase domain 23
1	64734019	64737844	3826	*	Promoter (<=1kb)	1	64730558	64737751	7194	2	ENSMUSG00000045005	ENSMUST00000063982	0	14367	Fzd5	frizzled class receptor 5
1	69105221	69109087	3867	*	Promoter (<=1kb)	1	68032186	69107756	1075571	2	ENSMUSG00000062209	ENSMUST00000119142	0	13869	Erbb4	erb-b2 receptor tyrosine kinase 4
1	72529333	72538578	9246	*	Promoter (<=1kb)	1	72427112	72536930	109819	2	ENSMUSG00000039372	ENSMUST00000047786	0	381270	Marchf4	membrane associated ring-CH-type finger 4
1	72821949	72828606	6658	*	Promoter (<=1kb)	1	72824503	72852474	27972	1	ENSMUSG00000039323	ENSMUST00000047328	0	16008	Igfbp2	insulin-like growth factor binding protein 2
1	72873166	72878300	5135	*	Promoter (<=1kb)	1	72857932	72874884	16953	2	ENSMUSG00000026185	ENSMUST00000027377	0	16011	Igfbp5	insulin-like growth factor binding protein 5
1	74096803	74103360	6558	*	Promoter (<=1kb)	1	73914530	74098676	184147	2	ENSMUSG00000055322	ENSMUST00000239451	0	21961	Tns1	tensin 1
1	74121729	74124445	2717	*	Promoter (<=1kb)	1	73910231	74124447	214217	2	ENSMUSG00000055322	ENSMUST00000169786	2	21961	Tns1	tensin 1
1	74540690	74544360	3671	*	Promoter (<=1kb)	1	74542888	74567794	24907	1	ENSMUSG00000026173	ENSMUST00000067916	0	18802	Plcd4	phospholipase C, delta 4
1	74763287	74766553	3267	*	Promoter (<=1kb)	1	74764798	74764890	93	1	ENSMUSG00000098351	ENSMUST00000184199	0
1	74767616	74775881	8266	*	Promoter (<=1kb)	1	74771892	74785322	13431	1	ENSMUSG00000033227	ENSMUST00000006716	0	22420	Wnt6	wingless-type MMTV integration site family, member 6
1	74782623	74808763	26141	*	Promoter (<=1kb)	1	74791516	74804179	12664	1	ENSMUSG00000026167	ENSMUST00000006718	0	22409	Wnt10a	wingless-type MMTV integration site family, member 10A
1	74848101	74861674	13574	*	Promoter (<=1kb)	1	74850895	74879953	29059	1	ENSMUSG00000089964	ENSMUST00000159627	0	102634844	Gm16582	predicted gene 16582
1	74868223	74871630	3408	*	Exon (ENSMUST00000159627/ENSMUSG00000089964, exon 3 of 4)	1	74882407	74884608	2202	2	ENSMUSG00000055197	ENSMUST00000162938	12978	260298	Fev	FEV transcription factor, ETS family member
1	74877864	74887263	9400	*	Promoter (<=1kb)	1	74881509	74885419	3911	2	ENSMUSG00000055197	ENSMUST00000068631	0	260298	Fev	FEV transcription factor, ETS family member
1	74889312	74892232	2921	*	3' UTR	1	74890531	74892892	2362	2	ENSMUSG00000006546	ENSMUST00000133833	660	12958	Cryba2	crystallin, beta A2
1	74893671	74911125	17455	*	Promoter (<=1kb)	1	74900658	74900721	64	2	ENSMUSG00000065616	ENSMUST00000083682	0	723900	Mir375	microRNA 375
1	74914085	74916220	2136	*	Intron (ENSMUST00000094844/ENSMUSG00000047021, intron 19 of 32)	1	74902371	74907653	5283	1	ENSMUSG00000089653	ENSMUST00000160540	11714
1	74920031	74923991	3961	*	Exon (ENSMUST00000094844/ENSMUSG00000047021, exon 12 of 33)	1	74923392	74935592	12201	2	ENSMUSG00000047021	ENSMUST00000130489	11601	241116	Cfap65	cilia and flagella associated protein 65
1	74926136	74929452	3317	*	Exon (ENSMUST00000094844/ENSMUSG00000047021, exon 4 of 33)	1	74923392	74935592	12201	2	ENSMUSG00000047021	ENSMUST00000130489	6140	241116	Cfap65	cilia and flagella associated protein 65
1	74930705	74933163	2459	*	Exon (ENSMUST00000094844/ENSMUSG00000047021, exon 2 of 33)	1	74923392	74935592	12201	2	ENSMUSG00000047021	ENSMUST00000130489	2429	241116	Cfap65	cilia and flagella associated protein 65
1	74944384	74955698	11315	*	Promoter (<=1kb)	1	74945315	74951672	6358	2	ENSMUSG00000006538	ENSMUST00000164097	0	16147	Ihh	Indian hedgehog
1	74957568	74961121	3554	*	Distal Intergenic	1	74954252	74955841	1590	1	ENSMUSG00000103145	ENSMUST00000194616	3316
1	75264185	75266635	2451	*	Promoter (<=1kb)	1	75247027	75264213	17187	2	ENSMUSG00000026204	ENSMUST00000027404	0	19275	Ptprn	protein tyrosine phosphatase, receptor type, N
1	75276026	75279548	3523	*	Promoter (<=1kb)	1	75272199	75278415	6217	2	ENSMUSG00000033061	ENSMUST00000039534	0	19711	Resp18	regulated endocrine-specific protein 18
1	75340321	75342352	2032	*	Distal Intergenic	1	75360329	75368579	8251	1	ENSMUSG00000026208	ENSMUST00000027409	-17977	13346	Des	desmin
1	75343107	75345324	2218	*	Distal Intergenic	1	75360329	75368579	8251	1	ENSMUSG00000026208	ENSMUST00000027409	-15005	13346	Des	desmin
1	75357782	75370281	12500	*	Promoter (<=1kb)	1	75360329	75368579	8251	1	ENSMUSG00000026208	ENSMUST00000027409	0	13346	Des	desmin
1	75373773	75378177	4405	*	Promoter (<=1kb)	1	75375297	75432320	57024	1	ENSMUSG00000026207	ENSMUST00000087122	0	11790	Speg	SPEG complex locus
1	75379624	75392988	13365	*	Promoter (<=1kb)	1	75382114	75388345	6232	1	ENSMUSG00000026207	ENSMUST00000148515	0	11790	Speg	SPEG complex locus
1	75420009	75425734	5726	*	Promoter (<=1kb)	1	75423510	75427623	4114	1	ENSMUSG00000026207	ENSMUST00000143679	0	11790	Speg	SPEG complex locus
1	75428548	75431196	2649	*	Promoter (4-5kb)	1	75435930	75443174	7245	1	ENSMUSG00000033021	ENSMUST00000037796	-4734	69080	Gmppa	GDP-mannose pyrophosphorylase A
1	75445551	75455201	9651	*	Promoter (<=1kb)	1	75450436	75474340	23905	1	ENSMUSG00000033007	ENSMUST00000113577	0	241118	Asic4	acid-sensing (proton-gated) ion channel family member 4
1	75455632	75460567	4936	*	Intron (ENSMUST00000113577/ENSMUSG00000033007, intron 1 of 8)	1	75450699	75474343	23645	1	ENSMUSG00000033007	ENSMUST00000037708	4933	241118	Asic4	acid-sensing (proton-gated) ion channel family member 4
1	75462943	75478578	15636	*	Promoter (<=1kb)	1	75468570	75470761	2192	2	ENSMUSG00000102605	ENSMUST00000194916	0
1	75479280	75490207	10928	*	Promoter (<=1kb)	1	75479310	75487233	7924	2	ENSMUSG00000026211	ENSMUST00000156499	0	98733	Obsl1	obscurin-like 1
1	75545203	75547383	2181	*	Promoter (<=1kb)	1	75546266	75562172	15907	1	ENSMUSG00000006576	ENSMUST00000124341	0	20536	Slc4a3	solute carrier family 4 (anion exchanger), member 3
1	75559304	75563205	3902	*	Promoter (4-5kb)	1	75568083	75568574	492	1	ENSMUSG00000083244	ENSMUST00000117745	-4878	102638885	Gm15180	60S ribosomal protein L12 pseudogene
1	75598787	75601665	2879	*	Distal Intergenic	1	75624654	75626329	1676	1	ENSMUSG00000082528	ENSMUST00000120832	-22989
1	77512082	77515189	3108	*	Promoter (<=1kb)	1	77367185	77515088	147904	2	ENSMUSG00000026235	ENSMUST00000027451	0	13838	Epha4	Eph receptor A4
1	78133680	78136102	2423	*	Intron (ENSMUST00000004994/ENSMUSG00000004872, intron 4 of 8)	1	78101267	78196838	95572	2	ENSMUSG00000004872	ENSMUST00000004994	60736	18505	Pax3	paired box 3
1	78140187	78149334	9148	*	Intron (ENSMUST00000004994/ENSMUSG00000004872, intron 4 of 8)	1	78101267	78196838	95572	2	ENSMUSG00000004872	ENSMUST00000004994	47504	18505	Pax3	paired box 3
1	78166090	78168250	2161	*	Intron (ENSMUST00000004994/ENSMUSG00000004872, intron 4 of 8)	1	78101267	78196838	95572	2	ENSMUSG00000004872	ENSMUST00000004994	28588	18505	Pax3	paired box 3
1	78175231	78178715	3485	*	Intron (ENSMUST00000004994/ENSMUSG00000004872, intron 4 of 8)	1	78101267	78196838	95572	2	ENSMUSG00000004872	ENSMUST00000004994	18123	18505	Pax3	paired box 3
1	78179753	78181860	2108	*	Intron (ENSMUST00000004994/ENSMUSG00000004872, intron 4 of 8)	1	78101267	78196838	95572	2	ENSMUSG00000004872	ENSMUST00000004994	14978	18505	Pax3	paired box 3
1	78184670	78190597	5928	*	Exon (ENSMUST00000172555/ENSMUSG00000004872, exon 5 of 5)	1	78101267	78196838	95572	2	ENSMUSG00000004872	ENSMUST00000004994	6241	18505	Pax3	paired box 3
1	78191614	78193814	2201	*	Exon (ENSMUST00000004994/ENSMUSG00000004872, exon 3 of 9)	1	78101267	78196838	95572	2	ENSMUSG00000004872	ENSMUST00000004994	3024	18505	Pax3	paired box 3
1	78196292	78209188	12897	*	Promoter (<=1kb)	1	78101267	78196838	95572	2	ENSMUSG00000004872	ENSMUST00000004994	0	18505	Pax3	paired box 3
1	78211775	78221185	9411	*	Promoter (<=1kb)	1	78216732	78217476	745	2	ENSMUSG00000118426	ENSMUST00000238744	0
1	78306446	78313797	7352	*	Promoter (<=1kb)	1	78310345	78420289	109945	1	ENSMUSG00000032908	ENSMUST00000036172	0	433323	Sgpp2	sphingosine-1-phosphate phosphatase 2
1	79856757	79861298	4542	*	Promoter (<=1kb)	1	79794197	79858696	64500	2	ENSMUSG00000026249	ENSMUST00000027467	0	20720	Serpine2	serine (or cysteine) peptidase inhibitor, clade E, member 2
1	81862376	81865588	3213	*	Distal Intergenic	1	81797241	81797946	706	1	ENSMUSG00000100561	ENSMUST00000186198	65135	665145	Gm7516	ribosomal protein SA pseudogene
1	82135767	82138414	2648	*	Distal Intergenic	1	82131916	82132019	104	1	ENSMUSG00000098797	ENSMUST00000183462	3851	102466629	Mir6344	microRNA 6344
1	82141586	82144653	3068	*	Distal Intergenic	1	82131916	82132019	104	1	ENSMUSG00000098797	ENSMUST00000183462	9670	102466629	Mir6344	microRNA 6344
1	82146096	82151187	5092	*	Distal Intergenic	1	82131916	82132019	104	1	ENSMUSG00000098797	ENSMUST00000183462	14180	102466629	Mir6344	microRNA 6344
1	82166436	82170107	3672	*	Distal Intergenic	1	82131916	82132019	104	1	ENSMUSG00000098797	ENSMUST00000183462	34520	102466629	Mir6344	microRNA 6344
1	82219051	82221394	2344	*	Distal Intergenic	1	82233112	82235933	2822	1	ENSMUSG00000022591	ENSMUST00000023262	-11718
1	82284396	82294523	10128	*	Promoter (<=1kb)	1	82233101	82291416	58316	2	ENSMUSG00000055980	ENSMUST00000069799	0	16367	Irs1	insulin receptor substrate 1
1	82309918	82312327	2410	*	Promoter (4-5kb)	1	82316452	82445366	128915	1	ENSMUSG00000026142	ENSMUST00000027322	-4125	76867	Rhbdd1	rhomboid domain containing 1
1	82585325	82588334	3010	*	Promoter (<=1kb)	1	82448423	82586849	138427	2	ENSMUSG00000067158	ENSMUST00000087050	0	12829	Col4a4	collagen, type IV, alpha 4
1	83406643	83408821	2179	*	Promoter (<=1kb)	1	83254139	83408200	154062	2	ENSMUSG00000026163	ENSMUST00000160953	0	77629	Sphkap	SPHK1 interactor, AKAP domain containing
1	84934123	84936092	1970	*	Promoter (<=1kb)	1	84905898	84935134	29237	2	ENSMUSG00000026220	ENSMUST00000027422	0	71781	Slc16a14	solute carrier family 16 (monocarboxylic acid transporters), member 14
1	86017671	86020932	3262	*	Promoter (<=1kb)	1	86018068	86029248	11181	1	ENSMUSG00000026226	ENSMUST00000149469	0	70060	Spata3	spermatogenesis associated 3
1	86043552	86047810	4259	*	Promoter (<=1kb)	1	86045863	86053353	7491	1	ENSMUSG00000026227	ENSMUST00000027429	0	72792	2810459M11Rik	RIKEN cDNA 2810459M11 gene
1	86666124	86675731	9608	*	Promoter (<=1kb)	1	86666291	86670571	4281	2	ENSMUSG00000026241	ENSMUST00000027449	0	18159	Nppc	natriuretic peptide type C
1	87094623	87096723	2101	*	Promoter (4-5kb)	1	87086695	87089928	3234	2	ENSMUSG00000026246	ENSMUST00000188310	-4695	11650	Alppl2	alkaline phosphatase, placental-like 2
1	87126567	87129528	2962	*	Exon (ENSMUST00000187662/ENSMUSG00000036500, exon 5 of 5)	1	87125008	87127912	2905	1	ENSMUSG00000036500	ENSMUST00000044878	1559	11648	Akp3	alkaline phosphatase 3, intestine, not Mn requiring
1	87149144	87159381	10238	*	Promoter (<=1kb)	1	87147655	87156521	8867	2	ENSMUSG00000026247	ENSMUST00000161002	0	13599	Ecel1	endothelin converting enzyme-like 1
1	87160240	87174885	14646	*	Promoter (3-4kb)	1	87147655	87156521	8867	2	ENSMUSG00000026247	ENSMUST00000161002	-3719	13599	Ecel1	endothelin converting enzyme-like 1
1	87178237	87180804	2568	*	Promoter (2-3kb)	1	87183313	87188405	5093	1	ENSMUSG00000036480	ENSMUST00000044533	-2509	69453	Prss56	protease, serine 56
1	87181940	87189177	7238	*	Promoter (<=1kb)	1	87183313	87188405	5093	1	ENSMUSG00000036480	ENSMUST00000044533	0	69453	Prss56	protease, serine 56
1	87205041	87208559	3519	*	Promoter (<=1kb)	1	87205810	87208295	2486	1	ENSMUSG00000026253	ENSMUST00000188796	0	11449	Chrng	cholinergic receptor, nicotinic, gamma polypeptide
1	87258106	87266862	8757	*	Promoter (<=1kb)	1	87264363	87310836	46474	1	ENSMUSG00000026255	ENSMUST00000118687	0	98363	Efhd1	EF hand domain containing 1
1	87507874	87511002	3129	*	Promoter (<=1kb)	1	87476834	87510362	33529	2	ENSMUSG00000026259	ENSMUST00000027477	0	53972	Ngef	neuronal guanine nucleotide exchange factor
1	89262426	89265250	2825	*	Distal Intergenic	1	89256182	89256981	800	2	ENSMUSG00000102083	ENSMUST00000191231	-5445	383542	Gm5259	ribosomal protein L7A pseudogene
1	89297791	89300354	2564	*	Distal Intergenic	1	89256182	89256981	800	2	ENSMUSG00000102083	ENSMUST00000191231	-40810	383542	Gm5259	ribosomal protein L7A pseudogene
1	89307529	89312235	4707	*	Intron (ENSMUST00000190308/ENSMUSG00000101288, intron 1 of 2)	1	89302719	89358144	55426	2	ENSMUSG00000101288	ENSMUST00000190308	45909
1	89580551	89583734	3184	*	5' UTR	1	89580236	89895277	315042	1	ENSMUSG00000055013	ENSMUST00000074945	315	347722	Agap1	ArfGAP with GTPase domain, ankyrin repeat and PH domain 1
1	89921153	89923597	2445	*	Distal Intergenic	1	89927966	89929185	1220	2	ENSMUSG00000034486	ENSMUST00000187633	5588	14472	Gbx2	gastrulation brain homeobox 2
1	89934748	89937507	2760	*	Promoter (3-4kb)	1	89927956	89931179	3224	2	ENSMUSG00000034486	ENSMUST00000036954	-3569	14472	Gbx2	gastrulation brain homeobox 2
1	89939061	89946858	7798	*	Distal Intergenic	1	89927956	89931179	3224	2	ENSMUSG00000034486	ENSMUST00000036954	-7882	14472	Gbx2	gastrulation brain homeobox 2
1	89960756	89963639	2884	*	Intron (ENSMUST00000238685/ENSMUSG00000067081, intron 3 of 4)	1	89927956	89931179	3224	2	ENSMUSG00000034486	ENSMUST00000036954	-29577	14472	Gbx2	gastrulation brain homeobox 2
1	89965010	89971686	6677	*	3' UTR	1	89950220	89996452	46233	2	ENSMUSG00000067081	ENSMUST00000238685	24766	208372	Asb18	ankyrin repeat and SOCS box-containing 18
1	89991255	89998372	7118	*	Promoter (<=1kb)	1	89950220	89996452	46233	2	ENSMUSG00000067081	ENSMUST00000238685	0	208372	Asb18	ankyrin repeat and SOCS box-containing 18
1	90048976	90051117	2142	*	Intron (ENSMUST00000113094/ENSMUSG00000026301, intron 16 of 18)	1	90042140	90054960	12821	2	ENSMUSG00000026301	ENSMUST00000212859	3843	74918	Iqca	IQ motif containing with AAA domain
1	91338882	91347500	8619	*	Promoter (3-4kb)	1	91351016	91362416	11401	1	ENSMUSG00000026308	ENSMUST00000027533	-3516	70788	Klhl30	kelch-like 30
1	91769844	91774301	4458	*	Distal Intergenic	1	91801461	91848028	46568	1	ENSMUSG00000007805	ENSMUST00000007949	-27160	13345	Twist2	twist basic helix-loop-helix transcription factor 2
1	91799588	91805724	6137	*	Promoter (<=1kb)	1	91801461	91848028	46568	1	ENSMUSG00000007805	ENSMUST00000007949	0	13345	Twist2	twist basic helix-loop-helix transcription factor 2
1	92515152	92517911	2760	*	Intron (ENSMUST00000062353/ENSMUSG00000042849, intron 1 of 1)	1	92511048	92518419	7372	2	ENSMUSG00000042849	ENSMUST00000189174	508	259041	Or6b3	olfactory receptor family 6 subfamily B member 3
1	92593072	92594741	1670	*	Promoter (<=1kb)	1	92594411	92597753	3343	1	ENSMUSG00000062497	ENSMUST00000190844	0	258483	Or9s15	olfactory receptor family 9 subfamily S member 15
1	92673350	92675993	2644	*	Distal Intergenic	1	92644218	92648841	4624	2	ENSMUSG00000044055	ENSMUST00000053144	-24509	260301	Otos	otospiralin
1	92712735	92714953	2219	*	Exon (ENSMUST00000188188/ENSMUSG00000100546, exon 2 of 2)	1	92714234	92717202	2969	2	ENSMUSG00000100546	ENSMUST00000188188	2249	102641120	Gm29483	predicted gene 29483
1	92736373	92739476	3104	*	Distal Intergenic	1	92714234	92717202	2969	2	ENSMUSG00000100546	ENSMUST00000188188	-19171	102641120	Gm29483	predicted gene 29483
1	92825511	92834433	8923	*	Promoter (<=1kb)	1	92831645	92860779	29135	1	ENSMUSG00000034220	ENSMUST00000045970	0	14733	Gpc1	glypican 1
1	92847736	92850336	2601	*	Promoter (<=1kb)	1	92842177	92848771	6595	2	ENSMUSG00000101995	ENSMUST00000188589	0
1	92899502	92903880	4379	*	Promoter (<=1kb)	1	92870129	92902906	32778	2	ENSMUSG00000034212	ENSMUST00000112998	0	241158	Ankmy1	ankyrin repeat and MYND domain containing 1
1	93099323	93107068	7746	*	Promoter (<=1kb)	1	93015464	93101822	86359	2	ENSMUSG00000014602	ENSMUST00000171796	0	16560	Kif1a	kinesin family member 1A
1	93148785	93151815	3031	*	3' UTR	1	93139879	93145417	5539	1	ENSMUSG00000026272	ENSMUST00000190603	8906	11611	Agxt	alanine-glyoxylate aminotransferase
1	93162798	93165043	2246	*	Promoter (1-2kb)	1	93151349	93160948	9600	2	ENSMUSG00000034159	ENSMUST00000043718	-1850	71874	Mab21l4	mab-21-like 4
1	93170739	93180033	9295	*	Exon (ENSMUST00000138595/ENSMUSG00000084989, exon 2 of 32)	1	93168725	93231072	62348	1	ENSMUSG00000084989	ENSMUST00000138595	2014	381284	Crocc2	ciliary rootlet coiled-coil, rootletin family member 2
1	93187443	93192767	5325	*	Exon (ENSMUST00000138595/ENSMUSG00000084989, exon 6 of 32)	1	93168725	93231072	62348	1	ENSMUSG00000084989	ENSMUST00000138595	18718	381284	Crocc2	ciliary rootlet coiled-coil, rootletin family member 2
1	93234860	93237757	2898	*	Promoter (<=1kb)	1	93235841	93301065	65225	1	ENSMUSG00000047793	ENSMUST00000062202	0	208777	Sned1	sushi, nidogen and EGF-like domains 1
1	104767027	104771052	4026	*	Promoter (<=1kb)	1	104768529	104995481	226953	1	ENSMUSG00000050840	ENSMUST00000062528	0	23836	Cdh20	cadherin 20
1	105352542	105355068	2527	*	Promoter (<=1kb)	1	105356007	105361630	5624	1	ENSMUSG00000097482	ENSMUST00000181383	-939	100504568	Gm17634	predicted gene, 17634
1	105355797	105360706	4910	*	Promoter (<=1kb)	1	105276914	105356670	79757	2	ENSMUSG00000047496	ENSMUST00000058688	0	320311	Rnf152	ring finger protein 152
1	105842838	105845176	2339	*	3' UTR	1	105819870	105825401	5532	1	ENSMUSG00000026321	ENSMUST00000187658	22968	21934	Tnfrsf11a	tumor necrosis factor receptor superfamily, member 11a, NFKB activator
1	109982118	109984552	2435	*	Promoter (<=1kb)	1	109982431	109995955	13525	1	ENSMUSG00000026312	ENSMUST00000137092	0	241201	Cdh7	cadherin 7, type 2
1	118625926	118629051	3126	*	Promoter (<=1kb)	1	118627945	118637766	9822	1	ENSMUSG00000026380	ENSMUST00000190652	0	81879	Tfcp2l1	transcription factor CP2-like 1
1	119049473	119053410	3938	*	Promoter (<=1kb)	1	118848460	119053339	204880	2	ENSMUSG00000048402	ENSMUST00000159839	0	14633	Gli2	GLI-Kruppel family member GLI2
1	119187842	119192137	4296	*	Distal Intergenic	1	119157586	119158565	980	1	ENSMUSG00000096939	ENSMUST00000181691	30256	666838	Gm8321	glyceraldehyde-3-phosphate dehydrogenase pseudogene
1	119388261	119390216	1956	*	Distal Intergenic	1	119415465	119422248	6784	2	ENSMUSG00000037035	ENSMUST00000038765	32032	16324	Inhbb	inhibin beta-B
1	119415622	119425129	9508	*	Promoter (<=1kb)	1	119415465	119422248	6784	2	ENSMUSG00000037035	ENSMUST00000038765	0	16324	Inhbb	inhibin beta-B
1	120006920	120009841	2922	*	Promoter (<=1kb)	1	120007034	120063534	56501	1	ENSMUSG00000026387	ENSMUST00000189037	0	319229	Sctr	secretin receptor
1	120339742	120345062	5321	*	Promoter (<=1kb)	1	120340582	120343174	2593	1	ENSMUSG00000036907	ENSMUST00000037286	0	226359	C1ql2	complement component 1, q subcomponent-like 2
1	120396583	120399117	2535	*	Distal Intergenic	1	120435805	120438455	2651	1	ENSMUSG00000101275	ENSMUST00000186237	-36688
1	120582119	120584204	2086	*	Distal Intergenic	1	120602418	120607992	5575	1	ENSMUSG00000058665	ENSMUST00000079721	-18214	13798	En1	engrailed 1
1	120591932	120601768	9837	*	Promoter (<=1kb)	1	120602418	120607992	5575	1	ENSMUSG00000058665	ENSMUST00000079721	-650	13798	En1	engrailed 1
1	120603722	120606021	2300	*	Exon (ENSMUST00000079721/ENSMUSG00000058665, exon 1 of 2)	1	120602418	120607992	5575	1	ENSMUSG00000058665	ENSMUST00000079721	1304	13798	En1	engrailed 1
1	120607702	120618626	10925	*	Promoter (3-4kb)	1	120621740	120690403	68664	1	ENSMUSG00000099957	ENSMUST00000186982	-3114
1	120619565	120621941	2377	*	Promoter (<=1kb)	1	120621740	120690403	68664	1	ENSMUSG00000099957	ENSMUST00000186982	0
1	121176528	121179241	2714	*	Exon (ENSMUST00000185678/ENSMUSG00000097881, exon 3 of 3)	1	121224276	121227526	3251	1	ENSMUSG00000101700	ENSMUST00000191007	-45035
1	121526884	121531655	4772	*	Promoter (<=1kb)	1	121509842	121528465	18624	2	ENSMUSG00000050534	ENSMUST00000055884	0	15564	Htr5b	5-hydroxytryptamine (serotonin) receptor 5B
1	124042967	124045405	2439	*	Promoter (<=1kb)	1	123332142	124045163	713022	2	ENSMUSG00000036815	ENSMUST00000112603	0	269109	Dpp10	dipeptidylpeptidase 10
1	125907413	125914311	6899	*	Promoter (<=1kb)	1	125867622	125912214	44593	2	ENSMUSG00000026344	ENSMUST00000159417	0	72585	Lypd1	Ly6/Plaur domain containing 1
1	127676462	127678550	2089	*	Promoter (<=1kb)	1	127486546	127678096	191551	2	ENSMUSG00000026347	ENSMUST00000027585	0	72160	Tmem163	transmembrane protein 163
1	129271622	129274445	2824	*	Promoter (<=1kb)	1	129273302	129431058	157757	1	ENSMUSG00000042581	ENSMUST00000148051	0	210417	Thsd7b	thrombospondin, type I, domain containing 7B
1	129275937	129278788	2852	*	Intron (ENSMUST00000148051/ENSMUSG00000042581, intron 1 of 1)	1	129273485	129629012	355528	1	ENSMUSG00000042581	ENSMUST00000140629	2452	210417	Thsd7b	thrombospondin, type I, domain containing 7B
1	130881232	130884251	3020	*	3' UTR	1	130882074	130885996	3923	2	ENSMUSG00000026420	ENSMUST00000187650	1745	93672	Il24	interleukin 24
1	131240156	131246268	6113	*	Promoter (<=1kb)	1	131176410	131245258	68849	2	ENSMUSG00000026430	ENSMUST00000027688	0	54354	Rassf5	Ras association (RalGDS/AF-6) domain family member 5
1	131247785	131250326	2542	*	Promoter (2-3kb)	1	131207654	131245258	37605	2	ENSMUSG00000026430	ENSMUST00000124796	-2527	54354	Rassf5	Ras association (RalGDS/AF-6) domain family member 5
1	131598885	131600567	1683	*	Promoter (<=1kb)	1	131599239	131612000	12762	1	ENSMUSG00000026432	ENSMUST00000027690	0	26361	Avpr1b	arginine vasopressin receptor 1B
1	131954811	131956511	1701	*	Distal Intergenic	1	131962954	132014486	51533	1	ENSMUSG00000100037	ENSMUST00000191034	-6443
1	131958704	131965193	6490	*	Promoter (<=1kb)	1	131962967	131982969	20003	1	ENSMUSG00000026435	ENSMUST00000177943	0	212980	Slc45a3	solute carrier family 45, member 3
1	132066632	132070556	3925	*	Promoter (<=1kb)	1	132022806	132067911	45106	2	ENSMUSG00000059149	ENSMUST00000126927	0	213006	Mfsd4a	major facilitator superfamily domain containing 4A
1	132185757	132195539	9783	*	Promoter (<=1kb)	1	132191431	132259227	67797	1	ENSMUSG00000079330	ENSMUST00000188169	0	213409	Lemd1	LEM domain containing 1
1	132199714	132201479	1766	*	Promoter (<=1kb)	1	132200963	132205783	4821	1	ENSMUSG00000079330	ENSMUST00000189062	0	213409	Lemd1	LEM domain containing 1
1	132209987	132212116	2130	*	Intron (ENSMUST00000188169/ENSMUSG00000079330, intron 1 of 4)	1	132203852	132204509	658	1	ENSMUSG00000079330	ENSMUST00000185223	6135	213409	Lemd1	LEM domain containing 1
1	132297312	132301953	4642	*	Promoter (<=1kb)	1	132298626	132307357	8732	1	ENSMUSG00000042115	ENSMUST00000046071	0	213417	Klhdc8a	kelch domain containing 8A
1	132529697	132546805	17109	*	Promoter (<=1kb)	1	132511778	132542890	31113	2	ENSMUSG00000053024	ENSMUST00000186487	0	21367	Cntn2	contactin 2
1	132547743	132551232	3490	*	Promoter (4-5kb)	1	132533657	132543256	9600	2	ENSMUSG00000053024	ENSMUST00000186530	-4487	21367	Cntn2	contactin 2
1	132557083	132559619	2537	*	Distal Intergenic	1	132533657	132543256	9600	2	ENSMUSG00000053024	ENSMUST00000186530	-13827	21367	Cntn2	contactin 2
1	132620958	132624470	3513	*	Promoter (<=1kb)	1	132619380	132624512	5133	2	ENSMUSG00000026442	ENSMUST00000191294	42	269116	Nfasc	neurofascin
1	132629858	132631923	2066	*	Exon (ENSMUST00000094569/ENSMUSG00000026442, exon 8 of 30)	1	132570423	132637091	66669	2	ENSMUSG00000026442	ENSMUST00000186389	5168	269116	Nfasc	neurofascin
1	132633509	132636036	2528	*	Exon (ENSMUST00000094569/ENSMUSG00000026442, exon 6 of 30)	1	132570423	132637091	66669	2	ENSMUSG00000026442	ENSMUST00000186389	1055	269116	Nfasc	neurofascin
1	132702257	132704860	2604	*	Intron (ENSMUST00000094569/ENSMUSG00000026442, intron 1 of 29)	1	132569249	132707326	138078	2	ENSMUSG00000026442	ENSMUST00000043189	2466	269116	Nfasc	neurofascin
1	132716347	132720052	3706	*	Intron (ENSMUST00000094569/ENSMUSG00000026442, intron 1 of 29)	1	132570044	132707406	137363	2	ENSMUSG00000026442	ENSMUST00000187861	-8941	269116	Nfasc	neurofascin
1	132727945	132731065	3121	*	Promoter (<=1kb)	1	132729355	132732826	3472	1	ENSMUSG00000101126	ENSMUST00000189499	0	100038653	Gm10538	predicted gene 10538
1	132735661	132744052	8392	*	Promoter (<=1kb)	1	132564690	132741757	177068	2	ENSMUSG00000026442	ENSMUST00000094569	0	269116	Nfasc	neurofascin
1	132799052	132801836	2785	*	Distal Intergenic	1	132814228	132814348	121	2	ENSMUSG00000088911	ENSMUST00000158286	12512	115485802	Gm22609	predicted gene, 22609
1	132875607	132883733	8127	*	Promoter (<=1kb)	1	132880273	132940005	59733	1	ENSMUSG00000026443	ENSMUST00000027706	0	16980	Lrrn2	leucine rich repeat protein 2, neuronal
1	132884187	132887504	3318	*	Intron (ENSMUST00000027706/ENSMUSG00000026443, intron 1 of 1)	1	132880355	132937150	56796	1	ENSMUSG00000026443	ENSMUST00000159088	3832	16980	Lrrn2	leucine rich repeat protein 2, neuronal
1	132917236	132921814	4579	*	Intron (ENSMUST00000027706/ENSMUSG00000026443, intron 1 of 1)	1	132923624	132923744	121	2	ENSMUSG00000106377	ENSMUST00000196792	1930
1	133162822	133166031	3210	*	Promoter (<=1kb)	1	133164210	133272280	108071	1	ENSMUSG00000041757	ENSMUST00000212252	0	240753	Plekha6	pleckstrin homology domain containing, family A member 6
1	133180829	133184045	3217	*	Promoter (<=1kb)	1	133181321	133301219	119899	1	ENSMUSG00000041757	ENSMUST00000187285	0	240753	Plekha6	pleckstrin homology domain containing, family A member 6
1	133192545	133195119	2575	*	Intron (ENSMUST00000212252/ENSMUSG00000041757, intron 3 of 9)	1	133181321	133301219	119899	1	ENSMUSG00000041757	ENSMUST00000187285	11224	240753	Plekha6	pleckstrin homology domain containing, family A member 6
1	133213987	133226700	12714	*	Intron (ENSMUST00000212252/ENSMUSG00000041757, intron 3 of 9)	1	133246097	133303435	57339	1	ENSMUSG00000041757	ENSMUST00000105082	-19397	240753	Plekha6	pleckstrin homology domain containing, family A member 6
1	133232322	133235361	3040	*	Intron (ENSMUST00000212252/ENSMUSG00000041757, intron 3 of 9)	1	133246097	133303435	57339	1	ENSMUSG00000041757	ENSMUST00000105082	-10736	240753	Plekha6	pleckstrin homology domain containing, family A member 6
1	133238859	133242277	3419	*	Promoter (3-4kb)	1	133246097	133303435	57339	1	ENSMUSG00000041757	ENSMUST00000105082	-3820	240753	Plekha6	pleckstrin homology domain containing, family A member 6
1	133245532	133248305	2774	*	Promoter (<=1kb)	1	133246097	133303435	57339	1	ENSMUSG00000041757	ENSMUST00000105082	0	240753	Plekha6	pleckstrin homology domain containing, family A member 6
1	133251151	133253477	2327	*	Exon (ENSMUST00000191207/ENSMUSG00000101693, exon 4 of 4)	1	133253903	133254292	390	2	ENSMUSG00000101693	ENSMUST00000191132	815	100502933	Gm19461	predicted gene, 19461
1	133255655	133259670	4016	*	Promoter (<=1kb)	1	133256542	133264733	8192	1	ENSMUSG00000041757	ENSMUST00000239123	0	240753	Plekha6	pleckstrin homology domain containing, family A member 6
1	133279221	133281525	2305	*	Exon (ENSMUST00000187285/ENSMUSG00000041757, exon 10 of 23)	1	133274254	133284955	10702	1	ENSMUSG00000041757	ENSMUST00000189598	4967	240753	Plekha6	pleckstrin homology domain containing, family A member 6
1	133297465	133301233	3769	*	Promoter (<=1kb)	1	133297951	133301617	3667	1	ENSMUSG00000041757	ENSMUST00000190208	0	240753	Plekha6	pleckstrin homology domain containing, family A member 6
1	133328737	133332637	3901	*	3' UTR	1	133327212	133329722	2511	1	ENSMUSG00000116158	ENSMUST00000178033	1525	280287	Kiss1	KiSS-1 metastasis-suppressor
1	133349082	133354090	5009	*	Promoter (<=1kb)	1	133350510	133360325	9816	1	ENSMUSG00000070645	ENSMUST00000094556	0	19701	Ren1	renin 1 structural
1	133357611	133360605	2995	*	Promoter (2-3kb)	1	133363572	133380336	16765	1	ENSMUSG00000070644	ENSMUST00000135222	-2967	214253	Etnk2	ethanolamine kinase 2
1	133361572	133367259	5688	*	Promoter (<=1kb)	1	133363572	133380336	16765	1	ENSMUSG00000070644	ENSMUST00000135222	0	214253	Etnk2	ethanolamine kinase 2
1	133905098	133908562	3465	*	Promoter (<=1kb)	1	133897199	133907172	9974	2	ENSMUSG00000010311	ENSMUST00000124051	0	269120	Optc	opticin
1	134222239	134224461	2223	*	Intron (ENSMUST00000169927/ENSMUSG00000042429, intron 1 of 2)	1	134199223	134234578	35356	2	ENSMUSG00000042429	ENSMUST00000169927	10117	11539	Adora1	adenosine A1 receptor
1	134233570	134238339	4770	*	Promoter (<=1kb)	1	134199223	134234578	35356	2	ENSMUSG00000042429	ENSMUST00000169927	0	11539	Adora1	adenosine A1 receptor
1	134512493	134515398	2906	*	Promoter (2-3kb)	1	134518081	134518563	483	1	ENSMUSG00000096712	ENSMUST00000179718	-2683
1	134644361	134651012	6652	*	Promoter (<=1kb)	1	134646677	134741829	95153	1	ENSMUSG00000026452	ENSMUST00000187725	0	20980	Syt2	synaptotagmin II
1	134708446	134711341	2896	*	Promoter (<=1kb)	1	134709300	134753149	43850	1	ENSMUSG00000026452	ENSMUST00000121990	0	20980	Syt2	synaptotagmin II
1	135084450	135087056	2607	*	Intron (ENSMUST00000044828/ENSMUSG00000042793, intron 1 of 17)	1	134983301	135105276	121976	2	ENSMUSG00000042793	ENSMUST00000044828	18220	329252	Lgr6	leucine-rich repeat-containing G protein-coupled receptor 6
1	135101939	135107397	5459	*	Promoter (<=1kb)	1	134983301	135105276	121976	2	ENSMUSG00000042793	ENSMUST00000044828	0	329252	Lgr6	leucine-rich repeat-containing G protein-coupled receptor 6
1	135248772	135252407	3636	*	Intron (ENSMUST00000180981/ENSMUSG00000097680, intron 1 of 2)	1	135248561	135266443	17883	1	ENSMUSG00000097680	ENSMUST00000180981	211
1	135324229	135326597	2369	*	Promoter (<=1kb)	1	135324807	135368065	43259	1	ENSMUSG00000048096	ENSMUST00000059352	0	93689	Lmod1	leiomodin 1 (smooth muscle)
1	135507590	135511119	3530	*	Promoter (<=1kb)	1	135457782	135510384	52603	2	ENSMUSG00000009418	ENSMUST00000189362	0	215690	Nav1	neuron navigator 1
1	135582849	135585067	2219	*	Promoter (<=1kb)	1	135584773	135599948	15176	1	ENSMUSG00000054412	ENSMUST00000067468	0
1	135763931	135766480	2550	*	Promoter (<=1kb)	1	135766119	135769136	3018	1	ENSMUSG00000041801	ENSMUST00000038945	0	27280	Phlda3	pleckstrin homology like domain, family A, member 3
1	135793205	135795112	1908	*	Promoter (4-5kb)	1	135799402	135810989	11588	1	ENSMUSG00000026418	ENSMUST00000152208	-4290	21952	Tnni1	troponin I, skeletal, slow 1
1	135815767	135822399	6633	*	Promoter (<=1kb)	1	135818598	135833342	14745	1	ENSMUSG00000041782	ENSMUST00000038760	0	16763	Lad1	ladinin
1	135900997	135903684	2688	*	Promoter (1-2kb)	1	135896394	135899089	2696	2	ENSMUSG00000102414	ENSMUST00000191612	-1908
1	135908768	135926163	17396	*	Promoter (<=1kb)	1	135871395	135919207	47813	2	ENSMUSG00000026413	ENSMUST00000027667	0	18772	Pkp1	plakophilin 1
1	136038837	136045248	6412	*	Distal Intergenic	1	136050804	136051370	567	1	ENSMUSG00000097918	ENSMUST00000180436	-5556	226439	Ascl5	achaete-scute family bHLH transcription factor 5
1	136048388	136050737	2350	*	Promoter (<=1kb)	1	136050804	136051370	567	1	ENSMUSG00000097918	ENSMUST00000180436	-67	226439	Ascl5	achaete-scute family bHLH transcription factor 5
1	136051642	136054234	2593	*	Promoter (<=1kb)	1	136052750	136119530	66781	1	ENSMUSG00000026407	ENSMUST00000160641	0	12292	Cacna1s	calcium channel, voltage-dependent, L type, alpha 1S subunit
1	136231161	136234850	3690	*	Promoter (<=1kb)	1	136213531	136234264	20734	2	ENSMUSG00000041605	ENSMUST00000120339	0	67313	Inava	innate immunity activator
1	136256498	136263107	6610	*	Promoter (<=1kb)	1	136259797	136260873	1077	2	ENSMUSG00000052759	ENSMUST00000086395	0	383563	Gpr25	G protein-coupled receptor 25
1	136942572	136957635	15064	*	Promoter (<=1kb)	1	136844276	136949562	105287	2	ENSMUSG00000026398	ENSMUST00000168126	0	26424	Nr5a2	nuclear receptor subfamily 5, group A, member 2
1	137070226	137072555	2330	*	Distal Intergenic	1	136990211	136990270	60	2	ENSMUSG00000088970	ENSMUST00000158345	-79956	19869	Rnu7-ps3	U7 small nuclear RNA, pseudogene 3
1	137078449	137081038	2590	*	Distal Intergenic	1	136990211	136990270	60	2	ENSMUSG00000088970	ENSMUST00000158345	-88179	19869	Rnu7-ps3	U7 small nuclear RNA, pseudogene 3
1	137081707	137083750	2044	*	Distal Intergenic	1	136990211	136990270	60	2	ENSMUSG00000088970	ENSMUST00000158345	-91437	19869	Rnu7-ps3	U7 small nuclear RNA, pseudogene 3
1	138835300	138839356	4057	*	Promoter (1-2kb)	1	138831714	138833659	1946	2	ENSMUSG00000019230	ENSMUST00000192425	-1641	16876	Lhx9	LIM homeobox protein 9
1	138841631	138849373	7743	*	Promoter (<=1kb)	1	138825186	138842457	17272	2	ENSMUSG00000019230	ENSMUST00000019374	0	16876	Lhx9	LIM homeobox protein 9
1	146496651	146499628	2978	*	Promoter (<=1kb)	1	146497614	146751780	254167	1	ENSMUSG00000035131	ENSMUST00000132847	0	215378	Brinp3	bone morphogenetic protein/retinoic acid inducible neural specific 3
1	152399700	152401489	1790	*	Promoter (<=1kb)	1	152399830	152509818	109989	1	ENSMUSG00000032649	ENSMUST00000127586	0	269132	Colgalt2	collagen beta(1-O)galactosyltransferase 2
1	152951839	152959137	7299	*	Promoter (<=1kb)	1	152954993	153119164	164172	1	ENSMUSG00000042751	ENSMUST00000186368	0	226518	Nmnat2	nicotinamide nucleotide adenylyltransferase 2
1	153070523	153077399	6877	*	Exon (ENSMUST00000186368/ENSMUSG00000042751, exon 2 of 12)	1	153066481	153089507	23027	2	ENSMUSG00000099969	ENSMUST00000190117	12108
1	153185125	153187607	2483	*	Promoter (<=1kb)	1	153122756	153186047	63292	2	ENSMUSG00000026479	ENSMUST00000185356	0	16782	Lamc2	laminin, gamma 2
1	153649945	153656687	6743	*	Promoter (<=1kb)	1	153653025	153700323	47299	1	ENSMUSG00000042671	ENSMUST00000041776	0	67792	Rgs8	regulator of G-protein signaling 8
1	153663932	153666184	2253	*	Promoter (<=1kb)	1	153664616	153692985	28370	1	ENSMUSG00000042671	ENSMUST00000111815	0	67792	Rgs8	regulator of G-protein signaling 8
1	153677113	153680289	3177	*	Intron (ENSMUST00000041776/ENSMUSG00000042671, intron 5 of 6)	1	153667489	153670839	3351	1	ENSMUSG00000042671	ENSMUST00000147794	9624	67792	Rgs8	regulator of G-protein signaling 8
1	153735677	153742127	6451	*	Promoter (<=1kb)	1	153740349	153745468	5120	1	ENSMUSG00000026475	ENSMUST00000027748	0	19734	Rgs16	regulator of G-protein signaling 16
1	154203572	154205554	1983	*	5' UTR	1	154201187	154205689	4503	1	ENSMUSG00000066797	ENSMUST00000086195	2385	100503355	Zfp648	zinc finger protein 648
1	154723227	154727918	4692	*	Promoter (<=1kb)	1	154390731	154726356	335626	2	ENSMUSG00000004110	ENSMUST00000187541	0	12290	Cacna1e	calcium channel, voltage-dependent, R type, alpha 1E subunit
1	154881997	154884827	2831	*	Promoter (<=1kb)	1	154699089	154884501	185413	2	ENSMUSG00000004110	ENSMUST00000188321	0	12290	Cacna1e	calcium channel, voltage-dependent, R type, alpha 1E subunit
1	154886357	154889046	2690	*	Promoter (1-2kb)	1	154699089	154884501	185413	2	ENSMUSG00000004110	ENSMUST00000188321	-1856	12290	Cacna1e	calcium channel, voltage-dependent, R type, alpha 1E subunit
1	155242535	155246214	3680	*	Promoter (<=1kb)	1	155212471	155244444	31974	2	ENSMUSG00000033722	ENSMUST00000186156	0	207792	BC034090	cDNA sequence BC034090
1	155709135	155711631	2497	*	Exon (ENSMUST00000027740/ENSMUSG00000026468, exon 3 of 6)	1	155686991	155688371	1381	1	ENSMUSG00000033701	ENSMUST00000192730	22144	72482	Acbd6	acyl-Coenzyme A binding domain containing 6
1	155714899	155718407	3509	*	Intron (ENSMUST00000027740/ENSMUSG00000026468, intron 2 of 5)	1	155698031	155742027	43997	2	ENSMUSG00000026468	ENSMUST00000027740	23620	16872	Lhx4	LIM homeobox protein 4
1	155723045	155733158	10114	*	5' UTR	1	155698031	155742027	43997	2	ENSMUSG00000026468	ENSMUST00000027740	8869	16872	Lhx4	LIM homeobox protein 4
1	155734842	155743743	8902	*	Promoter (<=1kb)	1	155698031	155742027	43997	2	ENSMUSG00000026468	ENSMUST00000027740	0	16872	Lhx4	LIM homeobox protein 4
1	155745970	155754110	8141	*	Promoter (<=1kb)	1	155704625	155751684	47060	2	ENSMUSG00000026468	ENSMUST00000195275	0	16872	Lhx4	LIM homeobox protein 4
1	156201825	156208742	6918	*	Promoter (<=1kb)	1	156075966	156205026	129061	2	ENSMUSG00000015484	ENSMUST00000015628	0	329274	Fam163a	family with sequence similarity 163, member A
1	156301910	156306684	4775	*	Promoter (<=1kb)	1	156255296	156303664	48369	2	ENSMUSG00000060985	ENSMUST00000121146	0	214575	Tdrd5	tudor domain containing 5
1	156308967	156311680	2714	*	Promoter (<=1kb)	1	156310727	156328035	17309	1	ENSMUSG00000026602	ENSMUST00000027896	0	170484	Nphs2	nephrosis 2, podocin
1	157722327	157725180	2854	*	Distal Intergenic	1	157621964	157622136	173	2	ENSMUSG00000103962	ENSMUST00000193203	-100191
1	158352990	158356621	3632	*	Promoter (<=1kb)	1	158245269	158356229	110961	2	ENSMUSG00000004031	ENSMUST00000195271	0	240843	Brinp2	bone morphogenic protein/retinoic acid inducible neural-specific 2
1	158361048	158363576	2529	*	Promoter (<=1kb)	1	158362273	158691779	329507	1	ENSMUSG00000026587	ENSMUST00000193042	0	11899	Astn1	astrotactin 1
1	162551116	162554125	3010	*	Promoter (2-3kb)	1	162532127	162548551	16425	2	ENSMUSG00000026694	ENSMUST00000028017	-2565	71449	Mettl13	methyltransferase 13, eEF1A lysine and N-terminal methyltransferase
1	162558099	162560713	2615	*	Distal Intergenic	1	162532127	162548551	16425	2	ENSMUSG00000026694	ENSMUST00000028017	-9548	71449	Mettl13	methyltransferase 13, eEF1A lysine and N-terminal methyltransferase
1	162562007	162564584	2578	*	Distal Intergenic	1	162570515	162599084	28570	1	ENSMUSG00000026696	ENSMUST00000132158	-5931	53330	Vamp4	vesicle-associated membrane protein 4
1	163308553	163316417	7865	*	Promoter (<=1kb)	1	163245119	163313672	68554	2	ENSMUSG00000026586	ENSMUST00000075805	0	18933	Prrx1	paired related homeobox 1
1	164078432	164081063	2632	*	3' UTR	1	164068962	164079996	11035	1	ENSMUSG00000026581	ENSMUST00000195358	9470	20343	Sell	selectin, lymphocyte
1	164081922	164084159	2238	*	3' UTR	1	164068962	164079996	11035	1	ENSMUSG00000026581	ENSMUST00000195358	12960	20343	Sell	selectin, lymphocyte
1	164458274	164463408	5135	*	Promoter (<=1kb)	1	164437109	164458355	21247	2	ENSMUSG00000026576	ENSMUST00000027863	0	11931	Atp1b1	ATPase, Na+/K+ transporting, beta 1 polypeptide
1	166253705	166258355	4651	*	Promoter (<=1kb)	1	166254139	166316823	62685	1	ENSMUSG00000040612	ENSMUST00000111416	0	100039795	Ildr2	immunoglobulin-like domain containing receptor 2
1	166280586	166283662	3077	*	Intron (ENSMUST00000111416/ENSMUSG00000040612, intron 3 of 9)	1	166306741	166309585	2845	2	ENSMUSG00000091393	ENSMUST00000168347	25923
1	166295159	166298992	3834	*	Exon (ENSMUST00000111416/ENSMUSG00000040612, exon 6 of 10)	1	166306741	166309585	2845	2	ENSMUSG00000091393	ENSMUST00000168347	10593
1	166307033	166310696	3664	*	Promoter (<=1kb)	1	166306741	166309585	2845	2	ENSMUSG00000091393	ENSMUST00000168347	0
1	166312128	166314349	2222	*	Promoter (2-3kb)	1	166306741	166309585	2845	2	ENSMUSG00000091393	ENSMUST00000168347	-2543
1	167189598	167192204	2607	*	Promoter (3-4kb)	1	167185980	167186388	409	2	ENSMUSG00000103333	ENSMUST00000192124	-3210
1	167404473	167409311	4839	*	Distal Intergenic	1	167371966	167393841	21876	2	ENSMUSG00000026688	ENSMUST00000028005	-10632	66447	Mgst3	microsomal glutathione S-transferase 3
1	167421755	167424054	2300	*	Distal Intergenic	1	167371966	167393841	21876	2	ENSMUSG00000026688	ENSMUST00000028005	-27914	66447	Mgst3	microsomal glutathione S-transferase 3
1	167429075	167432263	3189	*	Distal Intergenic	1	167445669	167466780	21112	2	ENSMUSG00000040485	ENSMUST00000036643	34517	240899	Lrrc52	leucine rich repeat containing 52
1	167595973	167601715	5743	*	Promoter (<=1kb)	1	167598384	167639623	41240	1	ENSMUSG00000015843	ENSMUST00000015987	0	20183	Rxrg	retinoid X receptor gamma
1	167641113	167644702	3590	*	Distal Intergenic	1	167618309	167639621	21313	1	ENSMUSG00000015843	ENSMUST00000111380	22804	20183	Rxrg	retinoid X receptor gamma
1	167659571	167662546	2976	*	Distal Intergenic	1	167689237	167848741	159505	1	ENSMUSG00000026686	ENSMUST00000111377	-26691	110648	Lmx1a	LIM homeobox transcription factor 1 alpha
1	167668101	167670585	2485	*	Distal Intergenic	1	167689237	167848741	159505	1	ENSMUSG00000026686	ENSMUST00000111377	-18652	110648	Lmx1a	LIM homeobox transcription factor 1 alpha
1	167672174	167675131	2958	*	Distal Intergenic	1	167689237	167848741	159505	1	ENSMUSG00000026686	ENSMUST00000111377	-14106	110648	Lmx1a	LIM homeobox transcription factor 1 alpha
1	167688622	167698650	10029	*	Promoter (<=1kb)	1	167689237	167848741	159505	1	ENSMUSG00000026686	ENSMUST00000111377	0	110648	Lmx1a	LIM homeobox transcription factor 1 alpha
1	167741986	167745312	3327	*	Intron (ENSMUST00000111377/ENSMUSG00000026686, intron 3 of 8)	1	167689557	167848741	159185	1	ENSMUSG00000026686	ENSMUST00000028003	52429	110648	Lmx1a	LIM homeobox transcription factor 1 alpha
1	167760145	167763511	3367	*	Intron (ENSMUST00000111377/ENSMUSG00000026686, intron 3 of 8)	1	167689557	167848741	159185	1	ENSMUSG00000026686	ENSMUST00000028003	70588	110648	Lmx1a	LIM homeobox transcription factor 1 alpha
1	167799971	167801745	1775	*	Intron (ENSMUST00000111377/ENSMUSG00000026686, intron 4 of 8)	1	167689557	167848741	159185	1	ENSMUSG00000026686	ENSMUST00000028003	110414	110648	Lmx1a	LIM homeobox transcription factor 1 alpha
1	167927780	167931063	3284	*	Distal Intergenic	1	168004139	168122465	118327	1	ENSMUSG00000093538	ENSMUST00000177351	-73076
1	169746814	169749312	2499	*	Promoter (<=1kb)	1	169741477	169747642	6166	2	ENSMUSG00000038530	ENSMUST00000027991	0	19736	Rgs4	regulator of G-protein signaling 4
1	170906488	170911475	4988	*	Exon (ENSMUST00000094337/ENSMUSG00000070524, exon 4 of 6)	1	170907273	170912941	5669	2	ENSMUSG00000070524	ENSMUST00000094337	1466	435653	Fcrlb	Fc receptor-like B
1	170911867	170914887	3021	*	Promoter (<=1kb)	1	170907273	170912941	5669	2	ENSMUSG00000070524	ENSMUST00000094337	0	435653	Fcrlb	Fc receptor-like B
1	171192599	171195923	3325	*	Intron (ENSMUST00000111332/ENSMUSG00000038370, intron 1 of 2)	1	171173262	171196268	23007	2	ENSMUSG00000038370	ENSMUST00000111332	345	66425	Pcp4l1	Purkinje cell protein 4-like 1
1	172052118	172057276	5159	*	5' UTR	1	172052292	172057573	5282	2	ENSMUSG00000051251	ENSMUST00000059794	297	18071	Nhlh1	nescient helix loop helix 1
1	172324479	172330025	5547	*	Promoter (<=1kb)	1	172320501	172329318	8818	2	ENSMUSG00000038026	ENSMUST00000062387	0	16524	Kcnj9	potassium inwardly-rectifying channel, subfamily J, member 9
1	172340154	172342746	2593	*	Promoter (<=1kb)	1	172341210	172374085	32876	1	ENSMUSG00000044708	ENSMUST00000056136	0	16513	Kcnj10	potassium inwardly-rectifying channel, subfamily J, member 10
1	172559511	172563416	3906	*	Promoter (<=1kb)	1	172559906	172563716	3811	1	ENSMUSG00000049598	ENSMUST00000177086	0	240916	Vsig8	V-set and immunoglobulin domain containing 8
1	173365430	173371049	5620	*	Promoter (<=1kb)	1	173333258	173367695	34438	2	ENSMUSG00000005338	ENSMUST00000111220	0	94332	Cadm3	cell adhesion molecule 3
1	174918433	174922173	3741	*	Promoter (<=1kb)	1	174833785	174921819	88035	2	ENSMUSG00000050069	ENSMUST00000055294	0	23893	Grem2	gremlin 2, DAN family BMP antagonist
1	175491084	175493670	2587	*	Promoter (<=1kb)	1	175059087	175492500	433414	2	ENSMUSG00000026527	ENSMUST00000194555	0	24012	Rgs7	regulator of G protein signaling 7
1	176272471	176277922	5452	*	Promoter (<=1kb)	1	175962306	176275298	312993	2	ENSMUSG00000055214	ENSMUST00000065967	0	319455	Pld5	phospholipase D family, member 5
1	178529372	178531508	2137	*	5' UTR	1	178529125	178939200	410076	1	ENSMUSG00000026494	ENSMUST00000161017	247	269152	Kif26b	kinesin family member 26B
1	180480229	180484855	4627	*	Promoter (<=1kb)	1	180432387	180483467	51081	2	ENSMUSG00000053963	ENSMUST00000136521	0	381310	Stum	mechanosensory transduction mediator
1	180695513	180698898	3386	*	Promoter (<=1kb)	1	180693043	180697034	3992	2	ENSMUSG00000026497	ENSMUST00000027778	0	27217	Mixl1	Mix paired-like homeobox
1	180892476	180894466	1991	*	Promoter (<=1kb)	1	180893108	180899103	5996	1	ENSMUSG00000066652	ENSMUST00000085797	0	320202	Lefty2	left-right determination factor 2
1	181351514	181354967	3454	*	Promoter (<=1kb)	1	181352628	181459909	107282	1	ENSMUSG00000026514	ENSMUST00000161880	0	72978	Cnih3	cornichon family AMPA receptor auxiliary protein 3
1	181450285	181456492	6208	*	Exon (ENSMUST00000161880/ENSMUSG00000026514, exon 5 of 6)	1	181431723	181432400	678	2	ENSMUSG00000089927	ENSMUST00000160086	-17885
1	182018192	182021888	3697	*	Promoter (<=1kb)	1	181896384	182019661	123278	2	ENSMUSG00000022995	ENSMUST00000193703	0	13800	Enah	ENAH actin regulator
1	184716575	184721926	5352	*	Exon (ENSMUST00000172500/ENSMUSG00000092578, exon 3 of 3)	1	184712497	184718989	6493	1	ENSMUSG00000092578	ENSMUST00000172500	4078	74971	4930488B22Rik	RIKEN cDNA 4930488B22 gene
1	184722631	184726447	3817	*	Distal Intergenic	1	184727147	184731598	4452	2	ENSMUSG00000039377	ENSMUST00000174257	5151	15284	Hlx	H2.0-like homeobox
1	184880196	184884793	4598	*	Promoter (<=1kb)	1	184871926	184883218	11293	2	ENSMUSG00000039349	ENSMUST00000048308	0	226777	C130074G19Rik	RIKEN cDNA C130074G19 gene
1	184996483	184998797	2315	*	Intron (ENSMUST00000027929/ENSMUSG00000026620, intron 1 of 17)	1	184919517	184999475	79959	2	ENSMUSG00000026620	ENSMUST00000192657	678	226778	Mark1	MAP/microtubule affinity regulating kinase 1
1	184999721	185002450	2730	*	Promoter (<=1kb)	1	184896789	184999570	102782	2	ENSMUSG00000026620	ENSMUST00000027929	-151	226778	Mark1	MAP/microtubule affinity regulating kinase 1
1	185097440	185100284	2845	*	Exon (ENSMUST00000195649/ENSMUSG00000104461, exon 3 of 3)	1	185091991	185099547	7557	1	ENSMUSG00000104461	ENSMUST00000195649	5449
1	185454559	185456005	1447	*	Promoter (<=1kb)	1	185454848	185465760	10913	1	ENSMUSG00000026614	ENSMUST00000238198	0	226781	Slc30a10	solute carrier family 30, member 10
1	186831830	186835104	3275	*	Distal Intergenic	1	186749396	186752921	3526	1	ENSMUSG00000097784	ENSMUST00000180869	82434
1	187605094	187612842	7749	*	Promoter (<=1kb)	1	187608791	188043502	434712	1	ENSMUSG00000026610	ENSMUST00000127489	0	26381	Esrrg	estrogen-related receptor gamma
1	187648772	187651842	3071	*	Promoter (<=1kb)	1	187616852	187651824	34973	2	ENSMUSG00000103961	ENSMUST00000191663	0
1	189012752	189016378	3627	*	Promoter (4-5kb)	1	188980799	189007841	27043	2	ENSMUSG00000026608	ENSMUST00000195787	-4911	226823	Kctd3	potassium channel tetramerisation domain containing 3
1	189062824	189066789	3966	*	Promoter (<=1kb)	1	189064895	189066433	1539	1	ENSMUSG00000103370	ENSMUST00000194962	0
1	189069063	189075642	6580	*	Distal Intergenic	1	189078159	189079704	1546	2	ENSMUSG00000104464	ENSMUST00000192327	4062
1	189079194	189083217	4024	*	Promoter (<=1kb)	1	189078159	189079704	1546	2	ENSMUSG00000104464	ENSMUST00000192327	0
1	189086976	189089912	2937	*	Distal Intergenic	1	189078159	189079704	1546	2	ENSMUSG00000104464	ENSMUST00000192327	-7272
1	189092910	189097535	4626	*	Distal Intergenic	1	189078159	189079704	1546	2	ENSMUSG00000104464	ENSMUST00000192327	-13206
1	189217037	189219784	2748	*	Promoter (1-2kb)	1	189210025	189215217	5193	2	ENSMUSG00000037624	ENSMUST00000193686	-1820	16526	Kcnk2	potassium channel, subfamily K, member 2
1	189342070	189346544	4475	*	Promoter (<=1kb)	1	189207930	189344192	136263	2	ENSMUSG00000037624	ENSMUST00000079451	0	16526	Kcnk2	potassium channel, subfamily K, member 2
1	189585399	189588864	3466	*	Distal Intergenic	1	189639350	189640234	885	2	ENSMUSG00000103087	ENSMUST00000192679	51370
1	190168138	190175099	6962	*	Promoter (<=1kb)	1	190118035	190170714	52680	2	ENSMUSG00000010175	ENSMUST00000175916	0	19130	Prox1	prospero homeobox 1
1	190380954	190383728	2775	*	Distal Intergenic	1	190403645	190417145	13501	1	ENSMUSG00000103644	ENSMUST00000193966	-19917	433390	Gm29678	predicted gene, 29678
1	190444384	190452968	8585	*	Promoter (<=1kb)	1	190419333	190444855	25523	2	ENSMUSG00000103510	ENSMUST00000195170	0
1	190456857	190467227	10371	*	Distal Intergenic	1	190419333	190444855	25523	2	ENSMUSG00000103510	ENSMUST00000195170	-12002
1	190468798	190471626	2829	*	Distal Intergenic	1	190482929	190483016	88	2	ENSMUSG00000106474	ENSMUST00000198711	11390
1	190477826	190479934	2109	*	Distal Intergenic	1	190482929	190483016	88	2	ENSMUSG00000106474	ENSMUST00000198711	3082
1	190484595	190486255	1661	*	Promoter (1-2kb)	1	190482845	190483157	313	2	ENSMUSG00000093064	ENSMUST00000175323	-1438
1	190490093	190492224	2132	*	Distal Intergenic	1	190482845	190483157	313	2	ENSMUSG00000093064	ENSMUST00000175323	-6936
1	190493860	190502736	8877	*	Distal Intergenic	1	190482845	190483157	313	2	ENSMUSG00000093064	ENSMUST00000175323	-10703
1	190515228	190518724	3497	*	Distal Intergenic	1	190482845	190483157	313	2	ENSMUSG00000093064	ENSMUST00000175323	-32071
1	190524601	190527089	2489	*	Distal Intergenic	1	190482845	190483157	313	2	ENSMUSG00000093064	ENSMUST00000175323	-41444
1	190549522	190552390	2869	*	Distal Intergenic	1	190594326	190604548	10223	1	ENSMUSG00000103963	ENSMUST00000191893	-41936
1	190561515	190565401	3887	*	Distal Intergenic	1	190594326	190604548	10223	1	ENSMUSG00000103963	ENSMUST00000191893	-28925
1	191099846	191102165	2320	*	Promoter (<=1kb)	1	191100477	191108909	8433	1	ENSMUSG00000026630	ENSMUST00000191621	0	381319	Batf3	basic leucine zipper transcription factor, ATF-like 3
1	191176816	191182808	5993	*	5' UTR	1	191171425	191183108	11684	2	ENSMUSG00000026628	ENSMUST00000131854	300	11910	Atf3	activating transcription factor 3
1	191187864	191191024	3161	*	Promoter (4-5kb)	1	191170296	191183340	13045	2	ENSMUSG00000026628	ENSMUST00000027941	-4524	11910	Atf3	activating transcription factor 3
1	192190083	192194662	4580	*	Promoter (<=1kb)	1	192190774	192510159	319386	1	ENSMUSG00000058248	ENSMUST00000078470	0	16510	Kcnh1	potassium voltage-gated channel, subfamily H (eag-related), member 1
1	192607338	192611379	4042	*	Intron (ENSMUST00000128619/ENSMUSG00000037375, intron 9 of 11)	1	192654960	192687706	32747	2	ENSMUSG00000037375	ENSMUST00000123721	76327	226861	Hhat	hedgehog acyltransferase
1	192832415	192837457	5043	*	Promoter (<=1kb)	1	192833118	192835214	2097	2	ENSMUSG00000047384	ENSMUST00000195012	0	320952	A730013G03Rik	RIKEN cDNA A730013G03 gene
1	192848909	192858771	9863	*	Promoter (<=1kb)	1	192844488	192855756	11269	2	ENSMUSG00000016262	ENSMUST00000155579	0	214791	Sertad4	SERTA domain containing 4
1	193732453	193735205	2753	*	Distal Intergenic	1	193867009	193867936	928	1	ENSMUSG00000104182	ENSMUST00000194272	-131804
1	194619428	194621877	2450	*	Promoter (<=1kb)	1	194619825	194816869	197045	1	ENSMUSG00000026640	ENSMUST00000027952	0	18845	Plxna2	plexin A2
10	4265889	4268567	2679	*	Promoter (<=1kb)	10	4266380	4359470	93091	1	ENSMUSG00000038587	ENSMUST00000045730	0	83397	Akap12	A kinase (PRKA) anchor protein (gravin) 12
10	4707583	4710327	2745	*	Promoter (<=1kb)	10	4710155	4967336	257182	1	ENSMUSG00000019768	ENSMUST00000105588	0	13982	Esr1	estrogen receptor 1 (alpha)
10	4711094	4712933	1840	*	Promoter (<=1kb)	10	4712651	4784824	72174	1	ENSMUSG00000019768	ENSMUST00000127145	0	13982	Esr1	estrogen receptor 1 (alpha)
10	4715360	4718495	3136	*	Intron (ENSMUST00000149195/ENSMUSG00000019768, intron 3 of 7)	10	4712651	4784824	72174	1	ENSMUSG00000019768	ENSMUST00000127145	2709	13982	Esr1	estrogen receptor 1 (alpha)
10	5919009	5923397	4389	*	Promoter (<=1kb)	10	5825663	5922386	96724	2	ENSMUSG00000019775	ENSMUST00000131996	0	56533	Rgs17	regulator of G-protein signaling 17
10	7590407	7593147	2741	*	Exon (ENSMUST00000134346/ENSMUSG00000019796, exon 1 of 6)	10	7590127	7624022	33896	1	ENSMUSG00000019796	ENSMUST00000135907	280	237253	Lrp11	low density lipoprotein receptor-related protein 11
10	7866526	7868706	2181	*	3' UTR	10	7848361	7848481	121	2	ENSMUSG00000088857	ENSMUST00000158232	-18045	115487532	Gm24726	predicted gene, 24726
10	11077485	11080804	3320	*	5' UTR	10	10688801	11080956	392156	2	ENSMUSG00000019828	ENSMUST00000105560	152	14816	Grm1	glutamate receptor, metabotropic 1
10	12940208	12942799	2592	*	5' UTR	10	12916679	12923090	6412	2	ENSMUSG00000097378	ENSMUST00000180529	-17118	320273	B230208H11Rik	RIKEN cDNA B230208H11 gene
10	14543495	14545661	2167	*	Promoter (<=1kb)	10	14402583	14545036	142454	2	ENSMUSG00000039116	ENSMUST00000041168	0	215798	Adgrg6	adhesion G protein-coupled receptor G6
10	14759303	14761631	2329	*	Promoter (<=1kb)	10	14760157	14770850	10694	1	ENSMUSG00000019865	ENSMUST00000020015	0	18101	Nmbr	neuromedin B receptor
10	19352728	19358137	5410	*	Promoter (<=1kb)	10	19356533	19358604	2072	1	ENSMUSG00000045591	ENSMUST00000053225	0	94222	Olig3	oligodendrocyte transcription factor 3
10	19360133	19363040	2908	*	Distal Intergenic	10	19356533	19358604	2072	1	ENSMUSG00000045591	ENSMUST00000053225	3600	94222	Olig3	oligodendrocyte transcription factor 3
10	22818794	22821075	2282	*	Promoter (<=1kb)	10	22817281	22820174	2894	2	ENSMUSG00000045680	ENSMUST00000049930	0	21412	Tcf21	transcription factor 21
10	23345705	23347794	2090	*	Intron (ENSMUST00000092665/ENSMUSG00000010461, intron 1 of 18)	10	23104763	23349887	245125	2	ENSMUSG00000010461	ENSMUST00000074366	2093	14051	Eya4	EYA transcriptional coactivator and phosphatase 4
10	23349020	23351672	2653	*	Promoter (<=1kb)	10	23102963	23349903	246941	2	ENSMUSG00000010461	ENSMUST00000092665	0	14051	Eya4	EYA transcriptional coactivator and phosphatase 4
10	24221587	24225163	3577	*	Promoter (<=1kb)	10	24223517	24302790	79274	1	ENSMUSG00000020000	ENSMUST00000095784	0	59012	Moxd1	monooxygenase, DBH-like 1
10	24594806	24597400	2595	*	Promoter (<=1kb)	10	24595442	24598678	3237	1	ENSMUSG00000019997	ENSMUST00000020171	0	14219	Ccn2	cellular communication network factor 2
10	26077168	26080812	3645	*	Promoter (<=1kb)	10	26078255	26079447	1193	1	ENSMUSG00000039098	ENSMUST00000041011	0	100040851	Gm9767	predicted gene 9767
10	28075356	28076845	1490	*	Exon (ENSMUST00000219107/ENSMUSG00000019889, exon 1 of 1)	10	28075010	28264673	189664	1	ENSMUSG00000019889	ENSMUST00000219761	346	19272	Ptprk	protein tyrosine phosphatase, receptor type, K
10	29146316	29148526	2211	*	Promoter (<=1kb)	10	29147335	29180980	33646	1	ENSMUSG00000038916	ENSMUST00000213243	0	67412	Soga3	SOGA family member 3
10	29532857	29537179	4323	*	Promoter (<=1kb)	10	29452418	29535867	83450	2	ENSMUSG00000019880	ENSMUST00000092623	0	72780	Rspo3	R-spondin 3
10	30840284	30847230	6947	*	Promoter (<=1kb)	10	30832359	30842801	10443	2	ENSMUSG00000019789	ENSMUST00000019924	0	15214	Hey2	hairy/enhancer-of-split related with YRPW motif 2
10	34205300	34207932	2633	*	Promoter (<=1kb)	10	34151393	34207715	56323	2	ENSMUSG00000039497	ENSMUST00000048010	0	212898	Dse	dermatan sulfate epimerase
10	36505210	36508270	3061	*	Promoter (<=1kb)	10	36506814	36833773	326960	1	ENSMUSG00000044499	ENSMUST00000167191	0	319415	Hs3st5	heparan sulfate (glucosamine) 3-O-sulfotransferase 5
10	39925639	39927850	2212	*	Promoter (<=1kb)	10	39920380	39926923	6544	2	ENSMUSG00000039339	ENSMUST00000045526	0
10	40022401	40025596	3196	*	Promoter (<=1kb)	10	40001575	40025268	23694	2	ENSMUSG00000038522	ENSMUST00000163705	0	215929	Mfsd4b1	major facilitator superfamily domain containing 4B1
10	40967734	40970091	2358	*	Distal Intergenic	10	41035195	41037214	2020	1	ENSMUSG00000111098	ENSMUST00000214667	-65104	115487486	Gm48057	predicted gene, 48057
10	41062137	41065283	3147	*	Distal Intergenic	10	41069977	41072285	2309	2	ENSMUSG00000046922	ENSMUST00000061796	7002	140741	Gpr6	G protein-coupled receptor 6
10	41069546	41074420	4875	*	Promoter (<=1kb)	10	41069977	41072285	2309	2	ENSMUSG00000046922	ENSMUST00000061796	0	140741	Gpr6	G protein-coupled receptor 6
10	42562812	42567169	4358	*	3' UTR	10	42563272	42568828	5557	2	ENSMUSG00000019803	ENSMUST00000105498	1659	21907	Nr2e1	nuclear receptor subfamily 2, group E, member 1
10	42571941	42590931	18991	*	Promoter (<=1kb)	10	42561963	42583632	21670	2	ENSMUSG00000019803	ENSMUST00000019938	0	21907	Nr2e1	nuclear receptor subfamily 2, group E, member 1
10	42591960	42594841	2882	*	Intron (ENSMUST00000105497/ENSMUSG00000038280, intron 2 of 5)	10	42583838	42700492	116655	1	ENSMUSG00000038280	ENSMUST00000144806	8122	14628	Ostm1	osteopetrosis associated transmembrane protein 1
10	42612734	42618707	5974	*	Intron (ENSMUST00000105497/ENSMUSG00000038280, intron 2 of 5)	10	42583838	42700492	116655	1	ENSMUSG00000038280	ENSMUST00000144806	28896	14628	Ostm1	osteopetrosis associated transmembrane protein 1
10	42627098	42637274	10177	*	Intron (ENSMUST00000105497/ENSMUSG00000038280, intron 2 of 5)	10	42678916	42702459	23544	1	ENSMUSG00000038280	ENSMUST00000040718	-41642	14628	Ostm1	osteopetrosis associated transmembrane protein 1
10	42713354	42715975	2622	*	Distal Intergenic	10	42698036	42698518	483	2	ENSMUSG00000086434	ENSMUST00000149950	-14836
10	43015521	43019250	3730	*	Intron (ENSMUST00000040275/ENSMUSG00000038248, intron 6 of 6)	10	43034993	43050219	15227	1	ENSMUSG00000111171	ENSMUST00000213522	-15743
10	43021297	43025454	4158	*	Exon (ENSMUST00000040275/ENSMUSG00000038248, exon 6 of 7)	10	43034993	43050219	15227	1	ENSMUSG00000111171	ENSMUST00000213522	-9539
10	43174146	43180883	6738	*	Promoter (<=1kb)	10	43002500	43174530	172031	2	ENSMUSG00000038248	ENSMUST00000040275	0	109205	Sobp	sine oculis binding protein
10	44002752	44005052	2301	*	Promoter (<=1kb)	10	43950638	44004369	53732	2	ENSMUSG00000019866	ENSMUST00000020017	0	11630	Crybg1	crystallin beta-gamma domain containing 1
10	44005458	44009527	4070	*	Promoter (1-2kb)	10	43950638	44004369	53732	2	ENSMUSG00000019866	ENSMUST00000020017	-1089	11630	Crybg1	crystallin beta-gamma domain containing 1
10	44456016	44458343	2328	*	Promoter (<=1kb)	10	44439667	44457210	17544	2	ENSMUSG00000038151	ENSMUST00000218369	0	12142	Prdm1	PR domain containing 1, with ZNF domain
10	50888875	50896163	7289	*	Promoter (<=1kb)	10	50894754	50899998	5245	1	ENSMUSG00000019913	ENSMUST00000219436	0	20464	Sim1	single-minded family bHLH transcription factor 1
10	50899837	50911142	11306	*	3' UTR	10	50895651	50989152	93502	1	ENSMUSG00000019913	ENSMUST00000020071	4186	20464	Sim1	single-minded family bHLH transcription factor 1
10	50912644	50915370	2727	*	Intron (ENSMUST00000020071/ENSMUSG00000019913, intron 8 of 10)	10	50895651	50989152	93502	1	ENSMUSG00000019913	ENSMUST00000020071	16993	20464	Sim1	single-minded family bHLH transcription factor 1
10	51675325	51679869	4545	*	Promoter (<=1kb)	10	51677756	51721908	44153	1	ENSMUSG00000019900	ENSMUST00000217662	0	320995	Rfx6	regulatory factor X, 6
10	52022222	52028257	6036	*	Promoter (<=1kb)	10	52022502	52028471	5970	1	ENSMUSG00000049641	ENSMUST00000163017	0	215031	Vgll2	vestigial like family member 2
10	52029200	52031984	2785	*	Promoter (<=1kb)	10	52032251	52032387	137	1	ENSMUSG00000092914	ENSMUST00000175173	-267
10	52689966	52693020	3055	*	Promoter (<=1kb)	10	52690533	53111622	421090	1	ENSMUSG00000038602	ENSMUST00000105473	0	215085	Slc35f1	solute carrier family 35, member F1
10	58810045	58813987	3943	*	Promoter (<=1kb)	10	58813359	59050020	236662	1	ENSMUSG00000037990	ENSMUST00000135526	0	237353	Sh3rf3	SH3 domain containing ring finger 3
10	59221694	59224227	2534	*	Promoter (<=1kb)	10	59141627	59221847	80221	2	ENSMUSG00000019917	ENSMUST00000220156	0	103080	Septin10	septin 10
10	60105365	60110304	4940	*	Promoter (<=1kb)	10	60106219	60127338	21120	1	ENSMUSG00000058297	ENSMUST00000138976	0	94214	Spock2	sparc/osteonectin, cwcv and kazal-like domains proteoglycan 2
10	60190623	60192701	2079	*	Intron (ENSMUST00000135158/ENSMUSG00000057337, intron 2 of 3)	10	60185605	60194239	8635	2	ENSMUSG00000057337	ENSMUST00000167915	1538	53374	Chst3	carbohydrate sulfotransferase 3
10	60212202	60220475	8274	*	Promoter (<=1kb)	10	60181532	60219260	37729	2	ENSMUSG00000057337	ENSMUST00000135158	0	53374	Chst3	carbohydrate sulfotransferase 3
10	60683819	60689477	5659	*	Promoter (<=1kb)	10	60657266	60687257	29992	2	ENSMUSG00000012819	ENSMUST00000123309	0	22295	Cdh23	cadherin 23 (otocadherin)
10	60790632	60793450	2819	*	Intron (ENSMUST00000077925/ENSMUSG00000020099, intron 1 of 16)	10	60808660	60814323	5664	2	ENSMUSG00000112592	ENSMUST00000218180	20873
10	60800041	60801825	1785	*	Intron (ENSMUST00000077925/ENSMUSG00000020099, intron 1 of 16)	10	60808660	60814323	5664	2	ENSMUSG00000112592	ENSMUST00000218180	12498
10	60807353	60814092	6740	*	Exon (ENSMUST00000218180/ENSMUSG00000112592, exon 1 of 1)	10	60808660	60814323	5664	2	ENSMUSG00000112592	ENSMUST00000218180	231
10	60824069	60834368	10300	*	Promoter (<=1kb)	10	60762593	60831581	68989	2	ENSMUSG00000020099	ENSMUST00000077925	0	107449	Unc5b	unc-5 netrin receptor B
10	61174859	61176872	2014	*	Promoter (<=1kb)	10	61175262	61180680	5419	1	ENSMUSG00000020096	ENSMUST00000143207	0	65971	Tbata	thymus, brain and testes associated
10	61211673	61214018	2346	*	Exon (ENSMUST00000092486/ENSMUSG00000059901, exon 13 of 22)	10	61175942	61188839	12898	1	ENSMUSG00000020096	ENSMUST00000126831	35731	65971	Tbata	thymus, brain and testes associated
10	61272148	61275219	3072	*	Promoter (<=1kb)	10	61197112	61273438	76327	2	ENSMUSG00000059901	ENSMUST00000092486	0	237360	Adamts14	a disintegrin-like and metallopeptidase (reprolysin type) with thrombospondin type 1 motif, 14
10	61379105	61382198	3094	*	Promoter (<=1kb)	10	61350950	61381993	31044	2	ENSMUSG00000020092	ENSMUST00000219132	0	27355	Pald1	phosphatase domain containing, paladin 1
10	61415465	61421012	5548	*	Promoter (<=1kb)	10	61417972	61425338	7367	1	ENSMUSG00000037171	ENSMUST00000049339	0	18119	Nodal	nodal
10	61593314	61597751	4438	*	Promoter (<=1kb)	10	61595492	61628565	33074	1	ENSMUSG00000020090	ENSMUST00000020287	0	237362	Npffr1	neuropeptide FF receptor 1
10	61976828	61981588	4761	*	Promoter (<=1kb)	10	61838236	61979073	140838	2	ENSMUSG00000058806	ENSMUST00000105452	0	12817	Col13a1	collagen, type XIII, alpha 1
10	62108621	62111871	3251	*	Promoter (<=1kb)	10	62107655	62111050	3396	2	ENSMUSG00000020083	ENSMUST00000125704	0	69894	Fam241b	family with sequence similarity 241, member B
10	62126730	62134742	8013	*	Promoter (<=1kb)	10	62108917	62134706	25790	2	ENSMUSG00000020083	ENSMUST00000156798	0	69894	Fam241b	family with sequence similarity 241, member B
10	63099739	63101198	1460	*	Promoter (<=1kb)	10	63100364	63100978	615	1	ENSMUSG00000036816	ENSMUST00000219964	0	53404	Atoh7	atonal bHLH transcription factor 7
10	64085608	64089812	4205	*	5' UTR	10	64087496	64090247	2752	2	ENSMUSG00000042846	ENSMUST00000148712	435	216028	Lrrtm3	leucine rich repeat transmembrane neuronal 3
10	67435873	67438863	2991	*	Exon (ENSMUST00000219056/ENSMUSG00000112726, exon 3 of 3)	10	67436090	67443429	7340	2	ENSMUSG00000112726	ENSMUST00000219056	4566
10	67532194	67543418	11225	*	Promoter (<=1kb)	10	67535475	67540246	4772	1	ENSMUSG00000037868	ENSMUST00000145754	0	13654	Egr2	early growth response 2
10	69394882	69399940	5059	*	Promoter (<=1kb)	10	69398773	69602138	203366	1	ENSMUSG00000069601	ENSMUST00000218194	0	11735	Ank3	ankyrin 3, epithelial
10	69533686	69536344	2659	*	Promoter (<=1kb)	10	69533772	69720860	187089	1	ENSMUSG00000069601	ENSMUST00000182379	0	11735	Ank3	ankyrin 3, epithelial
10	69705990	69708949	2960	*	Promoter (<=1kb)	10	69706296	69710476	4181	1	ENSMUSG00000069601	ENSMUST00000182142	0	11735	Ank3	ankyrin 3, epithelial
10	70438871	70441323	2453	*	Promoter (<=1kb)	10	70440481	70500635	60155	1	ENSMUSG00000043259	ENSMUST00000218542	0	71721	Fam13c	family with sequence similarity 13, member C
10	70519130	70522269	3140	*	Exon (ENSMUST00000105436/ENSMUSG00000043259, exon 7 of 15)	10	70504880	70505248	369	2	ENSMUSG00000112273	ENSMUST00000219398	-13882
10	71157876	71161257	3382	*	Promoter (<=1kb)	10	70922832	71159700	236869	2	ENSMUSG00000014329	ENSMUST00000143791	0	83675	Bicc1	BicC family RNA binding protein 1
10	73098417	73100658	2242	*	Promoter (<=1kb)	10	73099342	74317264	1217923	1	ENSMUSG00000052613	ENSMUST00000123398	0	11994	Pcdh15	protocadherin 15
10	75557221	75562227	5007	*	Promoter (<=1kb)	10	75561604	75576255	14652	1	ENSMUSG00000006345	ENSMUST00000145079	0	14598	Ggt1	gamma-glutamyltransferase 1
[truncated: 5,568 more rows]

## Sheet: Ikba_WT_LT-HSC_3_H3K27m3
seqnames	start	end	width	strand	annotation	geneChr	geneStart	geneEnd	geneLength	geneStrand	geneId	transcriptId	distanceToTSS	ENTREZID	SYMBOL	GENENAME
[truncated: 1,047 more rows]

[truncated: 8 more sheets: Consensus.WT, Ikba_KO_LT-HSC_1_H3K27m3, Ikba_KO_LT-HSC_2_H3K27m3, Ikba_KO_LT-HSC_3_H3K27m3, Consensus.KO, Common.Regions.KO.WT.FL, Exclusive.WT.FL, Exclusive.KO.FL]
