# Supplementary material for: IκBα controls dormancy in hematopoietic stem cells via retinoic acid during embryonic development
Source: Nat Commun. 2024 Jun 1;15:4673. doi: 10.1038/s41467-024-48854-5 (PMC11144194; doi:10.1038/s41467-024-48854-5)
Supplement: Supplementary file 8 — Supplementary Data 5 [file 41467_2024_48854_MOESM8_ESM.xlsx]

## Sheet: FACS staining antibodies
List of Antibodies
BM/FL	LT-HSC stain
	Name	clone	cat#	Lot	Supplier	concentration
	Streptavidin PerCP-Cy5.5	n/a	45-4317-82	2198664	eBioscience	1/200
	c-KIT–APC–eFluor780	2B8	47-1171-82	2373373	ebioscience	1/200
	Sca1_FITC	E13-161.7	553335	1187894	BiophaMingen	1/200
	CD48 PE-Cy7	HM48-1	560731	3115600	BD Pharmingen, BrdU kit	1/400
	CD150 (SLAM) Pe-Cy5	TC15-12F12.2	115912	B239441	BioLegend	1/400
	CD150 (SLAM) PE	TC15-12F12.2	115904	B338816	BioLegend	1/400
	CD150(SLAM)-APC	TC15-12F12.2	115910	B317517	eBioscience	1/200
	BrdU APC	n/a	ab220075	2290051	BD Pharmingen, BrdU kit	1/200
	Ki67 eflour 700	B56	561277	1154059	BD Bioscience	1/200
AGM	CD31 Alexa 647	Mec13.3	#102515	B290400	BioLegend	1/200
	c-KIT–APC–eFluor780	2B8	47-1172-82	2373373	ebioscience	1/200
	CD45 PerCP5.5	3D-F11	45-0451-82	2622634	Invitrogen	1/200
	CD201 (PROCR/EPCR) eFL 710	eBio156D	46-2012-80	2158264	Invitrogen	1/200
	CD201 (PROCR/EPCR) eFL 780	eBio1560	47-2012-82	2518488	Invitrogen	1/200
	Sca1_FITC	E13-161.7	553335	1187894	BiophaMingen	1/200
Transplantations
	CD45.1 APC-eFluor 780	A20	47-0453-82	2526336	eBioscience	1/200
	CD45.2 PerCP-Cy5.5	(RUO) 104	552950	2094204	BD Pharmingen	1/200
	Gr1-APC	RB6-8C5	17-5931-82	1976250	eBioscience	1/200
	Mac1-FITC	M1/70	557396	2049680	PharMingen	1/200
	CD4-FITC	L3T4	553046	57932	PharMingen	1/200
	CD8-PE	Ly-2	553032	7283861	PharMingen	1/400
	B220 Pe-Cy7	RA3-6B2	552772	7188819	BD Pharmingen	1/400
	Ter119-APC	TER-119	557909	5210888	BD Pharmingen	1/200

## Sheet: antibodies_IHC
antibodies_IHC
	Primary antibodies
	Name	clone	cat#	Lot	Supplier	concentration
	goat anti IκB-α	C-21	discontinued (SC-371-G)	G2816	Santa Cruz	1/200
	IkB-a Phospho ser 32/36	5A5	9246	23	Cell signaling	1/200
	p65	polyclonal	ab16502	GR3293262-1	abcam	1/200
	Anti-NF-kB p65 phospho S536	93H1	3033	16	Cell signaling	1/200
	biotinylated rat anti-mouse CD31	clone MEC13.3	553371	5016615	BD Bioscience	1/200
	goat anti DLL4	polyclonal	AF1389	JPI0117041	R&D novus	1/200
	Secondary antibodies
	Alexa Fluor 647 goat anti-rat	goat anti-rat	A-21247	1182663	Life Technologies	1/400
	Alexa fluor 488 donkey anti-goat	donkey anti-goat	A11055	2059218	Molecular probes	1/400
	Alexa Fluor 488 donkey anti-rabbit	donkey anti-rabbit	A212O6	2541645	Molecular probes	1/400
	Alexa Fluor 546 donkey anti-rabbit	donkey anti-rabbit	A10040	2273718	Life Technologies	1/400

## Sheet: Proximity Ligation antibody
	Proximity ligation assay
	Name	clone	cat#	Lot	Supplier	concentration
	goat anti IκB-α	C-21	discontinued (SC-371-G)	G2816	Santa Cruz	1/100
	rabbit anti-EZH2	#4905	polyclonal	unknown	cell signaling	1/100

## Sheet: antibodies_cut and tag
antibodies_cut and tag
	Name	clone	cat#	Lot	Supplier	concentration
	goat anti IκB-α	C-21	discontinued (SC-371-G)	G2816	Santa Cruz	1/100
	Tri-Methyl-Histone H3 (Lys27)	C36B11	#9733	19	cell signaling	1/100
	guinea pig α-rabbit antibody	polyclonal	ABIN101961	43586	antibodiesonline	1/100
	rabbit anti IκBα P36	recombinant	ab133462	GR3378494-16	abcam	1/100
