# Supplementary material for: IκBα controls dormancy in hematopoietic stem cells via retinoic acid during embryonic development
Source: Nat Commun. 2024 Jun 1;15:4673. doi: 10.1038/s41467-024-48854-5 (PMC11144194; doi:10.1038/s41467-024-48854-5)
Supplement: Supplementary file 10 — Source Data [file 41467_2024_48854_MOESM10_ESM.xlsx]

## Sheet: Figure_2Bi
Figure 2Bi- P5/6 liver or bone marrow LSK: Percentage of Sca1+ cKIT+ in the P5/6 liver or bone marrow ,sub-gated on lineage- (B220-, Gr1-, CD3-, Ter119-)
Tissue	Group	Cell	Percentage
FL	WT	LSK	0.98
FL	WT	LSK	1.19
FL	WT	LSK	1.51
FL	WT	LSK	1.66
FL	WT	LSK	1
FL	WT	LSK	0.14
FL	WT	LSK	0.32
FL	WT	LSK	0.41
FL	WT	LSK	0.2
FL	WT	LSK	1.84
FL	WT	LSK	0.33
FL	WT	LSK	0.7
FL	HET	LSK	6.64
FL	HET	LSK	4.76
FL	HET	LSK	2.59
FL	HET	LSK	0.91
FL	HET	LSK	0.61
FL	HET	LSK	0.97
FL	HET	LSK	0.3
FL	HET	LSK	1.42
FL	HET	LSK	0.95
FL	HET	LSK	1.02
FL	HET	LSK	0.89
FL	HET	LSK	1.46
FL	HET	LSK	0.032
FL	HET	LSK	0.45
FL	HET	LSK	0.29
FL	HET	LSK	0.47
FL	HET	LSK	0.75
FL	HET	LSK	1.2
FL	HET	LSK	0.45
FL	HET	LSK	0.57
FL	KO	LSK	3.48
FL	KO	LSK	0.41
FL	KO	LSK	1.05
FL	KO	LSK	0.34
FL	KO	LSK	0.88
FL	KO	LSK	0.36
FL	KO	LSK	1.38
BM	WT	LSK	2.64
BM	WT	LSK	3.79
BM	WT	LSK	6.59
BM	WT	LSK	4.62
BM	WT	LSK	1.25
BM	WT	LSK	0.16
BM	WT	LSK	0.18
BM	WT	LSK	0.13
BM	WT	LSK	1.25
BM	WT	LSK	0.7
BM	WT	LSK	1.11
BM	HET	LSK	0.7
BM	HET	LSK	3.02
BM	HET	LSK	2.32
BM	HET	LSK	1.9
BM	HET	LSK	0.96
BM	HET	LSK	2.79
BM	HET	LSK	1.25
BM	HET	LSK	1.46
BM	HET	LSK	1.3
BM	HET	LSK	0.96
BM	HET	LSK	1.6
BM	HET	LSK	2.2
BM	HET	LSK	0.8
BM	HET	LSK	1.25
BM	HET	LSK	1.03
BM	HET	LSK	0.96
BM	HET	LSK	0.75
BM	HET	LSK	0.57
BM	KO	LSK	6.61
BM	KO	LSK	9.8
BM	KO	LSK	4.27
BM	KO	LSK	1.3
BM	KO	LSK	0.16
BM	KO	LSK	0.57

## Sheet: Figure_2Bii
Figure 2Bii- P5/6 liver or bone marrow LT-HSCs: Percentage of CD48-CD150+ in the P5/6 liver or bone marrow ,sub-gated on LSK
Tissue	Group	Cell	Percentage
FL	WT	LTHSC	26.6
FL	WT	LTHSC	13
FL	WT	LTHSC	6.22
FL	WT	LTHSC	7.42
FL	WT	LTHSC	8.87
FL	WT	LTHSC	14.7
FL	WT	LTHSC	14.2
FL	WT	LTHSC	4.6
FL	WT	LTHSC	19.1
FL	WT	LTHSC	13.3
FL	WT	LTHSC	5.19
FL	WT	LTHSC	7.83
FL	HET	LTHSC	4.85
FL	HET	LTHSC	3.24
FL	HET	LTHSC	17.4
FL	HET	LTHSC	22.3
FL	HET	LTHSC	24.4
FL	HET	LTHSC	16
FL	HET	LTHSC	19.1
FL	HET	LTHSC	14.6
FL	HET	LTHSC	17.1
FL	HET	LTHSC	11.1
FL	HET	LTHSC	13
FL	HET	LTHSC	7.17
FL	HET	LTHSC	10.7
FL	HET	LTHSC	5.88
FL	HET	LTHSC	6.73
FL	HET	LTHSC	9.16
FL	HET	LTHSC	6.03
FL	HET	LTHSC	2.67
FL	HET	LTHSC	7.53
FL	HET	LTHSC	3.5
FL	KO	LTHSC	2.2
FL	KO	LTHSC	13.5
FL	KO	LTHSC	12.7
FL	KO	LTHSC	7.81
FL	KO	LTHSC	4.01
FL	KO	LTHSC	6.47
FL	KO	LTHSC	3.28
BM	WT	LTHSC	14.3
BM	WT	LTHSC	13.8
BM	WT	LTHSC	11
BM	WT	LTHSC	13.3
BM	WT	LTHSC	18.5
BM	WT	LTHSC	15.1
BM	WT	LTHSC	26
BM	WT	LTHSC	21.7
BM	WT	LTHSC	18.5
BM	WT	LTHSC	12.6
BM	WT	LTHSC	20.4
BM	HET	LTHSC	12
BM	HET	LTHSC	4.49
BM	HET	LTHSC	8
BM	HET	LTHSC	5.56
BM	HET	LTHSC	7.84
BM	HET	LTHSC	5.88
BM	HET	LTHSC	29
BM	HET	LTHSC	34
BM	HET	LTHSC	21.4
BM	HET	LTHSC	21.5
BM	HET	LTHSC	21.4
BM	HET	LTHSC	15.2
BM	HET	LTHSC	13.5
BM	HET	LTHSC	21.8
BM	HET	LTHSC	21.3
BM	HET	LTHSC	13
BM	HET	LTHSC	15.3
BM	HET	LTHSC	3.5
BM	KO	LTHSC	0
BM	KO	LTHSC	0
BM	KO	LTHSC	1.34
BM	KO	LTHSC	5.26
BM	KO	LTHSC	10.7
BM	KO	LTHSC	3.5

## Sheet: Figure_2C
Figure 2C- E14.5 fetal liver LSK or LT-HSCs: Percentage of (i) Sca1+ cKIT+ in the E14.5 fetal liver,sub-gated on lineage- (B220-, Gr1-, CD3-, Ter119-) or (ii) CD48-CD150+ in the E14.5 fetal liver ,sub-gated on LSK, respectively
Tissue	Group	Cell	Percentage
FL	WT	LSK	4.38
FL	WT	LSK	13.7
FL	WT	LSK	4.01
FL	WT	LSK	2.08
FL	WT	LSK	1.86
FL	WT	LSK	2.56
FL	WT	LSK	1.54
FL	HET	LSK	2.26
FL	HET	LSK	1.27
FL	HET	LSK	2.76
FL	HET	LSK	4.03
FL	HET	LSK	2.75
FL	HET	LSK	2.15
FL	HET	LSK	10
FL	HET	LSK	5.36
FL	HET	LSK	4.75
FL	HET	LSK	1.89
FL	HET	LSK	1.84
FL	KO	LSK	8.74
FL	KO	LSK	2.45
FL	KO	LSK	11.8
FL	KO	LSK	13.2
FL	KO	LSK	5.03
FL	KO	LSK	5.73
FL	KO	LSK	3.7
FL	KO	LSK	2.45
FL	KO	LSK	1.7
FL	KO	LSK	2.13
FL	KO	LSK	2.35
FL	WT	LTHSC	13.4
FL	WT	LTHSC	8.28
FL	WT	LTHSC	8.41
FL	WT	LTHSC	14.3
FL	WT	LTHSC	15.9
FL	WT	LTHSC	13.8
FL	WT	LTHSC	13
FL	HET	LTHSC	18.3
FL	HET	LTHSC	16.6
FL	HET	LTHSC	7.11
FL	HET	LTHSC	9.96
FL	HET	LTHSC	17.1
FL	HET	LTHSC	12.3
FL	HET	LTHSC	15.5
FL	HET	LTHSC	7.55
FL	HET	LTHSC	10.5
FL	HET	LTHSC	19.6
FL	HET	LTHSC	16.6
FL	KO	LTHSC	3.26
FL	KO	LTHSC	6.37
FL	KO	LTHSC	2.37
FL	KO	LTHSC	6.22
FL	KO	LTHSC	4.81
FL	KO	LTHSC	0.27
FL	KO	LTHSC	2.82
FL	KO	LTHSC	10.1
FL	KO	LTHSC	10.2
FL	KO	LTHSC	9.79
FL	KO	LTHSC	9.36

## Sheet: Figure_3G
Figure_3G: Quantification of (i) CD31+cKIT+ cells in the E11.5 AGM and (ii) CD45+Sca+EPCR+ cells gated on CD31+cKIT+ cells in the E11.5 AGM
Experiment	Group	Cells	Percentage
Exp1	WT	CD31_cKIT	3.17
Exp1	WT	CD31_cKIT	2.46
Exp1	WT	CD31_cKIT	3.63
Exp2	WT	CD31_cKIT	5.5
Exp2	WT	CD31_cKIT	5.15
Exp3	WT	CD31_cKIT	6.52
Exp3	WT	CD31_cKIT	10.4
Exp1	KO	CD31_cKIT	3.46
Exp1	KO	CD31_cKIT	3.38
Exp1	KO	CD31_cKIT	4.59
Exp2	KO	CD31_cKIT	3.77
Exp3	KO	CD31_cKIT	7.22
Exp3	KO	CD31_cKIT	8.78
Exp1	WT	HSC	6.49
Exp1	WT	HSC	5.24
Exp1	WT	HSC	4.02
Exp2	WT	HSC	3.33
Exp2	WT	HSC	1.84
Exp3	WT	HSC	6.21
Exp3	WT	HSC	4.63
Exp1	KO	HSC	2.65
Exp1	KO	HSC	3.4
Exp1	KO	HSC	4.3
Exp2	KO	HSC	1.6
Exp3	KO	HSC	4.18
Exp3	KO	HSC	4.05

## Sheet: Figure_4G
Figure 4G: Relative levels of rarg to Tbp in endothelial cells (CD31+cKIT-) and IAHC (CD31+cKIT+), 4 different pools of embryos
Cells	Group	Level
Endo	WT	0.302915
Endo	WT	0.105056
Endo	WT	0.15503
Endo	WT	0.095888
Endo	KO	0.127898
Endo	KO	0.089108
Endo	KO	0.280517
IAHC	WT	0.068462
IAHC	WT	0.061087
IAHC	WT	0.050755
IAHC	WT	0.064054
IAHC	KO	0.101525
IAHC	KO	0.07295
IAHC	KO	0.084408
IAHC	KO	0.071459

## Sheet: Figure_5B
Figure_5B: Frequency of BrdU+ LT-HSCs after a 2 hour pluse of BrdU in vivo; 2 independent experiments
Group	Percentage
WT	51.4
WT	31.4
WT	30.9
WT	37.9
WT	40
WT	53.9
KO	26.3
KO	27.9
KO	21.3
KO	28

## Sheet: Figure_5C
Figure 5C: Frequency of Ki67+ cells within indicated population in the E14.5 fetal liver for MPP (LSKCD48+CD150-), ST-HSC (LSKCD48+CD150+) and LT-HSC (LSKCD48-CD150+)
Cells	Group	Percentage
MPP	WT	92
MPP	WT	74.7
MPP	WT	93.8
MPP	WT	96.4
MPP	WT	56
MPP	WT	53
MPP	WT	50
MPP	KO	89.4
MPP	KO	82.1
MPP	KO	95.7
ST-HSC	WT	16.4
ST-HSC	WT	9.09
ST-HSC	WT	15.7
ST-HSC	WT	23.6
ST-HSC	WT	40
ST-HSC	WT	26
ST-HSC	WT	25
ST-HSC	KO	4.76
ST-HSC	KO	8.33
ST-HSC	KO	10.04
LT-HSC	WT	5.88
LT-HSC	WT	9.76
LT-HSC	WT	5.38
LT-HSC	WT	6.35
LT-HSC	WT	8.33
LT-HSC	WT	8.22
LT-HSC	WT	8.51
LT-HSC	KO	5.56
LT-HSC	KO	0
LT-HSC	KO	2.56

## Sheet: Figure_5D
Figure_5D: BrdU+ LT-HSCs (LSKCD48-CD150+) in embryos injected at E10 in utero and analysed at E14.5
Group	Percentage
WT	10
WT	12.9
WT	12.1
WT	10.3
WT	11.9
KO	19.6
KO	17.2
KO	11.8
KO	16.1

## Sheet: Figure_5E
Figure_5E: Percent LT-HSCs (LSKCD48-CD150+) in G0 of cell cycle after 48hrs in cluture with indicated treatments
Group_Treat	subject.id	Percentage
WT_Ctrl	1	4.26
WT_Ctrl	2	4.07
WT_Ctrl	3	7.04
WT_Ctrl	4	7.09
WT_Ctrl	5	12.4
WT_Ctrl	6	13.5
WT_Ctrl	7	13.1
WT_Ro-41	1	5
WT_Ro-41	2	1.47
WT_Ro-41	3	5.08
WT_Ro-41	4	3.23
WT_Ro-41	5	7.76
WT_Ro-41	6	9.09
WT_Ro-41	7	9.38
KO_Ctrl	1	17.9
KO_Ctrl	2	20.6
KO_Ctrl	3	15.7
KO_Ro-41	1	11.8
KO_Ro-41	2	13.2
KO_Ro-41	3	9.9

## Sheet: Figure_6B
Figure_6B: Peripheral blood chimerism (CD45.2) in recipients of 200 purified LT-HSCs at the indicated time intervals (4, 8, 12 or 16 weeks)
Time	Group	Percentage
4w	WT	83
4w	WT	78.9
4w	WT	77.7
4w	WT	77.8
4w	WT	79
8w	WT	92.1
8w	WT	95
8w	WT	88.6
8w	WT	93.9
8w	WT	93.3
12w	WT	13
12w	WT	97
12w	WT	94
12w	WT	96
12w	WT	96
16w	WT	97.4
16w	WT	95.3
16w	WT	90.3
16w	WT	92.6
16w	WT	93.1
4w	KO	76.5
4w	KO	74.8
4w	KO	73
4w	KO	52
4w	KO	74
4w	KO	69
8w	KO	90.1
8w	KO	90.8
8w	KO	88.6
8w	KO	89.2
8w	KO	91.4
12w	KO	89
12w	KO	88
12w	KO	92
12w	KO	89
12w	KO	89
12w	KO	78
16w	KO	91.6
16w	KO	87.1
16w	KO	87.6
16w	KO	96.3
16w	KO	93.3
16w	KO	95.7

[truncated: 14 more sheets: Figure_6C, Figure 6D and E, Supplementary Figure_1B, Supplementary Figure_1C, Supplementary Figure_3A, Supplementary Figure_3C, Supplementary Figure_5C, Supplementary Figure_6B, Supplementary Figure_6E, Supplementary Figure_7D, Supplementary Figure_9A, Supplementary Figure_9C_9D, Supplementary Figure_9E, Supplementary Figure_9F]
